# Supplementary material for: Genomic and Phenotypic Evolution of Achromobacter xylosoxidans during Chronic Airway Infections of Patients with Cystic Fibrosis
Source: mSystems. 2021 Jun 29;6(3):e00523-21. doi: 10.1128/mSystems.00523-21 (PMC8269239; doi:10.1128/mSystems.00523-21)
Supplement: TABLE S1 [file msystems.00523-21-st001.xlsx]

## Sheet: Table S1A
	Table S1A: information on the six patients with CF included in this study. The age of each patient at the time of first isolation, total number of A. xylosoxidans isolates that have been frozen following identification from each patient, number of A. xylosoxidans sequenced isolates from each patient, period of A. xylosoxidans isolation for each patient, previous history of colonization for each p…
	Patient	Age at first isolation	Number of frozen isolates	Sequenced genomes	Period of isolation (year)	Years before collection started	Antibiotic treatment*	Species found chronically during study period
	CF1	36.2	13	12	6.39014	6.4	mem, ctx, tzp, sxt	A. xylosoxidans, S. aures, P. aeruginosa
	CF2	19.1	11	8	7.20876	0.5	mem, caz, tzp, tob	A. xylosoxidans, S. aureus, P. aeruginosa, S. maltophilia
	CF3	12.1	26	17	6.79808	0	mem, caz, tzp, tob, cst	A. xylosoxidans, S. aureus
	CF4	19.8	4	3	2.30527	0	ipm, caz, tzp, tob, amk, tgc	A. xylosoxidans, S. aureus, P. aeruginosa
	CF5	20.5	18	9	3.60301	0	mem, ipm, caz, tzp, tob, amk, cst	A. xylosoxidans, S. aureus, P. aeruginosa, S. maltophilia, E. faecalis
	CF6	19.9	10	6	2.95688	0	ipm, caz, cxm, tzp, tob, amk, tgc, sxt	A. xylosoxidans, S. aureus, S. maltophilia, H. influenza
	Median	19.85	12	8.5	4.99658	0
	Average	21.2667	13.6667	9.16667	4.87702	1.15
	Total		82	55
	* mem: meropenem; ipm: imipenem; caz: ceftazidime; ctx: cefotaxim; cxm: cefuroxim; tzp: piperacillin/tazobactam; tob: tobramycin; cst: colistin; amk: amikacin; tgc: tigecyclin; sxt: trimethoprim-sulphamethoxazole

## Sheet: Table S1B
	Table S1B: overview of the time points when each of the 55 sequenced A. xylosoxidans isolates of this study were found in the sputum of the six patients with CF including also the corresponding sequenced isolate name, and the period between detection of each isolate from when the first isolate was found (years)
	Date of isolation	Isolate Name	Age from first sequenced isolate (Years)
	2011-10-10	CF1-S1	0
	2012-05-14	CF1-S2	0.594114
	2012-09-24	CF1-S3	0.958248
	2014-06-02	CF1-S4	2.64476
	2014-10-13	CF1-S5	3.0089
	2015-03-23	CF1-S6a	3.44969
	2015-03-23	CF1-S6b	3.44969
	2015-08-31	CF1-S7	3.89049
	2016-09-13	CF1-S8	4.92813
	2018-03-01	CF1-S9a	6.39014
	2018-03-01	CF1-S9b	6.39014
	2018-03-01	CF1-S9c	6.39014
	2012-02-15	CF2-S1	0
	2012-11-27	CF2-S2	0.783025
	2013-05-20	CF2-S3	1.25941
	2014-10-10	CF2-S4	2.65024
	2015-04-29	CF2-S5	3.20055
	2016-05-13	CF2-S6	4.24093
	2017-11-20	CF2-S7	5.76318
	2019-05-02	CF2-S8	7.20876
	2012-07-25	CF3-S1	0
	2013-05-14	CF3-S2	0.80219
	2014-01-22	CF3-S3	1.49487
	2014-10-06	CF3-S4	2.19849
	2014-10-30	CF3-S5a	2.2642
	2014-10-30	CF3-S5b	2.2642
	2015-11-18	CF3-S6a	3.31554
	2015-11-18	CF3-S6b	3.31554
	2016-05-09	CF3-S7	3.78919
	2016-08-01	CF3-S8	4.01916
	2017-03-27	CF3-S9a	4.67077
	2017-03-27	CF3-S9b	4.67077
	2017-12-04	CF3-S10	5.36071
	2018-07-18	CF3-S11a	5.97947
	2018-07-18	CF3-S11b	5.97947
	2019-05-13	CF3-S12a	6.79808
	2019-05-13	CF3-S12b	6.79808
	2013-10-22	CF4-S1	0
	2014-11-10	CF4-S2	1.05133
	2016-02-11	CF4-S3	2.30527
	2015-01-07	CF5-S1	0
	2016-05-17	CF5-S2	1.35797
	2016-09-20	CF5-S3a	1.70294
	2016-09-20	CF5-S3b	1.70294
	2017-11-01	CF5-S4a	2.81725
	2017-11-01	CF5-S4b	2.81725
	2017-11-20	CF5-S5	2.86927
	2018-08-15	CF5-S6a	3.60301
	2018-08-15	CF5-S6b	3.60301
	2015-12-15	CF6-S1	0
	2016-09-26	CF6-S2	0.783025
	2017-11-06	CF6-S3a	1.89459
	2017-11-06	CF6-S3b	1.89459
	2018-03-06	CF6-S4	2.22313
	2018-11-29	CF6-S5	2.95688

## Sheet: Table S1C
	Table S1C: the identified alleles of the eight genetic loci used in the analysis of multilocus sequence type (MLST) of A. xylosoxidans. For each patient, the assembled genome of all isolates were investigated for the MLST profile at the PubMLST database as described in the method; the identified loci, and the possible associated MLST are shown. For patients with an unknown locus allele or an ukno…
	Patient	MLST	eno	gltB	lepA	nrdA	nrdA_765	nuoL	nusA	rpoB
	CF1		131	2		2		8	6	21
	CF2	ST-236	1	2	59	2	110	8	6	100
	CF3	ST-440	8	2	59	137	314	8	1	26
	CF4	ST-202	2	2	59	2	111	8	91	92
	CF5		2	2	59	2	36	8	6	40
	CF6	ST-272	2	2	59	2	121	87	6	105

## Sheet: Table S1D
	Table S1D: overview of all the raw bioinformatics data from the 55 sequenced isolates of A. xylosoxidans in this study. For each of the six identified clones, the arbitrarily selected clone name, assosicated MLST profile, total number of patients with the clone, total number of sequenced isolates, and total number of the different type of mutations found between isolates of each clone are reporte…
	Clone	MLST	Patients	Isolates	Missense	Nonsense	Silent	Intragenic indels	Intergenic SNPs	Intergenic indels	Intergenic mutations	Non-synonymous mutations	Total mutations	Clonal NS mutation	Clonal intergenic mutations	Number of sites considered in the analysis	Number of sites in the reference genome	Coverage	Transition	Transversion	Transition/ Transversion	Mean mutation rate (SNPs/site/year)	Mean mutation rate (SNPs/year)	dN/dS
	CF1		1	12	511	6	154	126	60	74	134	643	931	580	121	5931924	6813183	87	706	24	29	3.337e-06	19.8	1.12
	CF2	ST-236	1	8	57	1	9	4	10	1	11	62	82	60	10	5895636	6813183	87	41	36	1	1.452e-07	0.9	2.15
	CF3	ST-440	1	17	163	13	75	25	36	25	61	201	337	183	49	5743902	6813183	84	246	32	8	4.079e-07	2.3	0.78
	CF4	ST-202	1	3	8	0	0	1	0	3	3	9	12	9	3	5880128	6813183	86	3	5	1	4.045e-07	2.4	2.67
	CF5		1	9	34	3	11	7	11	4	15	44	70	42	12	5814780	6813183	85	30	28	1	3.561e-07	2.1	1.12
	CF6	ST-272	1	6	40	1	14	2	7	3	10	43	67	41	9	5846223	6813183	86	28	34	1	1.003e-06	5.9	0.98
	Average		1	9	136	4	44	28	21	18	39	167	250	152.5	34	5852099	6813183	86	176	27	7	9.4228e-07	2,7*	1.5
	Median		1	9	49	2	13	6	11	4	13	53	76	51	11	5863176	6813183	86	36	30	1	4.062e-07	2,3*	1.1
	Total		6	55	813	24	263	165	124	110	234	1002	1499	915	204

## Sheet: Table S1E
	Table S1E: the estimated mean substitution rate per genome of each clone calculated by the BEAST software with the lower and higher 95% confidence interval (CI). The values are multiplied by the total number of sites of each clone covered in the reference genome to get the subsitution rate per year of each clone.
	Clone	Clock rate			Sites considered	SNPs/year
		Mean	95% CI (lower end)	95% CI (higher end)		Mean	95% CI (lower end)	95% CI (higher end)
	CF1	3.337e-06	2.7115e-07	4.0041e-06	5931924	19.7948	0	0
	CF2	1.452e-07	3.9472e-08	2.6107e-07	5895636	0.856046	0.232713	1.53917
	CF3	4.079e-07	2.596e-07	5.6971e-07	5743902	2.34294	1.49112	3.27236
	CF4	4.045e-07	2.7608e-08	9.1165e-07	5880128	2.37851	0.162339	5.36062
	CF5	3.561e-07	2.1891e-07	5.0199e-07	5814780	2.07064	1.27291	2.91896
	CF6	1.003e-06	4.2678e-07	1.5038e-06	5846223	5.86376	2.49505	8.79155
	Average*	4.6334e-07	1.94474e-07	7.49644e-07	5.83613e+06	2.70238	1.13083	4.37653
	Median*	4.045e-07	2.1891e-07	5.6971e-07	5846223	2.34294	1.27291	3.27236

## Sheet: Table S1F
	Table S1F: number of identified NS mutations within each of the 21 cluster of orthologue group of A. xylosoxidans genome is calculated from the raw list of mutations (Supplementary Table II). The presence of NS mutations in each COG is divided by the total number of identified COGs in the mutation list. Note: if an NS mutation occurs in a gene with multiple associated COGs, all identified COGs ar…
		Cluster of Orthologue groups (COG)	Number of non-synonymous mutations in each COG						No. of genes in each COG	Fold change of % of COG among NS mutations over % COG in reference genome						Analysis of COG on all clones							Analysis of COG on all clones - CF1
			CF1	CF2	CF3	CF4	CF5	CF6	Reference genome	CF1	CF2	CF3	CF4	CF5	CF6	Present in dataset	Present in genome	Absent in dataset	Absent in genome	Fold change	P-value	adj.pvalue	Present in dataset	Present in genome	Absent in dataset	Absent in genome	Fold change	P-value	adj.pvalue
	A	RNA processing and modification	0	0	0	0	0	0	1	0	0	0	0	0	0	0	1	1066	6102	0	1	1	0	1	362	6102	0	1	1
	B	Chromatin Structure and dynamics	1	0	0	0	0	0	5	1.73381	0	0	0	0	0	1	5	1065	6098	1.14503	1	1	0	5	362	6098	0	1	1
	C	Energy production and conversion	60	3	12	0	3	4	417	1.24734	0.719778	0.852553	0	1.04539	1.30093	82	417	984	5686	1.12581	0.327624	1	22	417	340	5686	0.88945	0.667099	1
	D	Cell cycle control, cell division, chromosome partitioning	4	1	4	0	0	0	49	0.707676	2.04182	2.41847	0	0	0	9	49	1057	6054	1.05156	0.853186	0.995383	5	49	357	6054	1.72032	0.227051	1
	E	Amino Acid transport and metabolism	79	8	23	1	2	2	636	1.07681	1.25848	1.07139	1.19949	0.456948	0.426485	115	636	951	5467	1.03521	0.704616	1	36	636	326	5467	0.95429	0.859277	1
	F	Nucleotide transport and metabolism	9	0	2	0	0	0	112	0.696619	0	0.52904	0	0	0	11	112	1055	5991	0.562291	0.0722945	1	2	112	360	5991	0.301056	0.0949437	1
	G	Carbohydrate transport and metabolism	40	2	5	0	0	1	306	1.13321	0.653916	0.484088	0	0	0.44321	48	306	1018	5797	0.898061	0.539788	1	8	306	354	5797	0.440761	0.011621	0.24404
	H	Coenzyme transport and metabolism	17	0	4	1	0	3	223	0.660868	0	0.531412	3.42096	0	1.82451	25	223	1041	5880	0.641832	0.0292092	0.613393	8	223	354	5880	0.604811	0.187878	1
	I	Lipid transport and metabolism	34	2	14	0	0	1	255	1.15587	0.784699	1.62654	0	0	0.531852	51	255	1015	5848	1.14503	0.366399	1	17	255	345	5848	1.12394	0.59026	1
	J	Tranlsation, ribosoma structure and biogenesis	17	2	3	0	2	0	216	0.682285	0.926381	0.411475	0	1.34546	0	24	216	1042	5887	0.636127	0.0332632	0.698528	7	216	355	5887	0.54636	0.135557	1
	K	Transcription	59	12	23	1	8	10	693	0.738056	1.73245	0.983265	1.10083	1.67745	1.95703	113	693	953	5410	0.933537	0.494824	1	54	693	308	5410	1.3137	0.0423405	0.88915
	L	Replication, recombination and repair	17	2	5	0	1	0	167	0.882477	1.19819	0.887012	0	0.870117	0	25	167	1041	5936	0.857057	0.537289	1	8	167	354	5936	0.807622	0.737531	1
	M	Cell wall/membrane/envelop biogenesis	42	5	10	1	4	0	324	1.12376	1.54397	0.914389	2.35455	1.79394	0	62	324	1004	5779	1.09555	0.507891	1	20	324	342	5779	1.04069	0.809789	1
	N	Cell motility	14	1	2	0	1	1	113	1.07404	0.885391	0.524358	0	1.28592	1.2002	19	113	1047	5990	0.962634	1	1	5	113	357	5990	0.745979	0.685604	1
	O	Posttranslational modification, protein turnover, chaperones	17	1	2	0	2	1	174	0.846975	0.574995	0.340531	0	1.67022	0.779438	23	174	1043	5929	0.756771	0.223462	1	6	174	356	5929	0.581349	0.246638	1
	P	Inorganic ion transport and metabolism	75	5	21	2	7	5	576	1.12878	0.868482	1.08012	2.64887	1.76591	1.17728	115	576	951	5527	1.14304	0.176899	1	40	576	322	5527	1.17077	0.310593	1
	Q	Secondary metabolites biosynthesis, transport and catabolism	22	3	7	0	0	1	213	0.895393	1.40914	0.973631	0	0	0.636724	33	213	1033	5890	0.886994	0.584252	1	11	213	351	5890	0.870659	0.767671	1
	S	Function Unknown	104	9	32	1	5	5	1078	0.836345	0.83529	0.879442	0.707676	0.673977	0.629046	156	1078	910	5025	0.828499	0.0155544	0.326643	52	1078	310	5025	0.813241	0.117031	1
	T	Signal Transduction mechanisms	29	3	18	1	5	6	243	1.03458	1.23518	2.19453	3.1394	2.98991	3.3487	62	243	1004	5860	1.46074	0.00831787	0.174675	33	243	329	5860	2.28951	3.83164e-05	0.000804644
	U	Intracellular trafficing, secretion and vesicular transport	51	1	14	0	1	5	232	1.90569	0.431246	1.78779	0	0.626334	2.92289	72	232	994	5871	1.77677	3.31291e-05	0.000695711	21	232	341	5871	1.52604	0.0680106	1
	V	Defence mechanism	13	1	5	0	1	0	70	1.60996	1.42927	2.11616	0	2.07585	0	20	70	1046	6033	1.63575	0.0529929	1	7	70	355	6033	1.68591	0.203207	1

## Sheet: Table S1G
	Table S1G: the six identified pathoadaptive loci, i. e. coding or non-coding regions that are more frequently targetted by mutations across the six different clones than what would be expected by chance (Supplementary Table V). The annotation in the reference genome, COG function, presence of the mutation in each clone, the position of the locus, the calculated enrichment of mutations based on th…
	Locus tag	Gene	Product	COG function	CF1	CF2	CF3	CF4	CF5	CF6	Start	Stop	Length	FC enrichment	No. of clones with the mutation	No. of isolates with the mutation	Total NS mutation	Missense	Nonsense	Silent	Intragenic indels	Total intergenic mutations	Intergenic SNPs	Intergenic indels
	AT699_RS29425		Biofilm associated growth repressor BigR	Transcription		1	1		1	1	6520161	6520499	339	79.1318	4	6	4	2	1	0	1	0	0	0
	US-AT699_RS07165	US-maf	Septum formation protein Maf	Cell cycle control, cell division, chromosome partitioning	1	1	1			1	1583193	1583332	140	73.6147	4	25	0	0	0	0	0	4	3	1
	US-AT699_RS14735		TonB-dependent siderophore receptor	Inorganic ion transport and metabolism	1		1		1		3265420	3265574	155	49.868	3	4	1	1	0	0	0	4	4	0
	AT699_RS11855		LysR family transcriptional regulator	Transcription	1		1			1	2629432	2630337	906	22.2067	3	8	4	4	0	0	0	0	0	0
	AT699_RS05980	hrcA	Heat inducible transcriptional repressor HrcA	Transcription	1	1	1				1302164	1303168	1005	20.0192	3	13	4	4	0	0	0	1	1	0
	AT699_RS15300		HAMP domain histidine kinase PhoQ	Signal transduction mechanisms			1		1	1	3394115	3395587	1473	13.6587	3	23	6	6	0	0	0	0	0	0

## Sheet: Table S1H
	Table S1H: raw data of the swimming motility measurements (mm) from the 55 clinical isolates of A. xylosoxidans. Statisical significance of the change from the first isolate of each patient is calculated by the orinary one-way ANOVA and adjustment of the P value is done by Tukey's HSD multiple comparison test.
	Swimming motility in 0.3% ABTGC agar plate (mm)
		1st replicate	2nd replicate	3rd replicate	Average	ST deviation	Adjusted P Value
	CF1-S1	18.5	16	17	17.1667	1.25831
	CF1-S2	8	13	12	11	2.64575	3.52631e-05
	CF1-S3	6	6	6	6	0	6.30685e-10
	CF1-S4	0	0	1	0.333333	0.57735	1.11e-13
	CF1-S5	1	4	0	1.66667	2.08167	5.98e-13
	CF1-S6a	4.5	5	5	4.83333	0.288675	7.8063e-11
	CF1-S6b	3.5	3.5	4.5	3.83333	0.57735	1.4575e-11
	CF1-S7	3.5	4	3	3.5	0.5	8.563e-12
	CF1-S8	3.5	5.5	4.5	4.5	1	4.4064e-11
	CF1-S9a	5	5.5	5	5.16667	0.288675	1.39863e-10
	CF1-S9b	5	5	5	5	0	1.04348e-10
	CF1-S9c	0	1	0	0.333333	0.57735	1.11e-13
	CF2-S1	28	29	29	28.6667	0.57735
	CF2-S2	12	13	10	11.6667	1.52753	7.3335e-09
	CF2-S3	29	28	25	27.3333	2.08167	0.954094
	CF2-S4	16.5	21	21.5	19.6667	2.75379	4.37682e-05
	CF2-S5	19.5	21	19	19.8333	1.04083	5.49732e-05
	CF2-S6	17	16.5	16	16.5	0.5	8.60111e-07
	CF2-S7	12	14	12	12.6667	1.1547	1.77452e-08
	CF2-S8	0	2	0	0.666667	1.1547	4.8e-12
	CF3-S1	14	15	16	15	1
	CF3-S2	7.5	9	9	8.5	0.866025	0.00666835
	CF3-S3	11	12	8.5	10.5	1.80278	0.188456
	CF3-S4	4	7.5	9	6.83333	2.5658	0.000252434
	CF3-S5a	9.5	10.5	10.5	10.1667	0.57735	0.117253
	CF3-S5b	13	9	12	11.3333	2.08167	0.490773
	CF3-S6a	8.5	7	7.5	7.66667	0.763763	0.00133045
	CF3-S6b	7.5	7.5	8	7.66667	0.288675	0.00133045
	CF3-S7	7.5	8	7.5	7.66667	0.288675	0.00133045
	CF3-S8	9.5	14	5	9.5	4.5	0.0403964
	CF3-S9a	9.5	11	12.5	11	1.5	0.349783
	CF3-S9b	10	12	8	10	2	0.0910341
	CF3-S10	10	11.5	13	11.5	1.5	0.567075
	CF3-S11a	6.5	5.5	3	5	1.80278	6.2937e-06
	CF3-S11b	8	9.5	11	9.5	1.5	0.0403964
	CF3-S12a	8	9	7.5	8.16667	0.763763	0.00352977
	CF3-S12b	10	8	9.5	9.16667	1.04083	0.0226516
	CF4-S1	29	30	20	26.3333	5.50757
	CF4-S2	27	24.5	27	26.1667	1.44338	0.9987
	CF4-S3	31	22	27.5	26.8333	4.53689	0.9884
	CF5-S1	25	22	22	23	1.73205
	CF5-S2	20	17.5	18	18.5	1.32288	0.0073977
	CF5-S3a	13	12	14	13	1	3.2477e-07
	CF5-S3b	13	11	13.5	12.5	1.32288	1.53672e-07
	CF5-S4a	9.5	9.5	9	9.33333	0.288675	2.306e-09
	CF5-S4b	3	5	5	4.33333	1.1547	1.1e-11
	CF5-S5	8	7	5.5	6.83333	1.25831	1.42e-10
	CF5-S6a	9	9	9.5	9.16667	0.288675	1.894e-09
	CF5-S6b	11.5	8	10.5	10	1.80278	5.179e-09
	CF6-S1	16	17.5	20	17.8333	2.02073
	CF6-S2	17.5	18	20	18.5	1.32288	0.987967
	CF6-S3a	18.5	19.5	17	18.3333	1.25831	0.996774
	CF6-S3b	8	10	8	8.66667	1.1547	2.56597e-05
	CF6-S4	9.5	8	8.5	8.66667	0.763763	2.56597e-05
	CF6-S5	6.5	6.5	4.5	5.83333	1.1547	1.469e-06

## Sheet: Table S1I
	Table S1I: raw data of the doubling time of the 55 clinical isolates of A. xylosoxidans during exponential growth phase. Statisical significance of the change from the first isolate of each patient is calculated by the orinary one-way ANOVA and adjustment of the P value is done by Tukey's HSD multiple comparison test.
	Doubling time in ABTGC minimal medium (minutes)
		1st replicate	2nd replicate	3rd replicate	Average	ST deviation	Adjusted P Value
	CF1-S1	147	138	124	136	12
	CF1-S2	124	127	112	121	8	0.78
	CF1-S3	259	214	217	230	25	0
	CF1-S4	97	94	96	96	2	0
	CF1-S5	200	192	197	196	4	0
	CF1-S6a	147	133	130	137	9	1
	CF1-S6b	198	203	218	206	10	0
	CF1-S7	108	112	111	110	2	0.14
	CF1-S8	107	100	112	106	6	0.05
	CF1-S9a	274	259	268	267	8	0
	CF1-S9b	136	120	126	127	8	0.99
	CF1-S9c	143	135	129	136	7	1
	CF2-S1	76	71	73	73	3
	CF2-S2	120	122	129	124	5	0
	CF2-S3	131	120	128	126	6	0
	CF2-S4	88	93	90	90	3	0.04
	CF2-S5	87	96	90	91	5	0.03
	CF2-S6	86	84	86	85	1	0.25
	CF2-S7	104	105	101	103	2	0
	CF2-S8	215	237	213	222	13	0
	CF3-S1	190	164	170	175	14
	CF3-S2	163	160	176	166	9	1
	CF3-S3	149	166	154	156	9	0.7
	CF3-S4	213	200	217	210	9	0.01
	CF3-S5a	167	162	168	166	3	1
	CF3-S5b	149	138	143	143	6	0.04
	CF3-S6a	169	170	169	169	1	1
	CF3-S6b	206	212	208	209	3	0.02
	CF3-S7	209	192	189	197	11	0.42
	CF3-S8	186	198	212	199	13	0.28
	CF3-S9a	197	166	170	178	17	1
	CF3-S9b	167	169	166	167	2	1
	CF3-S10	186	178	187	184	5	1
	CF3-S11a	128	123	109	120	10	0
	CF3-S11b	142	164	132	146	16	0.09
	CF3-S12a	178	167	149	165	15	1
	CF3-S12b	217	227	207	217	10	0
	CF4-S1	86	85	87	86	1
	CF4-S2	77	78	75	77	2	0.17
	CF4-S3	194	176	188	186	9	0
	CF5-S1	69	51	79	66	14
	CF5-S2	70	68	67	68	2	1
	CF5-S3a	101	94	99	98	4	0
	CF5-S3b	89	89	92	90	2	0.01
	CF5-S4a	102	94	99	98	4	0
	CF5-S4b	99	88	95	94	6	0
	CF5-S5	126	114	124	121	6	0
	CF5-S6a	82	67	75	75	8	0.83
	CF5-S6b	164	155	153	157	6	0
	CF6-S1	84	68	89	80	11
	CF6-S2	126	128	125	126	2	0
	CF6-S3a	130	137	141	136	6	0
	CF6-S3b	98	108	101	102	5	0.05
	CF6-S4	182	157	161	167	13	0
	CF6-S5	141	131	131	134	6	0

## Sheet: Table S1J
	Table S1J: raw data of the biofilm formation by the 55 clinical isolates of A. xylosoxidans. Statisical significance of the change from the first isolate of each patient is calculated by the orinary one-way ANOVA and adjustment of the P value is done by Tukey's HSD multiple comparison test.
	Biofilm formation in ABTGC medium (OD550)
		1st replicate	2nd replicate	3rd replicate	Average	ST deviation	Adjusted P Value
	CF1-S1	0.83	0.875333	0.619333	0.774889	0.136609
	CF1-S2	0.967667	0.745667	0.631	0.781445	0.171161	1
	CF1-S3	0.102333	0.212667	0.938333	0.417778	0.454177	0.417248
	CF1-S4	0.194	0.279	0.207667	0.226889	0.0456439	0.0366524
	CF1-S5	0.091	0.097333	0.088333	0.092222	0.00462277	0.00434538
	CF1-S6a	0.269333	0.663	0.362667	0.431667	0.205704	0.4732
	CF1-S6b	3.40467	3.07467	2.84467	3.108	0.281484	1.74e-12
	CF1-S7	0.293333	0.364	0.275333	0.310889	0.046868	0.121634
	CF1-S8	0.485667	0.552667	0.52	0.519445	0.0335035	0.829475
	CF1-S9a	0.152333	0.195	0.175667	0.174333	0.0213647	0.0162804
	CF1-S9b	0.214	0.166	0.201333	0.193778	0.0248759	0.0220706
	CF1-S9c	0.180333	0.091	0.096667	0.122667	0.0500208	0.00712906
	CF2-S1	0.109	0.0833333	0.081	0.0911111	0.0155361
	CF2-S2	0.176667	0.121667	0.158333	0.152222	0.0280046	0.500682
	CF2-S3	0.089	0.0786667	0.0786667	0.0821111	0.00596595	0.999984
	CF2-S4	0.102	0.0916667	0.095	0.0962222	0.00527398	1
	CF2-S5	0.114333	0.11	0.095	0.106444	0.0101451	0.99945
	CF2-S6	0.111667	0.116667	0.166	0.131445	0.03003	0.873825
	CF2-S7	0.107	0.106333	0.102333	0.105222	0.00252408	0.99968
	CF2-S8	0.985	0.986667	1.14933	1.04033	0.0944002	2.9e-14
	CF3-S1	0.091667	0.088	0.100333	0.0933333	0.00633311
	CF3-S2	0.126667	0.1	0.091667	0.106111	0.0182828	0.997308
	CF3-S3	0.086333	0.093	0.091667	0.0903333	0.00352792	1
	CF3-S4	0.078667	0.081	0.085	0.0815557	0.00320286	0.998914
	CF3-S5a	0.092333	0.090667	0.094333	0.0924443	0.00183553	1
	CF3-S5b	0.086	0.089	0.082667	0.085889	0.00316796	0.999997
	CF3-S6a	0.103667	0.104667	0.108667	0.105667	0.00264575	0.998174
	CF3-S6b	0.108333	0.174	0.143333	0.141889	0.0328573	0.00433413
	CF3-S7	0.094333	0.091	0.093667	0.093	0.00176377	1
	CF3-S8	0.107667	0.124	0.147	0.126222	0.0197604	0.174518
	CF3-S9a	0.129333	0.122333	0.132667	0.128111	0.00527426	0.119981
	CF3-S9b	0.128333	0.132333	0.118333	0.126333	0.0072111	0.170859
	CF3-S10	0.132667	0.136333	0.147333	0.138778	0.00763251	0.00977926
	CF3-S11a	0.148	0.150333	0.146	0.148111	0.00216863	0.000802655
	CF3-S11b	0.162667	0.178333	0.178667	0.173222	0.00914271	7.60336e-07
	CF3-S12a	0.165667	0.116333	0.133	0.138333	0.0250957	0.0109605
	CF3-S12b	0.146333	0.142	0.148333	0.145555	0.00323733	0.00161624
	CF4-S1	0.25	0.25	0.27	0.256667	0.011547
	CF4-S2	0.18	0.16	0.19	0.176667	0.0152753	0.0041
	CF4-S3	0.4	0.37	0.35	0.373333	0.0251661	0.0006
	CF5-S1	0.18	0.155667	0.156	0.163889	0.0139536
	CF5-S2	0.28	0.32	0.28	0.293333	0.023094	0.6948
	CF5-S3a	0.28	0.3	0.3	0.293333	0.011547	0.6948
	CF5-S3b	0.26	0.32	0.29	0.29	0.03	0.7212
	CF5-S4a	0.87	0.66	0.39	0.64	0.240624	0.0001
	CF5-S4b	0.45	0.63	0.59	0.556667	0.0945163	0.001
	CF5-S5	0.38	0.37	0.37	0.373333	0.0057735	0.1598
	CF5-S6a	0.35	0.45	0.42	0.406667	0.051316	0.0693
	CF5-S6b	0.27	0.3	0.3	0.29	0.0173205	0.7212
	CF6-S1	0.119	0.161333	0.111667	0.130667	0.02681
	CF6-S2	0.156667	0.181333	0.173667	0.170556	0.0126242	0.99927
	CF6-S3a	0.174333	0.168	0.127667	0.156667	0.0253136	0.99991
	CF6-S3b	0.273	0.232667	0.218	0.241222	0.0284806	0.930534
	CF6-S4	1.29233	0.809333	0.989	1.03022	0.244124	7.42567e-05
	CF6-S5	1.33767	1.26633	0.865333	1.15644	0.25462	1.95899e-05
	NC	0.127	0.085333	0.089	0.100444	0.0230709

[truncated: 4 more sheets: Table S1K, Table S1L, Table S1M, Table S1N]
