# Supplementary material for: Genomic and Phenotypic Evolution of Achromobacter xylosoxidans during Chronic Airway Infections of Patients with Cystic Fibrosis
Source: mSystems. 2021 Jun 29;6(3):e00523-21. doi: 10.1128/mSystems.00523-21 (PMC8269239; doi:10.1128/mSystems.00523-21)
Supplement: TABLE S3 [file msystems.00523-21-st003.xlsx]

## Sheet: CF1
	CF1-S2	CF1-S6b	CF1-S9c	CF1-S4	CF1-S3	CF1-S7	CF1-S6a	CF1-S9a	CF1-S9b	CF1-S8	CF1-S1	CF1-S5
CF1-S2	0	152	263	129	129	195	179	280	268	232	13	57
CF1-S6b	152	0	319	185	161	253	235	336	330	290	157	113
CF1-S9c	263	319	0	248	298	96	206	91	103	133	268	218
CF1-S4	129	185	248	0	168	180	162	265	257	217	136	84
CF1-S3	129	161	298	168	0	232	214	315	307	269	134	94
CF1-S7	195	253	96	180	232	0	140	115	105	55	202	150
CF1-S6a	179	235	206	162	214	140	0	223	217	177	184	134
CF1-S9a	280	336	91	265	315	115	223	0	120	152	285	235
CF1-S9b	268	330	103	257	307	105	217	120	0	142	275	227
CF1-S8	232	290	133	217	269	55	177	152	142	0	239	187
CF1-S1	13	157	268	136	134	202	184	285	275	239	0	64
CF1-S5	57	113	218	84	94	150	134	235	227	187	64	0

## Sheet: CF2
	CF2-S5	CF2-S7	CF2-S1	CF2-S4	CF2-S8	CF2-S6	CF2-S2	CF2-S3
CF2-S5	0	5	20	3	69	1	5	5
CF2-S7	5	0	21	4	70	4	6	6
CF2-S1	20	21	0	19	51	19	19	19
CF2-S4	3	4	19	0	66	2	4	4
CF2-S8	69	70	51	66	0	68	68	68
CF2-S6	1	4	19	2	68	0	4	4
CF2-S2	5	6	19	4	68	4	0	6
CF2-S3	5	6	19	4	68	4	6	0

## Sheet: CF3
	CF3-S8	CF3-S9b	CF3-S10	CF3-S5a	CF3-S7	CF3-S3	CF3-S6b	CF3-S4	CF3-S11a	CF3-S11b	CF3-S1	CF3-S12a	CF3-S12b	CF3-S5b	CF3-S9a	CF3-S2	CF3-S6a
CF3-S8	0	14	21	52	12	26	18	29	24	24	21	178	23	31	16	24	15
CF3-S9b	14	0	15	50	12	24	18	27	18	18	19	177	19	29	4	22	15
CF3-S10	21	15	0	55	15	29	23	34	9	11	24	182	10	34	17	29	18
CF3-S5a	52	50	55	0	48	40	48	27	56	58	33	210	61	45	50	34	51
CF3-S7	12	12	15	48	0	22	14	27	20	22	17	174	21	25	14	22	9
CF3-S3	26	24	29	40	22	0	22	19	30	32	7	184	35	11	26	14	25
CF3-S6b	18	18	23	48	14	22	0	27	26	28	17	168	29	27	20	22	17
CF3-S4	29	27	34	27	27	19	27	0	35	35	12	187	38	24	27	9	30
CF3-S11a	24	18	9	56	20	30	26	35	0	8	25	185	15	37	18	32	23
CF3-S11b	24	18	11	58	22	32	28	35	8	0	27	185	15	39	18	32	25
CF3-S1	21	19	24	33	17	7	17	12	25	27	0	179	30	12	19	9	20
CF3-S12a	178	177	182	210	174	184	168	187	185	185	179	0	186	187	179	182	179
CF3-S12b	23	19	10	61	21	35	29	38	15	15	30	186	0	40	21	33	24
CF3-S5b	31	29	34	45	25	11	27	24	37	39	12	187	40	0	31	19	30
CF3-S9a	16	4	17	50	14	26	20	27	18	18	19	179	21	31	0	24	17
CF3-S2	24	22	29	34	22	14	22	9	32	32	9	182	33	19	24	0	25
CF3-S6a	15	15	18	51	9	25	17	30	23	25	20	179	24	30	17	25	0

## Sheet: CF4
	CF4-S2	CF4-S1	CF4-S3
CF4-S2	0	1	8
CF4-S1	1	0	7
CF4-S3	8	7	0

## Sheet: CF5
	CF5-S6b	CF5-S4b	CF5-S4a	CF5-S5	CF5-S3a	CF5-S6a	CF5-S2	CF5-S1	CF5-S3b
CF5-S6b	0	13	17	17	9	20	20	15	5
CF5-S4b	13	0	14	14	10	19	19	14	8
CF5-S4a	17	14	0	20	12	23	23	18	12
CF5-S5	17	14	20	0	14	23	23	18	12
CF5-S3a	9	10	12	14	0	17	17	12	6
CF5-S6a	20	19	23	23	17	0	26	21	15
CF5-S2	20	19	23	23	17	26	0	5	15
CF5-S1	15	14	18	18	12	21	5	0	10
CF5-S3b	5	8	12	12	6	15	15	10	0

## Sheet: CF6
	CF6-S3a	CF6-S1	CF6-S3b	CF6-S5	CF6-S2	CF6-S4
CF6-S3a	0	11	33	40	4	22
CF6-S1	11	0	32	39	7	21
CF6-S3b	33	32	0	11	29	41
CF6-S5	40	39	11	0	36	50
CF6-S2	4	7	29	36	0	18
CF6-S4	22	21	41	50	18	0
