# Supplementary material for: Genomic and Phenotypic Evolution of Achromobacter xylosoxidans during Chronic Airway Infections of Patients with Cystic Fibrosis
Source: mSystems. 2021 Jun 29;6(3):e00523-21. doi: 10.1128/mSystems.00523-21 (PMC8269239; doi:10.1128/mSystems.00523-21)
Supplement: TABLE S2 [file msystems.00523-21-st002.xlsx]

## Sheet: CF1
Clone	POS	REF	ALT	QUAL	Type of mutation	Effect	Locus tag	Gene name	COG annotation	Gene_description	Allele	AA change/intergenic direction	Position gene/position from upstream gene	Position aa/position from downstream gene	CF1-S1	CF1-S2	CF1-S3	CF1-S4	CF1-S5	CF1-S6a	CF1-S6b	CF1-S7	CF1-S8	CF1-S9a	CF1-S9b	CF1-S9c
CF1	3571449	ACCG	A	1238.41	conservative_inframe_deletion	MODERATE	AT699_RS16055		D	Domain of unknown function (DUF802)	c.2062_2064delGCC	p.Ala688del	2062/3300	688/1099	0	0	0	0	0	0	0	0	0	0	0	1
CF1	3612467	CGCG	C	564.351	conservative_inframe_deletion	MODERATE	AT699_RS16195		IQ	beta-ketoacyl-acyl-carrier-protein synthase II activity	c.256_258delGCG	p.Ala86del	256/1401	86/466	1	1	1	1	1	1	0	1	0	1	1	1
CF1	5470390	AGCT	A	1608.25	conservative_inframe_deletion	MODERATE	AT699_RS24645	secD	U	Part of the Sec protein translocase complex. Interacts with the SecYEG preprotein conducting channel. SecDF uses the proton motive force (PMF) to complete protein translocation after the ATP-dependent function of SecA	c.673_675delCTG	p.Leu225del	673/1881	225/626	0	0	1	0	0	0	1	0	0	0	0	0
CF1	5247451	CGCG	C	2357.58	disruptive_inframe_deletion	MODERATE	AT699_RS23655		I	carboxylase	c.1365_1367delCGC	p.Ala456del	1367/2016	455/671	0	0	0	0	0	1	0	1	1	1	1	1
CF1	6005947	GCGC	G	1512.61	disruptive_inframe_deletion	MODERATE	AT699_RS27045	allB	F	Amidohydrolase family	c.245_247delCCG	p.Ala82del	245/1356	82/451	0	0	0	0	0	0	0	0	0	0	0	1
CF1	1418279	AACG	A	1098.0	disruptive_inframe_deletion	MODERATE	AT699_RS06480	recD2_4	L	COG1112 Superfamily I DNA and RNA helicases and helicase subunits	c.4235_4237delACG	p.Asp1412del	4235/6054	1412/2017	0	0	0	0	0	0	0	1	1	1	1	1
CF1	6023867	CGCT	C	1125.23	disruptive_inframe_deletion	MODERATE	AT699_RS27120	mhpA_2	CH	2-polyprenyl-6-methoxyphenol hydroxylase and related FAD-dependent oxidoreductases	c.1025_1027delTGC	p.Leu342del	1025/1701	342/566	0	0	0	0	0	0	0	0	0	0	1	0
CF1	2195338	A	AGGG,AGGGG,AG,AGG,AGGGGG	1513.63	disruptive_inframe_insertion	MODERATE	AT699_RS09910		M	Glycosyltransferase Family 4	c.408_410dupGGG	p.Gly137dup	411/1143	137/380	0	0	1	1	0	0	0	1	1	1	1	1
CF1	5599747	A	ACCG	561.787	disruptive_inframe_insertion	MODERATE	AT699_RS25285	adaA_1	K	COG2207 AraC-type DNA-binding domain-containing proteins	c.392_394dupCCG	p.Ala131dup	395/795	132/264	1	1	1	1	1	1	1	1	1	1	1	0
CF1	5593900	G	GCC,GC	2438.15	frameshift_variant	HIGH	AT699_RS25255	yncD	P	TonB-dependent receptor	c.421_422dupGG	p.Val142fs	422/2055	141/684	0	0	1	1	1	1	1	1	1	1	1	1
CF1	5621772	G	GCC,GC	1548.81	frameshift_variant	HIGH	AT699_RS25420		S	Oxygenase, catalysing oxidative methylation of damaged DNA	c.287_288dupCC	p.Ala97fs	289/651	97/216	0	0	1	1	1	1	1	1	1	1	1	1
CF1	5456347	CG	C,CGGG,CGG	1060.87	frameshift_variant	HIGH	AT699_RS24575	nasE	P	COG0600 ABC-type nitrate sulfonate bicarbonate transport system, permease component	c.77delC	p.Pro26fs	77/876	26/291	0	0	0	1	1	1	1	0	1	1	1	1
CF1	257333	C	CG	2731.32	frameshift_variant	HIGH	AT699_RS01220		C	Zinc-binding dehydrogenase	c.174dupC	p.Val59fs	174/1020	58/339	0	0	1	1	1	1	1	1	1	1	1	1
CF1	5278945	G	GC	2500.24	frameshift_variant	HIGH	AT699_RS23780	fadE	C	Acyl-CoA dehydrogenase, C-terminal domain	c.526dupG	p.Ala176fs	526/1161	176/386	0	0	1	1	1	1	1	1	1	1	1	1
CF1	2050899	C	CG	2776.36	frameshift_variant	HIGH	AT699_RS09300	potH	P	Permease	c.912dupG	p.Arg305fs	913/921	305/306	0	0	0	0	0	1	0	1	1	1	1	1
CF1	6470119	G	GC	2257.99	frameshift_variant	HIGH	AT699_RS29175		C	COG2010 Cytochrome c, mono- and diheme variants	c.1232dupG	p.Val412fs	1232/1284	411/427	0	0	0	0	0	0	0	0	0	0	0	1
CF1	193011	C	CG	2168.72	frameshift_variant	HIGH	AT699_RS00900	degS	O	Trypsin-like serine proteases typically periplasmic contain C-terminal PDZ domain	c.704dupG	p.Ala236fs	705/1161	235/386	0	0	0	0	0	0	0	0	1	0	1	1
CF1	5261776	G	GC,GCC	1460.46	frameshift_variant	HIGH	AT699_RS23710	menB	H	Belongs to the enoyl-CoA hydratase isomerase family. MenB subfamily	c.200dupG	p.Asp68fs	200/801	67/266	0	0	0	0	0	0	0	1	1	1	1	1
CF1	5765007	G	GC	1863.05	frameshift_variant	HIGH	AT699_RS26055		S	protein conserved in bacteria	c.110dupG	p.Ser38fs	110/963	37/320	0	0	0	0	0	0	0	1	1	1	1	1
CF1	3110822	C	CG	1832.25	frameshift_variant	HIGH	AT699_RS14040		U	COG3210 Large exoproteins involved in heme utilization or adhesion	c.1545dupG	p.Gln516fs	1546/12303	516/4100	0	0	0	0	0	0	1	1	1	1	0	1
CF1	588471	C	CG	1842.53	frameshift_variant	HIGH	AT699_RS02770	pilD	NOU	Cleaves type-4 fimbrial leader sequence and methylates the N-terminal (generally Phe) residue	c.83dupG	p.Trp29fs	84/858	28/285	0	0	1	0	0	0	1	1	1	1	1	1
CF1	5825042	G	GC	1995.33	frameshift_variant	HIGH	AT699_RS31240		O	protein with a C-terminal OMP (outer membrane protein) domain	c.4188dupG	p.Gln1397fs	4188/4248	1396/1415	0	0	0	0	0	0	0	1	1	1	1	1
CF1	2212941	A	AG,AGG	1657.12	frameshift_variant	HIGH	AT699_RS09995		S	membrane	c.232dupG	p.Ala78fs	233/372	78/123	0	0	0	0	0	1	0	1	1	1	1	1
CF1	2379963	AGC	A	1805.74	frameshift_variant	HIGH	AT699_RS10775	acd	C	acyl-CoA dehydrogenase	c.1617_1618delGC	p.Leu540fs	1618/1770	539/589	0	0	0	0	0	1	0	1	1	1	1	1
CF1	5056546	G	GC	1595.04	frameshift_variant	HIGH	AT699_RS22730	pldA	M	Outer membrane phospholipase A	c.123dupC	p.Gly42fs	124/1284	42/427	0	0	0	0	0	0	0	0	0	0	1	1
CF1	4834115	G	GGC	1331.58	frameshift_variant	HIGH	AT699_RS21630	fadD	IQ	Acyl-CoA synthetases (AMP-forming) AMP-acid ligases II	c.367_368dupGC	p.Ile124fs	369/1695	123/564	0	0	0	0	0	0	0	0	0	0	0	1
CF1	6087884	T	TG	1910.78	frameshift_variant	HIGH	AT699_RS27425		S	Domain of unknown function (DUF3526)	c.691dupG	p.Val231fs	692/1389	231/462	0	0	0	0	0	0	0	1	1	1	1	1
CF1	454797	C	CG	2151.77	frameshift_variant	HIGH	AT699_RS02120		E	Acetylornithine deacetylase Succinyl-diaminopimelate desuccinylase and related deacylases	c.797dupC	p.Ala267fs	797/1437	266/478	0	0	0	0	0	0	0	0	0	1	1	1
CF1	3118820	A	AG	1780.58	frameshift_variant	HIGH	AT699_RS14040		U	COG3210 Large exoproteins involved in heme utilization or adhesion	c.9542dupG	p.Ala3182fs	9543/12303	3181/4100	0	0	0	0	0	1	1	1	1	1	1	1
CF1	4358753	CCG	C	2082.77	frameshift_variant	HIGH	AT699_RS19630		K	Transcriptional regulator	c.149_150delGC	p.Arg50fs	149/750	50/249	0	0	0	0	0	0	0	0	0	1	0	1
CF1	5826516	G	GC	2063.12	frameshift_variant	HIGH	AT699_RS31240		O	protein with a C-terminal OMP (outer membrane protein) domain	c.2714dupG	p.Asn906fs	2714/4248	905/1415	0	0	1	1	1	1	1	1	1	1	1	1
CF1	4057868	G	GC	1549.5	frameshift_variant	HIGH	AT699_RS18190		S	protein containing a von Willebrand factor type A (vWA) domain	c.742dupC	p.Leu248fs	743/1512	248/503	0	0	0	0	0	0	0	0	1	1	1	1
CF1	2559450	C	CG	1432.65	frameshift_variant	HIGH	AT699_RS11550		S	Domain of unknown function (DUF4105)	c.139dupG	p.Ala47fs	140/1065	47/354	0	0	0	0	0	0	0	1	1	1	1	1
CF1	4083643	G	GC	2460.07	frameshift_variant	HIGH	AT699_RS18300	cpdB	F	Belongs to the 5'-nucleotidase family	c.121dupC	p.Arg41fs	122/2106	41/701	0	0	1	1	1	1	1	1	1	1	1	1
CF1	5122385	G	GC	1622.54	frameshift_variant	HIGH	AT699_RS23035		I	acyl-CoA dehydrogenase	c.1080dupC	p.Thr361fs	1081/1152	361/383	0	0	0	0	0	0	0	1	1	1	1	1
CF1	3251241	GGC	G	1670.66	frameshift_variant	HIGH	AT699_RS14675		K	COG0745 Response regulators consisting of a CheY-like receiver domain and a winged-helix DNA-binding domain	c.483_484delGC	p.Pro162fs	484/1542	161/513	0	0	0	0	0	0	0	0	0	1	1	1
CF1	1343491	C	CG	1029.84	frameshift_variant	HIGH	AT699_RS06165	yabJ_2	J	translation initiation inhibitor, yjgF family	c.339dupC	p.Ala114fs	339/435	113/144	0	0	0	0	0	0	0	0	0	1	1	1
CF1	4560028	G	GC	1886.5	frameshift_variant	HIGH	AT699_RS20445		PT	Domain of unknown function (DUF4880)	c.679dupG	p.Ala227fs	679/996	227/331	0	0	0	0	0	0	0	0	0	1	1	1
CF1	4539571	G	GC	1853.74	frameshift_variant	HIGH	AT699_RS20420		S	Filamentous haemagglutinin family outer membrane protein	c.4763dupG	p.Asn1589fs	4763/12615	1588/4204	0	0	0	0	0	1	0	1	1	1	1	1
CF1	2431439	C	CG,CGG	1227.58	frameshift_variant	HIGH	AT699_RS10995		P	COG1629 Outer membrane receptor proteins, mostly Fe transport	c.1830dupC	p.Glu611fs	1830/2838	610/945	0	0	0	0	0	0	0	1	1	1	1	1
CF1	1811366	T	TC	1749.51	frameshift_variant	HIGH	AT699_RS08115				c.269dupC	p.Ala91fs	270/453	90/150	0	0	1	1	1	1	1	1	1	1	1	1
CF1	4549320	G	GC	1634.46	frameshift_variant	HIGH	AT699_RS20440		U	Filamentous haemagglutinin family outer membrane protein	c.10266dupG	p.Leu3423fs	10266/12591	3422/4196	0	0	0	0	0	0	0	1	1	1	1	1
CF1	3111199	C	CG,CGG	1589.66	frameshift_variant	HIGH	AT699_RS14040		U	COG3210 Large exoproteins involved in heme utilization or adhesion	c.1921dupG	p.Ala641fs	1922/12303	641/4100	0	0	0	0	0	0	0	1	1	1	1	1
CF1	5942896	G	GC	2035.15	frameshift_variant	HIGH	AT699_RS26780	sodA	C	radicals which are normally produced within the cells and which are toxic to biological systems	c.284dupG	p.Glu96fs	284/615	95/204	0	0	1	1	1	1	1	1	1	1	1	1
CF1	2800227	C	CGG,CG	1172.32	frameshift_variant	HIGH	AT699_RS12665		S	Transport and Golgi organisation 2	c.399_400dupCC	p.Arg134fs	400/795	134/264	0	0	0	0	0	0	0	1	1	1	1	1
CF1	2476756	C	CGG,CG	1032.05	frameshift_variant	HIGH	AT699_RS11180	ccmA	O	once thought to export heme, this seems not to be the case, but its exact role is uncertain. Responsible for energy coupling to the transport system	c.631_632dupCC	p.Asp212fs	632/717	211/238	0	0	0	0	0	1	0	1	1	1	1	1
CF1	5651582	G	GC	649.726	frameshift_variant	HIGH	AT699_RS25560		P	Outer membrane receptor proteins mostly Fe transport	c.2153dupG	p.Gly719fs	2153/2373	718/790	0	0	1	0	0	1	0	1	1	1	1	1
CF1	5264851	G	GC	2288.13	frameshift_variant	HIGH	AT699_RS23725	fadH	C	NADH:flavin oxidoreductase / NADH oxidase family	c.1647dupG	p.Leu550fs	1647/2031	549/676	0	0	1	0	0	0	0	0	0	0	1	0
CF1	1898721	C	CG	1592.56	frameshift_variant	HIGH	AT699_RS08540				c.30dupC	p.Asp11fs	30/606	10/201	0	0	0	0	0	0	0	0	0	0	1	0
CF1	6672192	A	AC	1383.29	frameshift_variant	HIGH	AT699_RS30070		S	Domain of unknown function (DUF4148)	c.378dupC	p.Met127fs	379/390	127/129	0	0	0	0	0	0	0	0	0	0	1	0
CF1	1659515	C	CG	1323.12	frameshift_variant	HIGH	AT699_RS07540	rlmL	L	Belongs to the methyltransferase superfamily	c.1281dupC	p.Gly428fs	1281/1776	427/591	0	0	0	0	0	0	0	0	0	0	1	0
CF1	5536473	C	CG	949.996	frameshift_variant	HIGH	AT699_RS24985	atzF	J	Asp-tRNAAsn Glu-tRNAGln amidotransferase A subunit and related amidases	c.1825dupC	p.Arg609fs	1825/1830	609/609	0	0	0	0	0	0	0	0	0	0	1	0
CF1	1353111	A	AGG,AG	1491.29	frameshift_variant	HIGH	AT699_RS06205	dsd	E	amino acid aldolase or racemase	c.30_31dupCC	p.Leu11fs	31/1269	11/422	0	0	0	1	0	0	0	0	0	1	0	0
CF1	6031927	G	GC	2047.08	frameshift_variant	HIGH	AT699_RS27160		IQ	COG1028 Dehydrogenases with different specificities (related to short-chain alcohol dehydrogenases)	c.53dupG	p.Ile19fs	53/777	18/258	0	0	0	0	0	0	0	1	0	1	0	0
CF1	5184273	G	GC	1907.61	frameshift_variant	HIGH	AT699_RS23325	kefA	M	Small-conductance mechanosensitive channel	c.1181dupC	p.Pro395fs	1182/2415	394/804	0	0	0	0	0	0	0	0	0	1	0	0
CF1	3061722	GGC	G	1790.54	frameshift_variant	HIGH	AT699_RS13815		K	Response regulator containing CheY-like receiver AAA-type ATPase and DNA-binding domains	c.709_710delGC	p.Ala237fs	710/912	237/303	0	0	0	0	0	0	0	0	0	1	0	0
CF1	5249725	G	GC	1865.14	frameshift_variant	HIGH	AT699_RS23660	pccB	I	Acetyl-CoA carboxylase, carboxyltransferase component (subunits alpha and beta)	c.701dupG	p.Ala235fs	701/1605	234/534	0	0	0	0	0	0	0	0	0	1	0	0
CF1	6741802	G	GC	1730.6	frameshift_variant	HIGH	AT699_RS30445		T	Response regulators consisting of a CheY-like receiver domain and a winged-helix DNA-binding domain	c.708dupC	p.Thr237fs	709/717	237/238	0	0	0	0	0	0	0	0	0	1	0	0
CF1	1841451	C	CG	1519.95	frameshift_variant	HIGH	AT699_RS08280	yjiA_2	S	Cobalamin synthesis protein cobW C-terminal domain	c.562dupG	p.Ala188fs	563/1008	188/335	0	0	0	0	0	0	1	0	0	1	0	0
CF1	4037305	G	GCC	1708.08	frameshift_variant	HIGH	AT699_RS18100				c.1125_1126dupGG	p.Ala376fs	1126/1269	376/422	0	0	0	0	0	0	0	0	0	1	0	0
CF1	2936897	C	CG	1565.35	frameshift_variant	HIGH	AT699_RS13325	fhaC	U	POTRA domain	c.25dupG	p.Ala9fs	26/1704	9/567	0	0	0	0	0	0	0	0	0	1	0	0
CF1	6243678	G	GC	1299.92	frameshift_variant	HIGH	AT699_RS28130		K	FCD domain	c.30dupC	p.Thr11fs	31/708	11/235	0	0	0	0	0	0	0	0	0	1	0	0
CF1	2543573	A	AG	1323.85	frameshift_variant	HIGH	AT699_RS11475		K	LysR substrate binding domain	c.924dupG	p.Arg309fs	925/966	309/321	0	0	0	0	0	0	0	0	0	1	0	0
CF1	325383	A	AG	929.073	frameshift_variant	HIGH	AT699_RS01500	MA20_25180	EGP	COG0477 Permeases of the major facilitator superfamily	c.68dupC	p.Gln24fs	68/1704	23/567	0	0	0	0	0	0	0	0	0	1	0	0
CF1	5666636	G	GC	849.285	frameshift_variant	HIGH	AT699_RS25625	surF	S	SURF1-like protein	c.195dupC	p.Ala66fs	196/792	66/263	0	0	0	0	0	0	0	0	0	1	0	0
CF1	260212	T	TG	2112.54	frameshift_variant	HIGH	AT699_RS01235		EGP	Major facilitator Superfamily	c.947dupG	p.Ser317fs	948/1200	316/399	0	0	0	0	0	0	0	0	1	0	0	0
CF1	6038478	G	GC	1701.41	frameshift_variant	HIGH	AT699_RS27190		J	Amidase	c.1521dupC	p.Ala509fs	1522/1764	508/587	0	0	1	0	0	0	0	0	1	0	0	0
CF1	5645420	G	GC	718.988	frameshift_variant	HIGH	AT699_RS25525		I	carboxylic ester hydrolase activity	c.8dupC	p.Gln4fs	9/714	3/237	0	0	0	0	0	0	0	1	1	0	0	0
CF1	4958062	G	GC	712.141	frameshift_variant	HIGH	AT699_RS22245	ybdN	S	Domain of unknown function (DUF3440)	c.573dupC	p.Gly192fs	574/1224	192/407	0	0	0	0	0	0	0	0	1	0	0	0
CF1	1474736	T	TG	1103.01	frameshift_variant	HIGH	AT699_RS06705	bepE_1	V	Belongs to the resistance-nodulation-cell division (RND) (TC 2.A.6) family	c.1115dupG	p.Ala373fs	1116/3120	372/1039	0	0	0	0	0	0	0	1	0	0	0	0
CF1	1363935	C	CG	1138.46	frameshift_variant	HIGH	AT699_RS06255		S	protein conserved in bacteria	c.125dupG	p.Gly43fs	126/978	42/325	0	0	0	0	0	0	0	1	0	0	0	0
CF1	3931516	G	GC	2056.86	frameshift_variant	HIGH	AT699_RS17700		P	Outer membrane receptor proteins mostly Fe transport	c.376dupG	p.Ala126fs	376/2148	126/715	0	0	1	0	0	0	1	0	0	0	0	0
CF1	215030	C	CG	2079.06	frameshift_variant	HIGH	AT699_RS01040	ompW	M	COG3047 Outer membrane protein W	c.78dupC	p.Ala27fs	78/642	26/213	0	0	0	0	0	0	1	0	0	0	0	0
CF1	2616128	G	GC	1675.73	frameshift_variant	HIGH	AT699_RS11795		K	Transcriptional regulator	c.780dupG	p.Pro261fs	780/915	260/304	0	0	0	0	0	0	1	0	0	0	0	0
CF1	283189	CT	C	1530.19	frameshift_variant	HIGH	AT699_RS01340		S	Domain of unknown function (DUF697)	c.689delA	p.Lys230fs	689/1110	230/369	0	0	0	0	0	0	1	0	0	0	0	0
CF1	429590	A	AG	1532.9	frameshift_variant	HIGH	AT699_RS02010	atpG	C	Produces ATP from ADP in the presence of a proton gradient across the membrane. The gamma chain is believed to be important in regulating ATPase activity and the flow of protons through the CF(0) complex	c.890dupG	p.Ala298fs	891/906	297/301	0	0	0	0	0	0	1	0	0	0	0	0
CF1	822914	T	TG	1493.11	frameshift_variant	HIGH	AT699_RS03835	VL23_16385	K	Transcriptional regulator	c.891dupC	p.Thr298fs	891/942	297/313	0	0	0	0	0	0	1	0	0	0	0	0
CF1	827487	A	AG	1629.74	frameshift_variant	HIGH	AT699_RS03855		S	protein conserved in bacteria	c.1405dupC	p.Leu469fs	1405/1506	469/501	0	0	0	0	0	0	1	0	0	0	0	0
CF1	6807804	GGC	G	1405.33	frameshift_variant	HIGH	AT699_RS30730		E	Pyridoxal-phosphate dependent enzyme	c.585_586delGC	p.Leu196fs	585/927	195/308	0	0	0	0	0	0	1	0	0	0	0	0
CF1	4150413	G	GC	1277.09	frameshift_variant	HIGH	AT699_RS18625				c.72dupG	p.Leu25fs	72/309	24/102	0	0	0	0	0	0	1	0	0	0	0	0
CF1	4574210	GGC	G	1262.68	frameshift_variant	HIGH	AT699_RS20525	MA20_21745	K	helix_turn_helix isocitrate lyase regulation	c.238_239delGC	p.Ala80fs	238/816	80/271	0	0	0	0	0	0	1	0	0	0	0	0
CF1	4086717	G	GC	1057.13	frameshift_variant	HIGH	AT699_RS18310	fatC	U	Belongs to the binding-protein-dependent transport system permease family. FecCD subfamily	c.699dupG	p.Pro234fs	699/930	233/309	0	0	0	0	0	0	1	0	0	0	0	0
CF1	5186005	G	GCC	1177.9	frameshift_variant	HIGH	AT699_RS23330				c.241_242dupGG	p.Gly82fs	242/702	81/233	0	0	0	0	0	0	1	0	0	0	0	0
CF1	3575822	C	CG	1276.12	frameshift_variant	HIGH	AT699_RS16075				c.753dupC	p.Glu252fs	753/963	251/320	0	0	0	0	0	0	1	0	0	0	0	0
CF1	4539886	G	GC	889.216	frameshift_variant	HIGH	AT699_RS20420		S	Filamentous haemagglutinin family outer membrane protein	c.4448dupG	p.Gly1484fs	4448/12615	1483/4204	0	0	0	0	0	0	1	0	0	0	0	0
CF1	4158742	G	GC	906.982	frameshift_variant	HIGH	AT699_RS18665	glpK_2	G	Belongs to the FGGY kinase family	c.1351dupG	p.Ala451fs	1351/1539	451/512	0	0	0	0	0	0	1	0	0	0	0	0
CF1	4410725	G	GC	886.207	frameshift_variant	HIGH	AT699_RS19880		E	Peptidase M14	c.1354dupC	p.Leu452fs	1355/1740	452/579	0	0	0	0	0	0	1	0	0	0	0	0
CF1	2360261	C	CG	1082.53	frameshift_variant	HIGH	AT699_RS10660		S	membrane	c.351dupC	p.Ala118fs	351/552	117/183	0	0	0	0	0	0	1	0	0	0	0	0
CF1	4905736	G	GC	930.535	frameshift_variant	HIGH	AT699_RS21965	nosX	H	Flavin transferase that catalyzes the transfer of the FMN moiety of FAD and its covalent binding to the hydroxyl group of a threonine residue in a target flavoprotein	c.79dupC	p.Leu27fs	80/1011	27/336	0	0	0	0	0	0	1	0	0	0	0	0
CF1	5578894	G	GC	565.689	frameshift_variant	HIGH	AT699_RS25180	tcyC	E	abc transporter, ATP-binding protein	c.484dupC	p.Arg162fs	485/762	162/253	0	0	0	0	0	0	1	0	0	0	0	0
CF1	2207479	A	AG	2634.45	frameshift_variant	HIGH	AT699_RS09965	tadC2	NU	type II secretion	c.732dupG	p.Leu245fs	733/741	245/246	0	0	0	0	0	1	0	0	0	0	0	0
CF1	1959956	T	TG	1784.65	frameshift_variant	HIGH	AT699_RS08835	aroG	E	Stereospecific condensation of phosphoenolpyruvate (PEP) and D-erythrose-4-phosphate (E4P) giving rise to 3-deoxy-D- arabino-heptulosonate-7-phosphate (DAHP)	c.481dupG	p.Ala161fs	482/1074	161/357	0	0	0	0	0	1	0	0	0	0	0	0
CF1	44464	C	CG	1850.01	frameshift_variant	HIGH	AT699_RS00205	MA20_04250	E	ABC transporter permease	c.132dupG	p.Leu45fs	133/801	45/266	0	0	0	0	0	1	0	0	0	0	0	0
CF1	5168796	GC	G	1590.57	frameshift_variant	HIGH	AT699_RS23255	ychJ	S	Belongs to the UPF0225 family	c.85delC	p.Gln29fs	85/396	29/131	0	0	0	0	0	1	0	0	0	0	0	0
CF1	1412391	C	CG	1653.86	frameshift_variant	HIGH	AT699_RS06470				c.612dupC	p.Asp205fs	612/933	204/310	0	0	0	0	0	1	0	0	0	0	0	0
CF1	648646	C	CG	1456.48	frameshift_variant	HIGH	AT699_RS03015	thiD	H	Phosphomethylpyrimidine kinase	c.605dupC	p.Asp203fs	605/783	202/260	0	0	0	0	0	1	0	0	0	0	0	0
CF1	6441339	G	GC	1539.59	frameshift_variant	HIGH	AT699_RS29050		S	Tripartite tricarboxylate transporter family receptor	c.768dupC	p.Gly257fs	769/969	257/322	0	0	0	0	0	1	0	0	0	0	0	0
CF1	370882	T	TG	1111.19	frameshift_variant	HIGH	AT699_RS01730	fdhE	O	Necessary for formate dehydrogenase activity	c.618dupG	p.Gln207fs	619/936	207/311	0	0	0	0	0	1	0	0	0	0	0	0
CF1	511954	T	TG	1462.92	frameshift_variant	HIGH	AT699_RS02415		S	dioxygenase of extradiol dioxygenase family	c.171dupC	p.Ser58fs	171/432	57/143	0	0	0	0	0	1	0	0	0	0	0	0
CF1	760880	T	TG	1125.16	frameshift_variant	HIGH	AT699_RS03500		EGP	Major facilitator Superfamily	c.2196dupG	p.Leu733fs	2197/2418	733/805	0	0	0	0	0	1	0	0	0	0	0	0
CF1	594729	A	AG	756.586	frameshift_variant	HIGH	AT699_RS02790	mdtB	V	Belongs to the resistance-nodulation-cell division (RND) (TC 2.A.6) family	c.2536dupG	p.Ala846fs	2537/3099	846/1032	0	0	0	0	0	1	0	0	0	0	0	0
CF1	4782993	G	GC	732.503	frameshift_variant	HIGH	AT699_RS21430		L	Staphylococcal nuclease homologues	c.113dupG	p.Glu39fs	113/666	38/221	0	0	0	0	0	1	0	0	0	0	0	0
CF1	1788195	A	AG	1635.55	frameshift_variant	HIGH	AT699_RS08020		K	Bacterial transcriptional regulator	c.658dupC	p.Leu220fs	658/777	220/258	0	0	0	1	0	0	0	0	0	0	0	0
CF1	280907	C	CG	1382.65	frameshift_variant	HIGH	AT699_RS01330		S	Carbon-nitrogen hydrolase	c.321dupC	p.Glu108fs	321/963	107/320	0	0	0	1	0	0	0	0	0	0	0	0
CF1	3528271	A	AG	1159.46	frameshift_variant	HIGH	AT699_RS15850	ydgC	K	Transcriptional regulator	c.21dupC	p.Ser8fs	21/606	7/201	0	0	0	1	0	0	0	0	0	0	0	0
CF1	2478888	C	CG	1024.54	frameshift_variant	HIGH	AT699_RS11195	napA	C	Catalytic subunit of the nitrate reductase (NAP). Only expressed at high levels during aerobic growth. NapAB complex receives electrons from the membrane-anchored tetraheme protein NapC. Essential function for nitrate assimilation and may have a role in anaerobic metabolism	c.2124dupC	p.Glu709fs	2124/2496	708/831	0	0	0	1	0	0	0	0	0	0	0	0
CF1	2771853	A	AG	961.774	frameshift_variant	HIGH	AT699_RS12515		E	abc transporter, ATP-binding protein	c.775dupG	p.Ala259fs	776/783	259/260	0	0	0	1	0	0	0	0	0	0	0	0
CF1	2434667	C	CG	883.399	frameshift_variant	HIGH	AT699_RS11005	ylaC_1	K	Belongs to the sigma-70 factor family. ECF subfamily	c.296dupC	p.Gln100fs	296/522	99/173	0	0	0	1	0	0	0	0	0	0	0	0
CF1	4645787	G	GC	755.28	frameshift_variant	HIGH	AT699_RS20865	tal	G	Belongs to the GPI family	c.404dupG	p.Ala136fs	404/1956	135/651	0	0	0	1	0	0	0	0	0	0	0	0
CF1	3438097	C	CG	702.396	frameshift_variant	HIGH	AT699_RS15480	tauX	S	SnoaL-like polyketide cyclase	c.123dupC	p.Glu42fs	123/393	41/130	0	0	0	1	0	0	0	0	0	0	0	0
CF1	365236	A	AGG	513.14	frameshift_variant	HIGH	AT699_RS01705		S	Protein of unknown function (DUF1254)	c.18_19dupCC	p.Leu7fs	19/1548	7/515	0	0	0	1	0	0	0	0	0	0	0	0
CF1	2714884	T	TG	679.955	frameshift_variant	HIGH	AT699_RS12225	fliS	N	Flagellar protein FliS	c.24dupC	p.Thr9fs	24/429	8/142	0	0	0	1	0	0	0	0	0	0	0	0
CF1	4105289	T	TC	562.083	frameshift_variant	HIGH	AT699_RS18390	gabR_1	K	COG1167 Transcriptional regulators containing a DNA-binding HTH domain and an aminotransferase domain (MocR family) and their eukaryotic orthologs	c.1298dupG	p.Leu434fs	1298/1509	433/502	0	0	0	1	0	0	0	0	0	0	0	0
CF1	2939484	C	CG	1863.11	frameshift_variant	HIGH	AT699_RS13330		U	Haemagluttinin repeat	c.869dupG	p.Met291fs	870/8304	290/2767	0	0	1	0	0	0	0	0	0	0	0	0
CF1	2050008	G	GC	1545.4	frameshift_variant	HIGH	AT699_RS09300	potH	P	Permease	c.19dupC	p.Arg7fs	20/921	7/306	0	0	1	0	0	0	0	0	0	0	0	0
CF1	6248562	A	AC	1499.44	frameshift_variant	HIGH	AT699_RS28155	fucA	G	Class II Aldolase and Adducin N-terminal domain	c.463dupG	p.Val155fs	463/639	155/212	0	0	1	0	0	0	0	0	0	0	0	0
CF1	2928988	A	AG	1359.65	frameshift_variant	HIGH	AT699_RS13285	pncA	Q	Amidases related to nicotinamidase	c.221dupC	p.Gly75fs	221/621	74/206	0	0	1	0	0	0	0	0	0	0	0	0
CF1	1477923	A	AG	1148.38	frameshift_variant	HIGH	AT699_RS06710	cusC	MU	Efflux transporter outer membrane factor lipoprotein	c.1171dupG	p.Ala391fs	1172/1431	391/476	0	0	1	0	0	0	0	0	0	0	0	0
CF1	4599167	GAA	G	1041.55	frameshift_variant	HIGH	AT699_RS20625	dctP	Q	Part of the tripartite ATP-independent periplasmic (TRAP) transport system	c.1087_1088delTT	p.Phe363fs	1088/1125	363/374	0	0	1	0	0	0	0	0	0	0	0	0
CF1	599408	C	CG	729.222	frameshift_variant	HIGH	AT699_RS02800				c.1013dupG	p.Phe339fs	1014/1479	338/492	0	0	1	0	0	0	0	0	0	0	0	0
CF1	2752970	A	AG	487.268	frameshift_variant	HIGH	AT699_RS12405	ada	FL	6-O-methylguanine DNA methyltransferase, DNA binding domain	c.19dupC	p.Leu7fs	19/843	7/280	0	0	1	0	0	0	0	0	0	0	0	0
CF1	6087682	AGCCTGGGCGTGGC	A	1027.28	frameshift_variant	HIGH	AT699_RS27425		S	Domain of unknown function (DUF3526)	c.489_501delGGGCGTGGCGCCT	p.Val165fs	489/1389	163/462	0	1	0	0	0	0	0	0	0	0	0	0
CF1	6091120	G	GC	2614.8	frameshift_variant	HIGH	AT699_RS27435	fhuA	P	TonB-dependent siderophore receptor	c.1026dupC	p.Ala343fs	1027/2184	343/727	1	0	0	0	0	0	0	0	0	0	0	0
CF1	2653644	A	GG	442.499	frameshift_variant&missense_variant	HIGH	AT699_RS11940				c.533delTinsCC	p.Val178fs	533/872	178/289	0	0	0	0	0	0	0	0	0	0	0	1
CF1	5202625	T	CC	1627.17	frameshift_variant&missense_variant	HIGH	AT699_RS23425	acnB	C	Belongs to the aconitase IPM isomerase family	c.788delTinsCC	p.Ile263fs	788/2592	263/863	0	0	0	0	0	0	0	0	0	0	1	0
CF1	2858045	A	GG,G	1182.7	frameshift_variant&missense_variant	HIGH	AT699_RS12955	yhhS	EGP	Major facilitator Superfamily	c.764delAinsGG	p.Glu255fs	764/1218	255/405	0	0	1	0	0	0	1	0	0	0	0	0
CF1	5272773	T	C	3012.91	missense_variant	MODERATE	AT699_RS23760		E	Belongs to the binding-protein-dependent transport system permease family	c.422T>C	p.Val141Ala	422/609	141/202	0	0	0	0	0	0	0	1	1	1	1	1
CF1	774070	A	G	2969.74	missense_variant	MODERATE	AT699_RS03580	bepE_2	V	Belongs to the resistance-nodulation-cell division (RND) (TC 2.A.6) family	c.16A>G	p.Thr6Ala	16/3117	6/1038	0	0	0	0	0	0	0	0	0	0	0	1
CF1	183909	C	T	2919.18	missense_variant	MODERATE	AT699_RS00850	gntP	EG	gluconate transporter	c.320C>T	p.Thr107Ile	320/1389	107/462	0	0	0	0	0	0	0	0	0	0	0	1
CF1	5812113	G	A	3289.17	missense_variant	MODERATE	AT699_RS26275	dgkA	M	Recycling of diacylglycerol produced during the turnover of membrane phospholipid	c.50G>A	p.Arg17His	50/399	17/132	0	0	0	0	0	0	0	0	0	1	1	1
CF1	6204532	G	A	3442.1	missense_variant	MODERATE	AT699_RS27930		U	transport system permease	c.248G>A	p.Gly83Asp	248/903	83/300	0	0	0	0	0	0	0	1	1	1	1	1
CF1	5821725	T	C	3007.6	missense_variant	MODERATE	AT699_RS26330	phnD	P	ABC-type phosphate phosphonate transport system periplasmic component	c.401T>C	p.Val134Ala	401/999	134/332	0	0	1	1	1	1	1	1	1	1	1	1
CF1	6156013	T	C	3627.83	missense_variant	MODERATE	AT699_RS27710	mexF	U	efflux pump	c.2417T>C	p.Val806Ala	2417/3216	806/1071	0	0	0	0	0	0	0	0	0	1	1	1
CF1	5923782	T	C	3480.16	missense_variant	MODERATE	AT699_RS26725		E	extracellular solute-binding protein	c.617T>C	p.Val206Ala	617/1566	206/521	0	0	0	0	0	0	0	1	1	1	1	1
CF1	174558	C	T	3581.6	missense_variant	MODERATE	AT699_RS00800		E	Extracellular solute-binding protein, family 5 middle family protein	c.359G>A	p.Gly120Asp	359/1608	120/535	0	0	0	0	0	0	0	1	1	1	1	1
CF1	6754136	T	C	3353.1	missense_variant	MODERATE	AT699_RS30475	rpoB	K	DNA-dependent RNA polymerase catalyzes the transcription of DNA into RNA using the four ribonucleoside triphosphates as substrates	c.1529A>G	p.Glu510Gly	1529/4113	510/1370	0	0	1	1	1	1	1	1	1	1	1	1
CF1	4963975	G	A	2945.6	missense_variant	MODERATE	AT699_RS22275	yqiG	NU	outer membrane usher protein	c.229G>A	p.Gly77Ser	229/2490	77/829	0	0	0	0	0	0	0	0	0	1	0	1
CF1	4894495	G	A	3092.79	missense_variant	MODERATE	AT699_RS21920	uppP	V	Catalyzes the dephosphorylation of undecaprenyl diphosphate (UPP). Confers resistance to bacitracin	c.763C>T	p.Arg255Cys	763/864	255/287	0	0	1	1	1	1	1	1	1	1	1	1
CF1	2927802	C	T	3337.65	missense_variant	MODERATE	AT699_RS13280	glnQ	E	to ATP-binding component of ABC transporters	c.44C>T	p.Ala15Val	44/729	15/242	0	0	0	1	0	1	0	1	1	1	1	1
CF1	5185167	C	T	2706.0	missense_variant	MODERATE	AT699_RS23325	kefA	M	Small-conductance mechanosensitive channel	c.2069C>T	p.Pro690Leu	2069/2415	690/804	0	0	0	0	0	1	0	1	1	1	1	1
CF1	6694988	G	A	2627.01	missense_variant	MODERATE	AT699_RS30160	mrcA	M	penicillin-binding protein	c.1444G>A	p.Ala482Thr	1444/2448	482/815	0	0	1	1	1	1	1	1	1	1	1	1
CF1	1581474	G	A	3212.25	missense_variant	MODERATE	AT699_RS07155	amiD	M	N-acetylmuramoyl-L-alanine amidase	c.407C>T	p.Thr136Ile	407/786	136/261	0	0	1	1	1	1	1	1	1	1	1	1
CF1	6444259	A	G	3547.2	missense_variant	MODERATE	AT699_RS29060	glpCD	C	FAD linked oxidase, C-terminal domain-containing protein 6	c.3368T>C	p.Val1123Ala	3368/3963	1123/1320	0	0	0	0	0	1	0	1	1	1	1	1
CF1	119763	A	G	3638.63	missense_variant	MODERATE	AT699_RS00555		S	Glyoxalase-like domain	c.97T>C	p.Phe33Leu	97/411	33/136	0	0	1	1	1	1	1	1	1	1	1	1
CF1	6437492	A	G	2943.52	missense_variant	MODERATE	AT699_RS29035		ET	Belongs to the bacterial solute-binding protein 3 family	c.724T>C	p.Trp242Arg	724/1017	242/338	0	0	0	0	0	0	0	0	0	1	1	1
CF1	2407404	C	T	2843.22	missense_variant	MODERATE	AT699_RS10890		K	PFAM regulatory protein TetR	c.419G>A	p.Arg140His	419/726	140/241	0	0	0	0	0	0	0	1	1	1	1	1
CF1	3430371	A	G	2606.68	missense_variant	MODERATE	AT699_RS15460	pic	MU	Immunoglobulin A1 protease	c.386A>G	p.Asp129Gly	386/4383	129/1460	0	0	0	1	0	1	0	1	1	1	1	1
CF1	5597306	C	T	3669.0	missense_variant	MODERATE	AT699_RS25275	maeB	C	malic enzyme	c.952G>A	p.Val318Ile	952/2295	318/764	0	0	1	1	1	1	1	1	1	1	1	1
CF1	5780469	A	G	3826.0	missense_variant	MODERATE	AT699_RS26130	alkK2	IQ	Activates fatty acids by binding to coenzyme A	c.389T>C	p.Val130Ala	389/1641	130/546	0	0	0	0	0	1	0	1	1	1	1	1
CF1	6809675	A	G	3044.2	missense_variant	MODERATE	AT699_RS30735	katA	P	Belongs to the catalase family	c.220T>C	p.Tyr74His	220/1446	74/481	0	0	0	0	0	0	0	1	1	1	1	1
CF1	5501398	G	A	3865.84	missense_variant	MODERATE	AT699_RS24815	fdsR	P	LysR family transcriptional regulator	c.320C>T	p.Ala107Val	320/1077	107/358	0	0	1	1	1	1	1	1	1	1	1	1
CF1	6527638	G	A	2531.13	missense_variant	MODERATE	AT699_RS29465		S	Periplasmic Protein	c.299C>T	p.Pro100Leu	299/1176	100/391	0	0	0	0	0	0	0	0	0	0	0	1
CF1	4638976	G	A	2870.24	missense_variant	MODERATE	AT699_RS20835		V	ABC transporter transmembrane region	c.1418C>T	p.Ala473Val	1418/2715	473/904	0	0	1	1	1	1	1	1	1	1	1	1
CF1	5202625	T	C	2421.31	missense_variant	MODERATE	AT699_RS23425	acnB	C	Belongs to the aconitase IPM isomerase family	c.788T>C	p.Ile263Thr	788/2592	263/863	0	0	1	1	1	1	1	1	1	1	0	1
CF1	282268	A	G	2981.83	missense_variant	MODERATE	AT699_RS01335	arcB	E	ornithine cyclodeaminase	c.598A>G	p.Thr200Ala	598/1068	200/355	0	0	0	0	0	0	0	0	0	1	1	1
CF1	5730579	T	C	2372.89	missense_variant	MODERATE	AT699_RS25915				c.590T>C	p.Val197Ala	590/723	197/240	0	0	0	0	0	0	0	1	1	1	1	1
CF1	1419450	A	G	2298.41	missense_variant	MODERATE	AT699_RS06480	recD2_4	L	COG1112 Superfamily I DNA and RNA helicases and helicase subunits	c.5396A>G	p.Gln1799Arg	5396/6054	1799/2017	0	0	0	0	0	0	0	1	1	1	1	1
CF1	568812	C	T	2741.33	missense_variant	MODERATE	AT699_RS02660		E	Glyoxalase bleomycin resistance protein dioxygenase superfamily protein 23	c.271C>T	p.Arg91Trp	271/363	91/120	0	0	0	0	0	1	0	1	1	1	1	1
CF1	2600309	GG	AA	2209.94	missense_variant	MODERATE	AT699_RS11715	gspD	NU	general secretion pathway protein	c.1669_1670delGGinsAA	p.Gly557Asn	1669/2613	557/870	0	0	0	0	0	0	0	1	1	1	1	1
CF1	224954	A	G	3020.94	missense_variant	MODERATE	AT699_RS01085	gltB	E	glutamate synthase	c.3575T>C	p.Val1192Ala	3575/4740	1192/1579	0	0	0	1	0	1	0	1	1	1	1	1
CF1	5560751	G	A	3662.95	missense_variant	MODERATE	AT699_RS25090	bhuR	P	COG1629 Outer membrane receptor proteins, mostly Fe transport	c.1535C>T	p.Pro512Leu	1535/2589	512/862	0	0	0	0	0	0	0	0	0	1	1	1
CF1	2634853	A	G	2849.82	missense_variant	MODERATE	AT699_RS11865	acrB	U	efflux pump	c.2993A>G	p.Gln998Arg	2993/3183	998/1060	0	0	0	1	0	1	0	1	1	1	1	1
CF1	632694	C	T	2333.42	missense_variant	MODERATE	AT699_RS02940		I	acyl-CoA dehydrogenase	c.452C>T	p.Ala151Val	452/1170	151/389	0	0	0	0	0	1	0	1	1	1	1	1
CF1	1769680	T	C	3336.46	missense_variant	MODERATE	AT699_RS07935	ompA	M	Belongs to the ompA family	c.158A>G	p.Asp53Gly	158/594	53/197	0	0	0	0	0	0	0	0	0	1	1	1
CF1	1599048	A	G	2278.73	missense_variant	MODERATE	AT699_RS07255	recO	L	Involved in DNA repair and RecF pathway recombination	c.265A>G	p.Thr89Ala	265/588	89/195	0	0	0	0	0	0	0	0	0	0	0	1
CF1	5065676	T	C	2271.57	missense_variant	MODERATE	AT699_RS22775	ccoP	C	C-type cytochrome. Part of the cbb3-type cytochrome c oxidase complex	c.749A>G	p.Asn250Ser	749/951	250/316	0	0	0	0	0	0	0	1	1	0	1	1
CF1	780939	A	G	2686.95	missense_variant	MODERATE	AT699_RS03610	gltS	P	Catalyzes the sodium-dependent transport of glutamate	c.1142T>C	p.Leu381Pro	1142/1209	381/402	0	0	1	1	1	1	1	1	1	1	1	1
CF1	2068075	A	G	1722.61	missense_variant	MODERATE	AT699_RS09365	hrpA	L	ATP-dependent helicase	c.3680A>G	p.Lys1227Arg	3680/3912	1227/1303	0	0	0	0	0	0	0	1	1	1	1	1
CF1	1515613	G	A	2341.54	missense_variant	MODERATE	AT699_RS06870	bfrD_2	P	Outer membrane receptor for monomeric catechols	c.1660G>A	p.Gly554Ser	1660/2268	554/755	0	0	0	0	0	0	0	1	1	1	1	1
CF1	1342496	T	C	2269.03	missense_variant	MODERATE	AT699_RS06160	lolA	M	Participates in the translocation of lipoproteins from the inner membrane to the outer membrane. Only forms a complex with a lipoprotein if the residue after the N-terminal Cys is not an aspartate (The Asp acts as a targeting signal to indicate that the lipoprotein should stay in the inner membrane)	c.244T>C	p.Tyr82His	244/636	82/211	0	0	0	0	0	0	0	0	0	0	0	1
CF1	730215	A	G	2261.41	missense_variant	MODERATE	AT699_RS03380	tyrS	J	Catalyzes the attachment of tyrosine to tRNA(Tyr) in a two-step reaction tyrosine is first activated by ATP to form Tyr- AMP and then transferred to the acceptor end of tRNA(Tyr)	c.670A>G	p.Ile224Val	670/1230	224/409	0	0	0	0	0	0	0	0	0	0	0	1
CF1	6422164	T	C	2258.05	missense_variant	MODERATE	AT699_RS28950	ntrY	T	Histidine kinase	c.2105A>G	p.Gln702Arg	2105/2322	702/773	0	0	0	0	0	0	0	0	0	0	0	1
CF1	1013233	T	C	2514.79	missense_variant	MODERATE	AT699_RS04680	macA	M	Belongs to the membrane fusion protein (MFP) (TC 8.A.1) family	c.899T>C	p.Val300Ala	899/1185	300/394	0	0	0	0	0	1	0	1	1	1	1	1
CF1	3208127	G	A	2744.26	missense_variant	MODERATE	AT699_RS14485		ET	Belongs to the bacterial solute-binding protein 3 family	c.404C>T	p.Pro135Leu	404/1122	135/373	0	0	0	0	0	0	0	1	1	1	1	1
CF1	1088638	A	G	2226.33	missense_variant	MODERATE	AT699_RS04965		NU	usher protein	c.212T>C	p.Val71Ala	212/1305	71/434	0	0	0	0	0	0	0	0	0	0	0	1
CF1	1441783	C	T	2817.87	missense_variant	MODERATE	AT699_RS06585	galU	M	UTP--glucose-1-phosphate uridylyltransferase	c.47C>T	p.Thr16Met	47/834	16/277	0	0	0	0	0	1	0	1	1	1	1	1
CF1	4131548	G	A	2181.58	missense_variant	MODERATE	AT699_RS18510	tyrB	E	Aminotransferase	c.1174G>A	p.Ala392Thr	1174/1200	392/399	0	0	0	0	0	0	0	0	0	1	1	1
CF1	2820227	G	C	3039.35	missense_variant	MODERATE	AT699_RS12760	MA20_44770	G	ABC-type sugar transport system periplasmic component	c.1060G>C	p.Ala354Pro	1060/1731	354/576	0	0	0	0	0	0	0	1	1	1	1	1
CF1	3421381	G	A	2225.21	missense_variant	MODERATE	AT699_RS15430	tauC	P	transporter, permease	c.67G>A	p.Gly23Ser	67/828	23/275	0	0	0	0	0	0	0	1	1	1	1	1
CF1	1642157	G	A	2213.51	missense_variant	MODERATE	AT699_RS07455	dmpA	EQ	Peptidase family S58	c.131G>A	p.Gly44Asp	131/1134	44/377	0	0	0	0	0	0	0	0	0	0	0	1
CF1	1384259	A	G	2734.73	missense_variant	MODERATE	AT699_RS06335	ilvC	H	Involved in the biosynthesis of branched-chain amino acids (BCAA). Catalyzes an alkyl-migration followed by a ketol- acid reduction of (S)-2-acetolactate (S2AL) to yield (R)-2,3- dihydroxy-isovalerate. In the isomerase reaction, S2AL is rearranged via a Mg-dependent methyl migration to produce 3- hydroxy-3-methyl-2-ketobutyrate (HMKB). In the reductase reaction, this 2-ketoacid undergoes a metal-…	c.559A>G	p.Thr187Ala	559/1017	187/338	0	0	0	0	0	1	0	1	1	1	1	1
CF1	4039538	T	C	2558.89	missense_variant	MODERATE	AT699_RS18110		K	Bacterial regulatory proteins, tetR family	c.103A>G	p.Ser35Gly	103/612	35/203	0	0	0	0	0	0	0	1	1	1	1	1
CF1	4229144	G	A	2168.16	missense_variant	MODERATE	AT699_RS19085	yheS_1	S	ABC transporter	c.665G>A	p.Gly222Asp	665/1917	222/638	0	0	1	1	1	1	1	1	1	1	1	1
CF1	4577814	G	A	2244.78	missense_variant	MODERATE	AT699_RS20550		T	diguanylate cyclase	c.161G>A	p.Gly54Glu	161/1242	54/413	0	0	0	0	0	0	0	1	1	1	1	1
CF1	6414085	G	A	2278.76	missense_variant	MODERATE	AT699_RS28910		S	Extra-cytoplasmic solute receptor family protein 172	c.859G>A	p.Asp287Asn	859/996	287/331	0	0	0	1	0	1	0	1	1	1	1	1
CF1	471853	G	A	2174.09	missense_variant	MODERATE	AT699_RS02200		GM	NAD dependent epimerase dehydratase family protein 2	c.226G>A	p.Gly76Arg	226/756	76/251	0	0	0	0	0	0	0	1	1	1	1	1
CF1	5874840	T	C	2145.64	missense_variant	MODERATE	AT699_RS26530	mhpA_1	CH	2-polyprenyl-6-methoxyphenol hydroxylase and related FAD-dependent oxidoreductases	c.95T>C	p.Val32Ala	95/1680	32/559	0	0	0	0	0	1	0	1	1	1	1	1
CF1	1726251	G	A	2312.63	missense_variant	MODERATE	AT699_RS30855		U	Haemagluttinin repeat	c.5050G>A	p.Val1684Met	5050/9990	1684/3329	0	0	0	0	0	1	0	1	1	1	1	1
CF1	2124727	C	T	2922.53	missense_variant	MODERATE	AT699_RS09600	mauB	S	Methylamine dehydrogenase heavy chain (MADH)	c.658C>T	p.Pro220Ser	658/1191	220/396	0	0	0	0	0	0	0	0	0	1	1	1
CF1	1555373	T	C	2801.7	missense_variant	MODERATE	AT699_RS07035		E	ABC-type branched-chain amino acid transport systems periplasmic component	c.328A>G	p.Thr110Ala	328/1215	110/404	0	0	0	0	0	0	0	1	1	1	1	1
CF1	5559773	G	C	3158.75	missense_variant	MODERATE	AT699_RS25090	bhuR	P	COG1629 Outer membrane receptor proteins, mostly Fe transport	c.2513C>G	p.Thr838Arg	2513/2589	838/862	0	0	0	0	0	0	0	0	0	1	0	1
CF1	1454718	A	G	2426.97	missense_variant	MODERATE	AT699_RS06640		P	COG0601 ABC-type dipeptide oligopeptide nickel transport systems, permease components	c.572A>G	p.His191Arg	572/945	191/314	0	0	0	1	0	1	0	1	1	1	1	1
CF1	4869542	G	A	2491.36	missense_variant	MODERATE	AT699_RS21790	vieA	T	Putative diguanylate phosphodiesterase	c.136C>T	p.Arg46Cys	136/1275	46/424	0	0	1	1	1	1	1	1	1	1	1	1
CF1	2076357	C	T	2552.85	missense_variant	MODERATE	AT699_RS09390		M	Glycosyl transferase 4-like	c.250C>T	p.Leu84Phe	250/1092	84/363	0	0	0	0	0	0	0	0	0	1	1	1
CF1	5566737	C	T	2055.25	missense_variant	MODERATE	AT699_RS25120		E	Lactoylglutathione lyase and related lyases	c.152C>T	p.Ser51Leu	152/423	51/140	0	0	0	0	0	0	0	0	0	0	0	1
CF1	6687072	A	G	2743.8	missense_variant	MODERATE	AT699_RS30135	uvrA	L	The UvrABC repair system catalyzes the recognition and processing of DNA lesions. UvrA is an ATPase and a DNA-binding protein. A damage recognition complex composed of 2 UvrA and 2 UvrB subunits scans DNA for abnormalities. When the presence of a lesion has been verified by UvrB, the UvrA molecules dissociate	c.152A>G	p.Gln51Arg	152/2862	51/953	0	0	0	0	0	0	0	1	1	1	1	1
CF1	1467588	A	G	2037.57	missense_variant	MODERATE	AT699_RS06680	czcA	V	Belongs to the resistance-nodulation-cell division (RND) (TC 2.A.6) family	c.586T>C	p.Tyr196His	586/3174	196/1057	0	0	0	0	0	0	0	1	1	1	1	1
CF1	6158049	C	T	2120.71	missense_variant	MODERATE	AT699_RS27715		MU	Outer membrane efflux protein	c.1168C>T	p.Arg390Cys	1168/1488	390/495	0	0	0	0	0	1	0	1	1	1	1	1
CF1	1910728	T	C	2281.0	missense_variant	MODERATE	AT699_RS08625				c.67T>C	p.Tyr23His	67/210	23/69	0	0	0	0	0	0	0	0	0	1	1	1
CF1	4825274	A	G	2043.03	missense_variant	MODERATE	AT699_RS21595	fadA	I	Catalyzes the synthesis of acetoacetyl coenzyme A from two molecules of acetyl coenzyme A. It can also act as a thiolase, catalyzing the reverse reaction and generating two-carbon units from the four-carbon product of fatty acid oxidation	c.1064A>G	p.Gln355Arg	1064/1290	355/429	0	0	0	0	0	0	0	0	0	0	0	1
CF1	6004943	T	C	2846.15	missense_variant	MODERATE	AT699_RS27040		K	Transcriptional regulator	c.671A>G	p.Gln224Arg	671/897	224/298	0	0	0	0	0	0	0	0	0	1	1	1
CF1	2678770	C	T	2422.75	missense_variant	MODERATE	AT699_RS12040	flgN	N	FlgN protein	c.235G>A	p.Gly79Ser	235/483	79/160	0	0	0	0	0	0	0	1	1	1	1	1
CF1	1323313	C	T	2919.08	missense_variant	MODERATE	AT699_RS06080		T	chemotaxis protein	c.659C>T	p.Thr220Met	659/1545	220/514	0	0	0	1	0	1	0	1	1	1	1	1
CF1	2933517	A	G	2409.67	missense_variant	MODERATE	AT699_RS13305	gmk	F	Essential for recycling GMP and indirectly, cGMP	c.110T>C	p.Val37Ala	110/633	37/210	0	0	0	1	0	1	0	1	1	1	1	1
CF1	2962350	C	T	2231.71	missense_variant	MODERATE	AT699_RS13380				c.104G>A	p.Arg35His	104/1824	35/607	0	0	0	0	0	0	0	1	1	1	1	1
CF1	2994042	G	A	2171.51	missense_variant	MODERATE	AT699_RS13510	wbpT	M	glycosyltransferase group 1 family	c.1487G>A	p.Arg496His	1487/2061	496/686	0	0	0	0	0	1	0	1	1	1	1	1
CF1	4764910	C	T	2029.24	missense_variant	MODERATE	AT699_RS21355	cpaE	U	Pilus assembly protein	c.1006G>A	p.Gly336Arg	1006/1341	336/446	0	0	1	1	1	1	1	1	1	1	1	1
CF1	5119359	T	C	2108.29	missense_variant	MODERATE	AT699_RS23025	speE	E	Spermidine synthase	c.437A>G	p.Gln146Arg	437/771	146/256	0	0	0	0	0	1	0	1	1	1	1	1
CF1	4559570	G	A	2657.03	missense_variant	MODERATE	AT699_RS20440		U	Filamentous haemagglutinin family outer membrane protein	c.17C>T	p.Ala6Val	17/12591	6/4196	0	0	0	0	0	0	0	0	0	1	1	1
CF1	1744296	A	G	2279.59	missense_variant	MODERATE	AT699_RS07830	MA20_36195	S	Peptidogalycan biosysnthesis/recognition	c.289T>C	p.Tyr97His	289/1140	97/379	0	0	0	0	0	1	0	1	1	1	1	1
CF1	4106781	T	C	1920.74	missense_variant	MODERATE	AT699_RS18395	benE	Q	Benzoate membrane transport protein	c.19T>C	p.Ser7Pro	19/1254	7/417	0	0	0	0	0	0	0	0	0	1	0	1
CF1	1465772	A	G	2529.99	missense_variant	MODERATE	AT699_RS06680	czcA	V	Belongs to the resistance-nodulation-cell division (RND) (TC 2.A.6) family	c.2402T>C	p.Val801Ala	2402/3174	801/1057	0	0	1	1	1	1	1	1	1	1	1	1
CF1	291654	A	G	2962.33	missense_variant	MODERATE	AT699_RS01375	czcA	P	Belongs to the resistance-nodulation-cell division (RND) (TC 2.A.6) family	c.2602T>C	p.Trp868Arg	2602/3186	868/1061	0	0	0	1	0	1	0	1	1	1	1	1
CF1	1932919	A	G	1942.93	missense_variant	MODERATE	AT699_RS08705	hemX	H	enzyme of heme biosynthesis	c.1037A>G	p.Tyr346Cys	1037/1194	346/397	0	0	0	0	0	0	0	1	1	1	1	1
CF1	3651291	C	T	2437.48	missense_variant	MODERATE	AT699_RS16360	MA20_26525	C	Cytochrome c	c.2434G>A	p.Ala812Thr	2434/2883	812/960	1	1	1	1	1	1	0	1	1	1	1	1
CF1	1912176	A	G	2471.39	missense_variant	MODERATE	AT699_RS08630	mtbA	EGP	Permeases of the major facilitator superfamily	c.785T>C	p.Val262Ala	785/1662	262/553	0	0	1	1	1	1	1	1	1	1	1	1
CF1	898028	A	G	2536.27	missense_variant	MODERATE	AT699_RS04165	metQ_2	M	Belongs to the nlpA lipoprotein family	c.617A>G	p.Asn206Ser	617/798	206/265	0	0	0	0	0	1	0	1	1	1	1	1
CF1	5624358	G	A	3333.11	missense_variant	MODERATE	AT699_RS25425	acnA	C	Aconitate hydratase	c.2125G>A	p.Ala709Thr	2125/2661	709/886	0	0	0	0	0	0	0	0	0	1	1	1
CF1	4029234	C	T	1919.79	missense_variant	MODERATE	AT699_RS18055		C	Belongs to the GMC oxidoreductase family	c.955G>A	p.Gly319Arg	955/1611	319/536	0	0	0	0	0	0	0	0	0	1	1	1
CF1	2278096	A	G	1918.61	missense_variant	MODERATE	AT699_RS10240		M	Dolichyl-phosphate-mannose-protein mannosyltransferase	c.1087A>G	p.Met363Val	1087/1479	363/492	0	0	0	0	0	0	0	1	1	1	1	1
CF1	3662458	A	G	2656.25	missense_variant	MODERATE	AT699_RS16400	lrp_1	K	helix_turn_helix ASNC type	c.248A>G	p.His83Arg	248/480	83/159	0	0	0	1	0	1	0	1	1	1	1	1
CF1	3956945	A	G	2049.35	missense_variant	MODERATE	AT699_RS17815	hxuB	U	hemolysin activation secretion protein	c.1120A>G	p.Thr374Ala	1120/1677	374/558	0	0	0	0	0	0	0	1	1	1	1	1
CF1	1705348	C	T	1876.98	missense_variant	MODERATE	AT699_RS07720	yhgF	K	accessory protein	c.2192G>A	p.Arg731His	2192/2376	731/791	0	0	0	0	0	0	0	1	1	1	1	1
CF1	6257951	A	G	1868.57	missense_variant	MODERATE	AT699_RS28205	nit	S	Carbon-nitrogen hydrolase	c.410A>G	p.His137Arg	410/816	137/271	0	0	0	0	0	0	0	0	0	0	0	1
CF1	6029498	T	C	1784.9	missense_variant	MODERATE	AT699_RS27150		EGP	Major facilitator Superfamily	c.1226T>C	p.Val409Ala	1226/1287	409/428	0	0	1	1	1	1	1	1	1	1	1	1
CF1	5964171	G	A	2359.22	missense_variant	MODERATE	AT699_RS26860		I	Acyl-transferase	c.982G>A	p.Gly328Ser	982/1206	328/401	0	0	1	1	1	1	1	1	1	1	1	1
CF1	5626945	A	G	3043.09	missense_variant	MODERATE	AT699_RS25435	fcuA	P	COG1629 Outer membrane receptor proteins, mostly Fe transport	c.1310T>C	p.Leu437Pro	1310/2454	437/817	0	0	0	0	0	0	0	0	0	1	1	1
CF1	2180626	A	G	2139.92	missense_variant	MODERATE	AT699_RS09850	hisC	E	Belongs to the class-II pyridoxal-phosphate-dependent aminotransferase family. Histidinol-phosphate aminotransferase subfamily	c.631A>G	p.Thr211Ala	631/1068	211/355	0	0	0	0	0	0	0	1	1	1	1	1
CF1	2997648	C	T	2470.03	missense_variant	MODERATE	AT699_RS13525		GM	teichoic acid transport	c.457C>T	p.Pro153Ser	457/714	153/237	0	0	0	0	0	0	0	1	1	1	1	1
CF1	1836193	C	T	2291.96	missense_variant	MODERATE	AT699_RS08250	mucD	O	Belongs to the peptidase S1C family	c.605G>A	p.Gly202Asp	605/1467	202/488	0	0	1	1	1	1	1	1	1	1	1	1
CF1	3625450	T	C	2852.93	missense_variant	MODERATE	AT699_RS16250	sodC	P	Destroys radicals which are normally produced within the cells and which are toxic to biological systems	c.439A>G	p.Met147Val	439/528	147/175	0	0	0	0	0	1	0	1	1	1	1	1
CF1	422565	A	G	2029.27	missense_variant	MODERATE	AT699_RS01975		S	Protein of unknown function (DUF1254)	c.566A>G	p.Asp189Gly	566/1554	189/517	0	0	0	0	0	1	0	1	1	1	1	1
CF1	6106754	A	G	2268.42	missense_variant	MODERATE	AT699_RS27505				c.101T>C	p.Leu34Pro	101/237	34/78	0	0	0	0	0	0	0	0	0	1	1	1
CF1	1045938	A	G	1773.87	missense_variant	MODERATE	AT699_RS04780	dmlR_2	K	Transcriptional regulator	c.329T>C	p.Leu110Pro	329/960	110/319	0	0	0	0	0	0	0	0	0	0	0	1
CF1	5232987	A	G	1963.37	missense_variant	MODERATE	AT699_RS23575		E	Periplasmic binding protein domain	c.157A>G	p.Thr53Ala	157/1209	53/402	0	0	0	0	0	0	0	1	1	1	1	1
CF1	632897	A	G	1807.93	missense_variant	MODERATE	AT699_RS02940		I	acyl-CoA dehydrogenase	c.655A>G	p.Thr219Ala	655/1170	219/389	0	0	0	0	0	0	0	0	0	1	1	1
CF1	509193	T	C	2453.29	missense_variant	MODERATE	AT699_RS02400	lamB	S	Belongs to the UPF0271 (lamB) family	c.689A>G	p.Asn230Ser	689/771	230/256	0	0	0	0	0	0	0	1	1	1	1	1
CF1	4546282	T	C	2171.74	missense_variant	MODERATE	AT699_RS20435		P	Secretin and TonB N terminus short domain	c.541A>G	p.Thr181Ala	541/699	181/232	0	0	0	0	0	0	0	1	1	1	1	1
CF1	3416035	T	C	2228.73	missense_variant	MODERATE	AT699_RS15400	nreC	K	COG2197 Response regulator containing a CheY-like receiver domain and an HTH DNA-binding domain	c.197T>C	p.Val66Ala	197/657	66/218	0	0	1	1	1	1	1	1	1	1	1	1
CF1	4231432	T	C	1722.02	missense_variant	MODERATE	AT699_RS19095		PT	FecR protein	c.428T>C	p.Leu143Pro	428/933	143/310	0	0	0	0	0	0	0	1	1	1	1	1
CF1	2732527	A	G	2557.55	missense_variant	MODERATE	AT699_RS12310	rpsB	J	Belongs to the universal ribosomal protein uS2 family	c.143A>G	p.Tyr48Cys	143/750	48/249	0	0	1	1	1	1	1	1	1	1	1	1
CF1	4590516	T	C	2186.48	missense_variant	MODERATE	AT699_RS31160				c.1085T>C	p.Val362Ala	1085/1156	362/384	0	0	0	1	0	1	0	1	1	1	1	1
CF1	3340275	C	T	2389.27	missense_variant	MODERATE	AT699_RS15095	metY	E	O-acetylhomoserine	c.1213G>A	p.Glu405Lys	1213/1296	405/431	0	0	0	0	0	1	0	1	1	1	1	1
CF1	1323756	A	G	2370.94	missense_variant	MODERATE	AT699_RS06080		T	chemotaxis protein	c.1102A>G	p.Thr368Ala	1102/1545	368/514	0	0	1	1	1	1	1	1	1	1	1	1
CF1	2202266	A	G	1983.78	missense_variant	MODERATE	AT699_RS09945	cpaB	U	Pilus assembly protein	c.461A>G	p.Asp154Gly	461/840	154/279	0	0	1	1	1	1	1	1	1	1	1	1
CF1	1893169	T	C	1848.66	missense_variant	MODERATE	AT699_RS08510	inaA	T	RIO1 family	c.308T>C	p.Val103Ala	308/840	103/279	0	0	0	1	1	1	0	1	1	1	1	1
CF1	2236097	C	T	2422.46	missense_variant	MODERATE	AT699_RS10050		K	LuxR family transcriptional regulator	c.487G>A	p.Gly163Ser	487/657	163/218	0	0	0	0	0	1	0	1	1	1	1	1
CF1	1525718	A	G	2726.56	missense_variant	MODERATE	AT699_RS06910	risS	T	PhoQ Sensor	c.1139T>C	p.Val380Ala	1139/1395	380/464	0	0	0	0	0	0	0	0	0	1	1	1
CF1	2268920	G	A	2492.27	missense_variant	MODERATE	AT699_RS10210	dppB_4	EP	ABC transporter permease	c.602C>T	p.Thr201Met	602/1008	201/335	0	0	0	1	0	1	0	1	1	1	1	1
CF1	177059	C	T	2040.05	missense_variant	MODERATE	AT699_RS00810		S	Protein of unknown function (DUF2868)	c.862G>A	p.Ala288Thr	862/1431	288/476	0	0	0	1	0	1	0	1	1	1	1	1
CF1	6108098	T	C	1618.78	missense_variant	MODERATE	AT699_RS27515				c.2588A>G	p.Asp863Gly	2588/3261	863/1086	0	0	0	0	0	0	0	0	0	0	0	1
CF1	2099280	C	T	1679.37	missense_variant	MODERATE	AT699_RS09490	dctD	T	C4-dicarboxylate transport transcriptional regulatory protein DctD	c.1121G>A	p.Arg374Gln	1121/1386	374/461	0	0	0	0	0	0	0	0	0	0	0	1
CF1	3902516	T	C	2590.52	missense_variant	MODERATE	AT699_RS17575	MA20_13990	S	Metallo-beta-lactamase superfamily	c.4T>C	p.Tyr2His	4/771	2/256	0	0	0	0	0	1	0	1	1	1	1	1
CF1	3210489	C	T	1563.45	missense_variant	MODERATE	AT699_RS14495		K	LysR substrate binding domain	c.569C>T	p.Pro190Leu	569/915	190/304	0	0	1	1	1	1	1	1	1	1	1	1
CF1	3441547	C	T	1887.97	missense_variant	MODERATE	AT699_RS15495	gsiA_17	P	Belongs to the ABC transporter superfamily	c.1117G>A	p.Val373Met	1117/1632	373/543	0	0	0	0	0	1	0	1	1	1	1	1
CF1	3435091	T	C	1599.26	missense_variant	MODERATE	AT699_RS15465		S	Tripartite tricarboxylate transporter family receptor	c.554T>C	p.Val185Ala	554/996	185/331	0	0	0	0	0	0	0	0	0	0	0	1
CF1	2767968	C	T	1857.62	missense_variant	MODERATE	AT699_RS12495		S	Ankyrin repeat	c.335C>T	p.Ala112Val	335/924	112/307	0	0	0	0	0	0	0	1	1	1	1	1
CF1	3263812	A	G	2321.55	missense_variant	MODERATE	AT699_RS14725	alcR	K	helix_turn_helix, arabinose operon control protein	c.668A>G	p.His223Arg	668/915	223/304	0	0	0	0	0	0	0	0	0	1	1	1
CF1	1462583	C	T	2429.29	missense_variant	MODERATE	AT699_RS06670		S	Acyl-coenzyme A:6-aminopenicillanic acid acyl-transferase	c.646G>A	p.Ala216Thr	646/1137	216/378	0	0	0	0	0	0	0	1	1	1	1	1
CF1	1738023	T	C	2431.41	missense_variant	MODERATE	AT699_RS07815	cphA	F	cyanophycin	c.2387A>G	p.Asp796Gly	2387/2616	796/871	0	0	0	0	0	0	0	0	0	1	1	1
CF1	823589	C	G	2397.75	missense_variant	MODERATE	AT699_RS03835	VL23_16385	K	Transcriptional regulator	c.217G>C	p.Ala73Pro	217/942	73/313	0	0	0	1	0	1	0	1	1	1	1	1
CF1	1787932	A	G	2033.83	missense_variant	MODERATE	AT699_RS08015		S	Tripartite tricarboxylate transporter family receptor	c.149T>C	p.Val50Ala	149/981	50/326	0	0	1	1	1	1	1	1	1	1	1	1
CF1	498680	C	T	1842.63	missense_variant	MODERATE	AT699_RS02345	serA2	EH	Belongs to the D-isomer specific 2-hydroxyacid dehydrogenase family	c.563G>A	p.Arg188Gln	563/936	188/311	0	0	0	0	0	0	0	1	1	1	1	1
CF1	4913042	C	T	1989.6	missense_variant	MODERATE	AT699_RS22000		S	Tat pathway signal	c.1027G>A	p.Gly343Ser	1027/1185	343/394	0	0	1	1	1	1	1	1	1	1	1	1
CF1	2604199	C	T	1517.04	missense_variant	MODERATE	AT699_RS11730				c.918G>A	p.Met306Ile	918/1888	306/628	0	0	1	1	1	1	1	1	1	1	1	1
CF1	2498210	C	T	1696.52	missense_variant	MODERATE	AT699_RS11275		C	CoA-transferase family III	c.152G>A	p.Arg51His	152/1152	51/383	0	0	0	0	0	0	0	0	0	1	1	1
CF1	969716	C	T	2331.23	missense_variant	MODERATE	AT699_RS04490		S	Itaconyl-CoA hydratase	c.311C>T	p.Ser104Leu	311/831	104/276	0	0	0	1	0	1	0	1	1	1	1	1
CF1	4299393	T	C	2473.74	missense_variant	MODERATE	AT699_RS19355	yfhM	S	Alpha-2-Macroglobulin	c.2311A>G	p.Ser771Gly	2311/5226	771/1741	0	0	0	0	0	1	0	1	1	1	1	1
CF1	5139364	A	G	1619.04	missense_variant	MODERATE	AT699_RS23115	proX	E	Glycine betaine ABC transporter substrate-binding	c.295T>C	p.Trp99Arg	295/1002	99/333	0	0	1	1	1	1	1	1	1	1	1	1
CF1	6022859	A	G	2280.21	missense_variant	MODERATE	AT699_RS27120	mhpA_2	CH	2-polyprenyl-6-methoxyphenol hydroxylase and related FAD-dependent oxidoreductases	c.8A>G	p.Glu3Gly	8/1701	3/566	0	0	0	0	0	0	0	0	0	1	0	1
CF1	3397363	G	A	1876.54	missense_variant	MODERATE	AT699_RS15315	MA20_43580	S	Sulfite oxidase and related enzymes	c.202G>A	p.Val68Met	202/792	68/263	0	0	0	0	0	0	0	0	0	1	1	1
CF1	5313971	T	C	1451.95	missense_variant	MODERATE	AT699_RS23905	gpmB	G	phosphoglycerate mutase	c.419T>C	p.Val140Ala	419/645	140/214	0	0	0	0	0	0	0	0	0	0	0	1
CF1	3129815	A	G	1457.23	missense_variant	MODERATE	AT699_RS14105		S	Protein of unknown function (DUF1488)	c.232A>G	p.Thr78Ala	232/273	78/90	0	0	0	0	0	0	0	0	0	0	0	1
CF1	2179739	C	T	2207.46	missense_variant	MODERATE	AT699_RS09845	der	S	GTPase that plays an essential role in the late steps of ribosome biogenesis	c.1103C>T	p.Thr368Met	1103/1356	368/451	0	0	1	1	1	1	1	1	1	1	1	1
CF1	473813	A	G	1378.02	missense_variant	MODERATE	AT699_RS02210		K	LysR substrate binding domain	c.95T>C	p.Val32Ala	95/1005	32/334	0	0	0	0	0	0	0	0	0	0	0	1
CF1	4406027	T	C	2319.48	missense_variant	MODERATE	AT699_RS19865		E	Extracellular solute-binding protein, family 5 middle family protein 21	c.224T>C	p.Leu75Pro	224/1533	75/510	0	0	0	0	0	0	0	0	0	1	1	1
CF1	2724965	A	G	1684.71	missense_variant	MODERATE	AT699_RS12280	purF	F	Catalyzes the formation of phosphoribosylamine from phosphoribosylpyrophosphate (PRPP) and glutamine	c.422A>G	p.Gln141Arg	422/1521	141/506	0	0	0	0	0	0	0	1	1	1	1	1
CF1	2590120	A	G	1448.68	missense_variant	MODERATE	AT699_RS11685		G	pyruvate phosphate dikinase PEP	c.806T>C	p.Val269Ala	806/2040	269/679	0	0	1	1	1	1	1	1	1	1	1	1
CF1	1062677	A	G	1953.1	missense_variant	MODERATE	AT699_RS04855		C	Thiamine pyrophosphate enzyme, C-terminal TPP binding	c.2090T>C	p.Leu697Pro	2090/2226	697/741	0	0	1	1	1	1	1	1	1	1	1	1
CF1	2255022	A	G	1397.43	missense_variant	MODERATE	AT699_RS10130		S	Putative stress-induced transcription regulator	c.239A>G	p.Gln80Arg	239/594	80/197	0	0	0	0	0	0	0	0	0	0	0	1
CF1	3322273	C	T	2188.37	missense_variant	MODERATE	AT699_RS15000	catB	G	Belongs to the mandelate racemase muconate lactonizing enzyme family	c.779C>T	p.Ala260Val	779/1125	260/374	0	0	1	1	1	1	1	1	1	1	1	1
CF1	2155054	C	T	1516.53	missense_variant	MODERATE	AT699_RS09735	dadA	E	D-amino acid dehydrogenase	c.65C>T	p.Ala22Val	65/1257	22/418	0	0	0	0	0	0	0	1	1	1	1	1
CF1	2596007	T	C	2068.6	missense_variant	MODERATE	AT699_RS11700	nadE	H	Catalyzes the ATP-dependent amidation of deamido-NAD to form NAD. Uses L-glutamine as a nitrogen source	c.1852T>C	p.Tyr618His	1852/2067	618/688	0	0	0	0	0	0	0	1	1	1	1	1
CF1	5250203	T	C	1644.07	missense_variant	MODERATE	AT699_RS23660	pccB	I	Acetyl-CoA carboxylase, carboxyltransferase component (subunits alpha and beta)	c.224A>G	p.Gln75Arg	224/1605	75/534	0	0	0	0	0	1	0	1	1	1	1	1
CF1	2545326	A	G	2044.67	missense_variant	MODERATE	AT699_RS11485	cmpR_2	K	LysR substrate binding domain	c.760T>C	p.Cys254Arg	760/1014	254/337	0	0	0	0	0	1	0	1	1	1	1	1
CF1	1464994	A	G	1320.41	missense_variant	MODERATE	AT699_RS06675	ttgC_2	M	Efflux transporter outer membrane factor lipoprotein	c.4T>C	p.Ser2Pro	4/1521	2/506	0	0	0	0	0	0	0	0	0	0	0	1
CF1	3949861	C	T	2107.42	missense_variant	MODERATE	AT699_RS17795		EGP	major facilitator superfamily	c.986G>A	p.Arg329His	986/1536	329/511	0	0	0	0	0	0	0	0	0	1	1	1
CF1	6807517	A	G	1614.31	missense_variant	MODERATE	AT699_RS30730		E	Pyridoxal-phosphate dependent enzyme	c.289A>G	p.Ser97Gly	289/927	97/308	0	0	0	1	0	1	0	1	1	1	1	1
CF1	3925785	A	G	1280.32	missense_variant	MODERATE	AT699_RS17685				c.226T>C	p.Ser76Pro	226/804	76/267	0	0	0	0	0	0	0	1	1	1	1	1
CF1	5788803	A	G	1496.03	missense_variant	MODERATE	AT699_RS26165		T	GlcNAc-PI de-N-acetylase	c.1430A>G	p.Gln477Arg	1430/2076	477/691	0	0	0	0	0	0	0	1	1	1	1	1
CF1	2629791	C	T	1450.97	missense_variant	MODERATE	AT699_RS11855	dmlR_14	K	Transcriptional regulator	c.547G>A	p.Glu183Lys	547/906	183/301	0	0	0	0	0	0	0	1	1	1	1	1
CF1	2365261	G	A	1503.93	missense_variant	MODERATE	AT699_RS10695	nsrR	K	Transcriptional regulator	c.394G>A	p.Asp132Asn	394/438	132/145	0	0	0	0	0	0	0	0	0	1	1	1
CF1	1393169	T	C	1941.9	missense_variant	MODERATE	AT699_RS06375	nit2	S	nitrilase	c.185A>G	p.Tyr62Cys	185/924	62/307	0	0	1	1	1	1	1	1	1	1	1	1
CF1	3679828	A	G	1428.59	missense_variant	MODERATE	AT699_RS16470	fes	P	Domain of unknown function (DUF3327)	c.155T>C	p.Val52Ala	155/1578	52/525	0	0	0	0	0	0	0	1	1	1	1	1
CF1	2258999	A	G	1839.21	missense_variant	MODERATE	AT699_RS10160	ilvD1	EG	Belongs to the IlvD Edd family	c.547T>C	p.Tyr183His	547/1782	183/593	0	0	0	0	0	0	0	0	0	1	0	1
CF1	2247910	T	C	1098.23	missense_variant	MODERATE	AT699_RS10095	ftsQ	NU	Tfp pilus assembly protein FimV	c.635T>C	p.Leu212Pro	635/1905	212/634	0	0	0	0	0	0	0	0	0	0	0	1
CF1	2723844	C	T	1769.83	missense_variant	MODERATE	AT699_RS12270	dedD	S	Sporulation related domain	c.659C>T	p.Ser220Leu	659/840	220/279	0	0	0	0	0	1	0	1	1	1	1	1
CF1	546208	C	T	1259.62	missense_variant	MODERATE	AT699_RS02570		E	ABC transporter	c.47C>T	p.Ala16Val	47/732	16/243	0	0	0	0	0	1	0	1	1	1	1	1
CF1	680097	A	G	2034.14	missense_variant	MODERATE	AT699_RS03160	accB	I	first, biotin carboxylase catalyzes the carboxylation of the carrier protein and then the transcarboxylase transfers the carboxyl group to form malonyl-CoA	c.298A>G	p.Ile100Val	298/462	100/153	0	0	0	0	0	0	0	1	1	1	1	1
CF1	5893472	T	C	1701.09	missense_variant	MODERATE	AT699_RS26610	dld2	C	COG0277 FAD FMN-containing dehydrogenases	c.83A>G	p.Asp28Gly	83/1416	28/471	0	0	0	0	0	1	0	1	1	1	1	1
CF1	5422963	G	A	1480.5	missense_variant	MODERATE	AT699_RS24425	cbpA	O	DnaJ C terminal domain	c.920C>T	p.Pro307Leu	920/951	307/316	0	0	0	0	0	0	0	0	0	1	1	1
CF1	4382629	T	C	1739.46	missense_variant	MODERATE	AT699_RS19730		EGP	Major facilitator Superfamily	c.58T>C	p.Cys20Arg	58/1227	20/408	0	0	0	0	0	0	0	0	0	1	0	1
CF1	3153414	C	T	1005.85	missense_variant	MODERATE	AT699_RS14215	ldcA	V	proteins homologs of microcin C7 resistance protein MccF	c.904C>T	p.Arg302Cys	904/939	302/312	0	0	1	1	1	1	1	1	1	1	1	1
CF1	2693993	G	A	651.215	missense_variant	MODERATE	AT699_RS12115	tap	NT	chemotaxis protein	c.787G>A	p.Ala263Thr	787/1872	263/623	0	0	1	0	1	1	1	1	1	1	1	1
CF1	3149600	A	G	1166.71	missense_variant	MODERATE	AT699_RS14200	xseA	L	Plasmid replication region DNA-binding N-term	c.668A>G	p.Gln223Arg	668/1071	223/356	0	0	0	0	0	1	0	1	1	1	1	1
CF1	5159764	A	G	896.329	missense_variant	MODERATE	AT699_RS23205	proA	E	Catalyzes the NADPH-dependent reduction of L-glutamate 5-phosphate into L-glutamate 5-semialdehyde and phosphate. The product spontaneously undergoes cyclization to form 1-pyrroline-5- carboxylate	c.253A>G	p.Thr85Ala	253/1281	85/426	0	0	0	0	0	1	0	1	1	1	1	1
CF1	5910512	T	C	3531.71	missense_variant	MODERATE	AT699_RS26675	wecA	M	glycosyl transferase	c.280A>G	p.Thr94Ala	280/1104	94/367	0	0	0	1	0	1	0	1	1	1	1	1
CF1	5441476	G	A	3906.37	missense_variant	MODERATE	AT699_RS24510		S	esterase of the alpha-beta hydrolase superfamily	c.1003C>T	p.Arg335Cys	1003/1236	335/411	0	0	0	0	0	0	0	1	1	1	1	1
CF1	3143598	C	T	800.33	missense_variant	MODERATE	AT699_RS14170	srr	E	Catalyzes the formation of 2-oxobutanoate from L-threonine or the formation of pyruvate from serine	c.941C>T	p.Pro314Leu	941/1017	314/338	0	0	0	1	0	1	0	1	1	1	1	1
CF1	6733487	G	A	3335.46	missense_variant	MODERATE	AT699_RS30405	rplD	J	Forms part of the polypeptide exit tunnel	c.185C>T	p.Pro62Leu	185/618	62/205	0	0	0	0	0	0	0	0	0	0	0	1
CF1	535040	C	T	3656.59	missense_variant	MODERATE	AT699_RS02530		P	Outer membrane receptor proteins mostly Fe transport	c.1540G>A	p.Ala514Thr	1540/2037	514/678	0	0	0	0	0	0	0	0	0	1	1	1
CF1	34716	C	T	4078.67	missense_variant	MODERATE	AT699_RS00165	syrM1	K	LysR substrate binding domain	c.614G>A	p.Arg205His	614/882	205/293	0	0	0	0	0	0	0	0	0	1	1	1
CF1	5807265	G	A	3917.58	missense_variant	MODERATE	AT699_RS26250		E	Belongs to the binding-protein-dependent transport system permease family	c.538G>A	p.Val180Met	538/921	180/306	0	0	0	0	0	0	0	1	1	1	1	1
CF1	6763959	A	G	3106.12	missense_variant	MODERATE	AT699_RS30545	ipuC	E	glutamine synthetase	c.1292T>C	p.Val431Ala	1292/1386	431/461	0	0	0	0	0	0	0	1	1	1	1	1
CF1	6007237	A	G	386.599	missense_variant	MODERATE	AT699_RS27050	amaB	E	the allantoate amidohydrolase from Escherichia coli forms a dimer and binds zinc ions for catalytic activity and catalyzes the conversion of allantoate to (S)-ureidoglycolate and ammonia	c.166A>G	p.Thr56Ala	166/1263	56/420	0	0	0	0	0	0	0	0	0	1	0	1
CF1	3444484	A	G	2747.2	missense_variant	MODERATE	AT699_RS15505		P	PFAM binding-protein-dependent transport systems inner membrane component	c.47T>C	p.Leu16Pro	47/969	16/322	0	0	0	0	0	0	0	0	0	0	1	0
CF1	1697976	T	C	2718.38	missense_variant	MODERATE	AT699_RS07685	bfrH	P	COG1629 Outer membrane receptor proteins, mostly Fe transport	c.776T>C	p.Val259Ala	776/2457	259/818	0	0	0	0	0	0	0	0	0	0	1	0
CF1	105234	A	G	2707.3	missense_variant	MODERATE	AT699_RS00490		P	Outer membrane receptor for ferric coprogen and ferric-rhodotorulic acid	c.509T>C	p.Ile170Thr	509/2283	170/760	0	0	0	0	0	0	0	0	0	0	1	0
CF1	235218	A	G	2676.24	missense_variant	MODERATE	AT699_RS01115		PT	Sodium hydrogen exchanger	c.1138A>G	p.Thr380Ala	1138/2772	380/923	0	0	0	0	0	0	0	0	0	0	1	0
CF1	6193241	A	G	2607.48	missense_variant	MODERATE	AT699_RS27860		IQ	Dehydrogenases with different specificities (related to short-chain alcohol dehydrogenases)	c.613A>G	p.Thr205Ala	613/729	205/242	0	0	0	0	0	0	0	0	0	0	1	0
CF1	6674074	A	G	2519.55	missense_variant	MODERATE	AT699_RS30080	glcC	K	transcriptional	c.299T>C	p.Leu100Pro	299/759	100/252	0	0	0	0	0	0	0	0	0	0	1	0
CF1	5269196	T	C	2283.46	missense_variant	MODERATE	AT699_RS23735		C	Alcohol dehydrogenase GroES-like domain	c.676T>C	p.Phe226Leu	676/990	226/329	0	0	0	0	0	0	0	0	0	0	1	0
CF1	2780679	A	G	2278.56	missense_variant	MODERATE	AT699_RS12560	yxxF	EG	Permeases of the drug metabolite transporter (DMT) superfamily	c.4T>C	p.Ser2Pro	4/900	2/299	0	0	0	0	0	0	0	0	0	0	1	0
CF1	390557	A	G	2201.89	missense_variant	MODERATE	AT699_RS01820	trpE	E	Part of a heterotetrameric complex that catalyzes the two-step biosynthesis of anthranilate, an intermediate in the biosynthesis of L-tryptophan. In the first step, the glutamine- binding beta subunit (TrpG) of anthranilate synthase (AS) provides the glutamine amidotransferase activity which generates ammonia as a substrate that, along with chorismate, is used in the second step, catalyzed by the…	c.1049T>C	p.Leu350Pro	1049/1521	350/506	0	0	0	0	0	0	0	0	0	0	1	0
CF1	4783726	T	C	2192.36	missense_variant	MODERATE	AT699_RS21435	corA	P	Transporter	c.494A>G	p.Tyr165Cys	494/1011	165/336	0	0	0	0	0	0	0	0	0	0	1	0
CF1	1894092	C	T	2015.1	missense_variant	MODERATE	AT699_RS08515	dnaB	L	it exhibits DNA-dependent ATPase activity and contains distinct active sites for ATP binding, DNA binding, and interaction with DnaC protein, primase, and other prepriming proteins	c.395C>T	p.Ser132Leu	395/1383	132/460	0	0	0	0	0	0	0	0	0	0	1	0
CF1	5675348	G	A	1988.06	missense_variant	MODERATE	AT699_RS25660		S	Putative ParB-like nuclease	c.857G>A	p.Gly286Asp	857/1323	286/440	0	0	0	0	0	0	0	0	0	0	1	0
CF1	2174981	T	C	1783.64	missense_variant	MODERATE	AT699_RS09825	ispG	I	Converts 2C-methyl-D-erythritol 2,4-cyclodiphosphate (ME-2,4cPP) into 1-hydroxy-2-methyl-2-(E)-butenyl 4-diphosphate	c.806T>C	p.Val269Ala	806/1287	269/428	0	0	0	0	0	0	0	0	0	0	1	0
CF1	3260877	A	G	1942.25	missense_variant	MODERATE	AT699_RS14710	alcC	Q	IucA / IucC family	c.1736A>G	p.Asn579Ser	1736/1848	579/615	0	0	0	0	0	0	0	0	0	0	1	0
CF1	1039988	A	G	1895.7	missense_variant	MODERATE	AT699_RS04760	uvrA2	L	The UvrABC repair system catalyzes the recognition and processing of DNA lesions. UvrA is an ATPase and a DNA-binding protein. A damage recognition complex composed of 2 UvrA and 2 UvrB subunits scans DNA for abnormalities. When the presence of a lesion has been verified by UvrB, the UvrA molecules dissociate	c.1946T>C	p.Val649Ala	1946/5760	649/1919	0	0	0	0	0	0	0	0	0	0	1	0
CF1	285496	C	T	1892.42	missense_variant	MODERATE	AT699_RS01350		K	LysR substrate binding domain	c.259G>A	p.Ala87Thr	259/918	87/305	0	0	0	0	0	0	0	0	0	0	1	0
CF1	2631868	A	G	1829.22	missense_variant	MODERATE	AT699_RS11865	acrB	U	efflux pump	c.8A>G	p.Lys3Arg	8/3183	3/1060	0	0	0	0	0	0	0	0	0	0	1	0
CF1	5654811	C	T	1851.49	missense_variant	MODERATE	AT699_RS25565		PT	Domain of unknown function (DUF4974)	c.133G>A	p.Asp45Asn	133/993	45/330	0	0	0	0	0	0	0	0	0	0	1	0
CF1	2111418	G	A	1784.5	missense_variant	MODERATE	AT699_RS09545	yeaU1	CE	Tartrate dehydrogenase	c.103G>A	p.Gly35Ser	103/1068	35/355	0	0	0	0	0	0	0	0	0	0	1	0
CF1	4614563	G	A	1769.33	missense_variant	MODERATE	AT699_RS20690	coxI	O	XdhC Rossmann domain	c.335C>T	p.Pro112Leu	335/1014	112/337	0	0	0	0	0	0	0	0	0	0	1	0
CF1	1480903	C	T	1749.52	missense_variant	MODERATE	AT699_RS06725	amrB	V	Belongs to the resistance-nodulation-cell division (RND) (TC 2.A.6) family	c.2509G>A	p.Ala837Thr	2509/3138	837/1045	0	0	0	0	0	0	0	0	0	0	1	0
CF1	185856	A	G	1765.94	missense_variant	MODERATE	AT699_RS00860				c.98T>C	p.Ile33Thr	98/681	33/226	0	0	0	0	0	0	0	0	0	0	1	0
CF1	1811773	A	G	1675.65	missense_variant	MODERATE	AT699_RS08120		EG	Permeases of the drug metabolite transporter (DMT) superfamily	c.737T>C	p.Val246Ala	737/873	246/290	0	0	0	0	0	0	0	0	0	0	1	0
CF1	4799393	A	G	1616.27	missense_variant	MODERATE	AT699_RS21490	algC	G	Phosphoglucomutase	c.77T>C	p.Val26Ala	77/1404	26/467	0	0	0	0	0	0	0	0	0	0	1	0
CF1	3028301	C	T	1593.07	missense_variant	MODERATE	AT699_RS13665	yncG	O	Glutathione S-transferase	c.563C>T	p.Ala188Val	563/639	188/212	0	0	0	0	0	0	0	0	0	0	1	0
CF1	1099856	C	T	1418.68	missense_variant	MODERATE	AT699_RS05020	ubiH	CH	2-polyprenyl-6-methoxyphenol hydroxylase and related FAD-dependent oxidoreductases	c.313G>A	p.Val105Met	313/1170	105/389	0	0	0	0	0	0	0	0	0	0	1	0
CF1	3615899	T	C	1278.74	missense_variant	MODERATE	AT699_RS16200	icmF	S	protein conserved in bacteria	c.2161T>C	p.Trp721Arg	2161/3711	721/1236	0	0	0	0	0	0	0	0	0	0	1	0
CF1	3570303	A	G	1097.89	missense_variant	MODERATE	AT699_RS16055		D	Domain of unknown function (DUF802)	c.904A>G	p.Thr302Ala	904/3300	302/1099	0	0	0	0	0	0	0	0	0	0	1	0
CF1	2596433	T	C	1098.8	missense_variant	MODERATE	AT699_RS11705	glnB	K	at high nitrogen levels P-II prevents the phosphorylation of NR-I, the transcriptional activator of the glutamine synthetase gene (glnA)	c.74T>C	p.Val25Ala	74/339	25/112	0	0	0	0	0	0	0	0	0	0	1	0
CF1	5954117	G	C	586.535	missense_variant	MODERATE	AT699_RS26820	tamB	S	TamB, inner membrane protein subunit of TAM complex	c.797C>G	p.Ala266Gly	797/3729	266/1242	1	1	1	0	0	0	0	0	0	0	1	0
CF1	744602	A	G	3176.73	missense_variant	MODERATE	AT699_RS03435	yhbH	S	Belongs to the UPF0229 family	c.848A>G	p.Asp283Gly	848/1260	283/419	0	0	0	0	0	0	0	0	0	0	1	0
CF1	198868	A	G	3007.61	missense_variant	MODERATE	AT699_RS00950	hisH	E	IGPS catalyzes the conversion of PRFAR and glutamine to IGP, AICAR and glutamate. The HisH subunit provides the glutamine amidotransferase activity that produces the ammonia necessary to HisF for the synthesis of IGP and AICAR	c.299T>C	p.Leu100Pro	299/699	100/232	0	0	0	0	0	0	0	0	0	1	0	0
CF1	1047129	A	G	2992.15	missense_variant	MODERATE	AT699_RS04785		M	COG0463 Glycosyltransferases involved in cell wall biogenesis	c.635A>G	p.His212Arg	635/936	212/311	0	0	0	0	0	0	0	0	0	1	0	0
CF1	5443157	T	C	2960.7	missense_variant	MODERATE	AT699_RS24515	maeB	C	malic enzyme	c.1591A>G	p.Met531Val	1591/2289	531/762	0	0	0	0	0	0	0	0	0	1	0	0
CF1	292871	A	G	2955.5	missense_variant	MODERATE	AT699_RS01375	czcA	P	Belongs to the resistance-nodulation-cell division (RND) (TC 2.A.6) family	c.1385T>C	p.Val462Ala	1385/3186	462/1061	0	0	0	0	0	0	0	0	0	1	0	0
CF1	5703568	A	G	2974.39	missense_variant	MODERATE	AT699_RS25790	mdlA1	M	Enolase C-terminal domain-like	c.661A>G	p.Thr221Ala	661/1167	221/388	0	0	0	0	0	0	0	0	0	1	0	0
CF1	441294	A	G	2959.86	missense_variant	MODERATE	AT699_RS02060		S	Belongs to the short-chain dehydrogenases reductases (SDR) family	c.758T>C	p.Leu253Pro	758/837	253/278	0	0	0	0	0	0	0	0	0	1	0	0
CF1	851918	A	G	2794.84	missense_variant	MODERATE	AT699_RS03975	mraZ	K	Belongs to the MraZ family	c.25A>G	p.Thr9Ala	25/429	9/142	0	0	0	0	0	0	0	0	0	1	0	0
CF1	4751850	G	A	2840.75	missense_variant	MODERATE	AT699_RS21295		S	Protein of unknown function (DUF2863)	c.95G>A	p.Arg32His	95/1203	32/400	0	0	0	0	0	0	0	0	0	1	0	0
CF1	1112413	C	T	2757.67	missense_variant	MODERATE	AT699_RS05070	yheT	S	hydrolase of the alpha beta-hydrolase fold	c.836G>A	p.Gly279Asp	836/1101	279/366	0	0	0	0	0	0	0	0	0	1	0	0
CF1	5209579	T	G	2644.43	missense_variant	MODERATE	AT699_RS23460		S	Protein of unknown function (DUF1275)	c.284A>C	p.His95Pro	284/759	95/252	0	0	0	0	0	0	0	0	0	1	0	0
CF1	5681213	G	A	2639.84	missense_variant	MODERATE	AT699_RS25695	icmE	S	Pentapeptide repeat	c.688G>A	p.Val230Ile	688/696	230/231	0	0	0	0	0	0	0	0	0	1	0	0
CF1	1074593	A	G	2389.92	missense_variant	MODERATE	AT699_RS04905	yokD	H	Aminoglycoside 3-N-acetyltransferase	c.551T>C	p.Leu184Pro	551/819	184/272	0	0	0	0	0	0	0	0	0	1	0	0
CF1	1433220	A	G	2310.26	missense_variant	MODERATE	AT699_RS06540				c.934A>G	p.Thr312Ala	934/1056	312/351	0	0	0	0	0	0	0	0	0	1	0	0
CF1	2102177	A	G	2097.27	missense_variant	MODERATE	AT699_RS09495	dctB	T	COG4191 Signal transduction histidine kinase regulating C4-dicarboxylate transport system	c.278T>C	p.Val93Ala	278/1953	93/650	0	0	0	0	0	0	0	0	0	1	0	0
CF1	573238	T	C	1993.25	missense_variant	MODERATE	AT699_RS02685		E	COG0683 ABC-type branched-chain amino acid transport systems, periplasmic component	c.221A>G	p.Asp74Gly	221/1176	74/391	0	0	0	0	0	0	0	0	0	1	0	0
CF1	2834062	T	C	2033.63	missense_variant	MODERATE	AT699_RS12840		S	Protein of Unknown function (DUF2784)	c.260A>G	p.Tyr87Cys	260/387	87/128	0	0	0	0	0	0	0	0	0	1	0	0
CF1	532816	A	G	1656.29	missense_variant	MODERATE	AT699_RS02520	thiG	H	Catalyzes the rearrangement of 1-deoxy-D-xylulose 5- phosphate (DXP) to produce the thiazole phosphate moiety of thiamine. Sulfur is provided by the thiocarboxylate moiety of the carrier protein ThiS. In vitro, sulfur can be provided by H(2)S	c.517T>C	p.Trp173Arg	517/810	173/269	0	0	0	0	0	0	0	0	0	1	0	0
CF1	1483575	A	G	1877.01	missense_variant	MODERATE	AT699_RS06730	acrA	M	Belongs to the membrane fusion protein (MFP) (TC 8.A.1) family	c.1019T>C	p.Leu340Pro	1019/1176	340/391	0	0	0	0	0	0	0	0	0	1	0	0
CF1	2163552	C	T	1835.33	missense_variant	MODERATE	AT699_RS09775	trmD	J	Belongs to the RNA methyltransferase TrmD family	c.259C>T	p.Pro87Ser	259/819	87/272	0	0	0	0	0	0	0	0	0	1	0	0
CF1	2175335	C	T	1838.65	missense_variant	MODERATE	AT699_RS09825	ispG	I	Converts 2C-methyl-D-erythritol 2,4-cyclodiphosphate (ME-2,4cPP) into 1-hydroxy-2-methyl-2-(E)-butenyl 4-diphosphate	c.1160C>T	p.Pro387Leu	1160/1287	387/428	0	0	0	0	0	0	0	0	0	1	0	0
CF1	1660780	T	C	1685.97	missense_variant	MODERATE	AT699_RS07540	rlmL	L	Belongs to the methyltransferase superfamily	c.17A>G	p.Gln6Arg	17/1776	6/591	0	0	0	0	0	0	0	0	0	1	0	0
CF1	3517411	T	C	1675.49	missense_variant	MODERATE	AT699_RS15805		P	TonB dependent receptor	c.1771T>C	p.Tyr591His	1771/2091	591/696	0	0	0	0	0	0	0	0	0	1	0	0
CF1	4868098	A	G	1598.44	missense_variant	MODERATE	AT699_RS21785		T	PhoQ Sensor	c.164T>C	p.Leu55Pro	164/3189	55/1062	0	0	0	0	0	0	0	0	0	1	0	0
CF1	3640231	T	C	1484.06	missense_variant	MODERATE	AT699_RS16310		I	Acyl-CoA dehydrogenases	c.1064T>C	p.Val355Ala	1064/1134	355/377	0	0	0	0	0	0	0	0	0	1	0	0
CF1	5406476	T	C	1455.39	missense_variant	MODERATE	AT699_RS24325		K	Transcriptional regulator	c.466A>G	p.Ser156Gly	466/960	156/319	0	0	0	0	0	0	0	0	0	1	0	0
CF1	4112366	G	A	1469.89	missense_variant	MODERATE	AT699_RS18415		I	COG1022 Long-chain acyl-CoA synthetases (AMP-forming)	c.149C>T	p.Ala50Val	149/1854	50/617	0	0	0	0	0	0	0	0	0	1	0	0
CF1	2517648	T	C	1424.98	missense_variant	MODERATE	AT699_RS11370		S	Putative cyclase	c.872A>G	p.His291Arg	872/1035	291/344	0	0	0	0	0	0	0	0	0	1	0	0
CF1	2174201	A	G	1329.61	missense_variant	MODERATE	AT699_RS09825	ispG	I	Converts 2C-methyl-D-erythritol 2,4-cyclodiphosphate (ME-2,4cPP) into 1-hydroxy-2-methyl-2-(E)-butenyl 4-diphosphate	c.26A>G	p.Gln9Arg	26/1287	9/428	0	0	0	0	0	0	0	0	0	1	0	0
CF1	2240121	A	G	1196.46	missense_variant	MODERATE	AT699_RS10060	lapB	V	COG2274 ABC-type bacteriocin lantibiotic exporters, contain an N-terminal double-glycine peptidase domain	c.92T>C	p.Ile31Thr	92/2166	31/721	0	0	0	0	0	0	0	0	0	1	0	0
CF1	6742670	T	C	895.173	missense_variant	MODERATE	AT699_RS30450		M	protein conserved in bacteria	c.820T>C	p.Trp274Arg	820/1110	274/369	0	0	0	0	0	0	0	0	0	1	0	0
CF1	3698041	T	C	830.686	missense_variant	MODERATE	AT699_RS16560	nodD2	K	LysR substrate binding domain	c.47T>C	p.Leu16Pro	47/891	16/296	0	0	0	0	0	0	0	0	0	1	0	0
CF1	4880209	T	C	580.587	missense_variant	MODERATE	AT699_RS21845	ccoP	C	C-type cytochrome. Part of the cbb3-type cytochrome c oxidase complex	c.734T>C	p.Val245Ala	734/954	245/317	0	0	0	0	0	0	0	0	0	1	0	0
CF1	6418718	A	G	3224.21	missense_variant	MODERATE	AT699_RS28935	trkH	P	Low-affinity potassium transport system. Interacts with Trk system potassium uptake protein TrkA	c.1097T>C	p.Leu366Pro	1097/1470	366/489	0	0	0	0	0	0	0	0	0	1	0	0
CF1	6033793	T	C	3089.22	missense_variant	MODERATE	AT699_RS27170		E	COG0683 ABC-type branched-chain amino acid transport systems, periplasmic component	c.362A>G	p.Asp121Gly	362/1215	121/404	0	0	0	0	0	0	0	0	0	1	0	0
CF1	5983739	T	C	2557.54	missense_variant	MODERATE	AT699_RS26955	cioA	C	Cytochrome bd-type quinol oxidase subunit 1	c.20T>C	p.Leu7Pro	20/1437	7/478	0	0	0	0	0	0	0	0	1	0	0	0
CF1	5242503	G	A	2469.89	missense_variant	MODERATE	AT699_RS23630		I	Enoyl-CoA hydratase/isomerase	c.446C>T	p.Pro149Leu	446/789	149/262	0	0	0	0	0	0	0	1	1	0	0	0
CF1	1302887	C	T	2256.66	missense_variant	MODERATE	AT699_RS05980	hrcA	K	Negative regulator of class I heat shock genes (grpE- dnaK-dnaJ and groELS operons). Prevents heat-shock induction of these operons	c.724C>T	p.Arg242Cys	724/1005	242/334	0	0	0	0	0	0	0	0	1	0	0	0
CF1	6017423	T	C	1972.8	missense_variant	MODERATE	AT699_RS27100		P	Secretin and TonB N terminus short domain	c.1325T>C	p.Leu442Pro	1325/2472	442/823	0	0	0	0	0	0	0	0	1	0	0	0
CF1	6403171	G	A	1864.22	missense_variant	MODERATE	AT699_RS28855		C	FAD linked oxidase C-terminal domain-containing protein 5	c.680C>T	p.Ala227Val	680/1413	227/470	0	0	0	0	0	0	0	1	1	0	0	0
CF1	6256004	G	A	1866.88	missense_variant	MODERATE	AT699_RS28195		S	antiporter activity	c.796G>A	p.Ala266Thr	796/1446	266/481	0	0	0	0	0	0	0	0	1	0	0	0
CF1	2714410	A	G	1736.63	missense_variant	MODERATE	AT699_RS12220	fliT	N	Flagellar protein FliT	c.22T>C	p.Ser8Pro	22/354	8/117	0	0	0	0	0	0	0	0	1	0	0	0
CF1	6246200	G	A	1678.3	missense_variant	MODERATE	AT699_RS28140	ygbJ	I	NAD-binding of NADP-dependent 3-hydroxyisobutyrate dehydrogenase	c.374C>T	p.Ala125Val	374/906	125/301	0	0	0	0	0	0	0	0	1	0	0	0
CF1	3263310	G	A	1724.91	missense_variant	MODERATE	AT699_RS14725	alcR	K	helix_turn_helix, arabinose operon control protein	c.166G>A	p.Ala56Thr	166/915	56/304	0	0	0	0	0	0	0	1	1	0	0	0
CF1	2738485	C	T	1610.02	missense_variant	MODERATE	AT699_RS12340	dxr	I	Catalyzes the NADP-dependent rearrangement and reduction of 1-deoxy-D-xylulose-5-phosphate (DXP) to 2-C-methyl-D-erythritol 4-phosphate (MEP)	c.1051C>T	p.Arg351Trp	1051/1200	351/399	0	0	0	0	0	0	0	0	1	0	0	0
CF1	2313593	A	G	1537.16	missense_variant	MODERATE	AT699_RS10450	pmi	G	N-acylglucosamine 2-epimerase	c.107A>G	p.Asp36Gly	107/1107	36/368	0	0	0	0	0	0	0	0	1	0	0	0
CF1	1518156	C	T	1629.19	missense_variant	MODERATE	AT699_RS06880	mfd	L	Couples transcription and DNA repair by recognizing RNA polymerase (RNAP) stalled at DNA lesions. Mediates ATP-dependent release of RNAP and its truncated transcript from the DNA, and recruitment of nucleotide excision repair machinery to the damaged site	c.2419G>A	p.Gly807Ser	2419/3465	807/1154	0	0	0	0	0	0	0	0	1	0	0	0
CF1	4030295	T	C	1558.9	missense_variant	MODERATE	AT699_RS18060	vanB	C	2Fe-2S iron-sulfur cluster binding domain	c.860A>G	p.His287Arg	860/954	287/317	0	0	0	0	0	0	0	0	1	0	0	0
CF1	1722594	C	T	1507.89	missense_variant	MODERATE	AT699_RS30855		U	Haemagluttinin repeat	c.1393C>T	p.Arg465Trp	1393/9990	465/3329	0	0	0	0	0	0	0	0	1	0	0	0
CF1	113514	A	G	1520.07	missense_variant	MODERATE	AT699_RS00525		C	CoA binding domain	c.1133T>C	p.Val378Ala	1133/2148	378/715	0	0	0	0	0	0	0	0	1	0	0	0
CF1	52052	A	G	1486.62	missense_variant	MODERATE	AT699_RS00245		U	Belongs to the binding-protein-dependent transport system permease family	c.881T>C	p.Leu294Pro	881/1074	294/357	0	0	0	0	0	0	0	0	1	0	0	0
CF1	5996186	T	C	1266.16	missense_variant	MODERATE	AT699_RS27005	adhB	C	COG2010 Cytochrome c, mono- and diheme variants	c.82A>G	p.Thr28Ala	82/1353	28/450	0	0	0	0	0	0	0	0	1	0	0	0
CF1	5560264	G	C	1434.41	missense_variant	MODERATE	AT699_RS25090	bhuR	P	COG1629 Outer membrane receptor proteins, mostly Fe transport	c.2022C>G	p.Asn674Lys	2022/2589	674/862	0	0	0	0	0	0	0	0	1	0	0	0
CF1	2634108	T	C	1454.56	missense_variant	MODERATE	AT699_RS11865	acrB	U	efflux pump	c.2248T>C	p.Ser750Pro	2248/3183	750/1060	0	0	0	0	0	0	0	0	1	0	0	0
CF1	1980564	T	C	1421.17	missense_variant	MODERATE	AT699_RS08935	yiaF	S	Protein of unknown function (DUF3053)	c.122T>C	p.Ile41Thr	122/705	41/234	0	0	0	0	0	0	0	0	1	0	0	0
CF1	730501	A	G	1369.67	missense_variant	MODERATE	AT699_RS03380	tyrS	J	Catalyzes the attachment of tyrosine to tRNA(Tyr) in a two-step reaction tyrosine is first activated by ATP to form Tyr- AMP and then transferred to the acceptor end of tRNA(Tyr)	c.956A>G	p.Asp319Gly	956/1230	319/409	0	0	0	0	0	0	0	0	1	0	0	0
CF1	5983224	G	A	1308.0	missense_variant	MODERATE	AT699_RS26950	pecM	EG	Permeases of the drug metabolite transporter (DMT) superfamily	c.686G>A	p.Arg229Gln	686/867	229/288	0	0	0	0	0	0	0	0	1	0	0	0
CF1	1675791	T	C	1348.06	missense_variant	MODERATE	AT699_RS07615	maeB	C	Catalyzes the oxidative decarboxylation of malate to form pyruvate	c.1310A>G	p.Gln437Arg	1310/2298	437/765	0	0	0	0	0	0	0	0	1	0	0	0
CF1	2502655	C	T	1266.76	missense_variant	MODERATE	AT699_RS11300	yxjC	EG	COG2610 H gluconate symporter and related permeases	c.565G>A	p.Ala189Thr	565/1395	189/464	0	0	0	0	0	0	0	0	1	0	0	0
CF1	1651382	G	A	1213.78	missense_variant	MODERATE	AT699_RS07495	tadE	U	PFAM TadE family protein	c.241C>T	p.Arg81Cys	241/576	81/191	0	0	0	0	0	0	0	0	1	0	0	0
CF1	1949235	A	G	1024.71	missense_variant	MODERATE	AT699_RS08795	hom	E	Catalyzes the formation of L-aspartate 4-semialdehyde from L-homoserine	c.551A>G	p.Gln184Arg	551/1305	184/434	0	0	0	0	0	0	0	0	1	0	0	0
CF1	4358010	T	C	843.364	missense_variant	MODERATE	AT699_RS19625		S	Belongs to the UPF0261 family	c.529A>G	p.Ser177Gly	529/1212	177/403	0	0	0	0	0	0	0	0	1	0	0	0
CF1	1669284	A	G	993.107	missense_variant	MODERATE	AT699_RS07585	sdhA	C	Belongs to the FAD-dependent oxidoreductase 2 family. FRD SDH subfamily	c.464A>G	p.Tyr155Cys	464/1779	155/592	0	0	0	0	0	0	0	0	1	0	0	0
CF1	5013948	T	C	941.862	missense_variant	MODERATE	AT699_RS22510		P	COG0477 Permeases of the major facilitator superfamily	c.1150A>G	p.Thr384Ala	1150/1272	384/423	0	0	0	0	0	0	0	1	1	0	0	0
CF1	2329073	A	G	907.879	missense_variant	MODERATE	AT699_RS10530				c.34T>C	p.Phe12Leu	34/201	12/66	0	0	0	0	0	0	0	0	1	0	0	0
CF1	3971474	G	A	749.693	missense_variant	MODERATE	AT699_RS17820		U	TIGRFAM filamentous haemagglutinin family outer membrane protein	c.13948G>A	p.Gly4650Ser	13948/14661	4650/4886	0	0	0	0	0	0	0	0	1	0	0	0
CF1	4161292	A	G	926.183	missense_variant	MODERATE	AT699_RS18670		EGP	Major facilitator Superfamily	c.274T>C	p.Trp92Arg	274/1458	92/485	0	0	0	0	0	0	0	0	1	0	0	0
CF1	3818071	C	T	877.977	missense_variant	MODERATE	AT699_RS17130		S	protein conserved in bacteria	c.565C>T	p.His189Tyr	565/996	189/331	0	0	0	0	0	0	0	0	1	0	0	0
CF1	68470	A	G	788.396	missense_variant	MODERATE	AT699_RS00325		IQ	gluconate 5-dehydrogenase	c.437T>C	p.Leu146Pro	437/783	146/260	0	0	0	0	0	0	0	0	1	0	0	0
CF1	4842355	T	C	664.742	missense_variant	MODERATE	AT699_RS21660		S	Putative nucleotide-binding of sugar-metabolising enzyme	c.560T>C	p.Val187Ala	560/1221	187/406	0	0	0	0	0	0	0	0	1	0	0	0
CF1	4029497	A	G	651.967	missense_variant	MODERATE	AT699_RS18055		C	Belongs to the GMC oxidoreductase family	c.692T>C	p.Val231Ala	692/1611	231/536	0	0	0	0	0	0	0	0	1	0	0	0
CF1	1507995	G	A	1693.37	missense_variant	MODERATE	AT699_RS06850	nuoM	C	Catalyzes the transfer of electrons from NADH to quinone	c.107G>A	p.Arg36His	107/1503	36/500	0	0	0	0	0	0	0	1	0	0	0	0
CF1	2116176	G	A	1351.39	missense_variant	MODERATE	AT699_RS09560	emrA	V	COG1566 Multidrug resistance efflux pump	c.140C>T	p.Ala47Val	140/1260	47/419	0	0	0	0	0	0	0	1	0	0	0	0
CF1	133520	A	G	1123.85	missense_variant	MODERATE	AT699_RS00610	yqjP	S	Zn-dependent hydrolases including glyoxylases	c.953A>G	p.His318Arg	953/1068	318/355	0	0	0	0	0	0	0	1	0	0	0	0
CF1	4716594	T	C	970.654	missense_variant	MODERATE	AT699_RS21145	aroE	C	Shikimate quinate 5-dehydrogenase family protein	c.497A>G	p.Asp166Gly	497/810	166/269	0	0	0	0	0	0	0	1	0	0	0	0
CF1	2145068	A	G	833.751	missense_variant	MODERATE	AT699_RS09675		S	Protein of unknown function (DUF418)	c.1202A>G	p.Gln401Arg	1202/1212	401/403	0	0	0	0	0	0	0	1	0	0	0	0
CF1	328366	A	G	2945.84	missense_variant	MODERATE	AT699_RS01525	CP_1111	H	COG5424 Pyrroloquinoline quinone (Coenzyme PQQ) biosynthesis protein C	c.146A>G	p.His49Arg	146/732	49/243	0	0	0	0	0	0	1	0	0	0	0	0
CF1	5389774	A	G	2861.37	missense_variant	MODERATE	AT699_RS24235		C	Disulfide bond formation protein DsbB	c.380T>C	p.Met127Thr	380/573	127/190	0	0	0	0	0	0	1	0	0	0	0	0
CF1	5246957	T	C	2795.33	missense_variant	MODERATE	AT699_RS23655		I	carboxylase	c.1862A>G	p.Asp621Gly	1862/2016	621/671	0	0	0	0	0	0	1	0	0	0	0	0
CF1	6011629	T	C	2673.93	missense_variant	MODERATE	AT699_RS27080	acnD	C	Aconitate hydratase	c.1073T>C	p.Val358Ala	1073/2619	358/872	0	0	0	0	0	0	1	0	0	0	0	0
CF1	77355	A	G	2659.69	missense_variant	MODERATE	AT699_RS00355	gluQ	J	Catalyzes the tRNA-independent activation of glutamate in presence of ATP and the subsequent transfer of glutamate onto a tRNA(Asp). Glutamate is transferred on the 2-amino-5-(4,5- dihydroxy-2-cyclopenten-1-yl) moiety of the queuosine in the wobble position of the QUC anticodon	c.641T>C	p.Leu214Pro	641/882	214/293	0	0	0	0	0	0	1	0	0	0	0	0
CF1	5926562	T	C	2487.09	missense_variant	MODERATE	AT699_RS26735	gsiD_1	P	ABC-type dipeptide oligopeptide nickel transport systems, permease components	c.854T>C	p.Leu285Pro	854/906	285/301	0	0	1	0	0	0	1	0	0	0	0	0
CF1	5214761	G	A	2511.75	missense_variant	MODERATE	AT699_RS23485		I	Fatty acid hydroxylase	c.701C>T	p.Pro234Leu	701/1146	234/381	0	0	1	0	0	0	1	0	0	0	0	0
CF1	1577017	G	A	2546.87	missense_variant	MODERATE	AT699_RS07130	rne	J	Endoribonuclease that plays a central role in RNA processing and decay. Required for the maturation of 5S and 16S rRNAs and the majority of tRNAs. Also involved in the degradation of most mRNAs	c.100C>T	p.Arg34Cys	100/3075	34/1024	0	0	0	0	0	0	1	0	0	0	0	0
CF1	6407349	G	A	2343.46	missense_variant	MODERATE	AT699_RS28875	ctpA	M	Belongs to the peptidase S41A family	c.833C>T	p.Pro278Leu	833/1446	278/481	0	0	0	0	0	0	1	0	0	0	0	0
CF1	1632000	A	G	2377.54	missense_variant	MODERATE	AT699_RS07405	fcbC	S	Thioesterase-like superfamily	c.268A>G	p.Thr90Ala	268/450	90/149	0	0	0	0	0	0	1	0	0	0	0	0
CF1	2665336	A	G	2365.07	missense_variant	MODERATE	AT699_RS11990	cheW	NT	Chemotaxis signal transduction protein	c.326A>G	p.Asp109Gly	326/501	109/166	0	0	0	0	0	0	1	0	0	0	0	0
CF1	304783	C	T	2336.76	missense_variant	MODERATE	AT699_RS01425	frmA	C	Belongs to the zinc-containing alcohol dehydrogenase family. Class-III subfamily	c.638G>A	p.Arg213His	638/1110	213/369	0	0	0	0	0	0	1	0	0	0	0	0
CF1	5645191	A	G	2070.68	missense_variant	MODERATE	AT699_RS25520	tam	J	Catalyzes the S-adenosylmethionine monomethyl esterification of trans-aconitate	c.77T>C	p.Leu26Pro	77/768	26/255	0	0	0	0	0	0	1	0	0	0	0	0
CF1	1369035	C	T	2204.58	missense_variant	MODERATE	AT699_RS06275	bauC	U	Belongs to the binding-protein-dependent transport system permease family. FecCD subfamily	c.829G>A	p.Ala277Thr	829/924	277/307	0	0	0	0	0	0	1	0	0	0	0	0
CF1	1897889	C	T	2269.58	missense_variant	MODERATE	AT699_RS08535	IV02_19525	K	transcriptional	c.212G>A	p.Cys71Tyr	212/459	71/152	0	0	0	0	0	0	1	0	0	0	0	0
CF1	256669	C	T	2200.38	missense_variant	MODERATE	AT699_RS01220		C	Zinc-binding dehydrogenase	c.839G>A	p.Arg280His	839/1020	280/339	0	0	0	0	0	0	1	0	0	0	0	0
CF1	5424767	T	C	2202.18	missense_variant	MODERATE	AT699_RS24435	MA20_27600	S	Cupin 2, conserved barrel domain protein	c.160T>C	p.Trp54Arg	160/330	54/109	0	0	1	0	0	0	1	0	0	0	0	0
CF1	266895	A	G	2155.13	missense_variant	MODERATE	AT699_RS01260	viuG	P	FecCD transport family	c.965A>G	p.His322Arg	965/1044	322/347	0	0	0	0	0	0	1	0	0	0	0	0
CF1	659486	C	G	2094.62	missense_variant	MODERATE	AT699_RS03075	glnP	U	ABC-type amino acid transport system permease component	c.239C>G	p.Ala80Gly	239/717	80/238	0	0	0	0	0	0	1	0	0	0	0	0
CF1	5274467	T	C	2151.49	missense_variant	MODERATE	AT699_RS23765	etf	C	Electron transfer flavoprotein-ubiquinone oxidoreductase	c.461A>G	p.Gln154Arg	461/1674	154/557	0	0	0	0	0	0	1	0	0	0	0	0
CF1	127590	C	T	2102.88	missense_variant	MODERATE	AT699_RS00580	aceK	F	Bifunctional enzyme which can phosphorylate or dephosphorylate isocitrate dehydrogenase (IDH) on a specific serine residue. This is a regulatory mechanism which enables bacteria to bypass the Krebs cycle via the glyoxylate shunt in response to the source of carbon. When bacteria are grown on glucose, IDH is fully active and unphosphorylated, but when grown on acetate or ethanol, the activity of I…	c.371G>A	p.Gly124Asp	371/1866	124/621	0	0	0	0	0	0	1	0	0	0	0	0
CF1	4575129	T	C	2030.72	missense_variant	MODERATE	AT699_RS20530		C	Ferredoxin	c.61A>G	p.Thr21Ala	61/330	21/109	0	0	0	0	0	0	1	0	0	0	0	0
CF1	502792	C	T	2052.87	missense_variant	MODERATE	AT699_RS02365		K	transcriptional	c.604C>T	p.Arg202Cys	604/756	202/251	0	0	0	0	0	0	1	0	0	0	0	0
CF1	264668	C	T	2071.33	missense_variant	MODERATE	AT699_RS01250	fepB	P	Periplasmic binding protein	c.715C>T	p.Arg239Cys	715/954	239/317	0	0	0	0	0	0	1	0	0	0	0	0
CF1	3343067	C	T	2022.68	missense_variant	MODERATE	AT699_RS15105	aapJ	ET	Belongs to the bacterial solute-binding protein 3 family	c.236C>T	p.Thr79Met	236/1026	79/341	0	0	0	0	0	0	1	0	0	0	0	0
CF1	2129075	C	T	2037.34	missense_variant	MODERATE	AT699_RS09630	queH	C	Catalyzes the conversion of epoxyqueuosine (oQ) to queuosine (Q), which is a hypermodified base found in the wobble positions of tRNA(Asp), tRNA(Asn), tRNA(His) and tRNA(Tyr)	c.302G>A	p.Arg101His	302/675	101/224	0	0	0	0	0	0	1	0	0	0	0	0
CF1	2745985	G	A	2019.14	missense_variant	MODERATE	AT699_RS12375	lpxB	M	Condensation of UDP-2,3-diacylglucosamine and 2,3- diacylglucosamine-1-phosphate to form lipid A disaccharide, a precursor of lipid A, a phosphorylated glycolipid that anchors the lipopolysaccharide to the outer membrane of the cell	c.461G>A	p.Gly154Asp	461/1197	154/398	0	0	0	0	0	0	1	0	0	0	0	0
CF1	1443533	A	G	1996.32	missense_variant	MODERATE	AT699_RS06590		T	Motif C-terminal to PAS motifs (likely to contribute to PAS structural domain)	c.908A>G	p.His303Arg	908/1581	303/526	0	0	0	0	0	0	1	0	0	0	0	0
CF1	2048151	T	C	1977.85	missense_variant	MODERATE	AT699_RS09290	potF	E	Required for the activity of the bacterial periplasmic transport system of putrescine	c.391T>C	p.Trp131Arg	391/1104	131/367	0	0	0	0	0	0	1	0	0	0	0	0
CF1	4798542	T	C	1954.39	missense_variant	MODERATE	AT699_RS21490	algC	G	Phosphoglucomutase	c.928A>G	p.Thr310Ala	928/1404	310/467	0	0	1	0	0	0	1	0	0	0	0	0
CF1	3661799	C	T	1918.65	missense_variant	MODERATE	AT699_RS16395	mdeA	E	Methionine gamma-lyase	c.233G>A	p.Ser78Asn	233/1287	78/428	0	0	0	0	0	0	1	0	0	0	0	0
CF1	1553218	C	T	1854.06	missense_variant	MODERATE	AT699_RS07025		U	Belongs to the binding-protein-dependent transport system permease family	c.286G>A	p.Gly96Ser	286/984	96/327	0	0	0	0	0	0	1	0	0	0	0	0
CF1	5234246	T	C	1856.14	missense_variant	MODERATE	AT699_RS23580		E	Belongs to the binding-protein-dependent transport system permease family	c.158T>C	p.Leu53Pro	158/864	53/287	0	0	0	0	0	0	1	0	0	0	0	0
CF1	464777	A	G	1822.2	missense_variant	MODERATE	AT699_RS02165	dcaA	C	Acyl-CoA dehydrogenase, C-terminal domain	c.1093A>G	p.Thr365Ala	1093/1149	365/382	0	0	0	0	0	0	1	0	0	0	0	0
CF1	4281188	G	A	1829.94	missense_variant	MODERATE	AT699_RS19310	livM	E	Belongs to the binding-protein-dependent transport system permease family	c.290C>T	p.Ala97Val	290/1089	97/362	0	0	0	0	0	0	1	0	0	0	0	0
CF1	3279499	C	T	1760.39	missense_variant	MODERATE	AT699_RS14795		EGP	Major facilitator Superfamily	c.34G>A	p.Ala12Thr	34/1314	12/437	0	0	0	0	0	0	1	0	0	0	0	0
CF1	3435590	T	C	1716.69	missense_variant	MODERATE	AT699_RS15470		G	Class II Aldolase and Adducin N-terminal domain	c.29T>C	p.Val10Ala	29/720	10/239	0	0	0	0	0	0	1	0	0	0	0	0
CF1	3694307	A	G	1690.27	missense_variant	MODERATE	AT699_RS16540		E	Choline dehydrogenase and related flavoproteins	c.338T>C	p.Val113Ala	338/1776	113/591	0	0	0	0	0	0	1	0	0	0	0	0
CF1	1667180	C	T	1715.95	missense_variant	MODERATE	AT699_RS07570	frlR	K	GntR family transcriptional regulator	c.65C>T	p.Ala22Val	65/780	22/259	0	0	0	0	0	0	1	0	0	0	0	0
CF1	4707240	T	C	1604.98	missense_variant	MODERATE	AT699_RS21095		Q	2-keto-4-pentenoate hydratase 2-oxohepta-3-ene-17-dioic acid hydratase (catechol pathway)	c.679A>G	p.Ile227Val	679/855	227/284	0	0	0	0	0	0	1	0	0	0	0	0
CF1	4784086	T	C	1656.11	missense_variant	MODERATE	AT699_RS21435	corA	P	Transporter	c.134A>G	p.His45Arg	134/1011	45/336	0	0	1	0	0	0	1	0	0	0	0	0
CF1	4523104	G	A	1615.35	missense_variant	MODERATE	AT699_RS20380		O	peptidyl-prolyl isomerase	c.422C>T	p.Ala141Val	422/1068	141/355	0	0	0	0	0	0	1	0	0	0	0	0
CF1	891174	A	G	1591.54	missense_variant	MODERATE	AT699_RS04145	mnmC	J	Catalyzes the last two steps in the biosynthesis of 5- methylaminomethyl-2-thiouridine (mnm(5)s(2)U) at the wobble position (U34) in tRNA. Catalyzes the FAD-dependent demodification of cmnm(5)s(2)U34 to nm(5)s(2)U34, followed by the transfer of a methyl group from S-adenosyl-L-methionine to nm(5)s(2)U34, to form mnm(5)s(2)U34	c.53A>G	p.Gln18Arg	53/1872	18/623	0	0	0	0	0	0	1	0	0	0	0	0
CF1	354135	A	G	1561.16	missense_variant	MODERATE	AT699_RS01650	metN	P	Part of the ABC transporter complex MetNIQ involved in methionine import. Responsible for energy coupling to the transport system	c.104A>G	p.Asp35Gly	104/810	35/269	0	0	1	0	0	0	1	0	0	0	0	0
CF1	5889031	G	A	1478.79	missense_variant	MODERATE	AT699_RS26590	dctM	G	COG1593 TRAP-type C4-dicarboxylate transport system, large permease component	c.1105G>A	p.Gly369Ser	1105/1284	369/427	0	0	0	0	0	0	1	0	0	0	0	0
CF1	4088206	G	A	1519.66	missense_variant	MODERATE	AT699_RS18315	fatD	U	Belongs to the binding-protein-dependent transport system permease family. FecCD subfamily	c.247C>T	p.Arg83Cys	247/990	83/329	0	0	0	0	0	0	1	0	0	0	0	0
CF1	3963182	G	A	1499.96	missense_variant	MODERATE	AT699_RS17820		U	TIGRFAM filamentous haemagglutinin family outer membrane protein	c.5656G>A	p.Gly1886Ser	5656/14661	1886/4886	0	0	0	0	0	0	1	0	0	0	0	0
CF1	5547093	G	A	1321.35	missense_variant	MODERATE	AT699_RS25030		S	PepSY-associated TM region	c.107G>A	p.Cys36Tyr	107/1536	36/511	0	0	0	0	0	0	1	0	0	0	0	0
CF1	2862586	A	G	1497.82	missense_variant	MODERATE	AT699_RS12980	yigZ	S	Uncharacterized protein family UPF0029	c.464A>G	p.Gln155Arg	464/588	155/195	0	0	1	0	0	0	1	0	0	0	0	0
CF1	5378728	C	T	1424.83	missense_variant	MODERATE	AT699_RS24175		U	Belongs to the binding-protein-dependent transport system permease family	c.934C>T	p.Pro312Ser	934/1041	312/346	0	0	0	0	0	0	1	0	0	0	0	0
CF1	3721519	A	G	1421.91	missense_variant	MODERATE	AT699_RS16680	gst2	O	Glutathione S-transferase	c.521T>C	p.Val174Ala	521/660	174/219	0	0	0	0	0	0	1	0	0	0	0	0
CF1	3989690	C	T	1376.47	missense_variant	MODERATE	AT699_RS17910	tap	NT	Methyl-accepting chemotaxis protein	c.1087G>A	p.Asp363Asn	1087/1626	363/541	0	0	0	0	0	0	1	0	0	0	0	0
CF1	3000333	T	C	1332.96	missense_variant	MODERATE	AT699_RS13535	bcr4	M	Vi polysaccharide export protein VexE	c.1268T>C	p.Leu423Pro	1268/1968	423/655	0	0	0	0	0	0	1	0	0	0	0	0
CF1	2964396	G	A	1286.05	missense_variant	MODERATE	AT699_RS13390	yggW	H	Involved in the biosynthesis of porphyrin-containing compound	c.1163G>A	p.Arg388Gln	1163/1224	388/407	0	0	0	0	0	0	1	0	0	0	0	0
CF1	2557341	T	C	1242.55	missense_variant	MODERATE	AT699_RS11540		S	Pfam:DUF1311	c.1030A>G	p.Thr344Ala	1030/1311	344/436	0	0	0	0	0	0	1	0	0	0	0	0
CF1	118484	G	A	2345.01	missense_variant	MODERATE	AT699_RS00550	entS	EGP	COG0477 Permeases of the major facilitator superfamily	c.844C>T	p.His282Tyr	844/1233	282/410	1	1	1	1	1	1	1	0	0	0	0	0
CF1	5981598	G	A	1225.46	missense_variant	MODERATE	AT699_RS26945		K	Transcriptional regulator	c.797C>T	p.Thr266Met	797/897	266/298	0	0	0	0	0	0	1	0	0	0	0	0
CF1	4518612	G	A	1214.37	missense_variant	MODERATE	AT699_RS20350	ntrB	P	COG0600 ABC-type nitrate sulfonate bicarbonate transport system, permease component	c.148G>A	p.Ala50Thr	148/843	50/280	0	0	0	0	0	0	1	0	0	0	0	0
CF1	4378372	T	C	1189.79	missense_variant	MODERATE	AT699_RS19715	fptA	P	COG1629 Outer membrane receptor proteins, mostly Fe transport	c.2033A>G	p.Asn678Ser	2033/2085	678/694	0	0	0	0	0	0	1	0	0	0	0	0
CF1	4640990	G	A	1530.5	missense_variant	MODERATE	AT699_RS20840				c.14C>T	p.Pro5Leu	14/480	5/159	0	0	1	0	0	0	1	0	0	0	0	0
CF1	3503213	A	G	1157.17	missense_variant	MODERATE	AT699_RS15745		E	Involved in peptidolytic degradation of cyclic heptapeptide hepatotoxin microcystin (MC)	c.350T>C	p.Leu117Pro	350/1494	117/497	0	0	0	0	0	0	1	0	0	0	0	0
CF1	4531880	T	C	1019.02	missense_variant	MODERATE	AT699_RS20420		S	Filamentous haemagglutinin family outer membrane protein	c.12455A>G	p.Gln4152Arg	12455/12615	4152/4204	0	0	0	0	0	0	1	0	0	0	0	0
CF1	701758	A	G	1044.15	missense_variant	MODERATE	AT699_RS03245		S	Extra-cytoplasmic solute receptor family protein 13	c.487T>C	p.Tyr163His	487/981	163/326	0	0	0	0	0	0	1	0	0	0	0	0
CF1	192050	C	T	1011.37	missense_variant	MODERATE	AT699_RS00895	ybgI	S	NIF3 (NGG1p interacting factor 3)	c.245G>A	p.Arg82His	245/777	82/258	0	0	0	0	0	0	1	0	0	0	0	0
CF1	5973887	G	A	1389.85	missense_variant	MODERATE	AT699_RS26915	oprM_3	M	COG1538 Outer membrane protein	c.145G>A	p.Ala49Thr	145/1509	49/502	0	0	1	0	0	0	1	0	0	0	0	0
CF1	2377730	C	T	966.814	missense_variant	MODERATE	AT699_RS10760	tauB	P	ATPases associated with a variety of cellular activities	c.49G>A	p.Ala17Thr	49/741	17/246	0	0	0	0	0	0	1	0	0	0	0	0
CF1	1147115	G	A	776.986	missense_variant	MODERATE	AT699_RS05260	topB	G	Topoisomerase DNA binding C4 zinc finger	c.2024G>A	p.Gly675Asp	2024/2031	675/676	0	0	0	0	0	0	1	0	0	0	0	0
CF1	3563016	A	G	767.486	missense_variant	MODERATE	AT699_RS16030		U	Large exoproteins involved in heme utilization or adhesion	c.368T>C	p.Val123Ala	368/5133	123/1710	0	0	0	0	0	0	1	0	0	0	0	0
CF1	2509120	A	G	726.498	missense_variant	MODERATE	AT699_RS11330	tetA	EGP	Sugar (and other) transporter	c.728A>G	p.Asp243Gly	728/1197	243/398	0	0	0	0	0	0	1	0	0	0	0	0
CF1	6683876	A	G	3414.29	missense_variant	MODERATE	AT699_RS30120	bioC_2	Q	ubiE/COQ5 methyltransferase family	c.442T>C	p.Tyr148His	442/729	148/242	0	0	0	0	0	0	1	0	0	0	0	0
CF1	833	A	G	3500.04	missense_variant	MODERATE	AT699_RS00005	dnaA	L	it binds specifically double-stranded DNA at a 9 bp consensus (dnaA box) 5'-TTATC CA A CA A-3'. DnaA binds to ATP and to acidic phospholipids	c.833A>G	p.Gln278Arg	833/1461	278/486	0	0	0	0	0	0	1	0	0	0	0	0
CF1	4877501	A	G	2942.97	missense_variant	MODERATE	AT699_RS21830	ccoN	C	Belongs to the heme-copper respiratory oxidase family	c.383A>G	p.Tyr128Cys	383/1467	128/488	0	0	0	0	0	1	0	0	0	0	0	0
CF1	1511145	C	T	2943.76	missense_variant	MODERATE	AT699_RS06860		S	Protein of unknown function (DUF2818)	c.248C>T	p.Thr83Met	248/330	83/109	0	0	0	0	0	1	0	0	0	0	0	0
CF1	1911450	C	T	2846.84	missense_variant	MODERATE	AT699_RS08630	mtbA	EGP	Permeases of the major facilitator superfamily	c.1511G>A	p.Gly504Asp	1511/1662	504/553	0	0	0	0	0	1	0	0	0	0	0	0
CF1	1332928	C	T	2753.91	missense_variant	MODERATE	AT699_RS06120	kdpA	P	Part of the high-affinity ATP-driven potassium transport (or Kdp) system, which catalyzes the hydrolysis of ATP coupled with the electrogenic transport of potassium into the cytoplasm. This subunit binds and transports the potassium across the cytoplasmic membrane	c.1691G>A	p.Gly564Asp	1691/1797	564/598	0	0	0	0	0	1	0	0	0	0	0	0
CF1	872679	A	G	2764.93	missense_variant	MODERATE	AT699_RS04060	secA	U	Part of the Sec protein translocase complex. Interacts with the SecYEG preprotein conducting channel. Has a central role in coupling the hydrolysis of ATP to the transfer of proteins into and across the cell membrane, serving both as a receptor for the preprotein-SecB complex and as an ATP-driven molecular motor driving the stepwise translocation of polypeptide chains across the membrane	c.575A>G	p.Tyr192Cys	575/2736	192/911	0	0	0	0	0	1	0	0	0	0	0	0
CF1	6147918	G	A	2783.9	missense_variant	MODERATE	AT699_RS27685		K	Transcriptional regulator	c.608C>T	p.Ala203Val	608/828	203/275	0	0	0	0	0	1	0	0	0	0	0	0
CF1	1139447	G	A	2753.69	missense_variant	MODERATE	AT699_RS05230		K	transcriptional regulators	c.395G>A	p.Gly132Glu	395/1680	132/559	0	0	0	0	0	1	0	0	0	0	0	0
CF1	5701968	G	A	2534.74	missense_variant	MODERATE	AT699_RS25785		K	Transcriptional regulator	c.782C>T	p.Pro261Leu	782/891	261/296	0	0	0	0	0	1	0	0	0	0	0	0
CF1	4715682	T	C	2509.68	missense_variant	MODERATE	AT699_RS21140		C	Belongs to the GMC oxidoreductase family	c.580A>G	p.Ser194Gly	580/1599	194/532	0	0	0	0	0	1	0	0	0	0	0	0
CF1	6407613	A	G	2444.19	missense_variant	MODERATE	AT699_RS28875	ctpA	M	Belongs to the peptidase S41A family	c.569T>C	p.Val190Ala	569/1446	190/481	0	0	0	0	0	1	0	0	0	0	0	0
CF1	2677726	C	T	2422.88	missense_variant	MODERATE	AT699_RS12035	flhF	N	Flagellar biosynthesis	c.2099C>T	p.Ala700Val	2099/2814	700/937	0	0	0	0	0	1	0	0	0	0	0	0
CF1	3347516	C	T	2437.53	missense_variant	MODERATE	AT699_RS15125	yhbU	O	Collagenase and related proteases	c.967G>A	p.Ala323Thr	967/1017	323/338	0	0	0	0	0	1	0	0	0	0	0	0
CF1	5022349	T	C	2360.24	missense_variant	MODERATE	AT699_RS22545		S	Extra-cytoplasmic solute receptor family protein 121	c.542T>C	p.Leu181Pro	542/975	181/324	0	0	0	0	0	1	0	0	0	0	0	0
CF1	2941226	C	T	2258.36	missense_variant	MODERATE	AT699_RS13330		U	Haemagluttinin repeat	c.2606C>T	p.Ala869Val	2606/8304	869/2767	0	0	0	0	0	1	0	0	0	0	0	0
CF1	2511503	A	G	2131.45	missense_variant	MODERATE	AT699_RS11340		G	COG0235 Ribulose-5-phosphate 4-epimerase and related epimerases and aldolases	c.734A>G	p.Tyr245Cys	734/786	245/261	0	0	0	0	0	1	0	0	0	0	0	0
CF1	2684006	A	G	2152.21	missense_variant	MODERATE	AT699_RS12075	flgF	N	FlgF, with FlgB and C, makes up the proximal portion of the flagellar basal body rod	c.466A>G	p.Asn156Asp	466/762	156/253	0	0	0	0	0	1	0	0	0	0	0	0
CF1	1006210	A	G	2010.32	missense_variant	MODERATE	AT699_RS04645		K	LysR substrate binding domain	c.386A>G	p.Asp129Gly	386/906	129/301	0	0	0	0	0	1	0	0	0	0	0	0
CF1	1613026	C	T	2042.94	missense_variant	MODERATE	AT699_RS07325	mmsA	C	Aldehyde dehydrogenase family	c.176C>T	p.Thr59Ile	176/1494	59/497	0	0	0	0	0	1	0	0	0	0	0	0
CF1	1436250	C	T	1915.53	missense_variant	MODERATE	AT699_RS06555		K	Transcriptional regulatory protein, C terminal	c.286G>A	p.Asp96Asn	286/699	96/232	0	0	0	0	0	1	0	0	0	0	0	0
CF1	5455994	A	G	2011.84	missense_variant	MODERATE	AT699_RS24575	nasE	P	COG0600 ABC-type nitrate sulfonate bicarbonate transport system, permease component	c.431T>C	p.Val144Ala	431/876	144/291	0	0	0	0	0	1	0	0	0	0	0	0
CF1	3636406	C	T	1967.55	missense_variant	MODERATE	AT699_RS16295	fadJ_2	I	Belongs to the enoyl-CoA hydratase isomerase family	c.1784C>T	p.Ala595Val	1784/2121	595/706	0	0	0	0	0	1	0	0	0	0	0	0
CF1	2342022	G	A	1811.97	missense_variant	MODERATE	AT699_RS10575	pgaA	H	Poly-beta-1,6 N-acetyl-D-glucosamine export porin PgaA	c.754C>T	p.Pro252Ser	754/2463	252/820	0	0	0	0	0	1	0	0	0	0	0	0
CF1	4810317	T	C	1745.89	missense_variant	MODERATE	AT699_RS21535		S	polysaccharide biosynthetic process	c.931T>C	p.Trp311Arg	931/1317	311/438	0	0	0	0	0	1	0	0	0	0	0	0
CF1	2297018	T	C	1770.85	missense_variant	MODERATE	AT699_RS10335	pheT	J	Belongs to the phenylalanyl-tRNA synthetase beta subunit family. Type 1 subfamily	c.815T>C	p.Ile272Thr	815/2418	272/805	0	0	0	0	0	1	0	0	0	0	0	0
CF1	2008357	A	G	1747.39	missense_variant	MODERATE	AT699_RS09095	egtD	S	Histidine-specific methyltransferase, SAM-dependent	c.587T>C	p.Leu196Pro	587/978	196/325	0	0	0	0	0	1	0	0	0	0	0	0
CF1	4962498	T	C	1683.68	missense_variant	MODERATE	AT699_RS22265		S	Sulfite exporter TauE/SafE	c.767T>C	p.Val256Ala	767/798	256/265	0	0	0	0	0	1	0	0	0	0	0	0
CF1	3822366	T	C	1645.48	missense_variant	MODERATE	AT699_RS17160		K	LysR substrate binding domain	c.11A>G	p.Gln4Arg	11/936	4/311	0	0	0	0	0	1	0	0	0	0	0	0
CF1	315701	C	T	1657.02	missense_variant	MODERATE	AT699_RS01470	stp_1	EGP	COG0477 Permeases of the major facilitator superfamily	c.874G>A	p.Ala292Thr	874/1410	292/469	0	0	0	0	0	1	0	0	0	0	0	0
CF1	2216426	A	G	1655.57	missense_variant	MODERATE	AT699_RS10010		T	PhoQ Sensor	c.497T>C	p.Leu166Pro	497/1437	166/478	0	0	0	0	0	1	0	0	0	0	0	0
CF1	3098476	C	T	1559.86	missense_variant	MODERATE	AT699_RS13990		S	Tripartite tricarboxylate transporter TctA family	c.850G>A	p.Val284Met	850/1530	284/509	0	0	0	0	0	1	0	0	0	0	0	0
CF1	4144814	A	G	1551.16	missense_variant	MODERATE	AT699_RS18590		E	amino acid aldolase or racemase	c.695T>C	p.Val232Ala	695/1149	232/382	0	0	0	0	0	1	0	0	0	0	0	0
CF1	4382251	C	T	1489.57	missense_variant	MODERATE	AT699_RS19725		K	Transcriptional regulator	c.220G>A	p.Val74Met	220/966	74/321	0	0	0	0	0	1	0	0	0	0	0	0
CF1	5976765	G	A	1501.78	missense_variant	MODERATE	AT699_RS26925	yhiH	V	abc transporter, ATP-binding protein	c.451G>A	p.Gly151Ser	451/2754	151/917	0	0	0	0	0	1	0	0	0	0	0	0
CF1	4942427	G	C	1466.47	missense_variant	MODERATE	AT699_RS22155	ycfD	S	A domain family that is part of the cupin metalloenzyme superfamily.	c.628G>C	p.Ala210Pro	628/1194	210/397	0	0	0	0	0	1	0	0	0	0	0	0
CF1	2966934	A	G	1432.39	missense_variant	MODERATE	AT699_RS13400	glnL	T	Signal transduction histidine kinase	c.689A>G	p.Asp230Gly	689/1065	230/354	0	0	0	0	0	1	0	0	0	0	0	0
CF1	4531865	T	C	1385.21	missense_variant	MODERATE	AT699_RS20420		S	Filamentous haemagglutinin family outer membrane protein	c.12470A>G	p.Gln4157Arg	12470/12615	4157/4204	0	0	0	0	0	1	0	0	0	0	0	0
CF1	3584035	A	G	1342.12	missense_variant	MODERATE	AT699_RS16095		U	protein conserved in bacteria	c.763T>C	p.Tyr255His	763/2694	255/897	0	0	0	0	0	1	0	0	0	0	0	0
CF1	1054381	C	T	1328.18	missense_variant	MODERATE	AT699_RS04820		S	Short chain dehydrogenase family protein 17	c.967G>A	p.Ala323Thr	967/1242	323/413	0	0	0	0	0	1	0	0	0	0	0	0
CF1	5011644	A	G	1299.32	missense_variant	MODERATE	AT699_RS22495		K	helix_turn_helix, arabinose operon control protein	c.703A>G	p.Thr235Ala	703/1008	235/335	0	0	0	0	0	1	0	0	0	0	0	0
CF1	3128709	A	G	999.631	missense_variant	MODERATE	AT699_RS14095		S	protein conserved in bacteria	c.88T>C	p.Trp30Arg	88/480	30/159	0	0	0	0	0	1	0	0	0	0	0	0
CF1	2720171	C	T	870.522	missense_variant	MODERATE	AT699_RS12255	MA20_03525	S	protein conserved in bacteria	c.955G>A	p.Gly319Arg	955/972	319/323	0	0	0	0	0	1	0	0	0	0	0	0
CF1	1127492	T	A	3123.01	missense_variant	MODERATE	AT699_RS05145		S	protein conserved in bacteria	c.335A>T	p.Tyr112Phe	335/978	112/325	0	0	0	0	0	1	0	0	0	0	0	0
CF1	2241636	T	C	1095.33	missense_variant	MODERATE	AT699_RS10070	aggA	MU	Type I secretion outer membrane protein, TolC family	c.311A>G	p.Asn104Ser	311/1515	104/504	0	0	0	0	1	0	0	0	0	0	0	0
CF1	3138975	C	G	979.923	missense_variant	MODERATE	AT699_RS14150				c.793G>C	p.Ala265Pro	793/1410	265/469	0	0	0	0	1	0	0	0	0	0	0	0
CF1	5831868	T	C	814.119	missense_variant	MODERATE	AT699_RS26360	ftsY	D	Involved in targeting and insertion of nascent membrane proteins into the cytoplasmic membrane. Acts as a receptor for the complex formed by the signal recognition particle (SRP) and the ribosome-nascent chain (RNC). Interaction with SRP-RNC leads to the transfer of the RNC complex to the Sec translocase for insertion into the membrane, the hydrolysis of GTP by both Ffh and FtsY, and the dissocia…	c.809A>G	p.Gln270Arg	809/1353	270/450	0	0	0	0	1	0	0	0	0	0	0	0
CF1	4902980	A	G	2095.02	missense_variant	MODERATE	AT699_RS21945	nosD	P	Nitrous oxidase accessory protein	c.893A>G	p.Asn298Ser	893/1314	298/437	0	0	0	1	0	0	0	0	0	0	0	0
CF1	6427651	T	C	1990.32	missense_variant	MODERATE	AT699_RS28970	rimO	J	Catalyzes the methylthiolation of an aspartic acid residue of ribosomal protein S12	c.503T>C	p.Val168Ala	503/1317	168/438	0	0	0	1	0	0	0	0	0	0	0	0
CF1	2151176	A	G	2010.16	missense_variant	MODERATE	AT699_RS09710	ectD	Q	Ectoine hydroxylase	c.524A>G	p.Asn175Ser	524/927	175/308	0	0	0	1	0	0	0	0	0	0	0	0
CF1	5926037	T	C	1928.99	missense_variant	MODERATE	AT699_RS26735	gsiD_1	P	ABC-type dipeptide oligopeptide nickel transport systems, permease components	c.329T>C	p.Val110Ala	329/906	110/301	0	0	0	1	0	0	0	0	0	0	0	0
CF1	4715750	T	C	1837.24	missense_variant	MODERATE	AT699_RS21140		C	Belongs to the GMC oxidoreductase family	c.512A>G	p.Asp171Gly	512/1599	171/532	0	0	0	1	0	0	0	0	0	0	0	0
CF1	996935	T	C	1906.2	missense_variant	MODERATE	AT699_RS04600		S	protein conserved in bacteria	c.476A>G	p.Tyr159Cys	476/987	159/328	0	0	0	1	0	0	0	0	0	0	0	0
CF1	533	A	G	1784.64	missense_variant	MODERATE	AT699_RS00005	dnaA	L	it binds specifically double-stranded DNA at a 9 bp consensus (dnaA box) 5'-TTATC CA A CA A-3'. DnaA binds to ATP and to acidic phospholipids	c.533A>G	p.Asn178Ser	533/1461	178/486	0	0	0	1	0	0	0	0	0	0	0	0
CF1	6488195	A	G	1665.13	missense_variant	MODERATE	AT699_RS29265	mreD	M	shape-determining protein	c.179T>C	p.Val60Ala	179/570	60/189	0	0	0	1	0	0	0	0	0	0	0	0
CF1	4152776	T	C	1624.9	missense_variant	MODERATE	AT699_RS18640	ytpQ	S	Belongs to the UPF0354 family	c.148T>C	p.Tyr50His	148/1218	50/405	0	0	0	1	0	0	0	0	0	0	0	0
CF1	5718546	A	G	1568.17	missense_variant	MODERATE	AT699_RS25860	dapA_5	EM	Belongs to the DapA family	c.409T>C	p.Tyr137His	409/936	137/311	0	0	0	1	0	0	0	0	0	0	0	0
CF1	3435151	C	T	1510.08	missense_variant	MODERATE	AT699_RS15465		S	Tripartite tricarboxylate transporter family receptor	c.614C>T	p.Pro205Leu	614/996	205/331	0	0	0	1	0	0	0	0	0	0	0	0
CF1	210662	C	T	1480.17	missense_variant	MODERATE	AT699_RS01020		C	COG2070 Dioxygenases related to 2-nitropropane dioxygenase	c.613G>A	p.Asp205Asn	613/1062	205/353	0	0	0	1	0	0	0	0	0	0	0	0
CF1	1151038	G	A	1477.09	missense_variant	MODERATE	AT699_RS05280	cadA	P	Heavy metal translocating P-type atpase	c.1034G>A	p.Gly345Asp	1034/2955	345/984	0	0	0	1	0	0	0	0	0	0	0	0
CF1	2585910	C	T	1456.91	missense_variant	MODERATE	AT699_RS11670	bkdA2	C	Pyruvate 2-oxoglutarate dehydrogenase complex dehydrogenase (E1) component eukaryotic type beta subunit	c.1003C>T	p.Arg335Cys	1003/1044	335/347	0	0	0	1	0	0	0	0	0	0	0	0
CF1	3908271	A	G	1431.71	missense_variant	MODERATE	AT699_RS17605		C	Radical SAM	c.1046T>C	p.Met349Thr	1046/1914	349/637	0	0	0	1	0	0	0	0	0	0	0	0
CF1	1483986	A	G	1429.3	missense_variant	MODERATE	AT699_RS06730	acrA	M	Belongs to the membrane fusion protein (MFP) (TC 8.A.1) family	c.608T>C	p.Val203Ala	608/1176	203/391	0	0	0	1	0	0	0	0	0	0	0	0
CF1	711759	T	C	1400.47	missense_variant	MODERATE	AT699_RS03285		P	COG0600 ABC-type nitrate sulfonate bicarbonate transport system, permease component	c.101A>G	p.His34Arg	101/837	34/278	0	0	0	1	0	0	0	0	0	0	0	0
CF1	4060300	C	T	1391.17	missense_variant	MODERATE	AT699_RS18200		E	nonspecific acid phosphatase	c.281C>T	p.Ser94Leu	281/1023	94/340	0	0	0	1	0	0	0	0	0	0	0	0
CF1	4985335	T	C	1342.02	missense_variant	MODERATE	AT699_RS22355	sphB1	O	Subtilase family	c.2194T>C	p.Ser732Pro	2194/2598	732/865	0	0	0	1	0	0	0	0	0	0	0	0
CF1	1573856	T	C	1291.33	missense_variant	MODERATE	AT699_RS07125	pagL	M	Has lipid A 3-O-deacylase activity. Hydrolyzes the ester bond at the 3 position of lipid A, a bioactive component of lipopolysaccharide (LPS), thereby releasing the primary fatty acyl moiety	c.512T>C	p.Leu171Pro	512/549	171/182	0	0	0	1	0	0	0	0	0	0	0	0
CF1	1052788	T	C	1301.61	missense_variant	MODERATE	AT699_RS04810		IQ	COG1028 Dehydrogenases with different specificities (related to short-chain alcohol dehydrogenases)	c.463A>G	p.Thr155Ala	463/729	155/242	0	0	0	1	0	0	0	0	0	0	0	0
CF1	151922	C	T	1335.39	missense_variant	MODERATE	AT699_RS00700	leuA	E	Catalyzes the condensation of the acetyl group of acetyl-CoA with 3-methyl-2-oxobutanoate (2-oxoisovalerate) to form 3-carboxy-3-hydroxy-4-methylpentanoate (2-isopropylmalate)	c.643G>A	p.Ala215Thr	643/1710	215/569	0	0	0	1	0	0	0	0	0	0	0	0
CF1	4274244	G	A	1225.48	missense_variant	MODERATE	AT699_RS19270		C	Luciferase-like monooxygenase	c.323C>T	p.Ala108Val	323/1050	108/349	0	0	0	1	0	0	0	0	0	0	0	0
CF1	4648521	A	G	1212.65	missense_variant	MODERATE	AT699_RS20885		S	Low affinity iron permease	c.305T>C	p.Leu102Pro	305/471	102/156	0	0	0	1	0	0	0	0	0	0	0	0
CF1	5614645	T	C	1180.61	missense_variant	MODERATE	AT699_RS25370		O	Antioxidant protein with alkyl hydroperoxidase activity. Required for the reduction of the AhpC active site cysteine residues and for the regeneration of the AhpC enzyme activity	c.50A>G	p.Gln17Arg	50/543	17/180	0	0	0	1	0	0	0	0	0	0	0	0
CF1	2527782	C	T	1147.79	missense_variant	MODERATE	AT699_RS11415	MA20_29425	G	COG3090 TRAP-type C4-dicarboxylate transport system, small permease component	c.308G>A	p.Arg103His	308/1893	103/630	0	0	0	1	0	0	0	0	0	0	0	0
CF1	4346118	G	A	1107.67	missense_variant	MODERATE	AT699_RS19565		IQ	Dehydrogenases with different specificities (related to short-chain alcohol dehydrogenases)	c.464C>T	p.Ala155Val	464/720	155/239	0	0	0	1	0	0	0	0	0	0	0	0
CF1	5009842	G	A	1162.75	missense_variant	MODERATE	AT699_RS22485	cls	I	Catalyzes the reversible phosphatidyl group transfer from one phosphatidylglycerol molecule to another to form cardiolipin (CL) (diphosphatidylglycerol) and glycerol	c.1036G>A	p.Asp346Asn	1036/1458	346/485	0	0	0	1	0	0	0	0	0	0	0	0
CF1	2512656	A	G	1136.62	missense_variant	MODERATE	AT699_RS11345	yhjE_4	EGP	Sugar (and other) transporter	c.1058A>G	p.Tyr353Cys	1058/1329	353/442	0	0	0	1	0	0	0	0	0	0	0	0
CF1	5306697	T	C	1047.44	missense_variant	MODERATE	AT699_RS23875	rutG	F	Permease family	c.937A>G	p.Thr313Ala	937/1311	313/436	0	0	0	1	0	0	0	0	0	0	0	0
CF1	931354	G	A	1031.2	missense_variant	MODERATE	AT699_RS04330	surA	M	Chaperone involved in the correct folding and assembly of outer membrane proteins. Recognizes specific patterns of aromatic residues and the orientation of their side chains, which are found more frequently in integral outer membrane proteins. May act in both early periplasmic and late outer membrane-associated steps of protein maturation	c.785G>A	p.Arg262His	785/1569	262/522	0	0	0	1	0	0	0	0	0	0	0	0
CF1	1324844	A	G	966.506	missense_variant	MODERATE	AT699_RS06085	dapA3	H	Belongs to the DapA family	c.233T>C	p.Leu78Pro	233/900	78/299	0	0	0	1	0	0	0	0	0	0	0	0
CF1	683012	A	G	929.289	missense_variant	MODERATE	AT699_RS03175		S	TIGRFAM MJ0042 family finger-like protein	c.341A>G	p.Glu114Gly	341/1413	114/470	0	0	0	1	0	0	0	0	0	0	0	0
CF1	4372273	T	C	933.466	missense_variant	MODERATE	AT699_RS19690		K	Transcriptional regulator	c.247T>C	p.Tyr83His	247/924	83/307	0	0	0	1	0	0	0	0	0	0	0	0
CF1	4841662	T	C	736.135	missense_variant	MODERATE	AT699_RS21655	kdgT	U	2-keto-3-deoxygluconate permease	c.892T>C	p.Cys298Arg	892/1029	298/342	0	0	0	1	0	0	0	0	0	0	0	0
CF1	2984664	A	G	686.484	missense_variant	MODERATE	AT699_RS13485	recG	L	Critical role in recombination and DNA repair. Helps process Holliday junction intermediates to mature products by catalyzing branch migration. Has a DNA unwinding activity characteristic of a DNA helicase with a 3'- to 5'- polarity. Unwinds branched duplex DNA (Y-DNA)	c.436A>G	p.Thr146Ala	436/2091	146/696	0	0	0	1	0	0	0	0	0	0	0	0
CF1	4231351	T	C	630.769	missense_variant	MODERATE	AT699_RS19095		PT	FecR protein	c.347T>C	p.Leu116Pro	347/933	116/310	0	0	0	1	0	0	0	0	0	0	0	0
CF1	3717839	C	T	577.911	missense_variant	MODERATE	AT699_RS16660		K	Transcriptional regulator	c.409C>T	p.Pro137Ser	409/939	137/312	0	0	0	1	0	0	0	0	0	0	0	0
CF1	3288523	T	C	510.498	missense_variant	MODERATE	AT699_RS14835		T	COG3448 CBS-domain-containing membrane protein	c.764T>C	p.Leu255Pro	764/1161	255/386	0	0	0	1	0	0	0	0	0	0	0	0
CF1	5395722	G	A	516.934	missense_variant	MODERATE	AT699_RS24260	gltP	U	Belongs to the dicarboxylate amino acid cation symporter (DAACS) (TC 2.A.23) family	c.1075G>A	p.Ala359Thr	1075/1311	359/436	0	0	0	1	0	0	0	0	0	0	0	0
CF1	5960185	T	C	493.844	missense_variant	MODERATE	AT699_RS26840	metG	J	Is required not only for elongation of protein synthesis but also for the initiation of all mRNA translation through initiator tRNA(fMet) aminoacylation	c.1703T>C	p.Ile568Thr	1703/2067	568/688	0	0	0	1	0	0	0	0	0	0	0	0
CF1	5812160	G	A	2818.81	missense_variant	MODERATE	AT699_RS26275	dgkA	M	Recycling of diacylglycerol produced during the turnover of membrane phospholipid	c.97G>A	p.Ala33Thr	97/399	33/132	0	0	1	0	0	0	0	0	0	0	0	0
CF1	6521909	T	C	2082.04	missense_variant	MODERATE	AT699_RS29435	pap	S	polyphosphate kinase	c.325T>C	p.Tyr109His	325/1467	109/488	0	0	1	0	0	0	0	0	0	0	0	0
CF1	873000	A	G	2062.72	missense_variant	MODERATE	AT699_RS04060	secA	U	Part of the Sec protein translocase complex. Interacts with the SecYEG preprotein conducting channel. Has a central role in coupling the hydrolysis of ATP to the transfer of proteins into and across the cell membrane, serving both as a receptor for the preprotein-SecB complex and as an ATP-driven molecular motor driving the stepwise translocation of polypeptide chains across the membrane	c.896A>G	p.Tyr299Cys	896/2736	299/911	0	0	1	0	0	0	0	0	0	0	0	0
CF1	4313539	G	A	2038.99	missense_variant	MODERATE	AT699_RS19400	xseA	L	Bidirectionally degrades single-stranded DNA into large acid-insoluble oligonucleotides, which are then degraded further into small acid-soluble oligonucleotides	c.94C>T	p.Arg32Cys	94/1365	32/454	0	0	1	0	0	0	0	0	0	0	0	0
CF1	6222243	T	C	1993.87	missense_variant	MODERATE	AT699_RS28015	MA20_23605	S	protein conserved in bacteria	c.941T>C	p.Ile314Thr	941/990	314/329	0	0	1	0	0	0	0	0	0	0	0	0
CF1	4834784	C	T	1990.83	missense_variant	MODERATE	AT699_RS21630	fadD	IQ	Acyl-CoA synthetases (AMP-forming) AMP-acid ligases II	c.1027C>T	p.Arg343Cys	1027/1695	343/564	0	0	1	0	0	0	0	0	0	0	0	0
CF1	4553649	T	C	1860.25	missense_variant	MODERATE	AT699_RS20440		U	Filamentous haemagglutinin family outer membrane protein	c.5938A>G	p.Thr1980Ala	5938/12591	1980/4196	0	0	1	0	0	0	0	0	0	0	0	0
CF1	242469	A	G	1934.77	missense_variant	MODERATE	AT699_RS01145		S	Protein of unknown function (DUF2909)	c.38T>C	p.Leu13Pro	38/201	13/66	0	0	1	0	0	0	0	0	0	0	0	0
CF1	2265344	C	G	1832.96	missense_variant	MODERATE	AT699_RS10190	aphA1	BQ	Acetylpolyamine aminohydrolase	c.326G>C	p.Gly109Ala	326/1059	109/352	0	0	1	0	0	0	0	0	0	0	0	0
CF1	4482167	T	C	1823.68	missense_variant	MODERATE	AT699_RS20215	hly3	S	membrane protein, hemolysin III homolog	c.245T>C	p.Leu82Pro	245/645	82/214	0	0	1	0	0	0	0	0	0	0	0	0
CF1	6758829	T	C	1781.64	missense_variant	MODERATE	AT699_RS30505	secE	U	Essential subunit of the Sec protein translocation channel SecYEG. Clamps together the 2 halves of SecY. May contact the channel plug during translocation	c.356A>G	p.Tyr119Cys	356/381	119/126	0	0	1	0	0	0	0	0	0	0	0	0
CF1	1696375	G	A	1771.64	missense_variant	MODERATE	AT699_RS07680	fecR	PT	COG3712 Fe2 -dicitrate sensor, membrane component	c.235G>A	p.Ala79Thr	235/948	79/315	0	0	1	0	0	0	0	0	0	0	0	0
CF1	6060110	T	C	1757.25	missense_variant	MODERATE	AT699_RS27310				c.130A>G	p.Thr44Ala	130/552	44/183	0	0	1	0	0	0	0	0	0	0	0	0
CF1	355334	C	T	1762.94	missense_variant	MODERATE	AT699_RS01655	metI	P	COG2011 ABC-type metal ion transport system, permease component	c.494C>T	p.Ala165Val	494/663	165/220	0	0	1	0	0	0	0	0	0	0	0	0
CF1	2260396	T	C	1760.56	missense_variant	MODERATE	AT699_RS10165		G	TRAP-type C4-dicarboxylate transport system periplasmic component	c.221A>G	p.Asn74Ser	221/1017	74/338	0	0	1	0	0	0	0	0	0	0	0	0
CF1	1881213	T	C	1663.62	missense_variant	MODERATE	AT699_RS08445	bnzA	P	Rieske 2Fe-2S	c.1001A>G	p.Asp334Gly	1001/1149	334/382	0	0	1	0	0	0	0	0	0	0	0	0
CF1	4252798	G	A	1744.36	missense_variant	MODERATE	AT699_RS19165	ileS	J	amino acids such as valine, to avoid such errors it has two additional distinct tRNA(Ile)-dependent editing activities. One activity is designated as 'pretransfer' editing and involves the hydrolysis of activated Val-AMP. The other activity is designated 'posttransfer' editing and involves deacylation of mischarged Val-tRNA(Ile)	c.328G>A	p.Gly110Ser	328/2862	110/953	0	0	1	0	0	0	0	0	0	0	0	0
CF1	430084	C	T	1736.47	missense_variant	MODERATE	AT699_RS02015	atpD	C	Produces ATP from ADP in the presence of a proton gradient across the membrane. The catalytic sites are hosted primarily by the beta subunits	c.430C>T	p.Pro144Ser	430/1401	144/466	0	0	1	0	0	0	0	0	0	0	0	0
CF1	4152442	T	C	1684.46	missense_variant	MODERATE	AT699_RS18635		S	HD domain	c.797T>C	p.Met266Thr	797/960	266/319	0	0	1	0	0	0	0	0	0	0	0	0
CF1	6736762	T	C	1649.04	missense_variant	MODERATE	AT699_RS30425	fusA	J	Catalyzes the GTP-dependent ribosomal translocation step during translation elongation. During this step, the ribosome changes from the pre-translocational (PRE) to the post- translocational (POST) state as the newly formed A-site-bound peptidyl-tRNA and P-site-bound deacylated tRNA move to the P and E sites, respectively. Catalyzes the coordinated movement of the two tRNA molecules, the mRNA and…	c.1691A>G	p.Tyr564Cys	1691/2103	564/700	0	0	1	0	0	0	0	0	0	0	0	0
CF1	2542997	T	C	1641.67	missense_variant	MODERATE	AT699_RS11475		K	LysR substrate binding domain	c.344T>C	p.Leu115Pro	344/966	115/321	0	0	1	0	0	0	0	0	0	0	0	0
CF1	4854578	G	A	1603.04	missense_variant	MODERATE	AT699_RS21730		IQ	(Short-chain) dehydrogenase	c.440G>A	p.Arg147His	440/597	147/198	0	0	1	0	0	0	0	0	0	0	0	0
CF1	1471173	T	C	1605.11	missense_variant	MODERATE	AT699_RS06695	betT	U	Belongs to the BCCT transporter (TC 2.A.15) family	c.857T>C	p.Val286Ala	857/1971	286/656	0	0	1	0	0	0	0	0	0	0	0	0
CF1	451131	C	T	1636.47	missense_variant	MODERATE	AT699_RS02105		P	ABC-type dipeptide oligopeptide nickel transport systems, permease components	c.247G>A	p.Gly83Ser	247/978	83/325	0	0	1	0	0	0	0	0	0	0	0	0
CF1	4715610	T	C	1612.41	missense_variant	MODERATE	AT699_RS21140		C	Belongs to the GMC oxidoreductase family	c.652A>G	p.Thr218Ala	652/1599	218/532	0	0	1	0	0	0	0	0	0	0	0	0
CF1	2818154	T	C	1603.24	missense_variant	MODERATE	AT699_RS12750	ugpE	P	COG0395 ABC-type sugar transport system, permease component	c.236T>C	p.Val79Ala	236/813	79/270	0	0	1	0	0	0	0	0	0	0	0	0
CF1	1755924	A	G	1573.02	missense_variant	MODERATE	AT699_RS07890		S	SGNH hydrolase-like domain, acetyltransferase AlgX	c.359T>C	p.Leu120Pro	359/999	120/332	0	0	1	0	0	0	0	0	0	0	0	0
CF1	2918694	C	T	1589.23	missense_variant	MODERATE	AT699_RS13245	hyuB	EQ	5-oxoprolinase	c.772C>T	p.Pro258Ser	772/3624	258/1207	0	0	1	0	0	0	0	0	0	0	0	0
CF1	1164242	C	T	1530.86	missense_variant	MODERATE	AT699_RS05365		S	Protein of unknown function (DUF3577)	c.650C>T	p.Pro217Leu	650/906	217/301	0	0	1	0	0	0	0	0	0	0	0	0
CF1	1968692	C	T	1441.17	missense_variant	MODERATE	AT699_RS08870	pntAA	C	The transhydrogenation between NADH and NADP is coupled to respiration and ATP hydrolysis and functions as a proton pump across the membrane	c.462G>A	p.Met154Ile	462/1119	154/372	0	0	1	0	0	0	0	0	0	0	0	0
CF1	3996093	G	A	1462.45	missense_variant	MODERATE	AT699_RS17930	purL	F	Phosphoribosylformylglycinamidine synthase involved in the purines biosynthetic pathway. Catalyzes the ATP-dependent conversion of formylglycinamide ribonucleotide (FGAR) and glutamine to yield formylglycinamidine ribonucleotide (FGAM) and glutamate	c.3002C>T	p.Ser1001Leu	3002/4050	1001/1349	0	0	1	0	0	0	0	0	0	0	0	0
CF1	3660834	A	G	1434.29	missense_variant	MODERATE	AT699_RS16395	mdeA	E	Methionine gamma-lyase	c.1198T>C	p.Ser400Pro	1198/1287	400/428	0	0	1	0	0	0	0	0	0	0	0	0
CF1	3224896	G	A	1435.28	missense_variant	MODERATE	AT699_RS14555		S	Amidohydrolase	c.757G>A	p.Gly253Ser	757/1521	253/506	0	0	1	0	0	0	0	0	0	0	0	0
CF1	4900103	C	T	1405.88	missense_variant	MODERATE	AT699_RS21935	nosR	CK	Regulator of nitric oxide reductase transcription	c.2171C>T	p.Ala724Val	2171/2187	724/728	0	0	1	0	0	0	0	0	0	0	0	0
CF1	3544686	G	A	1324.28	missense_variant	MODERATE	AT699_RS15960		K	Transcriptional regulator	c.404G>A	p.Gly135Asp	404/903	135/300	0	0	1	0	0	0	0	0	0	0	0	0
CF1	3331733	T	C	1308.18	missense_variant	MODERATE	AT699_RS15050				c.850A>G	p.Thr284Ala	850/1053	284/350	0	0	1	0	0	0	0	0	0	0	0	0
CF1	2597633	C	T	1369.94	missense_variant	MODERATE	AT699_RS11710	gspF	U	general secretion pathway protein	c.835G>A	p.Gly279Ser	835/1206	279/401	0	0	1	0	0	0	0	0	0	0	0	0
CF1	2364439	T	C	1349.44	missense_variant	MODERATE	AT699_RS10690	hmp	C	Is involved in NO detoxification in an aerobic process, termed nitric oxide dioxygenase (NOD) reaction that utilizes O(2) and NAD(P)H to convert NO to nitrate, which protects the bacterium from various noxious nitrogen compounds. Therefore, plays a central role in the inducible response to nitrosative stress	c.809T>C	p.Val270Ala	809/1218	270/405	0	0	1	0	0	0	0	0	0	0	0	0
CF1	1029633	A	G	1315.34	missense_variant	MODERATE	AT699_RS04720	macA	M	Barrel-sandwich domain of CusB or HlyD membrane-fusion	c.785A>G	p.Gln262Arg	785/1275	262/424	0	0	1	0	0	0	0	0	0	0	0	0
CF1	3717028	C	T	1242.2	missense_variant	MODERATE	AT699_RS16655		IQ	KR domain	c.235G>A	p.Ala79Thr	235/864	79/287	0	0	1	0	0	0	0	0	0	0	0	0
CF1	935920	T	C	1203.74	missense_variant	MODERATE	AT699_RS04350	spmB	S	membrane protein required for spore maturation in B.subtilis	c.1096A>G	p.Thr366Ala	1096/1230	366/409	0	0	1	0	0	0	0	0	0	0	0	0
CF1	3397948	A	G	1069.23	missense_variant	MODERATE	AT699_RS15315	MA20_43580	S	Sulfite oxidase and related enzymes	c.787A>G	p.Ser263Gly	787/792	263/263	0	0	1	0	0	0	0	0	0	0	0	0
CF1	2157527	C	T	1137.6	missense_variant	MODERATE	AT699_RS09740	ugpB	G	ABC-type sugar transport system periplasmic component	c.1277C>T	p.Thr426Met	1277/1341	426/446	0	0	1	0	0	0	0	0	0	0	0	0
CF1	1323172	A	G	1142.87	missense_variant	MODERATE	AT699_RS06080		T	chemotaxis protein	c.518A>G	p.Tyr173Cys	518/1545	173/514	0	0	1	0	0	0	0	0	0	0	0	0
CF1	3925124	T	C	1104.45	missense_variant	MODERATE	AT699_RS17680				c.403T>C	p.Ser135Pro	403/423	135/140	0	0	1	0	0	0	0	0	0	0	0	0
CF1	1062741	C	G	1157.95	missense_variant	MODERATE	AT699_RS04855		C	Thiamine pyrophosphate enzyme, C-terminal TPP binding	c.2026G>C	p.Ala676Pro	2026/2226	676/741	0	0	1	0	0	0	0	0	0	0	0	0
CF1	1776289	C	G	1045.76	missense_variant	MODERATE	AT699_RS07960	aroA	E	Prephenate dehydrogenase	c.35C>G	p.Ala12Gly	35/903	12/300	0	0	1	0	0	0	0	0	0	0	0	0
CF1	3572424	A	G	1033.56	missense_variant	MODERATE	AT699_RS16055		D	Domain of unknown function (DUF802)	c.3025A>G	p.Thr1009Ala	3025/3300	1009/1099	0	0	1	0	0	0	0	0	0	0	0	0
CF1	2241138	A	G	998.857	missense_variant	MODERATE	AT699_RS10070	aggA	MU	Type I secretion outer membrane protein, TolC family	c.809T>C	p.Leu270Pro	809/1515	270/504	0	0	1	0	0	0	0	0	0	0	0	0
CF1	5773965	C	T	696.599	missense_variant	MODERATE	AT699_RS26105	dapA	EM	Belongs to the DapA family	c.232C>T	p.Arg78Cys	232/924	78/307	0	0	1	0	0	0	0	0	0	0	0	0
CF1	4607990	T	C	493.52	missense_variant	MODERATE	AT699_RS20660		S	Putative nucleotide-binding of sugar-metabolising enzyme	c.566T>C	p.Leu189Pro	566/1344	189/447	0	0	1	0	0	0	0	0	0	0	0	0
CF1	6222826	G	A	2105.09	missense_variant	MODERATE	AT699_RS28020		IQ	AMP-binding enzyme C-terminal domain	c.523G>A	p.Ala175Thr	523/1506	175/501	0	1	0	0	0	0	0	0	0	0	0	0
CF1	1835998	A	G	2001.26	missense_variant	MODERATE	AT699_RS08250	mucD	O	Belongs to the peptidase S1C family	c.800T>C	p.Leu267Pro	800/1467	267/488	0	1	0	0	0	0	0	0	0	0	0	0
CF1	753085	C	T	2426.87	missense_variant	MODERATE	AT699_RS03480		K	Transcriptional regulator	c.470C>T	p.Ala157Val	470/903	157/300	1	0	0	0	0	0	0	0	0	0	0	0
CF1	3004904	A	G	2037.65	missense_variant	MODERATE	AT699_RS13555		K	COG0745 Response regulators consisting of a CheY-like receiver domain and a winged-helix DNA-binding domain	c.293A>G	p.Tyr98Cys	293/702	98/233	1	0	0	0	0	0	0	0	0	0	0	0
CF1	3726388	C	T	1990.52	missense_variant	MODERATE	AT699_RS16710	metR	K	LysR substrate binding domain	c.111G>A	p.Met37Ile	111/918	37/305	1	0	0	0	0	0	0	0	0	0	0	0
CF1	1836260	C	G	1944.08	missense_variant	MODERATE	AT699_RS08250	mucD	O	Belongs to the peptidase S1C family	c.538G>C	p.Val180Leu	538/1467	180/488	1	0	0	0	0	0	0	0	0	0	0	0
CF1	6086493	T	C	2167.18	start_lost	HIGH	AT699_RS27420		V	COG1131 ABC-type multidrug transport system, ATPase component	c.2T>C	p.Val1?	2/711	1/236	0	0	0	0	0	0	1	0	0	0	0	0
CF1	3303498	C	T	2727.81	stop_gained	HIGH	AT699_RS14905		P	amino acid ABC transporter	c.608G>A	p.Trp203*	608/738	203/245	0	0	0	0	0	1	0	1	1	1	1	1
CF1	907118	C	T	2382.48	stop_gained	HIGH	AT699_RS04210				c.95G>A	p.Trp32*	95/420	32/139	0	0	0	0	0	0	0	0	0	1	0	0
CF1	5694391	C	T	1773.52	stop_gained	HIGH	AT699_RS25735	narB	C	FAD binding domain	c.3898C>T	p.Gln1300*	3898/4284	1300/1427	0	0	0	0	0	0	1	0	0	0	0	0
CF1	5993665	G	A	1539.74	stop_gained	HIGH	AT699_RS26995		K	LysR substrate binding domain	c.238C>T	p.Gln80*	238/927	80/308	0	0	0	0	0	1	0	0	0	0	0	0
CF1	6087375	G	A	1752.57	stop_gained	HIGH	AT699_RS27425		S	Domain of unknown function (DUF3526)	c.177G>A	p.Trp59*	177/1389	59/462	0	0	1	0	0	0	0	0	0	0	0	0
CF1	1400747	T	C	1170.81	stop_lost&splice_region_variant	HIGH	AT699_RS06415	secG	U	Preprotein translocase subunit SecG	c.502T>C	p.Ter168Glnext*?	502/504	168/167	0	0	0	0	0	0	0	0	0	0	1	0
CF1	3331532	A	G	1941.06	stop_lost&splice_region_variant	HIGH	AT699_RS15050				c.1051T>C	p.Ter351Glnext*?	1051/1053	351/350	0	0	0	0	0	0	0	0	0	1	0	0
CF1	5780651	G	C	3145.5	synonymous_variant	LOW	AT699_RS26130	alkK2	IQ	Activates fatty acids by binding to coenzyme A	c.207C>G	p.Gly69Gly	207/1641	69/546	0	0	0	0	0	0	0	1	1	1	1	1
CF1	6059775	T	C	2848.71	synonymous_variant	LOW	AT699_RS27310				c.465A>G	p.Gly155Gly	465/552	155/183	0	0	0	0	0	0	0	0	0	0	0	1
CF1	2689253	C	T	2571.55	synonymous_variant	LOW	AT699_RS12100	flgK	N	Flagellar hook-associated protein	c.1203C>T	p.Asp401Asp	1203/1677	401/558	0	0	0	0	0	0	0	0	0	0	0	1
CF1	2270663	G	A	2598.62	synonymous_variant	LOW	AT699_RS10215	hbpA_3	E	Extracellular solute-binding protein, family 5	c.525C>T	p.Tyr175Tyr	525/1575	175/524	0	0	0	0	0	1	0	1	1	1	1	1
CF1	6039306	G	A	3007.45	synonymous_variant	LOW	AT699_RS27195		C	citrate synthase	c.651C>T	p.Arg217Arg	651/1194	217/397	0	0	0	0	0	0	0	0	0	1	1	1
CF1	2392436	C	T	2809.11	synonymous_variant	LOW	AT699_RS10825	aceE	C	Component of the pyruvate dehydrogenase (PDH) complex, that catalyzes the overall conversion of pyruvate to acetyl-CoA and CO(2)	c.915C>T	p.Asp305Asp	915/2661	305/886	0	0	1	1	1	1	1	1	1	1	1	1
CF1	573762	C	T	2994.68	synonymous_variant	LOW	AT699_RS02690	mhbM	CH	2-polyprenyl-6-methoxyphenol hydroxylase and related FAD-dependent oxidoreductases	c.945G>A	p.Ala315Ala	945/1221	315/406	0	0	0	0	0	1	0	1	1	1	1	1
CF1	452733	G	A	3255.54	synonymous_variant	LOW	AT699_RS02110	dppA2	E	ABC-type dipeptide transport system periplasmic component	c.336C>T	p.Asp112Asp	336/1641	112/546	0	0	0	0	0	1	0	1	1	1	1	1
CF1	5308936	G	A	2566.67	synonymous_variant	LOW	AT699_RS23885	pgtC	P	ABC-type Fe3 transport system, periplasmic component	c.591G>A	p.Ser197Ser	591/1326	197/441	0	0	0	0	0	1	0	1	1	1	1	1
CF1	4326141	C	T	2304.04	synonymous_variant	LOW	AT699_RS19465	lysA	E	Specifically catalyzes the decarboxylation of meso- diaminopimelate (meso-DAP) to L-lysine	c.324C>T	p.Ile108Ile	324/1230	108/409	0	0	0	0	0	0	0	1	1	1	1	1
CF1	4571211	G	A	2513.2	synonymous_variant	LOW	AT699_RS20515		C	CoA-binding domain protein	c.1848C>T	p.Gly616Gly	1848/2103	616/700	0	0	0	0	0	1	0	1	1	1	1	1
CF1	3966043	C	T	2164.65	synonymous_variant	LOW	AT699_RS17820		U	TIGRFAM filamentous haemagglutinin family outer membrane protein	c.8517C>T	p.Thr2839Thr	8517/14661	2839/4886	0	0	0	0	0	0	0	0	0	0	0	1
CF1	1455105	A	G	2341.33	synonymous_variant	LOW	AT699_RS06645	gsiD_2	P	COG1173 ABC-type dipeptide oligopeptide nickel transport systems, permease components	c.18A>G	p.Ala6Ala	18/822	6/273	0	0	1	1	1	1	1	1	1	1	1	1
CF1	3970471	G	A	2355.88	synonymous_variant	LOW	AT699_RS17820		U	TIGRFAM filamentous haemagglutinin family outer membrane protein	c.12945G>A	p.Leu4315Leu	12945/14661	4315/4886	0	0	1	1	1	1	1	1	1	1	1	1
CF1	1038496	G	A	2148.24	synonymous_variant	LOW	AT699_RS04760	uvrA2	L	The UvrABC repair system catalyzes the recognition and processing of DNA lesions. UvrA is an ATPase and a DNA-binding protein. A damage recognition complex composed of 2 UvrA and 2 UvrB subunits scans DNA for abnormalities. When the presence of a lesion has been verified by UvrB, the UvrA molecules dissociate	c.3438C>T	p.Thr1146Thr	3438/5760	1146/1919	0	0	0	0	0	0	0	0	0	0	0	1
CF1	2746848	A	G	2113.01	synonymous_variant	LOW	AT699_RS12380	rnhB	L	Endonuclease that specifically degrades the RNA of RNA- DNA hybrids	c.141A>G	p.Gly47Gly	141/609	47/202	0	0	0	0	0	0	0	1	1	1	1	1
CF1	5869588	G	A	2865.45	synonymous_variant	LOW	AT699_RS26505	tap	NT	Methyl-accepting chemotaxis protein	c.306C>T	p.Gly102Gly	306/1599	102/532	0	0	0	0	0	0	0	0	0	1	1	1
CF1	760344	C	T	2680.25	synonymous_variant	LOW	AT699_RS03500		EGP	Major facilitator Superfamily	c.1659C>T	p.Gly553Gly	1659/2418	553/805	0	0	0	0	0	1	0	1	1	1	1	1
CF1	2481143	C	T	2018.12	synonymous_variant	LOW	AT699_RS11200	napD	P	protein involved in formation of periplasmic nitrate reductase	c.171G>A	p.Thr57Thr	171/318	57/105	0	0	0	0	0	0	0	0	0	0	0	1
CF1	6006023	G	A	3030.63	synonymous_variant	LOW	AT699_RS27045	allB	F	Amidohydrolase family	c.309G>A	p.Pro103Pro	309/1356	103/451	0	0	0	0	0	0	0	1	1	1	1	1
CF1	3022472	T	C	2141.66	synonymous_variant	LOW	AT699_RS13640	dan	Q	N-acyl-D-aspartate D-glutamate deacylase	c.1200A>G	p.Gln400Gln	1200/1497	400/498	0	0	0	0	0	0	0	1	1	1	1	1
CF1	1068862	C	T	2262.17	synonymous_variant	LOW	AT699_RS04875	oppC	P	ABC-type dipeptide oligopeptide nickel transport systems, permease components	c.384C>T	p.Ile128Ile	384/915	128/304	0	0	0	1	0	1	0	1	1	1	1	1
CF1	9967	C	T	2559.9	synonymous_variant	LOW	AT699_RS00040		EGP	COG0477 Permeases of the major facilitator superfamily	c.435C>T	p.Asp145Asp	435/1593	145/530	0	0	0	0	0	0	0	1	1	1	1	1
CF1	5330822	G	A	3039.41	synonymous_variant	LOW	AT699_RS23980	recR	L	May play a role in DNA repair. It seems to be involved in an RecBC-independent recombinational process of DNA repair. It may act with RecF and RecO	c.129C>T	p.Gly43Gly	129/609	43/202	0	0	0	1	0	1	0	1	1	1	1	1
CF1	550425	C	T	1820.89	synonymous_variant	LOW	AT699_RS02585	iaaH	J	Belongs to the amidase family	c.735G>A	p.Pro245Pro	735/1446	245/481	0	0	0	0	0	0	0	0	0	0	0	1
CF1	3588499	T	C	1990.53	synonymous_variant	LOW	AT699_RS16105	impH	S	type VI secretion protein	c.111A>G	p.Glu37Glu	111/1092	37/363	0	0	1	1	1	1	1	1	1	1	1	1
CF1	3426728	G	A	2331.24	synonymous_variant	LOW	AT699_RS15450	ylaC_1	K	DNA-templated transcription, initiation	c.402C>T	p.Pro134Pro	402/615	134/204	0	0	0	0	0	0	0	1	1	1	1	1
CF1	1536507	C	T	1823.64	synonymous_variant	LOW	AT699_RS06945	ligA	L	DNA ligase that catalyzes the formation of phosphodiester linkages between 5'-phosphoryl and 3'-hydroxyl groups in double-stranded DNA using NAD as a coenzyme and as the energy source for the reaction. It is essential for DNA replication and repair of damaged DNA	c.228C>T	p.Gly76Gly	228/2100	76/699	0	0	1	1	1	1	1	1	1	1	1	1
CF1	2201976	G	A	1749.31	synonymous_variant	LOW	AT699_RS09945	cpaB	U	Pilus assembly protein	c.171G>A	p.Ala57Ala	171/840	57/279	0	0	0	0	0	0	0	1	1	1	1	1
CF1	3625811	C	T	2661.34	synonymous_variant	LOW	AT699_RS16250	sodC	P	Destroys radicals which are normally produced within the cells and which are toxic to biological systems	c.78G>A	p.Thr26Thr	78/528	26/175	0	0	1	1	1	1	1	1	1	1	1	1
CF1	2782188	G	A	2053.04	synonymous_variant	LOW	AT699_RS12575		EGP	Major facilitator Superfamily	c.912C>T	p.Ala304Ala	912/1203	304/400	0	0	0	0	0	0	0	1	1	1	1	1
CF1	756576	G	A	2065.55	synonymous_variant	LOW	AT699_RS03495	rsbU	KT	Sigma factor PP2C-like phosphatases	c.1950C>T	p.Ala650Ala	1950/2004	650/667	0	0	0	0	0	0	0	1	1	1	1	1
CF1	3989538	G	A	1686.86	synonymous_variant	LOW	AT699_RS17910	tap	NT	Methyl-accepting chemotaxis protein	c.1239C>T	p.Ala413Ala	1239/1626	413/541	0	0	0	0	0	0	0	0	0	0	0	1
CF1	4659344	C	T	1638.13	synonymous_variant	LOW	AT699_RS20920	treS	G	Alpha-amylase domain	c.1342C>T	p.Leu448Leu	1342/3366	448/1121	0	0	0	0	0	1	0	1	1	1	1	1
CF1	2349191	G	A	2305.71	synonymous_variant	LOW	AT699_RS10605	yqeY	S	Yqey-like protein	c.147C>T	p.Asp49Asp	147/462	49/153	0	0	0	0	0	0	0	1	1	1	1	1
CF1	5342560	G	A	2775.09	synonymous_variant	LOW	AT699_RS24010	fabK	S	Dioxygenases related to 2-nitropropane dioxygenase	c.303G>A	p.Gly101Gly	303/954	101/317	0	0	0	0	0	0	0	1	1	1	1	1
CF1	1566210	G	A	1526.6	synonymous_variant	LOW	AT699_RS07095	relA	KT	In eubacteria ppGpp (guanosine 3'-diphosphate 5-' diphosphate) is a mediator of the stringent response that coordinates a variety of cellular activities in response to changes in nutritional abundance	c.1260G>A	p.Pro420Pro	1260/2292	420/763	0	0	0	0	0	0	0	0	0	0	0	1
CF1	3408873	C	T	2179.35	synonymous_variant	LOW	AT699_RS15370	hcaT	EGP	Major facilitator Superfamily	c.867C>T	p.Ala289Ala	867/1173	289/390	0	0	0	1	1	1	0	1	1	1	1	1
CF1	3115140	C	T	1509.89	synonymous_variant	LOW	AT699_RS14040		U	COG3210 Large exoproteins involved in heme utilization or adhesion	c.5856C>T	p.Arg1952Arg	5856/12303	1952/4100	0	0	0	0	0	0	0	1	1	1	1	1
CF1	113906	C	T	1684.7	synonymous_variant	LOW	AT699_RS00525		C	CoA binding domain	c.741G>A	p.Pro247Pro	741/2148	247/715	0	0	0	0	0	1	0	1	1	1	1	1
CF1	2287149	C	T	2102.57	synonymous_variant	LOW	AT699_RS10285	ptsH	G	Phosphocarrier protein HPr	c.174C>T	p.Gly58Gly	174/270	58/89	0	0	0	0	0	1	0	1	1	1	1	1
CF1	5142567	T	C	1864.12	synonymous_variant	LOW	AT699_RS23125	bcr	EGP	Major facilitator Superfamily	c.1029T>C	p.Leu343Leu	1029/1170	343/389	0	0	0	0	0	0	0	0	0	1	0	1
CF1	3987233	G	A	1917.37	synonymous_variant	LOW	AT699_RS17895		K	Response regulators consisting of a CheY-like receiver domain and a winged-helix DNA-binding domain	c.195C>T	p.His65His	195/669	65/222	0	0	0	1	0	1	0	1	1	1	1	1
CF1	4589536	C	T	1416.97	synonymous_variant	LOW	AT699_RS31160				c.105C>T	p.Pro35Pro	105/1156	35/384	0	0	0	0	0	0	0	0	0	1	0	1
CF1	1799848	C	T	1167.73	synonymous_variant	LOW	AT699_RS08065	acd	C	acyl-CoA dehydrogenase	c.255C>T	p.Ala85Ala	255/1827	85/608	0	0	0	0	0	0	0	0	0	0	0	1
CF1	2566246	C	T	1584.62	synonymous_variant	LOW	AT699_RS11590		IQ	COG1028 Dehydrogenases with different specificities (related to short-chain alcohol dehydrogenases)	c.525G>A	p.Thr175Thr	525/777	175/258	0	0	1	1	1	1	1	1	1	1	1	1
CF1	1123473	C	T	1945.45	synonymous_variant	LOW	AT699_RS05120	rhlE2	JKL	Belongs to the DEAD box helicase family	c.1335C>T	p.Ala445Ala	1335/1362	445/453	0	0	0	1	0	1	0	1	1	1	1	1
CF1	5331721	G	A	1274.46	synonymous_variant	LOW	AT699_RS23990	dnaX	H	DNA polymerase III is a complex, multichain enzyme responsible for most of the replicative synthesis in bacteria. This DNA polymerase also exhibits 3' to 5' exonuclease activity	c.1977C>T	p.Ser659Ser	1977/2295	659/764	0	0	0	0	0	1	0	1	1	1	1	1
CF1	2336116	C	T	1040.15	synonymous_variant	LOW	AT699_RS10555	fsr	P	Fosmidomycin resistance protein	c.933C>T	p.Gly311Gly	933/1251	311/416	0	0	0	0	0	0	0	0	0	0	0	1
CF1	833354	G	A	818.355	synonymous_variant	LOW	AT699_RS03890	ilvD	H	Belongs to the IlvD Edd family	c.726G>A	p.Ala242Ala	726/1686	242/561	0	0	0	0	0	0	0	1	1	1	1	1
CF1	4879467	G	A	1345.58	synonymous_variant	LOW	AT699_RS21840	ccoQ	O	cytochrome oxidase	c.165G>A	p.Ala55Ala	165/177	55/58	1	1	1	1	1	1	1	1	1	0	0	1
CF1	2692696	G	A	1004.18	synonymous_variant	LOW	AT699_RS12110	tap	NT	chemotaxis protein	c.1521G>A	p.Glu507Glu	1521/1917	507/638	1	1	1	0	1	1	1	1	1	1	1	1
CF1	4877562	C	T	383.176	synonymous_variant	LOW	AT699_RS21830	ccoN	C	Belongs to the heme-copper respiratory oxidase family	c.444C>T	p.Ile148Ile	444/1467	148/488	0	0	0	0	0	0	0	0	0	0	0	1
CF1	3553337	T	C	877.585	synonymous_variant	LOW	AT699_RS16015		C	CoA-transferase family III	c.237T>C	p.Gly79Gly	237/1440	79/479	0	0	0	0	0	0	0	0	0	1	1	1
CF1	2667172	A	G	440.99	synonymous_variant	LOW	AT699_RS11995	tap	NT	Methyl-accepting chemotaxis protein	c.1524A>G	p.Glu508Glu	1524/1707	508/568	1	0	1	0	0	1	1	0	0	1	0	1
CF1	6250353	G	A	2755.51	synonymous_variant	LOW	AT699_RS28170		I	PFAM alpha beta hydrolase fold	c.867C>T	p.Asn289Asn	867/909	289/302	0	0	0	0	0	0	0	0	0	0	1	0
CF1	4877538	G	C	3273.59	synonymous_variant	LOW	AT699_RS21830	ccoN	C	Belongs to the heme-copper respiratory oxidase family	c.420G>C	p.Thr140Thr	420/1467	140/488	1	1	1	1	1	1	1	1	1	0	1	0
CF1	2738124	A	G	2123.76	synonymous_variant	LOW	AT699_RS12340	dxr	I	Catalyzes the NADP-dependent rearrangement and reduction of 1-deoxy-D-xylulose-5-phosphate (DXP) to 2-C-methyl-D-erythritol 4-phosphate (MEP)	c.690A>G	p.Gly230Gly	690/1200	230/399	0	0	0	0	0	0	0	0	0	0	1	0
CF1	6588323	G	A	1927.65	synonymous_variant	LOW	AT699_RS29685	znuC	P	ABC-type Mn Zn transport systems ATPase component	c.108C>T	p.Thr36Thr	108/723	36/240	0	0	0	0	0	0	0	0	0	0	1	0
CF1	3176714	C	T	1886.54	synonymous_variant	LOW	AT699_RS14335	hpaH	Q	2-oxohepta-3-ene-1,7-dioic acid hydratase	c.237C>T	p.Tyr79Tyr	237/801	79/266	0	0	0	0	0	0	0	0	0	0	1	0
CF1	4728655	G	A	1864.03	synonymous_variant	LOW	AT699_RS21200	livF	E	COG0410 ABC-type branched-chain amino acid transport systems, ATPase component	c.600G>A	p.Leu200Leu	600/705	200/234	0	0	0	0	0	0	0	0	0	0	1	0
CF1	2258565	G	A	1722.49	synonymous_variant	LOW	AT699_RS10160	ilvD1	EG	Belongs to the IlvD Edd family	c.981C>T	p.Gly327Gly	981/1782	327/593	0	0	0	0	0	0	0	0	0	0	1	0
CF1	785201	C	T	1724.79	synonymous_variant	LOW	AT699_RS03625		M	COG1807 4-amino-4-deoxy-L-arabinose transferase and related glycosyltransferases of PMT family	c.1149C>T	p.Arg383Arg	1149/1590	383/529	0	0	0	0	0	0	0	0	0	0	1	0
CF1	4499140	G	A	1507.43	synonymous_variant	LOW	AT699_RS20270		Q	PKS_KR	c.3627C>T	p.Tyr1209Tyr	3627/12018	1209/4005	0	0	0	0	0	0	0	0	0	0	1	0
CF1	5458987	G	A	1465.4	synonymous_variant	LOW	AT699_RS24585	cysG	H	Multifunctional enzyme that catalyzes the SAM-dependent methylations of uroporphyrinogen III at position C-2 and C-7 to form precorrin-2 via precorrin-1. Then it catalyzes the NAD- dependent ring dehydrogenation of precorrin-2 to yield sirohydrochlorin. Finally, it catalyzes the ferrochelation of sirohydrochlorin to yield siroheme	c.630G>A	p.Pro210Pro	630/1416	210/471	0	0	0	0	0	0	0	0	0	0	1	0
CF1	4879461	C	T	360.512	synonymous_variant	LOW	AT699_RS21840	ccoQ	O	cytochrome oxidase	c.159C>T	p.Asp53Asp	159/177	53/58	0	0	0	0	0	0	0	0	0	0	1	0
CF1	547821	C	T	3426.65	synonymous_variant	LOW	AT699_RS02575	rspA	M	mandelate racemase muconate lactonizing	c.901C>T	p.Leu301Leu	901/1212	301/403	0	0	0	0	0	0	0	0	0	0	1	0
CF1	5898999	C	T	3068.63	synonymous_variant	LOW	AT699_RS26630		M	cleaves the gammaglutamyl linkages of compounds such as glutathione and transfer the gammaglutamyl group to other amino acids and peptides	c.1194C>T	p.Gly398Gly	1194/1584	398/527	0	0	0	0	0	0	0	0	0	1	0	0
CF1	6033948	G	A	2650.41	synonymous_variant	LOW	AT699_RS27170		E	COG0683 ABC-type branched-chain amino acid transport systems, periplasmic component	c.207C>T	p.Asn69Asn	207/1215	69/404	0	0	0	0	0	0	0	0	0	1	0	0
CF1	4915292	G	A	2569.21	synonymous_variant	LOW	AT699_RS22010		C	Thiol oxidoreductase	c.1405C>T	p.Leu469Leu	1405/1518	469/505	0	0	0	0	0	0	0	0	0	1	0	0
CF1	1963359	C	T	2293.09	synonymous_variant	LOW	AT699_RS08845	glcD	C	Glycolate oxidase subunit	c.1029C>T	p.Ala343Ala	1029/1500	343/499	0	0	0	0	0	0	0	0	0	1	0	0
CF1	1701924	C	T	2091.31	synonymous_variant	LOW	AT699_RS07700		S	iron-regulated membrane protein	c.1188C>T	p.Asn396Asn	1188/1713	396/570	0	0	0	0	0	0	0	0	0	1	0	0
CF1	1301492	C	T	1957.35	synonymous_variant	LOW	AT699_RS05975	nadK	F	Involved in the regulation of the intracellular balance of NAD and NADP, and is a key enzyme in the biosynthesis of NADP. Catalyzes specifically the phosphorylation on 2'-hydroxyl of the adenosine moiety of NAD to yield NADP	c.543G>A	p.Thr181Thr	543/900	181/299	0	0	0	0	0	0	0	0	0	1	0	0
CF1	2186961	G	A	1852.24	synonymous_variant	LOW	AT699_RS09880	purA	F	Plays an important role in the de novo pathway of purine nucleotide biosynthesis. Catalyzes the first committed step in the biosynthesis of AMP from IMP	c.627G>A	p.Leu209Leu	627/1296	209/431	0	0	0	0	0	0	0	0	0	1	0	0
CF1	1722284	C	T	1689.24	synonymous_variant	LOW	AT699_RS30855		U	Haemagluttinin repeat	c.1083C>T	p.Gly361Gly	1083/9990	361/3329	0	0	0	0	0	0	0	0	0	1	0	0
CF1	1976873	C	T	1627.89	synonymous_variant	LOW	AT699_RS08910	cycP	C	cytochrome	c.147C>T	p.Gly49Gly	147/459	49/152	0	0	0	0	0	0	0	0	0	1	0	0
CF1	2201850	G	A	1561.55	synonymous_variant	LOW	AT699_RS09945	cpaB	U	Pilus assembly protein	c.45G>A	p.Ala15Ala	45/840	15/279	0	0	0	0	0	0	0	0	0	1	0	0
CF1	4880192	T	C	325.921	synonymous_variant	LOW	AT699_RS21845	ccoP	C	C-type cytochrome. Part of the cbb3-type cytochrome c oxidase complex	c.717T>C	p.Asp239Asp	717/954	239/317	0	0	0	0	0	0	0	0	0	1	0	0
CF1	243250	C	T	1804.57	synonymous_variant	LOW	AT699_RS01150	surf1	S	SURF1-like protein	c.708C>T	p.Phe236Phe	708/801	236/266	0	0	0	0	0	0	0	0	1	0	0	0
CF1	987040	C	T	1819.68	synonymous_variant	LOW	AT699_RS04565	fumC	C	Involved in the TCA cycle. Catalyzes the stereospecific interconversion of fumarate to L-malate	c.33C>T	p.Gly11Gly	33/1392	11/463	0	0	0	0	0	0	0	0	1	0	0	0
CF1	5985048	G	A	1704.74	synonymous_variant	LOW	AT699_RS26955	cioA	C	Cytochrome bd-type quinol oxidase subunit 1	c.1329G>A	p.Ala443Ala	1329/1437	443/478	0	0	0	0	0	0	0	0	1	0	0	0
CF1	3079811	G	A	1535.95	synonymous_variant	LOW	AT699_RS13910		P	Outer membrane receptor proteins mostly Fe transport	c.1473C>T	p.Asp491Asp	1473/2028	491/675	0	0	0	0	0	0	0	0	1	0	0	0
CF1	2574498	C	T	1361.86	synonymous_variant	LOW	AT699_RS11625	speG	J	COG1670 Acetyltransferases, including N-acetylases of ribosomal proteins	c.15C>T	p.Ser5Ser	15/585	5/194	0	0	0	0	0	0	0	0	1	0	0	0
CF1	2030726	C	T	1171.18	synonymous_variant	LOW	AT699_RS09205	kup	P	Transport of potassium into the cell	c.1383C>T	p.Gly461Gly	1383/1929	461/642	0	0	0	0	0	0	0	0	1	0	0	0
CF1	3113934	C	T	898.417	synonymous_variant	LOW	AT699_RS14040		U	COG3210 Large exoproteins involved in heme utilization or adhesion	c.4650C>T	p.Ala1550Ala	4650/12303	1550/4100	0	0	0	0	0	0	0	0	1	0	0	0
CF1	2161401	C	T	965.015	synonymous_variant	LOW	AT699_RS09760				c.447G>A	p.Leu149Leu	447/582	149/193	0	0	0	0	0	0	0	0	1	0	0	0
CF1	2395592	A	G	821.317	synonymous_variant	LOW	AT699_RS10830	gor	C	Belongs to the class-I pyridine nucleotide-disulfide oxidoreductase family	c.1197A>G	p.Val399Val	1197/1359	399/452	0	0	0	0	0	0	0	0	1	0	0	0
CF1	2383889	C	T	1251.56	synonymous_variant	LOW	AT699_RS10785		K	COG0664 cAMP-binding proteins - catabolite gene activator and regulatory subunit of cAMP-dependent protein kinases	c.441C>T	p.Ile147Ile	441/711	147/236	0	0	0	0	0	0	0	1	1	0	0	0
CF1	241407	C	T	1788.51	synonymous_variant	LOW	AT699_RS01140	ctaE	C	Heme copper-type cytochrome quinol oxidase subunit 3	c.132C>T	p.Gly44Gly	132/876	44/291	0	0	0	0	0	0	0	1	0	0	0	0
CF1	1133143	C	T	1733.44	synonymous_variant	LOW	AT699_RS05175	dmlR_8	K	Transcriptional regulator	c.36G>A	p.Arg12Arg	36/933	12/310	0	0	0	0	0	0	0	1	0	0	0	0
CF1	1003837	C	T	2550.46	synonymous_variant	LOW	AT699_RS04635	tauD	Q	taurine catabolism dioxygenase	c.660G>A	p.Leu220Leu	660/876	220/291	0	0	0	0	0	0	1	0	0	0	0	0
CF1	40120	A	G	2618.76	synonymous_variant	LOW	AT699_RS00180	acxB	EQ	COG0146 N-methylhydantoinase B acetone carboxylase, alpha subunit	c.1536A>G	p.Glu512Glu	1536/1731	512/576	0	0	0	0	0	0	1	0	0	0	0	0
CF1	5718391	G	A	2179.61	synonymous_variant	LOW	AT699_RS25860	dapA_5	EM	Belongs to the DapA family	c.564C>T	p.Cys188Cys	564/936	188/311	0	0	0	0	0	0	1	0	0	0	0	0
CF1	5835122	C	T	2105.89	synonymous_variant	LOW	AT699_RS26380	ydcO	Q	protein involved in benzoate metabolism	c.894C>T	p.Ala298Ala	894/1221	298/406	0	0	0	0	0	0	1	0	0	0	0	0
CF1	3027825	G	A	2036.02	synonymous_variant	LOW	AT699_RS13665	yncG	O	Glutathione S-transferase	c.87G>A	p.Thr29Thr	87/639	29/212	0	0	1	0	0	0	1	0	0	0	0	0
CF1	6186562	G	A	2017.71	synonymous_variant	LOW	AT699_RS27840	queC	F	Catalyzes the ATP-dependent conversion of 7-carboxy-7- deazaguanine (CDG) to 7-cyano-7-deazaguanine (preQ(0))	c.90C>T	p.Ala30Ala	90/714	30/237	0	0	0	0	0	0	1	0	0	0	0	0
CF1	2684116	C	T	1916.25	synonymous_variant	LOW	AT699_RS12075	flgF	N	FlgF, with FlgB and C, makes up the proximal portion of the flagellar basal body rod	c.576C>T	p.Ala192Ala	576/762	192/253	0	0	1	0	0	0	1	0	0	0	0	0
CF1	6239698	G	A	1798.08	synonymous_variant	LOW	AT699_RS28110	phuR	H	Outer membrane receptor proteins mostly Fe transport	c.327C>T	p.Phe109Phe	327/2130	109/709	0	0	0	0	0	0	1	0	0	0	0	0
CF1	4517103	C	T	1656.82	synonymous_variant	LOW	AT699_RS20345	nrtA	P	COG0715 ABC-type nitrate sulfonate bicarbonate transport systems, periplasmic components	c.24C>T	p.Phe8Phe	24/1386	8/461	0	0	0	0	0	0	1	0	0	0	0	0
CF1	2760062	G	A	1593.8	synonymous_variant	LOW	AT699_RS12450	paaG	I	enoyl-CoA hydratase	c.615G>A	p.Leu205Leu	615/1176	205/391	0	0	0	0	0	0	1	0	0	0	0	0
CF1	4037970	G	A	1531.98	synonymous_variant	LOW	AT699_RS18100				c.462C>T	p.Arg154Arg	462/1269	154/422	0	0	0	0	0	0	1	0	0	0	0	0
CF1	2521980	C	T	1531.42	synonymous_variant	LOW	AT699_RS11395		S	DJ-1/PfpI family	c.87C>T	p.Phe29Phe	87/705	29/234	0	0	0	0	0	0	1	0	0	0	0	0
CF1	2472506	C	T	1421.36	synonymous_variant	LOW	AT699_RS11150	ccmG	CO	Thiol disulfide interchange protein	c.138G>A	p.Leu46Leu	138/522	46/173	0	0	0	0	0	0	1	0	0	0	0	0
CF1	4529486	G	A	1323.78	synonymous_variant	LOW	AT699_RS20410	exbB	U	Domain of unknown function (DUF2341)	c.261C>T	p.Asn87Asn	261/1923	87/640	0	0	0	0	0	0	1	0	0	0	0	0
CF1	2639933	C	T	1310.16	synonymous_variant	LOW	AT699_RS11890	prlC	E	Peptidase family M3	c.768G>A	p.Ser256Ser	768/2067	256/688	0	0	0	0	0	0	1	0	0	0	0	0
CF1	1923150	C	T	1279.39	synonymous_variant	LOW	AT699_RS08665	dhbF	Q	Belongs to the ATP-dependent AMP-binding enzyme family	c.1776C>T	p.Asp592Asp	1776/3978	592/1325	0	0	0	0	0	0	1	0	0	0	0	0
CF1	4743622	G	A	1305.82	synonymous_variant	LOW	AT699_RS21255		M	OmpA family	c.105C>T	p.Pro35Pro	105/963	35/320	0	0	0	0	0	0	1	0	0	0	0	0
CF1	5139428	G	A	1250.52	synonymous_variant	LOW	AT699_RS23115	proX	E	Glycine betaine ABC transporter substrate-binding	c.231C>T	p.Ala77Ala	231/1002	77/333	0	0	0	0	0	0	1	0	0	0	0	0
CF1	1948966	C	T	1038.25	synonymous_variant	LOW	AT699_RS08795	hom	E	Catalyzes the formation of L-aspartate 4-semialdehyde from L-homoserine	c.282C>T	p.Ile94Ile	282/1305	94/434	0	0	0	0	0	0	1	0	0	0	0	0
CF1	4867674	C	T	896.521	synonymous_variant	LOW	AT699_RS21785		T	PhoQ Sensor	c.588G>A	p.Arg196Arg	588/3189	196/1062	0	0	1	0	0	0	1	0	0	0	0	0
CF1	3002394	A	G	777.446	synonymous_variant	LOW	AT699_RS13545	ydeN	S	Alpha beta hydrolase	c.585T>C	p.Arg195Arg	585/606	195/201	0	0	0	0	0	0	1	0	0	0	0	0
CF1	4545110	G	A	870.522	synonymous_variant	LOW	AT699_RS20425		PT	FecR protein	c.462C>T	p.Gly154Gly	462/966	154/321	0	0	0	0	0	0	1	0	0	0	0	0
CF1	4878748	G	A	1026.19	synonymous_variant	LOW	AT699_RS21835	ccoO	C	Cbb3-type cytochrome oxidase cytochrome c subunit	c.153G>A	p.Ala51Ala	153/708	51/235	1	1	1	1	1	1	1	0	0	0	0	0
CF1	2058390	C	T	661.87	synonymous_variant	LOW	AT699_RS09335	aidB	I	acyl-CoA dehydrogenase	c.1500C>T	p.Cys500Cys	1500/1665	500/554	0	0	0	0	0	0	1	0	0	0	0	0
CF1	2187836	C	T	2725.74	synonymous_variant	LOW	AT699_RS09885	gpt	F	Phosphoribosyl transferase domain	c.123C>T	p.Cys41Cys	123/543	41/180	0	0	0	0	0	1	0	0	0	0	0	0
CF1	1596834	T	C	2399.81	synonymous_variant	LOW	AT699_RS07240	lepB	U	Belongs to the peptidase S26 family	c.579T>C	p.Arg193Arg	579/885	193/294	0	0	0	0	0	1	0	0	0	0	0	0
CF1	5707855	G	A	2379.08	synonymous_variant	LOW	AT699_RS25805		NT	Cache domain	c.291C>T	p.Ile97Ile	291/1845	97/614	0	0	0	0	0	1	0	0	0	0	0	0
CF1	5611166	G	A	2140.29	synonymous_variant	LOW	AT699_RS25355	CP_0318	I	COG1502 Phosphatidylserine phosphatidylglycerophosphate cardiolipi n synthases and related enzymes	c.6G>A	p.Pro2Pro	6/1482	2/493	0	0	0	0	0	1	0	0	0	0	0	0
CF1	6702055	G	A	2216.32	synonymous_variant	LOW	AT699_RS30185	cyc	C	Cytochrome C oxidase, cbb3-type, subunit III	c.168C>T	p.Asp56Asp	168/729	56/242	0	0	0	0	0	1	0	0	0	0	0	0
CF1	1647349	G	A	2106.18	synonymous_variant	LOW	AT699_RS07475	pyrG	F	Catalyzes the ATP-dependent amination of UTP to CTP with either L-glutamine or ammonia as the source of nitrogen. Regulates intracellular CTP levels through interactions with the four ribonucleotide triphosphates	c.276G>A	p.Gly92Gly	276/1653	92/550	0	0	0	0	0	1	0	0	0	0	0	0
CF1	2603995	C	T	2139.05	synonymous_variant	LOW	AT699_RS11730				c.1122G>A	p.Thr374Thr	1122/1888	374/628	0	0	0	0	0	1	0	0	0	0	0	0
CF1	6006179	C	T	1977.9	synonymous_variant	LOW	AT699_RS27045	allB	F	Amidohydrolase family	c.465C>T	p.Pro155Pro	465/1356	155/451	0	0	0	0	0	1	0	0	0	0	0	0
CF1	6190224	G	A	1819.3	synonymous_variant	LOW	AT699_RS27850		C	3-hydroxyacyl-CoA dehydrogenase, C-terminal domain	c.210G>A	p.Ala70Ala	210/936	70/311	0	0	0	0	0	1	0	0	0	0	0	0
CF1	1091657	C	T	1703.74	synonymous_variant	LOW	AT699_RS04980	ruvB	L	The RuvA-RuvB complex in the presence of ATP renatures cruciform structure in supercoiled DNA with palindromic sequence, indicating that it may promote strand exchange reactions in homologous recombination. RuvAB is a helicase that mediates the Holliday junction migration by localized denaturation and reannealing	c.234C>T	p.Gly78Gly	234/1074	78/357	0	0	0	0	0	1	0	0	0	0	0	0
CF1	1397265	C	T	1596.85	synonymous_variant	LOW	AT699_RS06395				c.507C>T	p.Gly169Gly	507/1263	169/420	0	0	0	0	0	1	0	0	0	0	0	0
CF1	3346094	A	G	1278.32	synonymous_variant	LOW	AT699_RS15110		P	COG4597 ABC-type amino acid transport system, permease component	c.2142A>G	p.Gly714Gly	2142/2154	714/717	0	0	0	0	0	1	0	0	0	0	0	0
CF1	2427810	C	T	1034.93	synonymous_variant	LOW	AT699_RS10985		S	Protein of unknown function (DUF560)	c.1326G>A	p.Ser442Ser	1326/1521	442/506	0	0	0	0	0	1	0	0	0	0	0	0
CF1	623375	C	T	1585.3	synonymous_variant	LOW	AT699_RS02910		S	Domain of unknown function (DUF1987)	c.129C>T	p.Ile43Ile	129/378	43/125	0	0	0	1	0	0	0	0	0	0	0	0
CF1	2414060	C	T	1424.61	synonymous_variant	LOW	AT699_RS10915	styA	CH	COG0654 2-polyprenyl-6-methoxyphenol hydroxylase and related FAD-dependent oxidoreductases	c.234C>T	p.Ala78Ala	234/1242	78/413	0	0	0	1	0	0	0	0	0	0	0	0
CF1	2259444	G	A	1209.94	synonymous_variant	LOW	AT699_RS10160	ilvD1	EG	Belongs to the IlvD Edd family	c.102C>T	p.Gly34Gly	102/1782	34/593	0	0	0	1	0	0	0	0	0	0	0	0
CF1	6163510	G	A	1228.07	synonymous_variant	LOW	AT699_RS27740		IQ	COG1028 Dehydrogenases with different specificities (related to short-chain alcohol dehydrogenases)	c.54C>T	p.Ile18Ile	54/738	18/245	0	0	0	1	0	0	0	0	0	0	0	0
CF1	290349	G	A	1216.05	synonymous_variant	LOW	AT699_RS01370	gtrB	M	Glycosyl transferase family 2	c.573C>T	p.Cys191Cys	573/1032	191/343	0	0	0	1	0	0	0	0	0	0	0	0
CF1	5378977	C	T	1125.39	synonymous_variant	LOW	AT699_RS24180		E	ABC-type branched-chain amino acid transport systems ATPase component	c.150C>T	p.Ile50Ile	150/774	50/257	0	0	0	1	0	0	0	0	0	0	0	0
CF1	3989628	C	T	1104.62	synonymous_variant	LOW	AT699_RS17910	tap	NT	Methyl-accepting chemotaxis protein	c.1149G>A	p.Ala383Ala	1149/1626	383/541	0	0	0	1	0	0	0	0	0	0	0	0
CF1	4284042	G	A	1015.79	synonymous_variant	LOW	AT699_RS19325	putA	C	Oxidizes proline to glutamate for use as a carbon and nitrogen source	c.3678C>T	p.Gly1226Gly	3678/3822	1226/1273	0	0	0	1	0	0	0	0	0	0	0	0
CF1	3065820	C	T	883.441	synonymous_variant	LOW	AT699_RS13840				c.384C>T	p.Pro128Pro	384/594	128/197	0	0	0	1	0	0	0	0	0	0	0	0
CF1	2498020	G	A	772.102	synonymous_variant	LOW	AT699_RS11275		C	CoA-transferase family III	c.342C>T	p.Ala114Ala	342/1152	114/383	0	0	0	1	0	0	0	0	0	0	0	0
CF1	4354712	G	A	454.617	synonymous_variant	LOW	AT699_RS19605		Q	COG3653 N-acyl-D-aspartate D-glutamate deacylase	c.87C>T	p.Ile29Ile	87/1467	29/488	0	0	0	1	0	0	0	0	0	0	0	0
CF1	4478135	C	T	2014.74	synonymous_variant	LOW	AT699_RS20185		K	Transcriptional regulator containing an amidase domain and an AraC-type DNA-binding HTH domain	c.357G>A	p.Ala119Ala	357/975	119/324	0	0	1	0	0	0	0	0	0	0	0	0
CF1	5180134	G	A	1799.01	synonymous_variant	LOW	AT699_RS23310		K	Transcriptional regulator	c.786G>A	p.Gln262Gln	786/948	262/315	0	0	1	0	0	0	0	0	0	0	0	0
CF1	4009871	G	A	1736.22	synonymous_variant	LOW	AT699_RS17980		K	Transcriptional regulator	c.519G>A	p.Ala173Ala	519/888	173/295	0	0	1	0	0	0	0	0	0	0	0	0
CF1	5754727	T	C	1569.44	synonymous_variant	LOW	AT699_RS26010		T	PhoQ Sensor	c.1476A>G	p.Val492Val	1476/3537	492/1178	0	0	1	0	0	0	0	0	0	0	0	0
CF1	4844435	G	A	1518.03	synonymous_variant	LOW	AT699_RS21670		K	transcriptional	c.366G>A	p.Ala122Ala	366/894	122/297	0	0	1	0	0	0	0	0	0	0	0	0
CF1	4500499	G	A	1486.67	synonymous_variant	LOW	AT699_RS20270		Q	PKS_KR	c.2268C>T	p.Asp756Asp	2268/12018	756/4005	0	0	1	0	0	0	0	0	0	0	0	0
CF1	5473640	T	C	1436.69	synonymous_variant	LOW	AT699_RS24665		E	Glyoxalase-like domain	c.108T>C	p.His36His	108/678	36/225	0	0	1	0	0	0	0	0	0	0	0	0
CF1	2635414	C	T	1213.95	synonymous_variant	LOW	AT699_RS11870	oprM	M	COG1538 Outer membrane protein	c.375C>T	p.Gly125Gly	375/1491	125/496	0	0	1	0	0	0	0	0	0	0	0	0
CF1	3987881	C	T	1253.13	synonymous_variant	LOW	AT699_RS17900	mipA	M	(Scaffolding) protein	c.309C>T	p.Gly103Gly	309/762	103/253	0	0	1	0	0	0	0	0	0	0	0	0
CF1	2850732	C	T	1152.29	synonymous_variant	LOW	AT699_RS12910	phaD	CP	Subunit D of antiporter complex involved in resistance to high concentrations of Na , K , Li and or alkali	c.1338C>T	p.Asp446Asp	1338/1632	446/543	0	0	1	0	0	0	0	0	0	0	0	0
CF1	2631564	C	T	1088.15	synonymous_variant	LOW	AT699_RS11860	acrA	M	Belongs to the membrane fusion protein (MFP) (TC 8.A.1) family	c.912C>T	p.Ala304Ala	912/1194	304/397	0	0	1	0	0	0	0	0	0	0	0	0
CF1	6471423	C	T	1027.68	synonymous_variant	LOW	AT699_RS29180		C	Cytochrome c553	c.555G>A	p.Ala185Ala	555/615	185/204	0	0	1	0	0	0	0	0	0	0	0	0
CF1	2248475	TGGC	CGGA	175.427	synonymous_variant	LOW	AT699_RS10095	ftsQ	NU	Tfp pilus assembly protein FimV	c.1200_1203delTGGCinsCGGA	p.402	1200/1905	400/634	0	1	0	0	0	0	0	0	0	0	0	0
CF1	5596755	C	G	2447.56	synonymous_variant	LOW	AT699_RS25275	maeB	C	malic enzyme	c.1503G>C	p.Val501Val	1503/2295	501/764	1	0	0	0	0	0	0	0	0	0	0	0
CF1	5064008	G	C	489.45	synonymous_variant	LOW	AT699_RS22770	ccoG	C	cytochrome c oxidase	c.1398C>G	p.Gly466Gly	1398/1491	466/496	1	0	0	0	0	0	0	0	0	0	0	0
CF1	5064020	C	G	361.363	synonymous_variant	LOW	AT699_RS22770	ccoG	C	cytochrome c oxidase	c.1386G>C	p.Gly462Gly	1386/1491	462/496	1	0	0	0	0	0	0	0	0	0	0	0
CF1	5501833	GC	GCC,G	2674.52	intergenic_variant	MODIFIER	AT699_RS24815//AT699_RS24820	fdsR//fdsG	P//C	LysR family transcriptional regulator//formate dehydrogenase	n.5501833_5501834insC	-+	116	43	0	0	0	0	0	1	1	1	1	1	1	1
CF1	6192478	G	GCC,GC,GCCC	1210.97	intergenic_variant	MODIFIER	AT699_RS27855//AT699_RS27860	atoE//IQ	I//Dehydrogenases with different specificities (related to short-chain alcohol dehydrogenases)	fatty acids transporter//	n.6192478_6192479insCC	++	5	151	0	0	1	1	1	1	1	1	0	1	1	1
CF1	4386522	G	GC	2680.74	intergenic_variant	MODIFIER	AT699_RS19755//AT699_RS19760	O//ymaD	Glutathione S-transferase, C-terminal domain//O	//redox protein regulator of disulfide bond formation	n.4386522_4386523insC	--	6	19	0	0	0	0	0	0	0	1	1	1	1	1
CF1	5414749	T	C	3084.32	intergenic_variant	MODIFIER	AT699_RS24370//AT699_RS24375	S//infA	Activator of Hsp90 ATPase family protein 3//J	//One of the essential components for the initiation of protein synthesis. Stabilizes the binding of IF-2 and IF-3 on the 30S subunit to which N-formylmethionyl-tRNA(fMet) subsequently binds. Helps modulate mRNA selection, yielding the 30S pre- initiation complex (PIC). Upon addition of the 50S ribosomal subunit IF-1, IF-2 and IF-3 are released leaving the mature 70S translation initation complex	n.5414749T>C	++	16	502	0	0	0	0	0	0	0	0	0	1	1	1
CF1	5097624	G	A	2514.33	intergenic_variant	MODIFIER	AT699_RS22920//AT699_RS22925	S//modE	Domain of unknown function (DUF4136)//H	//N-terminal domain of molybdenum-binding protein	n.5097624G>A	-+	98	116	0	0	0	1	1	1	0	1	1	1	1	1
CF1	1557297	G	GC	2951.26	intergenic_variant	MODIFIER	AT699_RS07045//AT699_RS07050	drrA//nth	E//L	ABC-type branched-chain amino acid transport systems ATPase component//DNA repair enzyme that has both DNA N-glycosylase activity and AP-lyase activity. The DNA N-glycosylase activity releases various damaged pyrimidines from DNA by cleaving the N- glycosidic bond, leaving an AP (apurinic apyrimidinic) site. The AP-lyase activity cleaves the phosphodiester bond 3' to the AP site by a beta-elimina…	n.1557297_1557298insC	--	55	314	0	0	0	0	0	0	0	1	1	1	1	1
CF1	5270124	G	GC,GCC	1999.78	intergenic_variant	MODIFIER	AT699_RS23740//AT699_RS23745	//badR	//K	//helix_turn_helix multiple antibiotic resistance protein	n.5270124_5270125insC	+-	192	268	0	0	1	1	0	1	1	1	1	0	1	1
CF1	6479336	G	GC	3035.07	intergenic_variant	MODIFIER	AT699_RS29225//AT699_RS29230	metQ//argB	P//F	Methionine ABC transporter substrate-binding protein//Belongs to the acetylglutamate kinase family. ArgB subfamily	n.6479336_6479337insC	-+	245	91	0	0	0	0	0	1	0	1	1	1	1	1
CF1	476744	CGGCGCTGCCCTTTA	C	1865.76	intergenic_variant	MODIFIER	AT699_RS02225//AT699_RS02230	ytnP_1//M	S//Gram-negative porin	Zn-dependent hydrolases including glyoxylases//	n.476745_476758delGGCGCTGCCCTTTA	++	7	256	1	1	1	1	1	1	1	1	1	1	0	1
CF1	1317473	C	CG	2167.33	intergenic_variant	MODIFIER	AT699_RS06050//AT699_RS06055	cytC2//cytC1	C//C	Cytochrome c//Cytochrome c	n.1317473_1317474insG	++	2	14	0	0	1	1	1	1	1	1	1	1	1	1
CF1	3010078	TC	CTCG	2118.88	intergenic_variant	MODIFIER	AT699_RS13575//AT699_RS13580	ugpC//ugpE	E//G	Part of the ABC transporter complex UgpABCE involved in sn-glycerol-3-phosphate import. Responsible for energy coupling to the transport system//probably responsible for the translocation of the substrate across the membrane	n.3010078_3010079delTCinsCTCG	--	92	37	0	0	0	0	0	0	0	0	0	1	0	1
CF1	2090571	C	CG	1919.89	intergenic_variant	MODIFIER	AT699_RS09455//AT699_RS09460	yiaF//rng	S//J	Protein of unknown function (DUF3053)//Ribonuclease E/G family	n.2090571_2090572insG	--	63	272	0	0	0	0	0	1	0	1	1	1	1	1
CF1	2191612	A	G	2233.38	intergenic_variant	MODIFIER	AT699_RS09895//AT699_RS09900	dnaG//rpoD	L//K	RNA polymerase that catalyzes the synthesis of short RNA molecules used as primers for DNA polymerase during DNA replication//Sigma factors are initiation factors that promote the attachment of RNA polymerase to specific initiation sites and are then released. This sigma factor is the primary sigma factor during exponential growth	n.2191612A>G	++	576	207	0	0	0	0	0	1	0	1	1	1	1	1
CF1	6600717	C	T	2082.79	intergenic_variant	MODIFIER	AT699_RS29750//AT699_RS29755	dat//dacC	EH//M	Branched-chain amino acid aminotransferase 4-amino-4-deoxychorismate lyase//Belongs to the peptidase S11 family	n.6600717C>T	--	1344	-1211	0	0	0	0	0	0	0	1	1	1	1	1
CF1	5454574	C	CG	1942.23	intergenic_variant	MODIFIER	AT699_RS24565//AT699_RS24570	C//nasD	S-(hydroxymethyl)glutathione dehydrogenase activity//P	//COG1116 ABC-type nitrate sulfonate bicarbonate transport system, ATPase component	n.5454574_5454575insG	--	128	101	0	0	0	0	0	0	0	1	1	1	1	1
CF1	4646663	G	GC	1636.54	intergenic_variant	MODIFIER	AT699_RS31170//AT699_RS20875	//S	//Protein of unknown function (DUF421)	//	n.4646663_4646664insC	--	103	64	0	0	0	0	0	0	0	0	0	0	0	1
CF1	5563942	GA	G	2051.66	intergenic_variant	MODIFIER	AT699_RS25100//AT699_RS25105	hurI//S	K//Copper resistance protein D	Belongs to the sigma-70 factor family. ECF subfamily//	n.5563943delA	-+	55	128	0	0	0	0	0	0	0	1	1	1	1	1
CF1	1448683	A	G	2830.72	intergenic_variant	MODIFIER	AT699_RS06615//AT699_RS06620	MA20_39405//yedI	S//S	Protein of unknown function (DUF1272)//Protein of unknown function (DUF808)	n.1448683A>G	-+	103	61	0	0	0	0	0	0	0	1	1	1	1	1
CF1	6212360	G	GC	2185.12	intergenic_variant	MODIFIER	AT699_RS27970//AT699_RS27975	//S	//Protein of unknown function (DUF3100)	//	n.6212360_6212361insC	+-	30	133	0	0	0	1	0	1	1	1	1	1	1	1
CF1	3940691	AT	A	1456.88	intergenic_variant	MODIFIER	AT699_RS17750//AT699_RS17755	//murA	//M	//COG0766 UDP-N-acetylglucosamine enolpyruvyl transferase	n.3940692delT	++	27	65	0	0	0	0	0	0	0	0	0	0	0	1
CF1	4362967	GC	G	1996.51	intergenic_variant	MODIFIER	AT699_RS19645//AT699_RS19650	S//clpB	Protein of unknown function (DUF1641)//O	//Part of a stress-induced multi-chaperone system, it is involved in the recovery of the cell from heat-induced damage, in cooperation with DnaK, DnaJ and GrpE	n.4362968delC	+-	18	96	1	1	0	1	1	1	1	1	1	0	1	1
CF1	1574017	T	TG	1686.83	intergenic_variant	MODIFIER	AT699_RS07125//AT699_RS07130	pagL//rne	M//J	Has lipid A 3-O-deacylase activity. Hydrolyzes the ester bond at the 3 position of lipid A, a bioactive component of lipopolysaccharide (LPS), thereby releasing the primary fatty acyl moiety//Endoribonuclease that plays a central role in RNA processing and decay. Required for the maturation of 5S and 16S rRNAs and the majority of tRNAs. Also involved in the degradation of most mRNAs	n.1574017_1574018insG	+-	124	25	0	0	0	0	0	0	0	0	0	0	0	1
CF1	2954326	C	T	1475.1	intergenic_variant	MODIFIER	AT699_RS13355//AT699_RS13360	lysP//yicC	E//S	COG0833 Amino acid transporters//Domain of unknown function (DUF1732)	n.2954326C>T	+-	8	72	0	0	0	0	0	0	0	0	0	0	0	1
CF1	183224	T	C	2400.01	intergenic_variant	MODIFIER	AT699_RS00840//AT699_RS00850	//gntP	//EG	//gluconate transporter	n.183224T>C	-+	45	366	0	0	0	0	0	1	0	1	1	1	1	1
CF1	2092353	T	C	1912.66	intergenic_variant	MODIFIER	AT699_RS09460//AT699_RS09490	rng//dctD	J//T	Ribonuclease E/G family//C4-dicarboxylate transport transcriptional regulatory protein DctD	n.2092353T>C	--	47	6662	0	0	0	0	0	1	0	1	1	1	1	1
CF1	2278528	A	G	1497.21	intergenic_variant	MODIFIER	AT699_RS10240//AT699_RS10245	M//	Dolichyl-phosphate-mannose-protein mannosyltransferase//	//	n.2278528A>G	+-	40	61	0	0	0	0	0	0	0	0	0	1	1	1
CF1	2291995	CG	C	1455.78	intergenic_variant	MODIFIER	AT699_RS10305//AT699_RS10310	S//yqiC	Family of unknown function (DUF5339)//S	//Membrane fusogenic activity	n.2291996delG	++	125	165	1	1	1	1	1	1	1	1	1	1	0	1
CF1	5134674	C	CG	1602.48	intergenic_variant	MODIFIER	AT699_RS23090//AT699_RS23095	GM//nagR	Nad-dependent epimerase dehydratase//K	//helix_turn _helix lactose operon repressor	n.5134674_5134675insG	+-	5	8	1	1	1	1	1	1	1	1	1	1	0	1
CF1	5728946	C	CCCGCGCGGCAAGCGT	1040.85	intergenic_variant	MODIFIER	AT699_RS25905//AT699_RS25910	G//M	Class II aldolase and adducin N-terminal domain-containing protein 8//glycosyl transferase family 8	//	n.5728946_5728947insCCGCGCGGCAAGCGT	-+	89	151	0	0	0	0	0	0	0	1	1	1	1	1
CF1	2908567	C	G	1567.49	intergenic_variant	MODIFIER	AT699_RS13190//AT699_RS13195	E//MA20_16475	Receptor family ligand binding region//U	//Belongs to the binding-protein-dependent transport system permease family	n.2908567C>G	++	27	19	0	0	0	0	0	0	0	0	0	1	1	1
CF1	3092265	C	CG	1838.17	intergenic_variant	MODIFIER	AT699_RS13955//AT699_RS13960	T//chrA	PhoQ Sensor//P	//Chromate transporter	n.3092265_3092266insG	-+	225	34	0	0	0	0	0	0	0	1	1	1	1	1
CF1	681630	A	AG,AGG	1533.68	intergenic_variant	MODIFIER	AT699_RS03165//AT699_RS03170	accC//prmA	F//J	An AccC homodimer forms the biotin carboxylase subunit of the acetyl CoA carboxylase, an enzyme that catalyzes the formation of malonyl-CoA, which in turn controls the rate of fatty acid metabolism//Ribosomal protein L11 methyltransferase	n.681630_681631insG	++	13	90	0	0	1	1	1	1	1	1	1	1	1	1
CF1	2306149	AG	A	1148.95	intergenic_variant	MODIFIER	AT699_RS10395//AT699_RS10400	ypeA//S	K//Succinylglutamate desuccinylase aspartoacylase family protein	FR47-like protein//	n.2306150delG	+-	8	82	1	1	1	1	1	1	1	1	0	1	1	1
CF1	3428995	ACGC	CCCCACGA	1254.48	intergenic_variant	MODIFIER	AT699_RS15455//AT699_RS15460	gabR_3//pic	K//MU	COG1167 Transcriptional regulators containing a DNA-binding HTH domain and an aminotransferase domain (MocR family) and their eukaryotic orthologs//Immunoglobulin A1 protease	n.3428995_3428998delACGCinsCCCCACGA	++	141	256	0	0	0	0	0	0	0	1	1	1	1	1
CF1	2726741	C	CG,CGG	1467.08	intergenic_variant	MODIFIER	AT699_RS12285//AT699_RS12290	ygjP//dsbB	S//C	Metal-dependent hydrolase//Disulfide bond formation protein	n.2726741_2726742insG	--	98	12	0	0	0	0	0	0	0	1	1	1	1	1
CF1	4458562	G	GC	928.585	intergenic_variant	MODIFIER	AT699_RS20105//AT699_RS20110	gabR//ycbX	K//C	Transcriptional regulators containing a DNA-binding HTH domain and an aminotransferase domain (MocR family) and their eukaryotic orthologs//Metallopeptidase family M24	n.4458562_4458563insC	-+	51	31	0	0	0	0	0	0	0	0	0	0	0	1
CF1	2748125	CCGCCAGGCGGGCGCCGGG	TCCGTCAGGGGGCCGCCGGA	1507.55	intergenic_variant	MODIFIER	AT699_RS12385//AT699_RS12390	trmH//	J//	RNA methyltransferase//	n.2748125_2748143delCCGCCAGGCGGGCGCCGGGinsTCCGTCAGGGGGCCGCCGGA	++	24	122	1	1	0	1	1	1	1	1	1	1	1	1
CF1	4351222	G	GGC	976.723	intergenic_variant	MODIFIER	AT699_RS19585//AT699_RS19590	hpnE//crcB	H//U	Flavin containing amine oxidoreductase//Important for reducing fluoride concentration in the cell, thus reducing its toxicity	n.4351222_4351223insGC	+-	38	39	1	1	1	1	1	1	1	1	1	0	1	1
CF1	2809470	C	T	858.578	intergenic_variant	MODIFIER	AT699_RS12705//AT699_RS12710	K//yncB	Transcriptional regulator//C	//Oxidoreductase, zinc-binding dehydrogenase family protein	n.2809470C>T	-+	74	47	0	0	1	1	1	1	1	1	1	1	1	1
CF1	5314219	C	CCTGACGCCCTGGCCG	1034.01	intergenic_variant	MODIFIER	AT699_RS23905//AT699_RS23910	gpmB//S	G//Belongs to the short-chain dehydrogenases reductases (SDR) family	phosphoglycerate mutase//	n.5314219_5314220insCTGACGCCCTGGCCG	+-	22	16	1	1	1	1	1	1	1	1	0	1	1	1
CF1	5660729	G	GT	1157.58	intergenic_variant	MODIFIER	AT699_RS25595//AT699_RS25600	ET//yhjE	Belongs to the bacterial solute-binding protein 3 family//EGP	//Permeases of the major facilitator superfamily	n.5660729_5660730insT	+-	49	7	1	1	1	1	1	1	1	1	0	1	1	1
CF1	1469380	A	G	889.923	intergenic_variant	MODIFIER	AT699_RS06685//AT699_RS06690	arcE//MA20_02145	M//K	Belongs to the membrane fusion protein (MFP) (TC 8.A.1) family//Transcriptional regulator	n.1469380A>G	-+	110	135	0	0	0	0	0	0	0	0	0	1	1	1
CF1	1463368	G	T	878.106	intergenic_variant	MODIFIER	AT699_RS06670//AT699_RS06675	S//ttgC_2	Acyl-coenzyme A:6-aminopenicillanic acid acyl-transferase//M	//Efflux transporter outer membrane factor lipoprotein	n.1463368G>T	--	140	109	1	1	1	0	1	0	1	1	1	1	1	1
CF1	2088002	T	TG,TGG	728.143	intergenic_variant	MODIFIER	AT699_RS09445//AT699_RS09450	//T	//Diguanylate cyclase	//	n.2088002_2088003insG	++	25	242	0	0	0	0	0	0	0	1	1	1	1	1
CF1	2774608	C	CGG,CG,CGGG	962.532	intergenic_variant	MODIFIER	AT699_RS12525//AT699_RS12530	S//gdhA	Berberine and berberine like//E	//Belongs to the Glu Leu Phe Val dehydrogenases family	n.2774608_2774609insGG	-+	42	451	0	0	0	0	0	1	0	1	1	1	1	1
CF1	2233784	C	T	624.907	intergenic_variant	MODIFIER	AT699_RS31865//AT699_RS31870	//	//	//	n.2233784C>T	--	52	48	0	0	0	0	0	0	0	0	0	0	0	1
CF1	465051	CCTCATCCCCCCG	TCCTCACCCCCCGA	728.652	intergenic_variant	MODIFIER	AT699_RS02165//AT699_RS02170	dcaA//C	C//CoA-transferase	Acyl-CoA dehydrogenase, C-terminal domain//	n.465051_465063delCCTCATCCCCCCGinsTCCTCACCCCCCGA	++	218	347	0	0	0	1	1	1	1	1	1	1	1	1
CF1	3093565	GCGGCCGCGAGGATACTGCGCGCGC	G	370.017	intergenic_variant	MODIFIER	AT699_RS13960//AT699_RS13965	chrA//Echdc	P//I	Chromate transporter//enoyl-CoA hydratase	n.3093566_3093589delCGGCCGCGAGGATACTGCGCGCGC	+-	7	75	0	1	1	1	0	1	1	1	1	0	0	1
CF1	4954934	C	T	886.515	intergenic_variant	MODIFIER	AT699_RS22230//AT699_RS22235	//S	//amino acid activation for nonribosomal peptide biosynthetic process	//	n.4954934C>T	-+	568	252	1	1	1	0	0	1	0	1	1	1	1	1
CF1	2092718	G	GA	686.511	intergenic_variant	MODIFIER	AT699_RS09460//AT699_RS09490	rng//dctD	J//T	Ribonuclease E/G family//C4-dicarboxylate transport transcriptional regulatory protein DctD	n.2092718_2092719insA	--	412	6297	0	0	1	1	1	1	1	1	1	1	1	1
CF1	2060207	CGCGGGTCGCTG	GCGCGGGTCGCTGC	675.665	intergenic_variant	MODIFIER	AT699_RS09345//AT699_RS09350	phoU//plcN	P//M	Plays a role in the regulation of phosphate uptake//Phospholipase	n.2060207_2060218delCGCGGGTCGCTGinsGCGCGGGTCGCTGC	+-	58	185	1	1	0	1	1	1	1	1	1	1	1	1
CF1	141967	C	CG	722.103	intergenic_variant	MODIFIER	AT699_RS00650//AT699_RS00655	argS//S	J//Domain of unknown function (DUF1840)	Catalyzes a two-step reaction, first charging an arginine molecule by linking its carboxyl group to the alpha-phosphate of ATP, followed by transfer of the aminoacyl-adenylate to its tRNA//	n.141967_141968insG	-+	88	230	0	0	0	0	0	0	0	0	0	0	0	1
CF1	3348500	C	GG,G	762.88	intergenic_variant	MODIFIER	AT699_RS15125//AT699_RS15130	yhbU//narL	O//K	Collagenase and related proteases//Response regulator containing a CheY-like receiver domain and an HTH DNA-binding domain	n.3348500delCinsGG	--	18	66	0	0	0	0	0	1	0	1	1	1	0	1
CF1	2292077	C	CG,CGG	1110.64	intergenic_variant	MODIFIER	AT699_RS10305//AT699_RS10310	S//yqiC	Family of unknown function (DUF5339)//S	//Membrane fusogenic activity	n.2292077_2292078insG	++	207	83	0	0	0	0	0	1	1	0	0	0	1	0
CF1	1770241	C	T	2674.89	intergenic_variant	MODIFIER	AT699_RS07935//AT699_RS07940	ompA//gyrA	M//L	Belongs to the ompA family//A type II topoisomerase that negatively supercoils closed circular double-stranded (ds) DNA in an ATP-dependent manner to modulate DNA topology and maintain chromosomes in an underwound state. Negative supercoiling favors strand separation, and DNA replication, transcription, recombination and repair, all of which involve strand separation. Also able to catalyze the in…	n.1770241C>T	-+	404	10	0	0	0	0	0	0	0	0	0	0	1	0
CF1	5947693	G	A	2437.21	intergenic_variant	MODIFIER	AT699_RS26795//AT699_RS26800	//K	//GNAT family acetyltransferase	//	n.5947693G>A	-+	113	1	0	0	0	0	0	0	0	0	0	0	1	0
CF1	1302064	C	T	2414.46	intergenic_variant	MODIFIER	AT699_RS05975//AT699_RS05980	nadK//hrcA	F//K	Involved in the regulation of the intracellular balance of NAD and NADP, and is a key enzyme in the biosynthesis of NADP. Catalyzes specifically the phosphorylation on 2'-hydroxyl of the adenosine moiety of NAD to yield NADP//Negative regulator of class I heat shock genes (grpE- dnaK-dnaJ and groELS operons). Prevents heat-shock induction of these operons	n.1302064C>T	-+	30	100	0	0	0	0	0	0	0	0	0	0	1	0
CF1	1135739	T	C	2388.05	intergenic_variant	MODIFIER	AT699_RS05195//AT699_RS05205	//S	//protein conserved in bacteria	//	n.1135739T>C	--	480	122	0	0	0	0	0	0	0	0	0	0	1	0
CF1	1907959	C	T	2192.82	intergenic_variant	MODIFIER	AT699_RS08610//AT699_RS08615	pyrB//yddV	F//T	Belongs to the ATCase OTCase family//Protoglobin	n.1907959C>T	++	67	64	0	0	0	0	0	0	0	0	0	0	1	0
CF1	3010079	C	CG	2087.83	intergenic_variant	MODIFIER	AT699_RS13575//AT699_RS13580	ugpC//ugpE	E//G	Part of the ABC transporter complex UgpABCE involved in sn-glycerol-3-phosphate import. Responsible for energy coupling to the transport system//probably responsible for the translocation of the substrate across the membrane	n.3010079_3010080insG	--	93	36	0	0	0	0	0	1	1	1	1	0	1	0
CF1	851190	A	G	2099.88	intergenic_variant	MODIFIER	AT699_RS03970//AT699_RS03975	uup//mraZ	S//K	ATPase components of ABC transporters with duplicated ATPase domains//Belongs to the MraZ family	n.851190A>G	-+	134	704	0	0	0	0	0	0	0	0	0	0	1	0
CF1	6099230	G	A	2078.21	intergenic_variant	MODIFIER	AT699_RS27455//AT699_RS27465	xanP//S	F//YXWGXW repeat (2 copies)	Permease family//	n.6099230G>A	+-	272	210	0	0	0	0	0	0	0	0	0	0	1	0
CF1	5224812	G	GC	1852.88	intergenic_variant	MODIFIER	AT699_RS23530//AT699_RS23535	iscS//I	H//Enoyl-CoA hydratase	Master enzyme that delivers sulfur to a number of partners involved in Fe-S cluster assembly, tRNA modification or cofactor biosynthesis. Catalyzes the removal of elemental sulfur atoms from cysteine to produce alanine. Functions as a sulfur delivery protein for Fe-S cluster synthesis onto IscU, an Fe-S scaffold assembly protein, as well as other S acceptor proteins//	n.5224812_5224813insC	+-	80	25	0	0	0	0	0	1	1	0	0	1	1	0
CF1	1665525	C	G	2044.48	intergenic_variant	MODIFIER	AT699_RS07560//AT699_RS07565	prpB//mdh	G//C	Catalyzes the thermodynamically favored C-C bond cleavage of (2R,3S)-2-methylisocitrate to yield pyruvate and succinate//Catalyzes the reversible oxidation of malate to oxaloacetate	n.1665525C>G	--	22	244	0	0	0	0	0	0	0	0	0	0	1	0
CF1	5678274	T	C	1749.48	intergenic_variant	MODIFIER	AT699_RS25675//AT699_RS25680	//gvpU	//S	//gas vesicle protein	n.5678274T>C	-+	332	91	0	0	0	0	0	0	0	0	0	0	1	0
CF1	5893671	A	G	1388.15	intergenic_variant	MODIFIER	AT699_RS26610//AT699_RS26615	dld2//I	C//Biotin carboxylase	COG0277 FAD FMN-containing dehydrogenases//	n.5893671A>G	--	117	1	0	0	0	0	0	0	0	0	0	0	1	0
CF1	5134678	G	GA	1404.09	intergenic_variant	MODIFIER	AT699_RS23090//AT699_RS23095	GM//nagR	Nad-dependent epimerase dehydratase//K	//helix_turn _helix lactose operon repressor	n.5134678_5134679insA	+-	9	4	0	0	0	0	0	0	0	0	0	0	1	0
CF1	645547	T	TG	1092.71	intergenic_variant	MODIFIER	AT699_RS02995//AT699_RS03000	L//M	polymerase, most proteins contain PALM domain, HD hydrolase domain and Zn-ribbon domain//PFAM Lytic transglycosylase catalytic	//	n.645547_645548insG	-+	173	133	0	0	0	1	0	0	0	0	0	0	1	0
CF1	4929141	T	C	741.87	intergenic_variant	MODIFIER	AT699_RS22075//AT699_RS22080	azr//S	S//Dodecin	NADPH-dependent FMN reductase//	n.4929141T>C	+-	655	325	0	0	0	0	0	0	0	0	0	0	1	0
CF1	5727194	T	C	2727.47	intergenic_variant	MODIFIER	AT699_RS25895//AT699_RS25900	K//	Transcriptional regulator//	//	n.5727194T>C	++	89	35	0	0	0	0	0	0	0	0	0	1	0	0
CF1	195446	C	CG	2565.73	intergenic_variant	MODIFIER	AT699_RS00915//AT699_RS00920	tatB//tatA	U//U	Part of the twin-arginine translocation (Tat) system that transports large folded proteins containing a characteristic twin-arginine motif in their signal peptide across membranes. Together with TatC, TatB is part of a receptor directly interacting with Tat signal peptides. TatB may form an oligomeric binding site that transiently accommodates folded Tat precursor proteins before their translocat…	n.195446_195447insG	--	55	18	0	0	0	0	0	0	0	0	0	1	0	0
CF1	5679460	C	CG	2311.04	intergenic_variant	MODIFIER	AT699_RS25685//AT699_RS25690	//rcsB	//K	//COG2197 Response regulator containing a CheY-like receiver domain and an HTH DNA-binding domain	n.5679460_5679461insG	-+	40	384	0	0	0	0	0	0	0	0	0	1	0	0
CF1	6105922	G	A	2450.11	intergenic_variant	MODIFIER	AT699_RS27495//AT699_RS27500	K//S	Transcriptional regulator//Bacteriophage lambda tail assembly protein I	//	n.6105922G>A	--	39	103	0	0	0	0	0	0	0	0	0	1	0	0
CF1	5221638	G	GC	2192.0	intergenic_variant	MODIFIER	AT699_RS31205//AT699_RS23525	//K	//Transcriptional regulator	//	n.5221638_5221639insC	--	139	341	0	0	0	0	0	0	0	0	0	1	0	0
CF1	1401030	A	G	1926.91	intergenic_variant	MODIFIER	AT699_RS06420//AT699_RS06430	//ompA	//M	//Belongs to the ompA family	n.1401030A>G	-+	16	750	0	0	0	0	0	0	0	0	0	1	0	0
CF1	1902420	A	G	1835.26	intergenic_variant	MODIFIER	AT699_RS08565//AT699_RS08575	//	//	//	n.1902420A>G	++	225	96	0	0	0	0	0	0	0	0	0	1	0	0
CF1	821876	C	T	1715.29	intergenic_variant	MODIFIER	AT699_RS03825//AT699_RS03830	S//ghrA	Tripartite tricarboxylate transporter TctA family//EH	//Phosphoglycerate dehydrogenase and related dehydrogenases	n.821876C>T	++	47	65	0	0	0	0	0	0	0	0	0	1	0	0
CF1	6595776	A	AC	1334.91	intergenic_variant	MODIFIER	AT699_RS29725//AT699_RS29730	lipA//K	H//Periplasmic binding protein-like domain	Catalyzes the radical-mediated insertion of two sulfur atoms into the C-6 and C-8 positions of the octanoyl moiety bound to the lipoyl domains of lipoate-dependent enzymes, thereby converting the octanoylated domains into lipoylated derivatives//	n.6595776_6595777insC	-+	60	90	0	0	0	0	0	0	0	0	0	1	0	0
CF1	2768567	G	A	1288.46	intergenic_variant	MODIFIER	AT699_RS12495//AT699_RS12500	S//kdgR_4	Ankyrin repeat//K	//Transcriptional regulator	n.2768567G>A	++	10	252	0	0	0	0	0	0	0	0	0	1	0	0
CF1	5201630	G	GC	791.95	intergenic_variant	MODIFIER	AT699_RS23420//AT699_RS23425	//acnB	//C	//Belongs to the aconitase IPM isomerase family	n.5201630_5201631insC	++	112	208	0	0	0	0	0	0	0	0	0	1	0	0
CF1	4351229	G	GCA	899.592	intergenic_variant	MODIFIER	AT699_RS19585//AT699_RS19590	hpnE//crcB	H//U	Flavin containing amine oxidoreductase//Important for reducing fluoride concentration in the cell, thus reducing its toxicity	n.4351229_4351230insCA	+-	45	32	0	0	0	0	0	0	0	0	0	1	0	0
CF1	5997274	C	T	1713.74	intergenic_variant	MODIFIER	AT699_RS27010//AT699_RS27015	gstch3//hutH	O//E	Belongs to the GST superfamily//Phenylalanine and histidine ammonia-lyase family protein	n.5997274C>T	--	53	180	0	0	0	0	0	0	0	0	1	0	0	0
CF1	2979903	A	G	1421.02	intergenic_variant	MODIFIER	AT699_RS13455//AT699_RS13460	fpr//S	CH//protein conserved in bacteria	Flavodoxin reductases (ferredoxin-NADPH reductases) family 1//	n.2979903A>G	+-	107	3	0	0	0	0	0	0	0	0	1	0	0	0
CF1	6021738	G	A	1059.92	intergenic_variant	MODIFIER	AT699_RS27110//AT699_RS27115	T//K	PhoQ Sensor//helix_turn_helix, Lux Regulon	//	n.6021738G>A	--	82	171	0	0	0	0	0	0	0	0	1	0	0	0
CF1	6426335	T	C	1019.79	intergenic_variant	MODIFIER	AT699_RS28960//AT699_RS28965	sun//E	J//LysE type translocator	Specifically methylates the cytosine at position 967 (m5C967) of 16S rRNA//	n.6426335T>C	-+	101	30	0	0	0	0	0	0	0	0	1	0	0	0
CF1	2812109	G	A	921.331	intergenic_variant	MODIFIER	AT699_RS12720//AT699_RS12725	KT//glpD	HD domain-containing protein 1//C	//Glycerol-3-phosphate dehydrogenase	n.2812109G>A	+-	77	34	0	0	0	0	0	0	0	0	1	0	0	0
CF1	6028181	G	GC	693.199	intergenic_variant	MODIFIER	AT699_RS27145//AT699_RS27150	maiA//EGP	O//Major facilitator Superfamily	Maleylacetoacetate isomerase//	n.6028181_6028182insC	++	71	92	0	0	0	0	0	0	0	0	1	0	0	0
CF1	1322472	CT	C	788.625	intergenic_variant	MODIFIER	AT699_RS06075//AT699_RS06080	waaL//T	M//chemotaxis protein	O-Antigen ligase//	n.1322473delT	++	63	183	0	0	0	0	0	0	0	1	1	0	0	0
CF1	191392	A	AG	267.238	intergenic_variant	MODIFIER	AT699_RS00890//AT699_RS00895	mscL//ybgI	M//S	Channel that opens in response to stretch forces in the membrane lipid bilayer. May participate in the regulation of osmotic pressure changes within the cell//NIF3 (NGG1p interacting factor 3)	n.191392_191393insG	+-	366	126	0	0	0	0	0	0	0	0	1	0	0	0
CF1	5255256	G	A	1366.9	intergenic_variant	MODIFIER	AT699_RS31215//AT699_RS23680	U//	unidirectional conjugation//	//	n.5255256G>A	--	89	129	0	0	0	0	0	0	0	1	0	0	0	0
CF1	1125851	C	T	1316.64	intergenic_variant	MODIFIER	AT699_RS05135//AT699_RS05140	cinA//yiaJ	S//K	nucleotide-utilizing enzyme related to molybdopterin-biosynthesis enzyme MoeA//Transcriptional regulator	n.1125851C>T	++	153	5	0	0	0	0	0	0	0	1	0	0	0	0
CF1	2291881	A	AG	1012.52	intergenic_variant	MODIFIER	AT699_RS10305//AT699_RS10310	S//yqiC	Family of unknown function (DUF5339)//S	//Membrane fusogenic activity	n.2291881_2291882insG	++	11	279	0	0	0	0	0	0	0	1	0	0	0	0
CF1	5993914	G	A	2227.32	intergenic_variant	MODIFIER	AT699_RS26995//AT699_RS27000	K//C	LysR substrate binding domain//Cytochrome C oxidase, cbb3-type, subunit III	//	n.5993914G>A	--	12	109	0	0	0	0	0	0	1	0	0	0	0	0
CF1	156985	A	G	2111.63	intergenic_variant	MODIFIER	AT699_RS00725//AT699_RS00730	S//bfd	ParE toxin of type II toxin-antitoxin system, parDE//P	//BFD-like 2Fe-2S binding domain-containing protein	n.156985A>G	++	118	79	0	0	0	0	0	0	1	0	0	0	0	0
CF1	6479343	C	CGG,CG	1841.65	intergenic_variant	MODIFIER	AT699_RS29225//AT699_RS29230	metQ//argB	P//F	Methionine ABC transporter substrate-binding protein//Belongs to the acetylglutamate kinase family. ArgB subfamily	n.6479343_6479344insGG	-+	252	84	0	0	1	0	0	0	1	0	0	0	0	0
CF1	2362823	T	C	1892.64	intergenic_variant	MODIFIER	AT699_RS10680//AT699_RS10685	IQ//acpT2	Beta-ketoacyl synthase, N-terminal domain//H	//Belongs to the P-Pant transferase superfamily	n.2362823T>C	-+	69	43	0	0	1	0	0	0	1	0	0	0	0	0
CF1	5454576	C	G	1799.46	intergenic_variant	MODIFIER	AT699_RS24565//AT699_RS24570	C//nasD	S-(hydroxymethyl)glutathione dehydrogenase activity//P	//COG1116 ABC-type nitrate sulfonate bicarbonate transport system, ATPase component	n.5454576C>G	--	130	99	1	1	1	1	1	0	1	0	0	0	0	0
CF1	906738	G	GA	1179.37	intergenic_variant	MODIFIER	AT699_RS04205//AT699_RS04210	K//	LysR substrate binding domain//	//	n.906738_906739insA	--	396	55	0	0	0	0	0	0	1	0	0	0	0	0
CF1	4371638	T	C	1591.54	intergenic_variant	MODIFIER	AT699_RS19685//AT699_RS19690	nudF//K	L//Transcriptional regulator	NTP pyrophosphohydrolases including oxidative damage repair enzymes//	n.4371638T>C	-+	9	389	0	0	0	0	0	0	1	0	0	0	0	0
CF1	4043453	C	G	1528.4	intergenic_variant	MODIFIER	AT699_RS18130//AT699_RS18135	groL//hspA-2	O//O	Prevents misfolding and promotes the refolding and proper assembly of unfolded polypeptides generated under stress conditions//Belongs to the small heat shock protein (HSP20) family	n.4043453C>G	++	241	35	0	0	0	0	0	0	1	0	0	0	0	0
CF1	898613	GT	G,GTT	678.849	intergenic_variant	MODIFIER	AT699_RS04165//AT699_RS04175	metQ_2//prhI	M//K	Belongs to the nlpA lipoprotein family//Belongs to the sigma-70 factor family. ECF subfamily	n.898614delT	++	404	119	0	0	1	0	0	0	1	0	0	0	0	0
CF1	1376913	T	TG	1194.65	intergenic_variant	MODIFIER	AT699_RS06305//AT699_RS06310	kefC//IQ	P//Dehydrogenases with different specificities (related to short-chain alcohol dehydrogenases	COG0475 Kef-type K transport systems, membrane components//	n.1376913_1376914insG	++	13	136	0	0	0	0	0	0	1	0	0	0	0	0
CF1	3265579	C	T	1169.82	intergenic_variant	MODIFIER	AT699_RS14730//AT699_RS14735	bcr//fauA	EGP//P	Major facilitator Superfamily//TonB dependent receptor	n.3265579C>T	++	160	-4	0	0	0	0	0	0	1	0	0	0	0	0
CF1	3955639	C	T	1512.19	intergenic_variant	MODIFIER	AT699_RS17810//AT699_RS17815	K//hxuB	helix_turn_helix, arabinose operon control protein//U	//hemolysin activation secretion protein	n.3955639C>T	-+	276	187	1	1	1	0	0	0	1	0	0	0	0	0
CF1	5523071	G	GC	1094.48	intergenic_variant	MODIFIER	AT699_RS24925//AT699_RS24930	IQ//G	Dehydrogenases with different specificities (related to short-chain alcohol dehydrogenases)//Protein of unknown function (DUF1800)	//	n.5523071_5523072insC	++	96	56	0	0	0	0	0	0	1	0	0	0	0	0
CF1	3428995	ACGC	CCCACGA	1648.56	intergenic_variant	MODIFIER	AT699_RS15455//AT699_RS15460	gabR_3//pic	K//MU	COG1167 Transcriptional regulators containing a DNA-binding HTH domain and an aminotransferase domain (MocR family) and their eukaryotic orthologs//Immunoglobulin A1 protease	n.3428995_3428998delACGCinsCCCACGA	++	141	256	1	1	1	1	1	1	1	0	0	0	0	0
CF1	1334941	C	CG	507.03	intergenic_variant	MODIFIER	AT699_RS06125//AT699_RS06130	//S	//membrane	//	n.1334941_1334942insG	-+	234	503	0	0	0	0	0	0	1	0	0	0	0	0
CF1	2229951	A	G	291.155	intergenic_variant	MODIFIER	AT699_RS31840//AT699_RS31845	//	//	//	n.2229951A>G	--	2501	44	0	0	0	1	0	0	1	0	0	0	0	0
CF1	3576920	A	G	2418.33	intergenic_variant	MODIFIER	AT699_RS31560//AT699_RS16080	//	//	//	n.3576920A>G	--	46	18	0	0	0	0	0	1	0	0	0	0	0	0
CF1	382285	C	CG	1719.18	intergenic_variant	MODIFIER	AT699_RS01775//AT699_RS01780	K//S	LysR substrate binding domain//Protein of unknown function (DUF2917)	//	n.382285_382286insG	-+	132	41	0	0	0	0	0	1	0	0	0	0	0	0
CF1	2294289	G	A	1745.07	intergenic_variant	MODIFIER	AT699_RS10315//AT699_RS10320	comM//rpmI	O//J	Magnesium chelatase, subunit ChlI C-terminal//Belongs to the bacterial ribosomal protein bL35 family	n.2294289G>A	++	230	227	0	0	0	0	0	1	0	0	0	0	0	0
CF1	2795106	C	CG	1425.69	intergenic_variant	MODIFIER	AT699_RS12625//AT699_RS12630	infB//S	M//GntR family transcriptional regulator	YXWGXW repeat (2 copies)//	n.2795106_2795107insG	--	446	15	0	0	0	0	0	1	0	0	0	0	0	0
CF1	206142	T	TG	1271.93	intergenic_variant	MODIFIER	AT699_RS00990//AT699_RS00995	yadG//mlaC	V//Q	ABC transporter, ATP-binding protein//ABC-type transport system involved in resistance to organic solvents auxiliary component	n.206142_206143insG	--	88	88	0	0	0	0	0	1	0	0	0	0	0	0
CF1	5454575	G	GGC	1342.26	intergenic_variant	MODIFIER	AT699_RS24565//AT699_RS24570	C//nasD	S-(hydroxymethyl)glutathione dehydrogenase activity//P	//COG1116 ABC-type nitrate sulfonate bicarbonate transport system, ATPase component	n.5454575_5454576insGC	--	129	100	0	0	0	0	0	1	0	0	0	0	0	0
CF1	898336	C	CG	1295.2	intergenic_variant	MODIFIER	AT699_RS04165//AT699_RS04175	metQ_2//prhI	M//K	Belongs to the nlpA lipoprotein family//Belongs to the sigma-70 factor family. ECF subfamily	n.898336_898337insG	++	127	396	0	0	0	0	0	1	0	0	0	0	0	0
CF1	2366739	G	A	1182.95	intergenic_variant	MODIFIER	AT699_RS10700//AT699_RS10705	dadA2//EG	C//COG0697 Permeases of the drug metabolite transporter (DMT) superfamily	acid dehydrogenase//	n.2366739G>A	++	5	137	0	0	0	0	0	1	0	0	0	0	0	0
CF1	710284	C	T	1160.79	intergenic_variant	MODIFIER	AT699_RS03275//AT699_RS03280	yfiQ//Q	CJ//COG1335 Amidases related to nicotinamidase	GNAT family//	n.710284C>T	+-	11	37	0	0	0	0	1	0	0	0	0	0	0	0
CF1	162584	C	T	470.429	intergenic_variant	MODIFIER	AT699_RS00755//AT699_RS00760	prfC//rhtB	J//E	Increases the formation of ribosomal termination complexes and stimulates activities of RF-1 and RF-2. It binds guanine nucleotides and has strong preference for UGA stop codons. It may interact directly with the ribosome. The stimulation of RF- 1 and RF-2 is significantly reduced by GTP and GDP, but not by GMP//LysE type translocator	n.162584C>T	--	4	108	0	0	0	0	1	0	0	0	0	0	0	0
CF1	1494567	A	AG	1082.39	intergenic_variant	MODIFIER	AT699_RS06780//AT699_RS06785	K//M	Transcriptional regulator//Gram-negative porin	//	n.1494567_1494568insG	-+	373	66	0	0	0	1	0	0	0	0	0	0	0	0
CF1	2342811	T	TG	950.893	intergenic_variant	MODIFIER	AT699_RS10575//AT699_RS10580	pgaA//T	H//Diguanylate cyclase	Poly-beta-1,6 N-acetyl-D-glucosamine export porin PgaA//	n.2342811_2342812insG	-+	36	570	0	0	0	1	0	0	0	0	0	0	0	0
CF1	4850135	G	GC	764.539	intergenic_variant	MODIFIER	AT699_RS21700//AT699_RS21705	cdo//cobB	C//K	metal-dependent enzyme of the double-stranded beta helix superfamily//NAD-dependent lysine deacetylase and desuccinylase that specifically removes acetyl and succinyl groups on target proteins. Modulates the activities of several proteins which are inactive in their acylated form	n.4850135_4850136insC	-+	23	175	0	0	0	1	0	0	0	0	0	0	0	0
CF1	3894203	T	C	659.377	intergenic_variant	MODIFIER	AT699_RS17535//AT699_RS17540	dppF2//dppA2	P//E	Belongs to the ABC transporter superfamily//ABC-type dipeptide transport system periplasmic component	n.3894203T>C	++	8	24	0	0	0	1	0	0	0	0	0	0	0	0
CF1	4954934	CG	TGC	311.848	intergenic_variant	MODIFIER	AT699_RS22230//AT699_RS22235	//S	//amino acid activation for nonribosomal peptide biosynthetic process	//	n.4954934_4954935delCGinsTGC	-+	568	252	0	0	0	1	0	0	0	0	0	0	0	0
CF1	830843	C	T	2015.74	intergenic_variant	MODIFIER	AT699_RS03870//AT699_RS03880	zapA//Z012_10940	D//S	Activator of cell division through the inhibition of FtsZ GTPase activity, therefore promoting FtsZ assembly into bundles of protofilaments necessary for the formation of the division Z ring. It is recruited early at mid-cell but it is not essential for cell division//Protein of unknown function (DUF541)	n.830843C>T	++	231	72	0	0	1	0	0	0	0	0	0	0	0	0
CF1	5330332	T	C	1780.92	intergenic_variant	MODIFIER	AT699_RS23975//AT699_RS23980	frc//recR	C//L	acyl-CoA transferases carnitine dehydratase//May play a role in DNA repair. It seems to be involved in an RecBC-independent recombinational process of DNA repair. It may act with RecF and RecO	n.5330332T>C	--	88	10	0	0	1	0	0	0	0	0	0	0	0	0
CF1	958481	A	G	1500.18	intergenic_variant	MODIFIER	AT699_RS04435//AT699_RS04440	K//S	Transcriptional regulator//Tat pathway signal sequence domain-containing protein 5	//	n.958481A>G	++	313	6	0	0	1	0	0	0	0	0	0	0	0	0
CF1	5187098	G	GC	1550.32	intergenic_variant	MODIFIER	AT699_RS23335//AT699_RS23340	//MA20_36975	//S	//enzyme involved in biosynthesis of extracellular polysaccharides	n.5187098_5187099insC	-+	324	203	0	0	1	0	0	0	0	0	0	0	0	0
CF1	6450038	A	AG	1117.45	intergenic_variant	MODIFIER	AT699_RS29070//AT699_RS29075	ilvA//M	E//Outer membrane protein (porin)	Catalyzes the anaerobic formation of alpha-ketobutyrate and ammonia from threonine in a two-step reaction. The first step involved a dehydration of threonine and a production of enamine intermediates (aminocrotonate), which tautomerizes to its imine form (iminobutyrate). Both intermediates are unstable and short- lived. The second step is the nonenzymatic hydrolysis of the enamine imine intermedi…	n.6450038_6450039insG	+-	81	80	0	0	1	0	0	0	0	0	0	0	0	0
CF1	2748125	CCGCCAGGCGGGCGCCGGG	TCCGTCAGGGGGGCGCCGGA	1400.41	intergenic_variant	MODIFIER	AT699_RS12385//AT699_RS12390	trmH//	J//	RNA methyltransferase//	n.2748125_2748143delCCGCCAGGCGGGCGCCGGGinsTCCGTCAGGGGGGCGCCGGA	++	24	122	0	0	1	0	0	0	0	0	0	0	0	0
CF1	3087299	C	T	785.675	intergenic_variant	MODIFIER	AT699_RS13925//AT699_RS13930	//C	//Cytochrome C oxidase, cbb3-type, subunit III	//	n.3087299C>T	--	291	295	0	0	1	0	0	0	0	0	0	0	0	0
CF1	1839279	G	A	1424.93	intergenic_variant	MODIFIER	AT699_RS08260//AT699_RS08275	K//yciC	COG0745 Response regulators consisting of a CheY-like receiver domain and a winged-helix DNA-binding domain//S	//Cobalamin synthesis protein cobW C-terminal domain	n.1839279G>A	-+	418	355	0	1	0	0	0	0	0	0	0	0	0	0
CF1	2245826	G	A	2291.3	intergenic_variant	MODIFIER	AT699_RS10085//AT699_RS10090	leuB//asd	CE//E	Catalyzes the oxidation of 3-carboxy-2-hydroxy-4- methylpentanoate (3-isopropylmalate) to 3-carboxy-4-methyl-2- oxopentanoate. The product decarboxylates to 4-methyl-2 oxopentanoate//Catalyzes the NADPH-dependent formation of L-aspartate- semialdehyde (L-ASA) by the reductive dephosphorylation of L- aspartyl-4-phosphate	n.2245826G>A	++	176	56	1	0	0	0	0	0	0	0	0	0	0	0
CF1	5931360	C	T	2179.84	intergenic_variant	MODIFIER	AT699_RS26750//AT699_RS26755	E//ydgA	Involved in peptidolytic degradation of cyclic heptapeptide hepatotoxin microcystin (MC)//S	//Putative bacterial sensory transduction regulator	n.5931360C>T	++	73	137	1	0	0	0	0	0	0	0	0	0	0	0
CF1	1583231	TA	T	2059.27	intergenic_variant	MODIFIER	AT699_RS07165//AT699_RS07170	maf//yceD	D//S	Maf-like protein//metal-binding, possibly nucleic acid-binding protein	n.1583232delA	-+	39	102	1	0	0	0	0	0	0	0	0	0	0	0

## Sheet: CF2
Clone	POS	REF	ALT	QUAL	Type of mutation	Effect	Locus tag	Allele	AA change/intergenic direction	Position gene/position from upstream gene	Position aa/position from downstream gene	CF2-S1	CF2-S2	CF2-S3	CF2-S4	CF2-S5	CF2-S6	CF2-S7	CF2-S8	Locus_tag	Gene_name	COG_annotation	Gene_description
CF2	1495483	A	ACAACTCGTTCGCTGATGGCTTCAAGGC	332.72	disruptive_inframe_insertion	MODERATE	AT699_RS06785	c.860_886dupTCGCTGATGGCTTCAAGGCCAACTCGT	p.Phe287_Ser295dup	887/1134	296/377	0	0	0	0	0	0	0	1	AT699_RS06785		M	Gram-negative porin
CF2	4794524	TG	T	2278.29	frameshift_variant	HIGH	AT699_RS21475	c.606delC	p.Thr203fs	606/948	202/315	0	0	0	0	0	0	0	1	AT699_RS21475	srpH	E	Serine acetyltransferase
CF2	4302597	A	AG	2857.96	frameshift_variant	HIGH	AT699_RS19365	c.207dupG	p.Pro70fs	208/246	70/81	0	1	1	1	1	1	1	0	AT699_RS19365	cspD	K	cold-shock protein
CF2	3661406	TA	T	2733.45	frameshift_variant	HIGH	AT699_RS16395	c.625delT	p.Tyr209fs	625/1287	209/428	0	1	1	1	1	1	1	0	AT699_RS16395	mdeA	E	Methionine gamma-lyase
CF2	56456	G	A	3024.21	missense_variant	MODERATE	AT699_RS00260	c.484G>A	p.Val162Met	484/915	162/304	0	0	0	0	0	0	0	1	AT699_RS00260	dedA_2	P	membrane-associated protein
CF2	4875860	G	A	2993.95	missense_variant	MODERATE	AT699_RS21815	c.1034G>A	p.Arg345His	1034/1038	345/345	0	0	0	0	0	0	0	1	AT699_RS21815	petA	C	Cytochrome C oxidase, cbb3-type, subunit III
CF2	4233646	G	C	2918.85	missense_variant	MODERATE	AT699_RS19100	c.1476G>C	p.Lys492Asn	1476/2571	492/856	0	0	0	0	0	0	0	1	AT699_RS19100		P	COG1629 Outer membrane receptor proteins, mostly Fe transport
CF2	2194018	A	C	2689.53	missense_variant	MODERATE	AT699_RS09900	c.2200A>C	p.Lys734Gln	2200/2268	734/755	0	0	0	0	0	0	0	1	AT699_RS09900	rpoD	K	Sigma factors are initiation factors that promote the attachment of RNA polymerase to specific initiation sites and are then released. This sigma factor is the primary sigma factor during exponential growth
CF2	4728459	T	G	2569.6	missense_variant	MODERATE	AT699_RS21200	c.404T>G	p.Leu135Arg	404/705	135/234	0	0	0	0	0	0	0	1	AT699_RS21200	livF	E	COG0410 ABC-type branched-chain amino acid transport systems, ATPase component
CF2	2207577	C	T	2479.06	missense_variant	MODERATE	AT699_RS30880	c.28C>T	p.Arg10Cys	28/969	10/322	0	0	0	0	0	0	0	1	AT699_RS30880		S	Uncharacterized ACR, COG1430
CF2	3010733	C	T	2446.17	missense_variant	MODERATE	AT699_RS13580	c.234G>A	p.Met78Ile	234/852	78/283	0	0	0	0	0	0	0	1	AT699_RS13580	ugpE	G	probably responsible for the translocation of the substrate across the membrane
CF2	2307346	C	T	2363.17	missense_variant	MODERATE	AT699_RS10405	c.850G>A	p.Ala284Thr	850/1002	284/333	1	0	0	0	0	0	0	1	AT699_RS10405		S	Tripartite tricarboxylate transporter family receptor
CF2	777546	C	T	2305.74	missense_variant	MODERATE	AT699_RS03585	c.371C>T	p.Ala124Val	371/723	124/240	0	0	0	0	0	0	0	1	AT699_RS03585	dnaQ	L	DNA polymerase III is a complex, multichain enzyme responsible for most of the replicative synthesis in bacteria. The epsilon subunit contain the editing function and is a proofreading 3'-5' exonuclease
CF2	6247381	G	A	2314.8	missense_variant	MODERATE	AT699_RS28145	c.167C>T	p.Ser56Leu	167/978	56/325	0	0	0	0	0	0	0	1	AT699_RS28145		M	Male sterility protein
CF2	1589572	A	G	2718.34	missense_variant	MODERATE	AT699_RS07205	c.808A>G	p.Thr270Ala	808/1230	270/409	1	0	0	0	0	0	0	1	AT699_RS07205	fabF	I	Catalyzes the condensation reaction of fatty acid synthesis by the addition to an acyl acceptor of two carbons from malonyl-ACP
CF2	6733466	C	T	2183.64	missense_variant	MODERATE	AT699_RS30405	c.206G>A	p.Gly69Asp	206/618	69/205	0	0	0	0	0	0	0	1	AT699_RS30405	rplD	J	Forms part of the polypeptide exit tunnel
CF2	5578299	T	G	2250.04	missense_variant	MODERATE	AT699_RS25175	c.560T>G	p.Leu187Arg	560/681	187/226	0	0	0	0	0	0	0	1	AT699_RS25175	tcyB	E	ABC-type amino acid transport system permease component
CF2	133085	C	G	2193.77	missense_variant	MODERATE	AT699_RS00610	c.518C>G	p.Pro173Arg	518/1068	173/355	0	0	0	0	0	0	0	1	AT699_RS00610	yqjP	S	Zn-dependent hydrolases including glyoxylases
CF2	2052997	A	C	2106.19	missense_variant	MODERATE	AT699_RS09320	c.578T>G	p.Phe193Cys	578/735	193/244	0	0	0	0	0	0	0	1	AT699_RS09320		S	PhoP regulatory network protein YrbL
CF2	2230882	C	A	2085.56	missense_variant	MODERATE	AT699_RS31845	c.1573G>T	p.Gly525Cys	1573/2460	525/819	0	0	0	0	0	0	0	1
CF2	6742848	T	A	2119.24	missense_variant	MODERATE	AT699_RS30450	c.998T>A	p.Leu333Gln	998/1110	333/369	0	0	0	0	0	0	0	1	AT699_RS30450		M	protein conserved in bacteria
CF2	1493849	A	G	2062.97	missense_variant	MODERATE	AT699_RS06780	c.346T>C	p.Tyr116His	346/615	116/204	0	0	0	0	0	0	0	1	AT699_RS06780		K	Transcriptional regulator
CF2	5957852	C	T	1950.4	missense_variant	MODERATE	AT699_RS26830	c.43G>A	p.Ala15Thr	43/1089	15/362	0	0	0	0	0	0	0	1	AT699_RS26830	mrp	D	Binds and transfers iron-sulfur (Fe-S) clusters to target apoproteins. Can hydrolyze ATP
CF2	3004649	T	G	1930.79	missense_variant	MODERATE	AT699_RS13555	c.38T>G	p.Leu13Arg	38/702	13/233	0	0	0	0	0	0	0	1	AT699_RS13555		K	COG0745 Response regulators consisting of a CheY-like receiver domain and a winged-helix DNA-binding domain
CF2	3519341	C	G	1995.26	missense_variant	MODERATE	AT699_RS15815	c.557C>G	p.Thr186Ser	557/1302	186/433	1	0	0	0	0	0	0	1	AT699_RS15815		EGP	Major facilitator Superfamily
CF2	4424482	G	A	1908.35	missense_variant	MODERATE	AT699_RS19955	c.439G>A	p.Ala147Thr	439/951	147/316	0	0	0	0	0	0	0	1	AT699_RS19955		S	Extra-cytoplasmic solute receptor family protein 105
CF2	6520354	A	T	1943.88	missense_variant	MODERATE	AT699_RS29425	c.146T>A	p.Leu49Gln	146/339	49/112	0	0	0	0	0	0	0	1	AT699_RS29425	bigR	K	transcriptional
CF2	5042389	G	A	1746.72	missense_variant	MODERATE	AT699_RS22635	c.1117C>T	p.Pro373Ser	1117/1386	373/461	0	0	0	0	0	0	0	1	AT699_RS22635	lysN_1	K	COG1167 Transcriptional regulators containing a DNA-binding HTH domain and an aminotransferase domain (MocR family) and their eukaryotic orthologs
CF2	1614814	T	A	1874.22	missense_variant	MODERATE	AT699_RS07330	c.377T>A	p.Leu126Gln	377/945	126/314	0	0	0	0	0	0	0	1	AT699_RS07330	cysB	K	Transcriptional regulator
CF2	2113265	T	A	1747.13	missense_variant	MODERATE	AT699_RS09550	c.880T>A	p.Trp294Arg	880/981	294/326	0	0	0	0	0	0	0	1	AT699_RS09550	rfaZ	S	lipopolysaccharide core region biosynthetic process
CF2	2195823	G	C	1810.38	missense_variant	MODERATE	AT699_RS09910	c.889G>C	p.Val297Leu	889/1143	297/380	0	0	0	0	0	0	0	1	AT699_RS09910		M	Glycosyltransferase Family 4
CF2	4107657	A	G	1795.91	missense_variant	MODERATE	AT699_RS18395	c.895A>G	p.Ile299Val	895/1254	299/417	0	0	0	0	0	0	0	1	AT699_RS18395	benE	Q	Benzoate membrane transport protein
CF2	4675125	A	G	1739.01	missense_variant	MODERATE	AT699_RS20955	c.1495T>C	p.Trp499Arg	1495/2625	499/874	0	0	0	0	0	0	0	1	AT699_RS20955	ligD	L	ATP-dependent DNA ligase
CF2	2649886	G	A	1648.83	missense_variant	MODERATE	AT699_RS11920	c.911G>A	p.Gly304Asp	911/1773	304/590	0	0	0	0	0	0	0	1	AT699_RS11920	lpdA	C	Pyruvate 2-oxoglutarate dehydrogenase complex dihydrolipoamide dehydrogenase (E3) component and related enzymes
CF2	3888085	T	A	1516.67	missense_variant	MODERATE	AT699_RS17510	c.284T>A	p.Leu95Gln	284/969	95/322	0	0	0	0	0	0	0	1	AT699_RS17510		K	Transcriptional regulator
CF2	3815289	T	A	1583.95	missense_variant	MODERATE	AT699_RS17115	c.815T>A	p.Leu272Gln	815/1305	272/434	0	0	0	0	0	0	0	1	AT699_RS17115
CF2	3349712	A	G	1554.12	missense_variant	MODERATE	AT699_RS15135	c.1477T>C	p.Tyr493His	1477/1938	493/645	0	0	0	0	0	0	0	1	AT699_RS15135	narX	T	Histidine kinase
CF2	2610047	C	T	1538.59	missense_variant	MODERATE	AT699_RS11765	c.274G>A	p.Asp92Asn	274/489	92/162	0	0	0	0	0	0	0	1	AT699_RS11765	gspH	U	general secretion pathway protein
CF2	3900800	G	A	1452.67	missense_variant	MODERATE	AT699_RS17565	c.338G>A	p.Gly113Asp	338/1047	113/348	0	0	0	0	0	0	0	1	AT699_RS17565		C	Belongs to the LDH2 MDH2 oxidoreductase family
CF2	3189902	A	T	1320.6	missense_variant	MODERATE	AT699_RS14395	c.340T>A	p.Trp114Arg	340/1095	114/364	0	0	0	0	0	0	0	1	AT699_RS14395	romA	S	Zn-dependent hydrolases of the beta-lactamase fold
CF2	3661787	T	A	1886.71	missense_variant	MODERATE	AT699_RS16395	c.245A>T	p.His82Leu	245/1287	82/428	1	0	0	0	0	0	0	1	AT699_RS16395	mdeA	E	Methionine gamma-lyase
CF2	1686929	C	G	1220.78	missense_variant	MODERATE	AT699_RS07645	c.646G>C	p.Ala216Pro	646/1017	216/338	0	0	0	0	0	0	0	1	AT699_RS07645	acdS	E	Catalyzes a cyclopropane ring-opening reaction, the irreversible conversion of 1-aminocyclopropane-1-carboxylate (ACC) to ammonia and alpha-ketobutyrate. Allows growth on ACC as a nitrogen source
CF2	5900332	G	A	3130.57	missense_variant	MODERATE	AT699_RS26635	c.199C>T	p.Pro67Ser	199/1134	67/377	0	0	0	0	0	0	0	1	AT699_RS26635	wbpU	M	Glycosyl transferase family 1
CF2	1484921	G	T	2897.28	missense_variant	MODERATE	AT699_RS06735	c.86G>T	p.Gly29Val	86/639	29/212	1	1	1	1	1	1	1	0	AT699_RS06735	mtrR	K	TRANSCRIPTIONal
CF2	4293947	A	G	2745.7	missense_variant	MODERATE	AT699_RS19345	c.257T>C	p.Val86Ala	257/2310	86/769	0	0	1	1	1	1	1	0	AT699_RS19345	clpA	O	Belongs to the ClpA ClpB family
CF2	2345874	G	C	2348.26	missense_variant	MODERATE	AT699_RS10585	c.646C>G	p.Arg216Gly	646/1920	216/639	0	1	1	1	1	1	1	0	AT699_RS10585	ptpA	E	X-Pro dipeptidyl-peptidase (S15 family)
CF2	596761	C	T	2323.59	missense_variant	MODERATE	AT699_RS02795	c.1468C>T	p.Leu490Phe	1468/3111	490/1036	0	1	1	1	1	1	1	0	AT699_RS02795	mdtC	V	Belongs to the resistance-nodulation-cell division (RND) (TC 2.A.6) family
CF2	5704198	G	C	1991.44	missense_variant	MODERATE	AT699_RS25795	c.755C>G	p.Ala252Gly	755/837	252/278	0	1	1	1	1	1	1	0	AT699_RS25795	yeaM	K	transcriptional regulator, AraC family
CF2	2694003	T	C	1778.81	missense_variant	MODERATE	AT699_RS12115	c.797T>C	p.Val266Ala	797/1872	266/623	0	1	1	1	1	1	1	0	AT699_RS12115	tap	NT	chemotaxis protein
CF2	3158769	G	T	1635.62	missense_variant	MODERATE	AT699_RS14240	c.697C>A	p.Leu233Met	697/1455	233/484	0	1	1	1	1	1	1	0	AT699_RS14240	dan	Q	N-acyl-D-aspartate D-glutamate deacylase
CF2	1572655	T	C	4374.21	missense_variant	MODERATE	AT699_RS07120	c.437T>C	p.Phe146Ser	437/879	146/292	0	1	1	1	1	1	1	0	AT699_RS07120	accD	I	Component of the acetyl coenzyme A carboxylase (ACC) complex. Biotin carboxylase (BC) catalyzes the carboxylation of biotin on its carrier protein (BCCP) and then the CO(2) group is transferred by the transcarboxylase to acetyl-CoA to form malonyl- CoA
CF2	1302969	T	G	3354.75	missense_variant	MODERATE	AT699_RS05980	c.806T>G	p.Val269Gly	806/1005	269/334	0	1	0	1	1	1	1	0	AT699_RS05980	hrcA	K	Negative regulator of class I heat shock genes (grpE- dnaK-dnaJ and groELS operons). Prevents heat-shock induction of these operons
CF2	1153857	C	G	3275.53	missense_variant	MODERATE	AT699_RS05290	c.58C>G	p.Leu20Val	58/312	20/103	0	1	1	1	1	1	1	0	AT699_RS05290
CF2	902051	C	T	3319.06	missense_variant	MODERATE	AT699_RS04185	c.1724C>T	p.Thr575Ile	1724/2391	575/796	0	0	0	0	1	1	0	0	AT699_RS04185		P	COG1629 Outer membrane receptor proteins, mostly Fe transport
CF2	4354377	A	T	1080.21	missense_variant	MODERATE	AT699_RS19605	c.422T>A	p.Leu141Gln	422/1467	141/488	0	0	0	0	1	0	0	0	AT699_RS19605		Q	COG3653 N-acyl-D-aspartate D-glutamate deacylase
CF2	4141757	A	T	2462.72	missense_variant	MODERATE	AT699_RS18560	c.125T>A	p.Leu42Gln	125/204	42/67	0	0	1	0	0	0	0	0	AT699_RS18560	capB	K	regulation of transcription, DNA-templated
CF2	1750168	T	G	1601.53	missense_variant	MODERATE	AT699_RS07865	c.665A>C	p.Asp222Ala	665/681	222/226	0	0	1	0	0	0	0	0	AT699_RS07865		S	Alginate O-acetyl transferase AlgF
CF2	6710088	C	T	2374.46	missense_variant	MODERATE	AT699_RS30230	c.421G>A	p.Gly141Ser	421/624	141/207	0	1	0	0	0	0	0	0	AT699_RS30230	rpsD	J	One of the primary rRNA binding proteins, it binds directly to 16S rRNA where it nucleates assembly of the body of the 30S subunit
CF2	2427686	T	A	1855.41	missense_variant	MODERATE	AT699_RS10985	c.1450A>T	p.Ile484Phe	1450/1521	484/506	0	1	0	0	0	0	0	0	AT699_RS10985		S	Protein of unknown function (DUF560)
CF2	3262618	C	A	2832.26	missense_variant	MODERATE	AT699_RS14720	c.844C>A	p.Leu282Met	844/1167	282/388	1	0	0	0	0	0	0	0	AT699_RS14720	alcE	P	Ring hydroxylating alpha subunit (catalytic domain)
CF2	83298	C	T	1331.07	stop_gained	HIGH	AT699_RS00380	c.82C>T	p.Gln28*	82/1392	28/463	0	0	0	0	0	0	0	1	AT699_RS00380
CF2	3349251	T	G	2129.4	stop_lost&splice_region_variant	HIGH	AT699_RS15135	c.1938A>C	p.Ter646Cysext*?	1938/1938	646/645	0	0	0	0	0	0	0	1	AT699_RS15135	narX	T	Histidine kinase
CF2	5259513	G	A	3435.94	synonymous_variant	LOW	AT699_RS23700	c.825C>T	p.Val275Val	825/903	275/300	1	0	0	0	0	0	0	1	AT699_RS23700	MA20_35690	EG	Permeases of the drug metabolite transporter (DMT) superfamily
CF2	2405505	C	T	2257.07	synonymous_variant	LOW	AT699_RS10880	c.579G>A	p.Glu193Glu	579/792	193/263	0	0	0	0	0	0	0	1	AT699_RS10880	liuC	I	enoyl-CoA hydratase
CF2	4727118	C	A	2155.89	synonymous_variant	LOW	AT699_RS21195	c.837C>A	p.Arg279Arg	837/1782	279/593	0	0	0	0	0	0	0	1	AT699_RS21195	lptB_4	P	Belongs to the binding-protein-dependent transport system permease family
CF2	4289194	C	A	2123.25	synonymous_variant	LOW	AT699_RS19335	c.1056G>T	p.Thr352Thr	1056/1665	352/554	0	0	0	0	0	0	0	1	AT699_RS19335	pqiB	Q	Paraquat-inducible protein B
CF2	3180786	C	T	2101.65	synonymous_variant	LOW	AT699_RS14355	c.15G>A	p.Pro5Pro	15/531	5/176	0	0	0	0	0	0	0	1	AT699_RS14355		K	Belongs to the GbsR family
CF2	346386	A	G	1973.23	synonymous_variant	LOW	AT699_RS01615	c.423A>G	p.Glu141Glu	423/1371	141/456	0	0	0	0	0	0	0	1	AT699_RS01615	ntaA_1	C	N5N10-methylene tetrahydromethanopterin reductase
CF2	3912614	G	A	1654.9	synonymous_variant	LOW	AT699_RS17625	c.711C>T	p.Asp237Asp	711/999	237/332	0	0	0	0	0	0	0	1	AT699_RS17625		S	Putative cyclase
CF2	4351702	G	A	2372.4	synonymous_variant	LOW	AT699_RS19595	c.511C>T	p.Leu171Leu	511/555	171/184	0	0	0	0	0	0	1	0	AT699_RS19595		S	Short repeat of unknown function (DUF308)
CF2	5706053	G	A	1932.43	synonymous_variant	LOW	AT699_RS25800	c.1179G>A	p.Ala393Ala	1179/1380	393/459	0	1	1	1	1	1	1	0	AT699_RS25800		CH	FAD binding domain
CF2	1584248	C	T	2605.6	intergenic_variant	MODIFIER	AT699_RS07175//AT699_RS07180	n.1584248C>T	++	24	36	0	0	0	0	0	0	0	1	AT699_RS07175//AT699_RS07180	rpmF//plsX	J//I	Belongs to the bacterial ribosomal protein bL32 family//Catalyzes the reversible formation of acyl-phosphate (acyl-PO(4)) from acyl- acyl-carrier-protein (acyl-ACP). This enzyme utilizes acyl-ACP as fatty acyl donor, but not acyl-CoA
CF2	2845729	T	TC	1898.82	intergenic_variant	MODIFIER	AT699_RS12895//AT699_RS12900	n.2845729_2845730insC	-+	142	410	0	0	0	0	0	0	0	1	AT699_RS12895//AT699_RS12900	S//mrpA	protein conserved in bacteria//CP	//Subunit A of antiporter complex involved in resistance to high concentrations of Na , K , Li and or alkali
CF2	1583237	T	A	2137.56	intergenic_variant	MODIFIER	AT699_RS07165//AT699_RS07170	n.1583237T>A	-+	45	96	1	0	0	0	0	0	0	1	AT699_RS07165//AT699_RS07170	maf//yceD	D//S	Maf-like protein//metal-binding, possibly nucleic acid-binding protein
CF2	2496168	C	T	1616.91	intergenic_variant	MODIFIER	AT699_RS11265//AT699_RS11270	n.2496168C>T	--	173	21	0	0	0	0	0	0	0	1	AT699_RS11265//AT699_RS11270	S//K	Tripartite tricarboxylate transporter family receptor//Transcriptional regulator	//
CF2	228601	G	A	1376.44	intergenic_variant	MODIFIER	AT699_RS01085//AT699_RS01090	n.228601G>A	--	73	281	0	0	0	0	0	0	0	1	AT699_RS01085//AT699_RS01090	gltB//L	E//Transposase	glutamate synthase//
CF2	4230458	T	C	1044.82	intergenic_variant	MODIFIER	AT699_RS19085//AT699_RS19090	n.4230458T>C	++	62	62	0	0	0	0	0	0	0	1	AT699_RS19085//AT699_RS19090	yheS_1//K	S//Belongs to the sigma-70 factor family. ECF subfamily	ABC transporter//
CF2	4230452	T	C	981.887	intergenic_variant	MODIFIER	AT699_RS19085//AT699_RS19090	n.4230452T>C	++	56	68	0	0	0	0	0	0	0	1	AT699_RS19085//AT699_RS19090	yheS_1//K	S//Belongs to the sigma-70 factor family. ECF subfamily	ABC transporter//
CF2	1809604	A	G	2080.65	intergenic_variant	MODIFIER	AT699_RS08105//AT699_RS08110	n.1809604A>G	++	201	12	0	0	0	0	0	0	1	0	AT699_RS08105//AT699_RS08110	cysN//splB	H//L	Belongs to the TRAFAC class translation factor GTPase superfamily. Classic translation factor GTPase family. CysN NodQ subfamily//Elongator protein 3, MiaB family, Radical SAM
CF2	5469716	G	C	1667.86	intergenic_variant	MODIFIER	AT699_RS24640//AT699_RS24645	n.5469716G>C	++	103	13	0	1	1	1	1	1	1	0	AT699_RS24640//AT699_RS24645	yajC//secD	U//U	Preprotein translocase subunit YajC//Part of the Sec protein translocase complex. Interacts with the SecYEG preprotein conducting channel. SecDF uses the proton motive force (PMF) to complete protein translocation after the ATP-dependent function of SecA
CF2	1463368	G	T	1108.01	intergenic_variant	MODIFIER	AT699_RS06670//AT699_RS06675	n.1463368G>T	--	140	109	1	1	1	0	1	1	1	0	AT699_RS06670//AT699_RS06675	S//ttgC_2	Acyl-coenzyme A:6-aminopenicillanic acid acyl-transferase//M	//Efflux transporter outer membrane factor lipoprotein
CF2	5351332	G	A	3506.4	intergenic_variant	MODIFIER	AT699_RS24055//AT699_RS31225	n.5351332G>A	-+	198	891	0	0	0	0	0	0	1	0	AT699_RS24055//AT699_RS31225	I//pbpG	enoyl-CoA hydratase carnithine racemase//M	//Belongs to the peptidase S11 family

## Sheet: CF3
Clone	POS	REF	ALT	QUAL	Type of mutation	Effect	Locus tag	Allele	AA change/intergenic direction	Position gene/position from upstream gene	Position aa/position from downstream gene	CF3-S1	CF3-S2	CF3-S3	CF3-S4	CF3-S5a	CF3-S5b	CF3-S6a	CF3-S6b	CF3-S7	CF3-S8	CF3-S9a	CF3-S9b	CF3-S10	CF3-S11a	CF3-S11b	CF3-S12a	CF3-S12b	Locus_tag	Gene_name	COG_annotation	Gene_description
CF3	4549320	G	GCCC	439.957	conservative_inframe_insertion	MODERATE	AT699_RS20440	c.10264_10266dupGGG	p.Gly3422dup	10266/12591	3422/4196	0	0	0	0	0	0	0	0	0	0	0	0	0	0	0	1	0	AT699_RS20440		U	Filamentous haemagglutinin family outer membrane protein
CF3	2049369	A	AGCT	1383.44	conservative_inframe_insertion	MODERATE	AT699_RS09295	c.511_513dupCTG	p.Leu171dup	514/1128	172/375	0	0	0	0	0	0	0	1	0	0	0	0	0	0	0	0	0	AT699_RS09295	potA	P	Part of the ABC transporter complex PotABCD involved in spermidine putrescine import. Responsible for energy coupling to the transport system
CF3	3771460	CGCA	C	1290.43	disruptive_inframe_deletion	MODERATE	AT699_RS16905	c.402_404delTGC	p.Ala135del	402/639	134/212	0	0	0	0	1	0	0	0	0	0	0	0	0	0	0	0	0	AT699_RS16905		D	Cobyrinic acid ac-diamide synthase
CF3	4668619	GGC	G	1448.81	frameshift_variant	HIGH	AT699_RS20940	c.1141_1142delGC	p.Ala381fs	1141/2118	381/705	0	0	0	0	0	0	0	0	0	0	0	0	0	0	0	0	1	AT699_RS20940	malQ	G	4-alpha-glucanotransferase
CF3	4504960	G	GC	1606.69	frameshift_variant	HIGH	AT699_RS20280	c.420dupC	p.Trp141fs	421/1560	141/519	0	0	0	0	0	0	0	0	0	0	0	0	0	0	0	1	0	AT699_RS20280		IQ	AMP-binding enzyme C-terminal domain
CF3	5781683	G	GC	1534.38	frameshift_variant	HIGH	AT699_RS26135	c.856dupG	p.Ala286fs	856/1527	286/508	0	0	0	0	0	0	0	0	0	0	0	0	0	0	0	1	0	AT699_RS26135		S	aminopeptidase activity
CF3	6799862	T	TG	1688.44	frameshift_variant	HIGH	AT699_RS30690	c.962dupG	p.Val322fs	963/1587	321/528	0	0	0	0	0	0	0	0	0	0	0	0	0	0	0	1	0	AT699_RS30690	dppA2	E	Extracellular solute-binding protein, family 5 middle family protein 23
CF3	1761534	A	AC	1232.82	frameshift_variant	HIGH	AT699_RS07905	c.1447dupG	p.Val483fs	1447/2211	483/736	0	0	0	0	0	0	0	0	0	0	0	0	0	0	0	1	0	AT699_RS07905		S	Bacterial cellulose synthase subunit
CF3	1002375	C	CG	1358.37	frameshift_variant	HIGH	AT699_RS04625	c.219dupC	p.Ala74fs	219/1158	73/385	0	0	0	0	0	0	0	0	0	0	0	0	0	0	0	1	0	AT699_RS04625		C	L-lactate dehydrogenase
CF3	3212994	A	AG	1394.28	frameshift_variant	HIGH	AT699_RS14505	c.386dupC	p.Leu130fs	386/399	129/132	0	0	0	0	0	0	0	0	0	0	0	0	0	0	0	1	0	AT699_RS14505
CF3	3848475	G	GC	1243.06	frameshift_variant	HIGH	AT699_RS17250	c.245dupG	p.Thr83fs	245/1170	82/389	0	0	0	0	0	0	0	0	0	0	0	0	0	0	0	1	0	AT699_RS17250		S	cellulase activity
CF3	4956004	G	GC	1162.37	frameshift_variant	HIGH	AT699_RS22235	c.825dupC	p.Asp276fs	826/1641	276/546	0	0	0	0	0	0	0	0	0	0	0	0	0	0	0	1	0	AT699_RS22235		S	amino acid activation for nonribosomal peptide biosynthetic process
CF3	5543830	GGC	G	910.231	frameshift_variant	HIGH	AT699_RS25015	c.329_330delGC	p.Arg110fs	329/699	110/232	0	0	0	0	0	0	0	0	0	0	0	0	0	0	0	1	0	AT699_RS25015	urtE	E	abc transporter, ATP-binding protein
CF3	6031927	G	GC	973.381	frameshift_variant	HIGH	AT699_RS27160	c.53dupG	p.Ile19fs	53/777	18/258	0	0	0	0	0	0	0	0	0	0	0	0	0	0	0	1	0	AT699_RS27160		IQ	COG1028 Dehydrogenases with different specificities (related to short-chain alcohol dehydrogenases)
CF3	6152451	G	GC	971.957	frameshift_variant	HIGH	AT699_RS27705	c.87dupC	p.Ala30fs	88/1191	30/396	0	0	0	0	0	0	0	0	0	0	0	0	0	0	0	1	0	AT699_RS27705	mexE	M	Belongs to the membrane fusion protein (MFP) (TC 8.A.1) family
CF3	4958062	G	GCC	756.731	frameshift_variant	HIGH	AT699_RS22245	c.572_573dupCC	p.Gly192fs	574/1224	192/407	0	0	0	0	0	0	0	0	0	0	0	0	0	0	0	1	0	AT699_RS22245	ybdN	S	Domain of unknown function (DUF3440)
CF3	5122339	G	GCC	736.453	frameshift_variant	HIGH	AT699_RS23035	c.1035_1036dupCC	p.Leu346fs	1037/1152	346/383	0	0	0	0	0	0	0	0	0	0	0	0	0	0	0	1	0	AT699_RS23035		I	acyl-CoA dehydrogenase
CF3	4770300	G	GC	563.835	frameshift_variant	HIGH	AT699_RS21390	c.797dupG	p.Arg267fs	797/831	266/276	0	0	0	0	0	0	0	0	0	0	0	0	0	0	0	1	0	AT699_RS21390	coxC	T	Bacterial signalling protein N terminal repeat
CF3	2377990	C	CG	543.644	frameshift_variant	HIGH	AT699_RS10765	c.489dupC	p.Gly164fs	489/714	163/237	0	0	0	0	0	0	0	0	0	0	0	0	0	0	0	1	0	AT699_RS10765		P	Binding-protein-dependent transport system inner membrane component
CF3	6154921	GC	G	3094.81	frameshift_variant	HIGH	AT699_RS27710	c.1329delC	p.Ile444fs	1329/3216	443/1071	0	0	0	0	0	0	0	0	0	0	0	0	1	0	0	0	0	AT699_RS27710	mexF	U	efflux pump
CF3	399970	A	AG	2288.32	frameshift_variant	HIGH	AT699_RS01870	c.26dupG	p.Gly10fs	27/894	9/297	0	0	0	0	0	0	0	0	1	0	0	0	0	0	0	0	0	AT699_RS01870	trxB_2	C	Pyridine nucleotide-disulphide oxidoreductase
CF3	6698	C	CG	3781.27	frameshift_variant	HIGH	AT699_RS00025	c.161dupG	p.Ala56fs	162/897	54/298	0	0	0	0	0	0	1	0	0	0	0	0	0	0	0	0	0	AT699_RS00025		K	LysR substrate binding domain
CF3	2050899	C	CG	1933.11	frameshift_variant	HIGH	AT699_RS09300	c.912dupG	p.Arg305fs	913/921	305/306	0	0	0	0	0	1	0	0	0	0	0	0	0	0	0	0	0	AT699_RS09300	potH	P	Permease
CF3	5674629	CACCAG	GGCCACCAGC	1201.58	frameshift_variant&missense_variant	HIGH	AT699_RS25660	c.138_143delCACCAGinsGGCCACCAGC	p.Asp46fs	138/1323	46/440	0	0	0	0	0	0	0	0	0	0	0	0	0	0	0	1	0	AT699_RS25660		S	Putative ParB-like nuclease
CF3	2194040	A	G	4006.22	missense_variant	MODERATE	AT699_RS09900	c.2222A>G	p.His741Arg	2222/2268	741/755	1	1	1	1	1	1	1	1	1	1	1	1	1	1	1	0	1	AT699_RS09900	rpoD	K	Sigma factors are initiation factors that promote the attachment of RNA polymerase to specific initiation sites and are then released. This sigma factor is the primary sigma factor during exponential growth
CF3	1302353	A	T,G	3316.07	missense_variant	MODERATE	AT699_RS05980	c.190A>T	p.Thr64Ser	190/1005	64/334	0	0	0	0	0	0	0	0	0	0	1	1	1	1	1	1	1	AT699_RS05980	hrcA	K	Negative regulator of class I heat shock genes (grpE- dnaK-dnaJ and groELS operons). Prevents heat-shock induction of these operons
CF3	1959942	C	T	2709.63	missense_variant	MODERATE	AT699_RS08835	c.461C>T	p.Ala154Val	461/1074	154/357	0	0	0	0	0	0	0	0	0	0	0	0	0	0	0	0	1	AT699_RS08835	aroG	E	Stereospecific condensation of phosphoenolpyruvate (PEP) and D-erythrose-4-phosphate (E4P) giving rise to 3-deoxy-D- arabino-heptulosonate-7-phosphate (DAHP)
CF3	2528501	T	G	3672.28	missense_variant	MODERATE	AT699_RS11420	c.599A>C	p.Asn200Thr	599/1014	200/337	0	0	0	0	0	0	1	1	1	1	1	1	1	1	1	1	1	AT699_RS11420	MA20_29430	G	ABC transporter substrate-binding protein
CF3	1589279	A	G	2612.43	missense_variant	MODERATE	AT699_RS07205	c.515A>G	p.Asp172Gly	515/1230	172/409	0	0	0	0	0	0	0	0	0	0	0	0	1	1	1	1	1	AT699_RS07205	fabF	I	Catalyzes the condensation reaction of fatty acid synthesis by the addition to an acyl acceptor of two carbons from malonyl-ACP
CF3	2634849	A	C	2231.73	missense_variant	MODERATE	AT699_RS11865	c.2989A>C	p.Ser997Arg	2989/3183	997/1060	0	0	0	0	0	0	0	0	0	1	0	0	0	0	0	0	1	AT699_RS11865	acrB	U	efflux pump
CF3	6758455	C	T	3042.19	missense_variant	MODERATE	AT699_RS30500	c.340G>A	p.Gly114Ser	340/534	114/177	0	0	0	0	0	0	1	0	1	1	1	1	1	1	1	0	1	AT699_RS30500	nusG	K	Participates in transcription elongation, termination and antitermination
CF3	2137283	A	G	3326.51	missense_variant	MODERATE	AT699_RS09645	c.62T>C	p.Leu21Pro	62/1260	21/419	0	0	0	0	0	0	1	1	1	1	1	1	1	1	1	1	1	AT699_RS09645	rho	K	Facilitates transcription termination by a mechanism that involves Rho binding to the nascent RNA, activation of Rho's RNA-dependent ATPase activity, and release of the mRNA from the DNA template
CF3	3394734	G	A	2921.63	missense_variant	MODERATE	AT699_RS15300	c.854C>T	p.Ser285Leu	854/1473	285/490	0	0	0	0	0	0	1	1	1	1	1	1	1	1	1	1	1	AT699_RS15300		T	PhoQ Sensor
CF3	2932361	C	T	2492.65	missense_variant	MODERATE	AT699_RS13295	c.361G>A	p.Ala121Thr	361/2295	121/764	0	0	0	0	0	0	0	0	0	0	0	0	1	1	1	0	1	AT699_RS13295	spoT	KT	In eubacteria ppGpp (guanosine 3'-diphosphate 5-' diphosphate) is a mediator of the stringent response that coordinates a variety of cellular activities in response to changes in nutritional abundance
CF3	2629827	C	G	1712.49	missense_variant	MODERATE	AT699_RS11855	c.511G>C	p.Gly171Arg	511/906	171/301	0	0	0	0	0	0	0	0	0	0	0	0	0	0	0	0	1	AT699_RS11855	dmlR_14	K	Transcriptional regulator
CF3	3395470	C	T	2656.22	missense_variant	MODERATE	AT699_RS15300	c.118G>A	p.Val40Met	118/1473	40/490	0	0	0	0	0	0	0	0	0	0	0	0	1	1	1	0	1	AT699_RS15300		T	PhoQ Sensor
CF3	5954112	C	G	1461.59	missense_variant	MODERATE	AT699_RS26820	c.802G>C	p.Ala268Pro	802/3729	268/1242	0	0	0	0	0	0	0	0	0	0	0	0	0	0	0	0	1	AT699_RS26820	tamB	S	TamB, inner membrane protein subunit of TAM complex
CF3	1739187	G	A	2775.12	missense_variant	MODERATE	AT699_RS07815	c.1223C>T	p.Thr408Ile	1223/2616	408/871	0	0	0	0	0	0	1	0	1	1	1	1	1	1	1	0	1	AT699_RS07815	cphA	F	cyanophycin
CF3	3776772	G	T	400.046	missense_variant	MODERATE	AT699_RS16940	c.190C>A	p.Leu64Ile	190/210	64/69	0	1	1	0	0	1	1	1	1	1	0	1	1	0	0	1	1	AT699_RS16940
CF3	1191416	G	A	2581.5	missense_variant	MODERATE	AT699_RS05515	c.296C>T	p.Ala99Val	296/576	99/191	0	0	0	0	0	0	0	0	0	0	0	0	0	0	0	1	0	AT699_RS05515		S	PIN domain
CF3	5417032	T	C	2549.67	missense_variant	MODERATE	AT699_RS24390	c.218A>G	p.Asp73Gly	218/348	73/115	0	0	0	0	0	0	0	0	0	0	0	0	0	0	0	1	0	AT699_RS24390
CF3	1584289	A	G	2489.14	missense_variant	MODERATE	AT699_RS07180	c.6A>G	p.Ile2Met	6/1068	2/355	0	0	0	0	0	0	0	0	0	0	0	0	0	0	0	1	0	AT699_RS07180	plsX	I	Catalyzes the reversible formation of acyl-phosphate (acyl-PO(4)) from acyl- acyl-carrier-protein (acyl-ACP). This enzyme utilizes acyl-ACP as fatty acyl donor, but not acyl-CoA
CF3	2048041	G	A	2373.98	missense_variant	MODERATE	AT699_RS09290	c.281G>A	p.Gly94Asp	281/1104	94/367	0	0	0	0	0	0	0	0	0	0	0	0	0	0	0	1	0	AT699_RS09290	potF	E	Required for the activity of the bacterial periplasmic transport system of putrescine
CF3	4835917	T	C	2379.89	missense_variant	MODERATE	AT699_RS21635	c.1148A>G	p.Glu383Gly	1148/1569	383/522	0	0	0	0	0	0	0	0	0	0	0	0	0	0	0	1	0	AT699_RS21635		P	Type I phosphodiesterase / nucleotide pyrophosphatase
CF3	479703	A	G	2279.84	missense_variant	MODERATE	AT699_RS02240	c.878A>G	p.His293Arg	878/1125	293/374	0	0	0	0	0	0	0	0	0	0	0	0	0	0	0	1	0	AT699_RS02240	nagI	Q	Cupin domain
CF3	492691	C	T	2135.18	missense_variant	MODERATE	AT699_RS02310	c.1087G>A	p.Ala363Thr	1087/1572	363/523	0	0	0	0	0	0	0	0	0	0	0	0	0	0	0	1	0	AT699_RS02310	gshA	H	Belongs to the glutamate--cysteine ligase type 1 family. Type 1 subfamily
CF3	2462795	C	T	2089.48	missense_variant	MODERATE	AT699_RS11115	c.1010C>T	p.Ala337Val	1010/2513	337/836	0	0	0	0	0	0	0	0	0	0	0	0	0	0	0	1	0
CF3	6100578	T	C	2142.66	missense_variant	MODERATE	AT699_RS27470	c.524T>C	p.Val175Ala	524/1017	175/338	0	0	0	0	0	0	0	0	0	0	0	0	0	0	0	1	0	AT699_RS27470	aapJ	ET	Belongs to the bacterial solute-binding protein 3 family
CF3	1517987	T	C	2083.69	missense_variant	MODERATE	AT699_RS06880	c.2588A>G	p.Glu863Gly	2588/3465	863/1154	0	0	0	0	0	0	0	0	0	0	0	0	0	0	0	1	0	AT699_RS06880	mfd	L	Couples transcription and DNA repair by recognizing RNA polymerase (RNAP) stalled at DNA lesions. Mediates ATP-dependent release of RNAP and its truncated transcript from the DNA, and recruitment of nucleotide excision repair machinery to the damaged site
CF3	4069702	C	T	2072.04	missense_variant	MODERATE	AT699_RS18230	c.1948G>A	p.Val650Met	1948/2463	650/820	0	0	0	0	0	0	0	0	0	0	0	0	0	0	0	1	0	AT699_RS18230		P	COG1629 Outer membrane receptor proteins, mostly Fe transport
CF3	5293466	G	A	1982.24	missense_variant	MODERATE	AT699_RS23825	c.1340C>T	p.Ala447Val	1340/2076	447/691	0	0	0	0	0	0	0	0	0	0	0	0	0	0	0	1	0	AT699_RS23825	ppk	H	Catalyzes the reversible transfer of the terminal phosphate of ATP to form a long-chain polyphosphate (polyP)
CF3	2631037	T	C	2071.14	missense_variant	MODERATE	AT699_RS11860	c.385T>C	p.Tyr129His	385/1194	129/397	0	0	0	0	0	0	0	0	0	0	0	0	0	0	0	1	0	AT699_RS11860	acrA	M	Belongs to the membrane fusion protein (MFP) (TC 8.A.1) family
CF3	5601599	T	C	2047.14	missense_variant	MODERATE	AT699_RS25295	c.452T>C	p.Val151Ala	452/702	151/233	0	0	0	0	0	0	0	0	0	0	0	0	0	0	0	1	0	AT699_RS25295		S	B3 4 domain protein
CF3	4889960	T	C	2016.08	missense_variant	MODERATE	AT699_RS21895	c.430A>G	p.Thr144Ala	430/645	144/214	0	0	0	0	0	0	0	0	0	0	0	0	0	0	0	1	0	AT699_RS21895	alkA	L	COG0122 3-methyladenine DNA glycosylase 8-oxoguanine DNA glycosylase
CF3	5412408	C	T	2008.28	missense_variant	MODERATE	AT699_RS24355	c.748G>A	p.Gly250Ser	748/843	250/280	0	0	0	0	0	0	0	0	0	0	0	0	0	0	0	1	0	AT699_RS24355	phnC	P	Part of the ABC transporter complex PhnCDE involved in phosphonates import. Responsible for energy coupling to the transport system
CF3	5598975	G	A	2000.28	missense_variant	MODERATE	AT699_RS25280	c.612G>A	p.Met204Ile	612/963	204/320	0	0	0	0	0	0	0	0	0	0	0	0	0	0	0	1	0	AT699_RS25280		K	Transcriptional regulator
CF3	2107281	A	G	1982.64	missense_variant	MODERATE	AT699_RS09530	c.1297T>C	p.Ser433Pro	1297/1308	433/435	0	0	0	0	0	0	0	0	0	0	0	0	0	0	0	1	0	AT699_RS09530	purD	F	Belongs to the GARS family
CF3	3137136	C	T	1924.87	missense_variant	MODERATE	AT699_RS14135	c.563C>T	p.Thr188Ile	563/795	188/264	0	0	0	0	0	0	0	0	0	0	0	0	0	0	0	1	0	AT699_RS14135		S	Bacterial protein of unknown function (DUF899)
CF3	6117028	T	C	1969.8	missense_variant	MODERATE	AT699_RS27555	c.305A>G	p.His102Arg	305/474	102/157	0	0	0	0	0	0	0	0	0	0	0	0	0	0	0	1	0	AT699_RS27555		S	tail assembly chaperone
CF3	5084383	A	G	1925.5	missense_variant	MODERATE	AT699_RS22870	c.278T>C	p.Val93Ala	278/573	93/190	0	0	0	0	0	0	0	0	0	0	0	0	0	0	0	1	0	AT699_RS22870	pgsA	I	Belongs to the CDP-alcohol phosphatidyltransferase class-I family
CF3	6787333	T	C	1919.54	missense_variant	MODERATE	AT699_RS30640	c.533T>C	p.Val178Ala	533/1167	178/388	0	0	0	0	0	0	0	0	0	0	0	0	0	0	0	1	0	AT699_RS30640	ybdL	E	Aminotransferase
CF3	5048804	T	C	1864.92	missense_variant	MODERATE	AT699_RS22685	c.443A>G	p.Asp148Gly	443/528	148/175	0	0	0	0	0	0	0	0	0	0	0	0	0	0	0	1	0	AT699_RS22685		S	Domain of unknown function (DUF4189)
CF3	1653263	C	T	1844.69	missense_variant	MODERATE	AT699_RS07505	c.35G>A	p.Arg12His	35/522	12/173	0	0	0	0	0	0	0	0	0	0	0	0	0	0	0	1	0	AT699_RS07505	yrdA	S	Carbonic anhydrases acetyltransferases, isoleucine patch superfamily
CF3	390998	A	G	1872.69	missense_variant	MODERATE	AT699_RS01820	c.608T>C	p.Leu203Pro	608/1521	203/506	0	0	0	0	0	0	0	0	0	0	0	0	0	0	0	1	0	AT699_RS01820	trpE	E	Part of a heterotetrameric complex that catalyzes the two-step biosynthesis of anthranilate, an intermediate in the biosynthesis of L-tryptophan. In the first step, the glutamine- binding beta subunit (TrpG) of anthranilate synthase (AS) provides the glutamine amidotransferase activity which generates ammonia as a substrate that, along with chorismate, is used in the second step, catalyzed by the…
CF3	4650736	T	C	1843.15	missense_variant	MODERATE	AT699_RS20895	c.659T>C	p.Val220Ala	659/756	220/251	0	0	0	0	0	0	0	0	0	0	0	0	0	0	0	1	0	AT699_RS20895	ybhP	L	Endonuclease exonuclease phosphatase family protein
CF3	2368403	A	G	1820.95	missense_variant	MODERATE	AT699_RS10710	c.533A>G	p.Gln178Arg	533/960	178/319	0	0	0	0	0	0	0	0	0	0	0	0	0	0	0	1	0	AT699_RS10710		E	Proline dehydrogenase
CF3	4766177	C	T	1805.63	missense_variant	MODERATE	AT699_RS21360	c.1058G>A	p.Arg353His	1058/1323	353/440	0	0	0	0	0	0	0	0	0	0	0	0	0	0	0	1	0	AT699_RS21360	cpaC	U	Belongs to the GSP D family
CF3	1955488	G	A	1743.56	missense_variant	MODERATE	AT699_RS08815	c.218C>T	p.Ala73Val	218/2706	73/901	0	0	0	0	0	0	0	0	0	0	0	0	0	0	0	1	0	AT699_RS08815	pepN	E	Domain of unknown function (DUF3458_C) ARM repeats
CF3	300312	C	T	1722.65	missense_variant	MODERATE	AT699_RS01410	c.263C>T	p.Ala88Val	263/999	88/332	0	0	0	0	0	0	0	0	0	0	0	0	0	0	0	1	0	AT699_RS01410	rfaZ	S	lipopolysaccharide core region biosynthetic process
CF3	895788	C	T	1667.38	missense_variant	MODERATE	AT699_RS04155	c.125C>T	p.Ala42Val	125/1089	42/362	0	0	0	0	0	0	0	0	0	0	0	0	0	0	0	1	0	AT699_RS04155	metN	P	Part of the ABC transporter complex MetNIQ involved in methionine import. Responsible for energy coupling to the transport system
CF3	4627062	T	C	1769.35	missense_variant	MODERATE	AT699_RS20780	c.131A>G	p.Asp44Gly	131/180	44/59	0	0	0	0	0	0	0	0	0	0	0	0	0	0	0	1	0	AT699_RS20780	cinA	S	nicotinamide-nucleotide amidase activity
CF3	3716718	T	G	1749.58	missense_variant	MODERATE	AT699_RS16655	c.545A>C	p.Lys182Thr	545/864	182/287	0	0	0	0	0	0	0	0	0	0	0	0	0	0	0	1	0	AT699_RS16655		IQ	KR domain
CF3	671402	A	G	1764.13	missense_variant	MODERATE	AT699_RS03125	c.1619T>C	p.Met540Thr	1619/2487	540/828	0	0	0	0	0	0	0	0	0	0	0	0	0	0	0	1	0	AT699_RS03125	qseC_1	T	PhoQ Sensor
CF3	1049040	G	A	1720.18	missense_variant	MODERATE	AT699_RS04795	c.982C>T	p.Arg328Cys	982/1794	328/597	0	0	0	0	0	0	0	0	0	0	0	0	0	0	0	1	0	AT699_RS04795	MA20_18645	P	transport system permease
CF3	4268395	G	A	1743.49	missense_variant	MODERATE	AT699_RS19245	c.698C>T	p.Pro233Leu	698/912	233/303	0	0	0	0	0	0	0	0	0	0	0	0	0	0	0	1	0	AT699_RS19245	ehuB	ET	ABC-type amino acid transport signal transduction systems periplasmic component domain
CF3	2703575	A	G	1711.63	missense_variant	MODERATE	AT699_RS12165	c.311T>C	p.Val104Ala	311/612	104/203	0	0	0	0	0	0	0	0	0	0	0	0	0	0	0	1	0	AT699_RS12165	fliL	N	Controls the rotational direction of flagella during chemotaxis
CF3	6453317	A	G	1711.64	missense_variant	MODERATE	AT699_RS29085	c.884A>G	p.Asp295Gly	884/891	295/296	0	0	0	0	0	0	0	0	0	0	0	0	0	0	0	1	0	AT699_RS29085		K	Transcriptional regulator
CF3	6164838	G	A	1715.8	missense_variant	MODERATE	AT699_RS27750	c.175G>A	p.Gly59Ser	175/1236	59/411	0	0	0	0	0	0	0	0	0	0	0	0	0	0	0	1	0	AT699_RS27750		E	ABC-type branched-chain amino acid transport systems periplasmic component
CF3	786905	C	T	1539.13	missense_variant	MODERATE	AT699_RS03640	c.857G>A	p.Arg286Gln	857/864	286/287	0	0	0	0	0	0	0	0	0	0	0	0	0	0	0	1	0	AT699_RS03640	allS_3	K	Transcriptional regulator
CF3	2630273	A	G	1681.74	missense_variant	MODERATE	AT699_RS11855	c.65T>C	p.Val22Ala	65/906	22/301	0	0	0	0	0	0	0	0	0	0	0	0	0	0	0	1	0	AT699_RS11855	dmlR_14	K	Transcriptional regulator
CF3	4431940	T	C	1677.9	missense_variant	MODERATE	AT699_RS19990	c.224T>C	p.Val75Ala	224/804	75/267	0	0	0	0	0	0	0	0	0	0	0	0	0	0	0	1	0	AT699_RS19990	nadX	H	Specifically catalyzes the NAD or NADP-dependent dehydrogenation of L-aspartate to iminoaspartate
CF3	5745292	G	A	1677.75	missense_variant	MODERATE	AT699_RS25980	c.385C>T	p.Arg129Cys	385/2456	129/817	0	0	0	0	0	0	0	0	0	0	0	0	0	0	0	1	0
CF3	3360738	C	T	1633.46	missense_variant	MODERATE	AT699_RS15175	c.199G>A	p.Gly67Ser	199/3756	67/1251	0	0	0	0	0	0	0	0	0	0	0	0	0	0	0	1	0	AT699_RS15175	narG	C	Belongs to the prokaryotic molybdopterin-containing oxidoreductase family
CF3	733514	A	G	1631.04	missense_variant	MODERATE	AT699_RS03395	c.1087A>G	p.Thr363Ala	1087/1251	363/416	0	0	0	0	0	0	0	0	0	0	0	0	0	0	0	1	0	AT699_RS03395	glyA	E	Catalyzes the reversible interconversion of serine and glycine with tetrahydrofolate (THF) serving as the one-carbon carrier. This reaction serves as the major source of one-carbon groups required for the biosynthesis of purines, thymidylate, methionine, and other important biomolecules. Also exhibits THF- independent aldolase activity toward beta-hydroxyamino acids, producing glycine and aldehyd…
CF3	3055872	C	T	1520.95	missense_variant	MODERATE	AT699_RS13795	c.446C>T	p.Ala149Val	446/714	149/237	0	0	0	0	0	0	0	0	0	0	0	0	0	0	0	1	0	AT699_RS13795		M	Uncharacterized protein conserved in bacteria (DUF2325)
CF3	497049	C	T	1551.83	missense_variant	MODERATE	AT699_RS02335	c.145G>A	p.Ala49Thr	145/609	49/202	0	0	0	0	0	0	0	0	0	0	0	0	0	0	0	1	0	AT699_RS02335		S	SUKH-4 immunity protein
CF3	4930677	G	A	1493.83	missense_variant	MODERATE	AT699_RS22090	c.632C>T	p.Ala211Val	632/918	211/305	0	0	0	0	0	0	0	0	0	0	0	0	0	0	0	1	0	AT699_RS22090		K	LysR substrate binding domain
CF3	2238646	C	T	1581.91	missense_variant	MODERATE	AT699_RS10060	c.1567G>A	p.Gly523Ser	1567/2166	523/721	0	0	0	0	0	0	0	0	0	0	0	0	0	0	0	1	0	AT699_RS10060	lapB	V	COG2274 ABC-type bacteriocin lantibiotic exporters, contain an N-terminal double-glycine peptidase domain
CF3	3512180	G	A	1556.38	missense_variant	MODERATE	AT699_RS15790	c.427G>A	p.Gly143Ser	427/1446	143/481	0	0	0	0	0	0	0	0	0	0	0	0	0	0	0	1	0	AT699_RS15790		U	Major Facilitator Superfamily
CF3	5616041	G	A	1518.12	missense_variant	MODERATE	AT699_RS25380	c.262G>A	p.Ala88Thr	262/996	88/331	0	0	0	0	0	0	0	0	0	0	0	0	0	0	0	1	0
CF3	525210	T	C	1577.03	missense_variant	MODERATE	AT699_RS02480	c.821T>C	p.Leu274Pro	821/999	274/332	0	0	0	0	0	0	0	0	0	0	0	0	0	0	0	1	0	AT699_RS02480		S	protein conserved in bacteria
CF3	775493	T	C	1522.92	missense_variant	MODERATE	AT699_RS03580	c.1439T>C	p.Leu480Pro	1439/3117	480/1038	0	0	0	0	0	0	0	0	0	0	0	0	0	0	0	1	0	AT699_RS03580	bepE_2	V	Belongs to the resistance-nodulation-cell division (RND) (TC 2.A.6) family
CF3	3249850	C	T	1486.15	missense_variant	MODERATE	AT699_RS14670	c.139G>A	p.Gly47Ser	139/1578	47/525	0	0	0	0	0	0	0	0	0	0	0	0	0	0	0	1	0	AT699_RS14670	ilvA	E	Catalyzes the anaerobic formation of alpha-ketobutyrate and ammonia from threonine in a two-step reaction. The first step involved a dehydration of threonine and a production of enamine intermediates (aminocrotonate), which tautomerizes to its imine form (iminobutyrate). Both intermediates are unstable and short- lived. The second step is the nonenzymatic hydrolysis of the enamine imine intermedi…
CF3	4455170	G	A	1391.91	missense_variant	MODERATE	AT699_RS20090	c.1177G>A	p.Ala393Thr	1177/1230	393/409	0	0	0	0	0	0	0	0	0	0	0	0	0	0	0	1	0	AT699_RS20090	MA20_32330	C	Catalyzes the oxidative deamination of D-amino acids
CF3	4765897	G	A	1529.54	missense_variant	MODERATE	AT699_RS21355	c.19C>T	p.His7Tyr	19/1341	7/446	0	0	0	0	0	0	0	0	0	0	0	0	0	0	0	1	0	AT699_RS21355	cpaE	U	Pilus assembly protein
CF3	6183918	G	A	1530.55	missense_variant	MODERATE	AT699_RS27830	c.1099G>A	p.Gly367Ser	1099/1182	367/393	0	0	0	0	0	0	0	0	0	0	0	0	0	0	0	1	0	AT699_RS27830		EGP	Major facilitator Superfamily
CF3	5407404	T	C	1511.52	missense_variant	MODERATE	AT699_RS24330	c.356T>C	p.Leu119Pro	356/1833	119/610	0	0	0	0	0	0	0	0	0	0	0	0	0	0	0	1	0	AT699_RS24330	ggt1	E	gamma-glutamyltransferase
CF3	4018762	C	T	1511.42	missense_variant	MODERATE	AT699_RS18015	c.988G>A	p.Val330Ile	988/1209	330/402	0	0	0	0	0	0	0	0	0	0	0	0	0	0	0	1	0	AT699_RS18015	trpB	E	The beta subunit is responsible for the synthesis of L- tryptophan from indole and L-serine
CF3	3395670	A	G	1509.83	missense_variant	MODERATE	AT699_RS15305	c.646T>C	p.Ser216Pro	646/732	216/243	0	0	0	0	0	0	0	0	0	0	0	0	0	0	0	1	0	AT699_RS15305		K	Response regulators consisting of a CheY-like receiver domain and a winged-helix DNA-binding domain
CF3	1782392	T	C	1498.96	missense_variant	MODERATE	AT699_RS07990	c.368T>C	p.Met123Thr	368/1218	123/405	0	0	0	0	0	0	0	0	0	0	0	0	0	0	0	1	0	AT699_RS07990	lapB	G	Modulates cellular lipopolysaccharide (LPS) levels by regulating LpxC, which is involved in lipid A biosynthesis. May act by modulating the proteolytic activity of FtsH towards LpxC. May also coordinate assembly of proteins involved in LPS synthesis at the plasma membrane
CF3	1325294	A	G	1499.11	missense_variant	MODERATE	AT699_RS06090	c.32T>C	p.Leu11Pro	32/246	11/81	0	0	0	0	0	0	0	0	0	0	0	0	0	0	0	1	0	AT699_RS06090
CF3	5324170	G	A	1436.26	missense_variant	MODERATE	AT699_RS23940	c.1778G>A	p.Arg593His	1778/2193	593/730	0	0	0	0	0	0	0	0	0	0	0	0	0	0	0	1	0	AT699_RS23940		T	Histidine kinase
CF3	356740	A	G	1504.22	missense_variant	MODERATE	AT699_RS01665	c.362A>G	p.Gln121Arg	362/906	121/301	0	0	0	0	0	0	0	0	0	0	0	0	0	0	0	1	0	AT699_RS01665	ssuB	P	Part of the ABC transporter complex SsuABC involved in aliphatic sulfonates import. Responsible for energy coupling to the transport system
CF3	4152719	A	G	1523.74	missense_variant	MODERATE	AT699_RS18640	c.91A>G	p.Thr31Ala	91/1218	31/405	0	0	0	0	0	0	0	0	0	0	0	0	0	0	0	1	0	AT699_RS18640	ytpQ	S	Belongs to the UPF0354 family
CF3	2039185	C	T	1494.56	missense_variant	MODERATE	AT699_RS09250	c.1171G>A	p.Glu391Lys	1171/1182	391/393	0	0	0	0	0	0	0	0	0	0	0	0	0	0	0	1	0	AT699_RS09250	argD	E	acetylornithine aminotransferase
CF3	879436	C	T	1346.9	missense_variant	MODERATE	AT699_RS04085	c.430G>A	p.Gly144Ser	430/537	144/178	0	0	0	0	0	0	0	0	0	0	0	0	0	0	0	1	0	AT699_RS04085		C	Cysteine dioxygenase type I
CF3	2806383	A	G	1462.77	missense_variant	MODERATE	AT699_RS12690	c.308T>C	p.Val103Ala	308/1146	103/381	0	0	0	0	0	0	0	0	0	0	0	0	0	0	0	1	0	AT699_RS12690	ybhS	V	ABC-type multidrug transport system, permease component
CF3	3279258	C	T	1413.43	missense_variant	MODERATE	AT699_RS14795	c.275G>A	p.Arg92His	275/1314	92/437	0	0	0	0	0	0	0	0	0	0	0	0	0	0	0	1	0	AT699_RS14795		EGP	Major facilitator Superfamily
CF3	3819504	A	G	1452.0	missense_variant	MODERATE	AT699_RS17135	c.814A>G	p.Thr272Ala	814/966	272/321	0	0	0	0	0	0	0	0	0	0	0	0	0	0	0	1	0	AT699_RS17135		CH	Belongs to the D-isomer specific 2-hydroxyacid dehydrogenase family
CF3	5009350	G	A	1444.65	missense_variant	MODERATE	AT699_RS22485	c.544G>A	p.Asp182Asn	544/1458	182/485	0	0	0	0	0	0	0	0	0	0	0	0	0	0	0	1	0	AT699_RS22485	cls	I	Catalyzes the reversible phosphatidyl group transfer from one phosphatidylglycerol molecule to another to form cardiolipin (CL) (diphosphatidylglycerol) and glycerol
CF3	3326629	A	G	1409.51	missense_variant	MODERATE	AT699_RS15020	c.932A>G	p.Gln311Arg	932/975	311/324	0	0	0	0	0	0	0	0	0	0	0	0	0	0	0	1	0	AT699_RS15020		S	protein conserved in bacteria
CF3	4944255	T	C	1396.77	missense_variant	MODERATE	AT699_RS22165	c.512A>G	p.Asp171Gly	512/1125	171/374	0	0	0	0	0	0	0	0	0	0	0	0	0	0	0	1	0	AT699_RS22165	bamC	M	lipoprotein
CF3	3181768	A	G	1415.09	missense_variant	MODERATE	AT699_RS14365	c.301T>C	p.Tyr101His	301/627	101/208	0	0	0	0	0	0	0	0	0	0	0	0	0	0	0	1	0	AT699_RS14365	gstB	O	Glutathione S-transferase
CF3	3223192	A	G	1364.33	missense_variant	MODERATE	AT699_RS14550	c.1322A>G	p.Tyr441Cys	1322/2127	441/708	0	0	0	0	0	0	0	0	0	0	0	0	0	0	0	1	0	AT699_RS14550	yvnB	S	Concanavalin A-like lectin/glucanases superfamily
CF3	6175895	T	C	1388.14	missense_variant	MODERATE	AT699_RS27795	c.1367T>C	p.Leu456Pro	1367/1398	456/465	0	0	0	0	0	0	0	0	0	0	0	0	0	0	0	1	0	AT699_RS27795	lpdA	C	COG1249 Pyruvate 2-oxoglutarate dehydrogenase complex, dihydrolipoamide dehydrogenase (E3) component, and related enzymes
CF3	4640095	G	A	1376.49	missense_variant	MODERATE	AT699_RS20835	c.299C>T	p.Thr100Met	299/2715	100/904	0	0	0	0	0	0	0	0	0	0	0	0	0	0	0	1	0	AT699_RS20835		V	ABC transporter transmembrane region
CF3	2301640	G	A	1380.32	missense_variant	MODERATE	AT699_RS10365	c.754C>T	p.Arg252Cys	754/1395	252/464	0	0	0	0	0	0	0	0	0	0	0	0	0	0	0	1	0	AT699_RS10365		P	Belongs to the major facilitator superfamily
CF3	4088692	C	T	1264.81	missense_variant	MODERATE	AT699_RS18320	c.760G>A	p.Ala254Thr	760/963	254/320	0	0	0	0	0	0	0	0	0	0	0	0	0	0	0	1	0	AT699_RS18320	fatB	P	ABC transporter substrate-binding protein
CF3	1943492	C	T	1176.3	missense_variant	MODERATE	AT699_RS08765	c.188C>T	p.Ala63Val	188/696	63/231	0	0	0	0	0	0	0	0	0	0	0	0	0	0	0	1	0	AT699_RS08765	mhbB	Q	2-keto-4-pentenoate hydratase 2-oxohepta-3-ene-17-dioic acid hydratase (catechol pathway)
CF3	855307	G	A	1330.15	missense_variant	MODERATE	AT699_RS03990	c.1594G>A	p.Gly532Ser	1594/1728	532/575	0	0	0	0	0	0	0	0	0	0	0	0	0	0	0	1	0	AT699_RS03990	ftsI	D	Catalyzes cross-linking of the peptidoglycan cell wall at the division septum
CF3	4359956	A	G	1321.63	missense_variant	MODERATE	AT699_RS19635	c.454A>G	p.Thr152Ala	454/1647	152/548	0	0	0	0	0	0	0	0	0	0	0	0	0	0	0	1	0	AT699_RS19635		S	PHP domain protein
CF3	5326420	T	C	1290.55	missense_variant	MODERATE	AT699_RS23960	c.658A>G	p.Thr220Ala	658/795	220/264	0	0	0	0	0	0	0	0	0	0	0	0	0	0	0	1	0	AT699_RS23960	ssuC_1	P	ABC transporter
CF3	6601943	G	A	1265.85	missense_variant	MODERATE	AT699_RS29765	c.277C>T	p.Arg93Cys	277/612	93/203	0	0	0	0	0	0	0	0	0	0	0	0	0	0	0	1	0	AT699_RS29765		S	ABC-type transport auxiliary lipoprotein component
CF3	854453	A	G	1270.98	missense_variant	MODERATE	AT699_RS03990	c.740A>G	p.His247Arg	740/1728	247/575	0	0	0	0	0	0	0	0	0	0	0	0	0	0	0	1	0	AT699_RS03990	ftsI	D	Catalyzes cross-linking of the peptidoglycan cell wall at the division septum
CF3	3970872	T	C	1270.87	missense_variant	MODERATE	AT699_RS17820	c.13346T>C	p.Leu4449Pro	13346/14661	4449/4886	0	0	0	0	0	0	0	0	0	0	0	0	0	0	0	1	0	AT699_RS17820		U	TIGRFAM filamentous haemagglutinin family outer membrane protein
CF3	4296168	T	C	1236.48	missense_variant	MODERATE	AT699_RS19350	c.233A>G	p.Asn78Ser	233/2142	78/713	0	0	0	0	0	0	0	0	0	0	0	0	0	0	0	1	0	AT699_RS19350	pbpC	M	penicillin-binding protein
CF3	2503410	C	T	1261.51	missense_variant	MODERATE	AT699_RS11305	c.2089G>A	p.Val697Met	2089/2160	697/719	0	0	0	0	0	0	0	0	0	0	0	0	0	0	0	1	0	AT699_RS11305		P	COG1629 Outer membrane receptor proteins, mostly Fe transport
CF3	6572845	T	C	1253.37	missense_variant	MODERATE	AT699_RS29610	c.283A>G	p.Ile95Val	283/984	95/327	0	0	0	0	0	0	0	0	0	0	0	0	0	0	0	1	0	AT699_RS29610		S	protein conserved in bacteria
CF3	6787885	C	T	1259.99	missense_variant	MODERATE	AT699_RS30640	c.1085C>T	p.Ser362Phe	1085/1167	362/388	0	0	0	0	0	0	0	0	0	0	0	0	0	0	0	1	0	AT699_RS30640	ybdL	E	Aminotransferase
CF3	617831	T	C	1231.55	missense_variant	MODERATE	AT699_RS02880	c.791T>C	p.Leu264Pro	791/921	264/306	0	0	0	0	0	0	0	0	0	0	0	0	0	0	0	1	0	AT699_RS02880		U	Belongs to the binding-protein-dependent transport system permease family
CF3	236311	C	T	1070.25	missense_variant	MODERATE	AT699_RS01115	c.2231C>T	p.Ala744Val	2231/2772	744/923	0	0	0	0	0	0	0	0	0	0	0	0	0	0	0	1	0	AT699_RS01115		PT	Sodium hydrogen exchanger
CF3	5199971	T	C	1146.81	missense_variant	MODERATE	AT699_RS23415	c.227T>C	p.Leu76Pro	227/885	76/294	0	0	0	0	0	0	0	0	0	0	0	0	0	0	0	1	0	AT699_RS23415
CF3	2579747	A	G	1038.07	missense_variant	MODERATE	AT699_RS11650	c.262A>G	p.Ser88Gly	262/513	88/170	0	0	0	0	0	0	0	0	0	0	0	0	0	0	0	1	0	AT699_RS11650	ylaC_1	K	DNA-templated transcription, initiation
CF3	5342708	G	A	1034.36	missense_variant	MODERATE	AT699_RS24010	c.451G>A	p.Asp151Asn	451/954	151/317	0	0	0	0	0	0	0	0	0	0	0	0	0	0	0	1	0	AT699_RS24010	fabK	S	Dioxygenases related to 2-nitropropane dioxygenase
CF3	4231785	G	A	965.912	missense_variant	MODERATE	AT699_RS19095	c.781G>A	p.Gly261Ser	781/933	261/310	0	0	0	0	0	0	0	0	0	0	0	0	0	0	0	1	0	AT699_RS19095		PT	FecR protein
CF3	3338873	G	A	944.889	missense_variant	MODERATE	AT699_RS15085	c.457G>A	p.Gly153Ser	457/924	153/307	0	0	0	0	0	0	0	0	0	0	0	0	0	0	0	1	0	AT699_RS15085		K	AraC family transcriptional regulator
CF3	2606743	G	A	928.706	missense_variant	MODERATE	AT699_RS11740	c.161C>T	p.Thr54Met	161/588	54/195	0	0	0	0	0	0	0	0	0	0	0	0	0	0	0	1	0	AT699_RS11740	gspM	U	General secretion pathway protein M
CF3	2718840	A	G	906.38	missense_variant	MODERATE	AT699_RS12245	c.86T>C	p.Leu29Pro	86/1167	29/388	0	0	0	0	0	0	0	0	0	0	0	0	0	0	0	1	0	AT699_RS12245		C	acyl-CoA dehydrogenase
CF3	424336	T	C	785.678	missense_variant	MODERATE	AT699_RS01980	c.272T>C	p.Leu91Pro	272/474	91/157	0	0	0	0	0	0	0	0	0	0	0	0	0	0	0	1	0	AT699_RS01980	atpI	C	ATP synthase I chain
CF3	2370608	C	T	801.516	missense_variant	MODERATE	AT699_RS10720	c.716C>T	p.Ala239Val	716/939	239/312	0	0	0	0	0	0	0	0	0	0	0	0	0	0	0	1	0	AT699_RS10720		S	Serine aminopeptidase, S33
CF3	5282696	T	C	1918.14	missense_variant	MODERATE	AT699_RS23790	c.1654A>G	p.Asn552Asp	1654/2931	552/976	0	0	0	0	0	0	1	1	1	1	0	0	0	0	0	1	0	AT699_RS23790		L	Type III restriction protein res subunit
CF3	4554743	T	C	746.388	missense_variant	MODERATE	AT699_RS20440	c.4844A>G	p.Tyr1615Cys	4844/12591	1615/4196	0	0	0	0	0	0	0	0	0	0	0	0	0	0	0	1	0	AT699_RS20440		U	Filamentous haemagglutinin family outer membrane protein
CF3	5694142	T	C	671.851	missense_variant	MODERATE	AT699_RS25735	c.3649T>C	p.Tyr1217His	3649/4284	1217/1427	0	0	0	0	0	0	0	0	0	0	0	0	0	0	0	1	0	AT699_RS25735	narB	C	FAD binding domain
CF3	2334949	G	A	629.42	missense_variant	MODERATE	AT699_RS10550	c.70C>T	p.Arg24Cys	70/807	24/268	0	0	0	0	0	0	0	0	0	0	0	0	0	0	0	1	0	AT699_RS10550		K	AraC family
CF3	4701118	C	T	401.743	missense_variant	MODERATE	AT699_RS21065	c.1345C>T	p.Pro449Ser	1345/1446	449/481	0	0	0	0	0	0	0	0	0	0	0	0	0	0	0	1	0	AT699_RS21065		K	HD domain
CF3	3720369	G	A	305.425	missense_variant	MODERATE	AT699_RS16670	c.304C>T	p.Arg102Cys	304/1014	102/337	0	0	0	0	0	0	0	0	0	0	0	0	0	0	0	1	0
CF3	6564845	A	C	1991.46	missense_variant	MODERATE	AT699_RS29570	c.482T>G	p.Val161Gly	482/843	161/280	0	0	0	0	0	0	0	0	0	0	0	0	0	0	1	0	0	AT699_RS29570	metF	E	reductase
CF3	4759005	C	A	862.204	missense_variant	MODERATE	AT699_RS21325	c.811G>T	p.Asp271Tyr	811/2052	271/683	0	0	0	0	0	0	0	0	0	0	0	0	0	0	1	0	0	AT699_RS21325		S	membrane
CF3	1774383	T	G	2521.38	missense_variant	MODERATE	AT699_RS07950	c.341T>G	p.Phe114Cys	341/1086	114/361	0	0	0	0	0	0	0	0	0	0	0	0	0	1	0	0	0	AT699_RS07950	pheA	E	chorismate mutase
CF3	6154480	T	A	3732.96	missense_variant	MODERATE	AT699_RS27710	c.884T>A	p.Met295Lys	884/3216	295/1071	0	0	0	0	0	0	0	0	0	0	1	1	0	0	0	0	0	AT699_RS27710	mexF	U	efflux pump
CF3	5210560	G	A	2100.86	missense_variant	MODERATE	AT699_RS23465	c.608C>T	p.Pro203Leu	608/1047	203/348	0	0	0	0	0	0	0	0	0	0	1	0	0	0	0	0	0	AT699_RS23465	iolS_2	C	oxidoreductases (related to aryl-alcohol dehydrogenases)
CF3	4732206	G	T	2463.48	missense_variant	MODERATE	AT699_RS21215	c.597C>A	p.Ser199Arg	597/2202	199/733	0	0	0	0	0	0	0	0	1	0	0	0	0	0	0	0	0	AT699_RS21215	fcuA	P	Outer membrane receptor proteins mostly Fe transport
CF3	1566560	C	A	2320.48	missense_variant	MODERATE	AT699_RS07095	c.1610C>A	p.Thr537Lys	1610/2292	537/763	0	0	0	0	0	0	0	1	0	0	0	0	0	0	0	0	0	AT699_RS07095	relA	KT	In eubacteria ppGpp (guanosine 3'-diphosphate 5-' diphosphate) is a mediator of the stringent response that coordinates a variety of cellular activities in response to changes in nutritional abundance
CF3	5440945	T	C	1701.63	missense_variant	MODERATE	AT699_RS24505	c.302A>G	p.Asp101Gly	302/468	101/155	0	0	0	0	0	0	0	1	0	0	0	0	0	0	0	0	0	AT699_RS24505		K	Barstar (barnase inhibitor)
CF3	3106883	T	C	2408.57	missense_variant	MODERATE	AT699_RS14030	c.365T>C	p.Val122Ala	365/1237	122/411	0	0	0	0	0	0	1	0	0	0	0	0	0	0	0	0	0
CF3	331536	C	G	2375.63	missense_variant	MODERATE	AT699_RS01550	c.149G>C	p.Gly50Ala	149/738	50/245	0	0	0	0	0	0	1	0	0	0	0	0	0	0	0	0	0	AT699_RS01550		S	membrane transporter protein
CF3	2110605	C	G	2166.26	missense_variant	MODERATE	AT699_RS09540	c.958C>G	p.Gln320Glu	958/1524	320/507	0	0	0	0	0	0	1	0	0	0	0	0	0	0	0	0	0	AT699_RS09540	yjgR	S	Bacterial protein of unknown function (DUF853)
CF3	2193079	G	A	3718.58	missense_variant	MODERATE	AT699_RS09900	c.1261G>A	p.Val421Met	1261/2268	421/755	0	0	0	0	0	0	1	0	0	0	0	0	0	0	0	0	0	AT699_RS09900	rpoD	K	Sigma factors are initiation factors that promote the attachment of RNA polymerase to specific initiation sites and are then released. This sigma factor is the primary sigma factor during exponential growth
CF3	3362348	T	G	3600.92	missense_variant	MODERATE	AT699_RS15180	c.124A>C	p.Ile42Leu	124/1386	42/461	0	0	0	0	0	0	1	0	0	0	0	0	0	0	0	0	0	AT699_RS15180	yqcE	P	Nitrate nitrite transporter
CF3	1591249	A	C	2250.79	missense_variant	MODERATE	AT699_RS07220	c.151A>C	p.Ile51Leu	151/510	51/169	0	0	1	0	0	1	0	0	0	0	0	0	0	0	0	0	0	AT699_RS07220	rseA	T	Sigma-E factor negative regulatory protein
CF3	3161393	C	T	2147.11	missense_variant	MODERATE	AT699_RS14250	c.107G>A	p.Gly36Asp	107/1014	36/337	0	0	0	0	0	1	0	0	0	0	0	0	0	0	0	0	0	AT699_RS14250	oppD	P	Belongs to the ABC transporter superfamily
CF3	1589305	G	T	1970.27	missense_variant	MODERATE	AT699_RS07205	c.541G>T	p.Asp181Tyr	541/1230	181/409	0	0	0	0	0	1	0	0	0	0	0	0	0	0	0	0	0	AT699_RS07205	fabF	I	Catalyzes the condensation reaction of fatty acid synthesis by the addition to an acyl acceptor of two carbons from malonyl-ACP
CF3	4500232	GG	CT	1732.7	missense_variant	MODERATE	AT699_RS20270	c.2534_2535delCCinsAG	p.Thr845Lys	2534/12018	845/4005	0	0	0	0	0	1	0	0	0	0	0	0	0	0	0	0	0	AT699_RS20270		Q	PKS_KR
CF3	672683	G	A	1753.62	missense_variant	MODERATE	AT699_RS03125	c.338C>T	p.Thr113Met	338/2487	113/828	0	0	0	0	0	1	0	0	0	0	0	0	0	0	0	0	0	AT699_RS03125	qseC_1	T	PhoQ Sensor
CF3	6152923	C	A	2079.16	missense_variant	MODERATE	AT699_RS27705	c.554C>A	p.Pro185Gln	554/1191	185/396	1	0	1	0	0	1	0	0	0	0	0	0	0	0	0	0	0	AT699_RS27705	mexE	M	Belongs to the membrane fusion protein (MFP) (TC 8.A.1) family
CF3	3000339	A	C	1577.12	missense_variant	MODERATE	AT699_RS13535	c.1274A>C	p.Asp425Ala	1274/1968	425/655	0	0	1	0	0	1	0	0	0	0	0	0	0	0	0	0	0	AT699_RS13535	bcr4	M	Vi polysaccharide export protein VexE
CF3	1385092	C	T	3021.12	missense_variant	MODERATE	AT699_RS06340	c.140C>T	p.Ala47Val	140/774	47/257	0	0	0	0	1	0	0	0	0	0	0	0	0	0	0	0	0	AT699_RS06340	pssA	I	Belongs to the CDP-alcohol phosphatidyltransferase class-I family
CF3	4162037	A	G	2971.28	missense_variant	MODERATE	AT699_RS18675	c.250A>G	p.Thr84Ala	250/390	84/129	0	0	0	0	1	0	0	0	0	0	0	0	0	0	0	0	0	AT699_RS18675		S	Lysozyme inhibitor LprI
CF3	4307387	C	T	2649.76	missense_variant	MODERATE	AT699_RS19385	c.544G>A	p.Ala182Thr	544/1728	182/575	0	0	0	0	1	0	0	0	0	0	0	0	0	0	0	0	0	AT699_RS19385		NT	methyl-accepting chemotaxis protein
CF3	4841342	C	T	2631.74	missense_variant	MODERATE	AT699_RS21655	c.572C>T	p.Pro191Leu	572/1029	191/342	0	0	0	0	1	0	0	0	0	0	0	0	0	0	0	0	0	AT699_RS21655	kdgT	U	2-keto-3-deoxygluconate permease
CF3	6736693	G	A	2206.55	missense_variant	MODERATE	AT699_RS30425	c.1760C>T	p.Ala587Val	1760/2103	587/700	0	0	0	1	1	0	0	0	0	0	0	0	0	0	0	0	0	AT699_RS30425	fusA	J	Catalyzes the GTP-dependent ribosomal translocation step during translation elongation. During this step, the ribosome changes from the pre-translocational (PRE) to the post- translocational (POST) state as the newly formed A-site-bound peptidyl-tRNA and P-site-bound deacylated tRNA move to the P and E sites, respectively. Catalyzes the coordinated movement of the two tRNA molecules, the mRNA and…
CF3	6463314	G	A	2391.08	missense_variant	MODERATE	AT699_RS29130	c.769G>A	p.Asp257Asn	769/990	257/329	0	0	0	1	1	0	0	0	0	0	0	0	0	0	0	0	0	AT699_RS29130	kdsD	M	Belongs to the SIS family. GutQ KpsF subfamily
CF3	36174	A	G	2306.47	missense_variant	MODERATE	AT699_RS00170	c.661A>G	p.Ile221Val	661/981	221/326	0	0	0	0	1	0	0	0	0	0	0	0	0	0	0	0	0	AT699_RS00170		S	protein conserved in bacteria
CF3	967717	T	C	2249.59	missense_variant	MODERATE	AT699_RS04480	c.238T>C	p.Ser80Pro	238/801	80/266	0	0	0	0	1	0	0	0	0	0	0	0	0	0	0	0	0	AT699_RS04480	paaG	I	enoyl-CoA hydratase
CF3	2322865	C	T	2206.9	missense_variant	MODERATE	AT699_RS10495	c.1459C>T	p.Arg487Cys	1459/1473	487/490	0	0	0	0	1	0	0	0	0	0	0	0	0	0	0	0	0	AT699_RS10495		C	Cytochrome c
CF3	5463739	G	A	2007.82	missense_variant	MODERATE	AT699_RS24605	c.130C>T	p.Pro44Ser	130/504	44/167	0	0	0	0	1	0	0	0	0	0	0	0	0	0	0	0	0	AT699_RS24605	ntaB	K	PFAM flavin reductase domain protein, FMN-binding
CF3	4511301	C	T	1838.69	missense_variant	MODERATE	AT699_RS20310	c.614C>T	p.Thr205Ile	614/1182	205/393	0	0	0	0	1	0	0	0	0	0	0	0	0	0	0	0	0	AT699_RS20310	atoB	I	Catalyzes the synthesis of acetoacetyl coenzyme A from two molecules of acetyl coenzyme A. It can also act as a thiolase, catalyzing the reverse reaction and generating two-carbon units from the four-carbon product of fatty acid oxidation
CF3	5587024	G	C	1821.75	missense_variant	MODERATE	AT699_RS25225	c.250G>C	p.Gly84Arg	250/552	84/183	0	0	0	1	1	0	0	0	0	0	0	0	0	0	0	0	0	AT699_RS25225	regA	T	Response regulator consisting of a CheY-like receiver domain and a Fis-type HTH domain
CF3	162424	A	G	1738.03	missense_variant	MODERATE	AT699_RS00755	c.157T>C	p.Ser53Pro	157/1608	53/535	0	0	0	0	1	0	0	0	0	0	0	0	0	0	0	0	0	AT699_RS00755	prfC	J	Increases the formation of ribosomal termination complexes and stimulates activities of RF-1 and RF-2. It binds guanine nucleotides and has strong preference for UGA stop codons. It may interact directly with the ribosome. The stimulation of RF- 1 and RF-2 is significantly reduced by GTP and GDP, but not by GMP
CF3	3456426	A	G	2294.0	missense_variant	MODERATE	AT699_RS15560	c.815A>G	p.Glu272Gly	815/921	272/306	0	1	0	1	1	0	0	0	0	0	0	0	0	0	0	0	0	AT699_RS15560	fusE	V	Belongs to the membrane fusion protein (MFP) (TC 8.A.1) family
CF3	3394998	G	A	1577.22	missense_variant	MODERATE	AT699_RS15300	c.590C>T	p.Ala197Val	590/1473	197/490	0	0	0	1	1	0	0	0	0	0	0	0	0	0	0	0	0	AT699_RS15300		T	PhoQ Sensor
CF3	2491322	C	T	1327.49	missense_variant	MODERATE	AT699_RS11245	c.310G>A	p.Ala104Thr	310/885	104/294	0	0	0	0	1	0	0	0	0	0	0	0	0	0	0	0	0	AT699_RS11245	rpfF	I	enoyl-CoA hydratase
CF3	3767706	GGCC	TTCG	469.937	missense_variant	MODERATE	AT699_RS16885	c.1650_1653delGGCCinsCGAA	p.Ala551Glu	1650/1998	550/665	0	0	0	0	1	0	0	0	0	0	0	0	0	0	0	0	0	AT699_RS16885	traI	U	Type IV secretory pathway VirD2
CF3	3773097	CCACG	ACACC	333.182	missense_variant	MODERATE	AT699_RS16915	c.183_187delCGTGGinsGGTGT	p.Ala63Ser	183/282	61/93	0	0	0	0	1	0	0	0	0	0	0	0	0	0	0	0	0	AT699_RS16915	msi109	K	Helix-turn-helix domain
CF3	3091367	G	C	1199.67	missense_variant	MODERATE	AT699_RS13955	c.674C>G	p.Thr225Arg	674/1314	225/437	0	0	1	0	0	0	0	0	0	0	0	0	0	0	0	0	0	AT699_RS13955		T	PhoQ Sensor
CF3	4429157	C	T	2179.01	missense_variant	MODERATE	AT699_RS19975	c.80C>T	p.Ala27Val	80/978	27/325	0	1	0	0	0	0	0	0	0	0	0	0	0	0	0	0	0	AT699_RS19975		S	Tripartite tricarboxylate transporter family receptor
CF3	3771454	GCGCA	TGCTAGCT	1268.21	missense_variant&conservative_inframe_insertion	MODERATE	AT699_RS16905	c.407_411delTGCGCinsAGCTAGCA	p.Leu136_Arg137delinsGlnLeuAla	407/639	136/212	0	0	0	0	1	0	0	0	0	0	0	0	0	0	0	0	0	AT699_RS16905		D	Cobyrinic acid ac-diamide synthase
CF3	2049419	C	T	3390.92	stop_gained	HIGH	AT699_RS09295	c.550C>T	p.Gln184*	550/1128	184/375	0	0	0	0	0	0	1	0	1	1	1	1	1	1	1	0	1	AT699_RS09295	potA	P	Part of the ABC transporter complex PotABCD involved in spermidine putrescine import. Responsible for energy coupling to the transport system
CF3	5587201	C	T	2459.22	stop_gained	HIGH	AT699_RS25225	c.427C>T	p.Gln143*	427/552	143/183	0	0	0	0	0	0	1	1	1	1	1	1	1	1	1	1	1	AT699_RS25225	regA	T	Response regulator consisting of a CheY-like receiver domain and a Fis-type HTH domain
CF3	990310	G	A	2196.84	stop_gained	HIGH	AT699_RS04575	c.686G>A	p.Trp229*	686/984	229/327	0	0	0	0	0	0	0	0	0	0	0	0	0	0	0	1	0	AT699_RS04575		S	protein conserved in bacteria
CF3	3257786	G	A	1705.98	stop_gained	HIGH	AT699_RS14700	c.662G>A	p.Trp221*	662/1398	221/465	0	0	0	0	0	0	0	0	0	0	0	0	0	0	0	1	0	AT699_RS14700	alcA	Q	oxidoreductase activity
CF3	981083	C	T	1345.3	stop_gained	HIGH	AT699_RS04545	c.374G>A	p.Trp125*	374/1947	125/648	0	0	0	0	0	0	0	0	0	0	0	0	0	0	0	1	0	AT699_RS04545	mutL	L	This protein is involved in the repair of mismatches in DNA. It is required for dam-dependent methyl-directed DNA mismatch repair. May act as a molecular matchmaker , a protein that promotes the formation of a stable complex between two or more DNA-binding proteins in an ATP-dependent manner without itself being part of a final effector complex
CF3	6520223	G	A	2543.57	stop_gained	HIGH	AT699_RS29425	c.277C>T	p.Gln93*	277/339	93/112	0	0	0	0	0	0	0	0	0	0	0	0	0	1	1	0	0	AT699_RS29425	bigR	K	transcriptional
CF3	6152631	C	T	1959.65	stop_gained	HIGH	AT699_RS27705	c.262C>T	p.Gln88*	262/1191	88/396	0	0	1	0	0	0	0	0	0	0	0	0	0	1	1	0	0	AT699_RS27705	mexE	M	Belongs to the membrane fusion protein (MFP) (TC 8.A.1) family
CF3	5808244	C	T	2987.11	stop_gained	HIGH	AT699_RS26255	c.577C>T	p.Gln193*	577/987	193/328	0	0	0	0	0	0	0	0	0	0	1	0	0	0	0	0	0	AT699_RS26255		E	Belongs to the binding-protein-dependent transport system permease family
CF3	6152475	C	T	2257.0	stop_gained	HIGH	AT699_RS27705	c.106C>T	p.Gln36*	106/1191	36/396	0	0	0	0	0	0	1	0	0	0	0	0	0	0	0	0	0	AT699_RS27705	mexE	M	Belongs to the membrane fusion protein (MFP) (TC 8.A.1) family
CF3	6155595	C	T	2528.78	stop_gained	HIGH	AT699_RS27710	c.1999C>T	p.Gln667*	1999/3216	667/1071	0	0	0	0	0	1	0	0	0	0	0	0	0	0	0	0	0	AT699_RS27710	mexF	U	efflux pump
CF3	4513214	C	T	1669.13	stop_gained	HIGH	AT699_RS20320	c.676C>T	p.Gln226*	676/699	226/232	0	0	1	0	0	1	0	0	0	0	0	0	0	0	0	0	0	AT699_RS20320	ligE	O	Glutathione S-transferase
CF3	2514016	C	T	2794.3	stop_gained	HIGH	AT699_RS11355	c.867G>A	p.Trp289*	867/1218	289/405	0	0	0	0	1	0	0	0	0	0	0	0	0	0	0	0	0	AT699_RS11355	MA20_40040	E	ABC-type branched-chain amino acid transport systems periplasmic component
CF3	5084116	C	T	1823.71	stop_gained	HIGH	AT699_RS22870	c.545G>A	p.Trp182*	545/573	182/190	0	0	0	1	0	0	0	0	0	0	0	0	0	0	0	0	0	AT699_RS22870	pgsA	I	Belongs to the CDP-alcohol phosphatidyltransferase class-I family
CF3	1584224	A	C	3638.6	stop_lost&splice_region_variant	HIGH	AT699_RS07175	c.183A>C	p.Ter61Tyrext*?	183/183	61/60	0	0	0	0	0	0	0	1	0	0	0	0	0	0	0	1	0	AT699_RS07175	rpmF	J	Belongs to the bacterial ribosomal protein bL32 family
CF3	847269	G	A	3656.36	synonymous_variant	LOW	AT699_RS03960	c.366G>A	p.Leu122Leu	366/1194	122/397	0	0	0	0	0	0	0	0	0	0	0	0	1	1	1	0	1	AT699_RS03960	yxeP_2	S	Metal-dependent amidase aminoacylase carboxypeptidase
CF3	3121110	G	A	2557.76	synonymous_variant	LOW	AT699_RS14040	c.11826G>A	p.Leu3942Leu	11826/12303	3942/4100	0	0	0	0	0	0	0	0	0	0	0	0	1	1	1	0	1	AT699_RS14040		U	COG3210 Large exoproteins involved in heme utilization or adhesion
CF3	1707132	C	T	3224.86	synonymous_variant	LOW	AT699_RS07720	c.408G>A	p.Leu136Leu	408/2376	136/791	0	0	0	0	0	0	1	1	1	1	1	1	1	1	1	1	1	AT699_RS07720	yhgF	K	accessory protein
CF3	2972590	G	A	2818.89	synonymous_variant	LOW	AT699_RS13430	c.972C>T	p.Gly324Gly	972/1137	324/378	0	0	0	0	0	0	0	0	0	0	0	0	1	1	1	0	1	AT699_RS13430	rtcB	S	release factor H-coupled RctB family protein
CF3	2478363	G	A	1953.54	synonymous_variant	LOW	AT699_RS11190	c.138C>T	p.Ser46Ser	138/477	46/158	0	0	0	0	0	0	0	0	0	0	0	0	0	0	0	0	1	AT699_RS11190	napB	C	Electron transfer subunit of the periplasmic nitrate reductase complex NapAB
CF3	5356749	C	T	1722.41	synonymous_variant	LOW	AT699_RS24090	c.453G>A	p.Leu151Leu	453/984	151/327	0	0	0	0	0	0	0	0	0	0	0	0	0	0	0	0	1	AT699_RS24090	xerD	D	recombinase XerD
CF3	3657212	C	T	2784.3	synonymous_variant	LOW	AT699_RS16380	c.576C>T	p.Ser192Ser	576/1074	192/357	0	0	0	0	0	0	1	1	1	1	1	1	1	1	1	1	1	AT699_RS16380	nicX	E	leucyl aminopeptidase, aminopeptidase T
CF3	3447546	G	A	1669.79	synonymous_variant	LOW	AT699_RS15520	c.1461C>T	p.Asn487Asn	1461/1812	487/603	0	0	0	0	0	0	0	0	0	0	0	0	1	1	1	0	1	AT699_RS15520	xsc	EH	Belongs to the TPP enzyme family
CF3	3776767	G	A	311.293	synonymous_variant	LOW	AT699_RS16940	c.195C>T	p.Ile65Ile	195/210	65/69	0	0	0	0	0	0	1	0	1	0	0	0	1	0	0	0	1	AT699_RS16940
CF3	2248439	CGGA	TGGC	535.371	synonymous_variant	LOW	AT699_RS10095	c.1164_1167delCGGAinsTGGC	p.390	1164/1905	388/634	1	0	1	0	1	1	1	0	0	0	1	0	0	1	1	0	1	AT699_RS10095	ftsQ	NU	Tfp pilus assembly protein FimV
CF3	5978672	G	A	2350.51	synonymous_variant	LOW	AT699_RS26925	c.2358G>A	p.Thr786Thr	2358/2754	786/917	0	0	0	0	0	0	0	0	0	0	0	0	0	0	0	1	0	AT699_RS26925	yhiH	V	abc transporter, ATP-binding protein
CF3	6005125	G	A	2180.46	synonymous_variant	LOW	AT699_RS27040	c.489C>T	p.Tyr163Tyr	489/897	163/298	0	0	0	0	0	0	0	0	0	0	0	0	0	0	0	1	0	AT699_RS27040		K	Transcriptional regulator
CF3	5683221	G	A	2222.19	synonymous_variant	LOW	AT699_RS25700	c.381C>T	p.Asp127Asp	381/2244	127/747	0	0	0	0	0	0	0	0	0	0	0	0	0	0	0	1	0	AT699_RS25700	plcN1	M	COG3511 Phospholipase C
CF3	5421365	C	T	2042.85	synonymous_variant	LOW	AT699_RS24410	c.141C>T	p.Gly47Gly	141/648	47/215	0	0	0	0	0	0	0	0	0	0	0	0	0	0	0	1	0	AT699_RS24410		O	Protein-disulfide isomerase
CF3	6023241	A	G	2063.48	synonymous_variant	LOW	AT699_RS27120	c.390A>G	p.Glu130Glu	390/1701	130/566	0	0	0	0	0	0	0	0	0	0	0	0	0	0	0	1	0	AT699_RS27120	mhpA_2	CH	2-polyprenyl-6-methoxyphenol hydroxylase and related FAD-dependent oxidoreductases
CF3	5984733	G	A	2029.88	synonymous_variant	LOW	AT699_RS26955	c.1014G>A	p.Leu338Leu	1014/1437	338/478	0	0	0	0	0	0	0	0	0	0	0	0	0	0	0	1	0	AT699_RS26955	cioA	C	Cytochrome bd-type quinol oxidase subunit 1
CF3	881353	G	A	1901.79	synonymous_variant	LOW	AT699_RS04095	c.453G>A	p.Ala151Ala	453/459	151/152	0	0	0	0	0	0	0	0	0	0	0	0	0	0	0	1	0	AT699_RS04095	grp	K	transcriptional
CF3	6747860	G	A	1981.52	synonymous_variant	LOW	AT699_RS30470	c.3693C>T	p.Tyr1231Tyr	3693/4245	1231/1414	0	0	0	0	0	0	0	0	0	0	0	0	0	0	0	1	0	AT699_RS30470	rpoC	K	DNA-dependent RNA polymerase catalyzes the transcription of DNA into RNA using the four ribonucleoside triphosphates as substrates
CF3	3567718	C	T	1978.87	synonymous_variant	LOW	AT699_RS16045	c.99C>T	p.Ile33Ile	99/645	33/214	0	0	0	0	0	0	0	0	0	0	0	0	0	0	0	1	0	AT699_RS16045	MA20_01585	S	amine dehydrogenase activity
CF3	5567073	C	T	2345.57	synonymous_variant	LOW	AT699_RS25125	c.1218G>A	p.Leu406Leu	1218/1311	406/436	0	0	0	0	0	0	0	1	0	0	0	0	0	0	0	1	0	AT699_RS25125		P	Sodium:sulfate symporter transmembrane region
CF3	1145379	G	A	1824.47	synonymous_variant	LOW	AT699_RS05260	c.288G>A	p.Leu96Leu	288/2031	96/676	0	0	0	0	0	0	0	0	0	0	0	0	0	0	0	1	0	AT699_RS05260	topB	G	Topoisomerase DNA binding C4 zinc finger
CF3	2196791	G	A	1810.98	synonymous_variant	LOW	AT699_RS09915	c.309C>T	p.Ile103Ile	309/921	103/306	0	0	0	0	0	0	0	0	0	0	0	0	0	0	0	1	0	AT699_RS09915		M	Glycosyltransferase family 9 (heptosyltransferase)
CF3	4434183	G	A	1723.45	synonymous_variant	LOW	AT699_RS19995	c.202C>T	p.Leu68Leu	202/1833	68/610	0	0	0	0	0	0	0	0	0	0	0	0	0	0	0	1	0	AT699_RS19995	yddA	S	ABC transporter, ATP-binding protein
CF3	301185	A	G	1692.27	synonymous_variant	LOW	AT699_RS01415	c.138A>G	p.Glu46Glu	138/1182	46/393	0	0	0	0	0	0	0	0	0	0	0	0	0	0	0	1	0	AT699_RS01415		M	Glycosyl transferase 4-like domain
CF3	4248033	A	G	1545.41	synonymous_variant	LOW	AT699_RS19145	c.69A>G	p.Ala23Ala	69/396	23/131	0	0	0	0	0	0	0	0	0	0	0	0	0	0	0	1	0	AT699_RS19145
CF3	2500419	G	A	1576.82	synonymous_variant	LOW	AT699_RS11290	c.381C>T	p.Ala127Ala	381/744	127/247	0	0	0	0	0	0	0	0	0	0	0	0	0	0	0	1	0	AT699_RS11290		IQ	Dehydrogenases with different specificities (related to short-chain alcohol dehydrogenases)
CF3	4558624	G	C	1474.72	synonymous_variant	LOW	AT699_RS20440	c.963C>G	p.Gly321Gly	963/12591	321/4196	0	0	0	0	0	0	0	0	0	0	0	0	0	0	0	1	0	AT699_RS20440		U	Filamentous haemagglutinin family outer membrane protein
CF3	3628063	C	T	1522.04	synonymous_variant	LOW	AT699_RS16260	c.282G>A	p.Gly94Gly	282/870	94/289	0	0	0	0	0	0	0	0	0	0	0	0	0	0	0	1	0	AT699_RS16260		K	LysR substrate binding domain
CF3	5795196	G	A	1505.02	synonymous_variant	LOW	AT699_RS26190	c.180C>T	p.Ser60Ser	180/483	60/160	0	0	0	0	0	0	0	0	0	0	0	0	0	0	0	1	0	AT699_RS26190
CF3	4233829	G	A	1488.46	synonymous_variant	LOW	AT699_RS19100	c.1659G>A	p.Leu553Leu	1659/2571	553/856	0	0	0	0	0	0	0	0	0	0	0	0	0	0	0	1	0	AT699_RS19100		P	COG1629 Outer membrane receptor proteins, mostly Fe transport
CF3	4068828	C	T	1383.87	synonymous_variant	LOW	AT699_RS18225	c.312G>A	p.Arg104Arg	312/1893	104/630	0	0	0	0	0	0	0	0	0	0	0	0	0	0	0	1	0	AT699_RS18225		S	PepSY-associated TM region
CF3	4090987	A	G	1458.37	synonymous_variant	LOW	AT699_RS18325	c.552T>C	p.Gly184Gly	552/2022	184/673	0	0	0	0	0	0	0	0	0	0	0	0	0	0	0	1	0	AT699_RS18325	irgA	P	COG4771 Outer membrane receptor for ferrienterochelin and colicins
CF3	3672571	C	T	1412.94	synonymous_variant	LOW	AT699_RS16445	c.1158G>A	p.Ala386Ala	1158/1287	386/428	0	0	0	0	0	0	0	0	0	0	0	0	0	0	0	1	0
CF3	5764673	G	A	1356.1	synonymous_variant	LOW	AT699_RS26055	c.445C>T	p.Leu149Leu	445/963	149/320	0	0	0	0	0	0	0	0	0	0	0	0	0	0	0	1	0	AT699_RS26055		S	protein conserved in bacteria
CF3	2778417	G	A	1233.89	synonymous_variant	LOW	AT699_RS12540	c.24C>T	p.Pro8Pro	24/1049	8/348	0	0	0	0	0	0	0	0	0	0	0	0	0	0	0	1	0
CF3	3983065	C	T	1399.75	synonymous_variant	LOW	AT699_RS17875	c.213G>A	p.Val71Val	213/918	71/305	0	0	0	0	0	0	0	0	0	0	0	0	0	0	0	1	0	AT699_RS17875		K	Transcriptional regulator
CF3	458222	C	G	1368.54	synonymous_variant	LOW	AT699_RS02130	c.141G>C	p.Ala47Ala	141/1614	47/537	0	0	0	0	0	0	0	0	0	0	0	0	0	0	0	1	0	AT699_RS02130	dppA2	E	ABC-type dipeptide transport system periplasmic component
CF3	2197524	C	T	1370.61	synonymous_variant	LOW	AT699_RS09920	c.882G>A	p.Leu294Leu	882/1179	294/392	0	0	0	0	0	0	0	0	0	0	0	0	0	0	0	1	0	AT699_RS09920		I	Acyltransferase family
CF3	443745	G	A	1332.36	synonymous_variant	LOW	AT699_RS02070	c.378C>T	p.Ala126Ala	378/981	126/326	0	0	0	0	0	0	0	0	0	0	0	0	0	0	0	1	0	AT699_RS02070	dapD	H	Catalyzes the conversion of the cyclic tetrahydrodipicolinate (THDP) into the acyclic N-succinyl-L-2- amino-6-oxopimelate using succinyl-CoA
CF3	5134411	T	C	1296.26	synonymous_variant	LOW	AT699_RS23090	c.654T>C	p.His218His	654/912	218/303	0	0	0	0	0	0	0	0	0	0	0	0	0	0	0	1	0	AT699_RS23090		GM	Nad-dependent epimerase dehydratase
CF3	5621963	T	C	1291.12	synonymous_variant	LOW	AT699_RS25420	c.474T>C	p.Arg158Arg	474/651	158/216	0	0	0	0	0	0	0	0	0	0	0	0	0	0	0	1	0	AT699_RS25420		S	Oxygenase, catalysing oxidative methylation of damaged DNA
CF3	2955878	C	T	1125.59	synonymous_variant	LOW	AT699_RS13365	c.372C>T	p.Asp124Asp	372/735	124/244	0	0	0	0	0	0	0	0	0	0	0	0	0	0	0	1	0	AT699_RS13365	rph	J	Phosphorolytic exoribonuclease that removes nucleotide residues following the -CCA terminus of tRNA and adds nucleotides to the ends of RNA molecules by using nucleoside diphosphates as substrates
CF3	1841023	T	C	1167.0	synonymous_variant	LOW	AT699_RS08280	c.129T>C	p.Asn43Asn	129/1008	43/335	0	0	0	0	0	0	0	0	0	0	0	0	0	0	0	1	0	AT699_RS08280	yjiA_2	S	Cobalamin synthesis protein cobW C-terminal domain
CF3	2190763	G	C	2105.62	synonymous_variant	LOW	AT699_RS09895	c.1791G>C	p.Gly597Gly	1791/2064	597/687	0	0	0	0	0	0	0	1	0	0	0	0	0	0	0	1	0	AT699_RS09895	dnaG	L	RNA polymerase that catalyzes the synthesis of short RNA molecules used as primers for DNA polymerase during DNA replication
CF3	2653379	A	G	925.066	synonymous_variant	LOW	AT699_RS11940	c.798T>C	p.Pro266Pro	798/872	266/289	0	0	0	0	0	0	0	0	0	0	0	0	0	0	0	1	0
CF3	6666422	G	A	2475.57	synonymous_variant	LOW	AT699_RS30040	c.327C>T	p.Ala109Ala	327/777	109/258	0	0	0	0	0	0	0	0	0	0	0	0	0	0	1	0	0	AT699_RS30040		I	Desaturase
CF3	6051453	C	T	1128.05	synonymous_variant	LOW	AT699_RS27255	c.744G>A	p.Leu248Leu	744/912	248/303	0	0	0	0	0	0	0	0	0	0	0	0	0	1	0	0	0	AT699_RS27255		K	LysR substrate binding domain
CF3	6004162	C	T	2162.79	synonymous_variant	LOW	AT699_RS27035	c.339G>A	p.Leu113Leu	339/1104	113/367	0	0	0	0	0	0	0	0	0	0	0	0	1	0	0	0	0	AT699_RS27035		S	Protein of unknown function (DUF917)
CF3	6049885	G	A	1589.9	synonymous_variant	LOW	AT699_RS27245	c.22C>T	p.Leu8Leu	22/963	8/320	0	0	0	0	0	0	0	0	0	0	0	0	1	0	0	0	0	AT699_RS27245		E	HMGL-like
CF3	3122513	C	T	2927.72	synonymous_variant	LOW	AT699_RS14050	c.51C>T	p.Tyr17Tyr	51/516	17/171	0	0	0	0	0	0	0	0	0	0	1	1	0	0	0	0	0	AT699_RS14050		K	ECF sigma factor
CF3	4102489	C	T	1412.0	synonymous_variant	LOW	AT699_RS18375	c.96C>T	p.Thr32Thr	96/756	32/251	0	0	0	0	0	0	0	0	0	0	0	1	0	0	0	0	0	AT699_RS18375	yueD	S	COG1028 Dehydrogenases with different specificities (related to short-chain alcohol dehydrogenases)
CF3	511418	C	T	2174.28	synonymous_variant	LOW	AT699_RS02410	c.252G>A	p.Leu84Leu	252/735	84/244	0	0	0	0	0	0	0	0	0	1	0	0	0	0	0	0	0	AT699_RS02410	kipI	E	Allophanate hydrolase subunit 1
CF3	4771656	C	A	2064.57	synonymous_variant	LOW	AT699_RS21395	c.66C>A	p.Gly22Gly	66/1710	22/569	0	0	0	0	0	0	0	0	0	1	0	0	0	0	0	0	0	AT699_RS21395		U	Haemolysin secretion/activation protein ShlB/FhaC/HecB
CF3	3249383	G	T	1836.92	synonymous_variant	LOW	AT699_RS14670	c.606C>A	p.Gly202Gly	606/1578	202/525	0	0	0	0	0	0	0	0	0	1	0	0	0	0	0	0	0	AT699_RS14670	ilvA	E	Catalyzes the anaerobic formation of alpha-ketobutyrate and ammonia from threonine in a two-step reaction. The first step involved a dehydration of threonine and a production of enamine intermediates (aminocrotonate), which tautomerizes to its imine form (iminobutyrate). Both intermediates are unstable and short- lived. The second step is the nonenzymatic hydrolysis of the enamine imine intermedi…
CF3	4842110	G	A	1561.44	synonymous_variant	LOW	AT699_RS21660	c.315G>A	p.Glu105Glu	315/1221	105/406	0	0	0	0	0	0	0	0	0	1	0	0	0	0	0	0	0	AT699_RS21660		S	Putative nucleotide-binding of sugar-metabolising enzyme
CF3	2082623	G	A	1320.64	synonymous_variant	LOW	AT699_RS09425	c.243C>T	p.Ile81Ile	243/765	81/254	0	0	0	0	0	0	0	0	0	1	0	0	0	0	0	0	0	AT699_RS09425		S	DUF218 domain
CF3	4221203	C	G	279.023	synonymous_variant	LOW	AT699_RS31125	c.840C>G	p.Arg280Arg	840/918	280/305	0	0	0	0	0	0	0	0	0	1	0	0	0	0	0	0	0	AT699_RS31125		S	Domain of Unknown Function with PDB structure (DUF3850)
CF3	2983092	G	A	1296.09	synonymous_variant	LOW	AT699_RS13475	c.324G>A	p.Leu108Leu	324/903	108/300	0	0	0	0	0	0	0	0	1	0	0	0	0	0	0	0	0	AT699_RS13475		K	Transcriptional regulator
CF3	672196	C	T	2544.47	synonymous_variant	LOW	AT699_RS03125	c.825G>A	p.Glu275Glu	825/2487	275/828	0	0	0	0	0	0	0	1	0	0	0	0	0	0	0	0	0	AT699_RS03125	qseC_1	T	PhoQ Sensor
CF3	5436624	C	T	1954.15	synonymous_variant	LOW	AT699_RS24485	c.480G>A	p.Leu160Leu	480/1011	160/336	0	0	0	0	0	1	0	0	0	0	0	0	0	0	0	0	0	AT699_RS24485	gap	G	Belongs to the glyceraldehyde-3-phosphate dehydrogenase family
CF3	2286805	G	A	1342.65	synonymous_variant	LOW	AT699_RS10280	c.342G>A	p.Leu114Leu	342/402	114/133	0	0	0	0	0	1	0	0	0	0	0	0	0	0	0	0	0	AT699_RS10280	manX	G	COG2893 Phosphotransferase system, mannose fructose-specific component IIA
CF3	2466870	C	T	2703.76	synonymous_variant	LOW	AT699_RS11130	c.957C>T	p.Gly319Gly	957/1035	319/344	0	0	0	0	1	0	0	0	0	0	0	0	0	0	0	0	0	AT699_RS11130	ttrC	P	Polysulphide reductase, NrfD
CF3	999924	C	T	2319.17	synonymous_variant	LOW	AT699_RS04610	c.615C>T	p.Tyr205Tyr	615/891	205/296	0	0	0	0	1	0	0	0	0	0	0	0	0	0	0	0	0	AT699_RS04610	alsR	K	Transcriptional regulator
CF3	963791	G	A	2230.4	synonymous_variant	LOW	AT699_RS04460	c.768C>T	p.Asp256Asp	768/1173	256/390	0	0	0	0	1	0	0	0	0	0	0	0	0	0	0	0	0	AT699_RS04460		I	Thiolase
CF3	312884	C	T	1971.39	synonymous_variant	LOW	AT699_RS01460	c.742C>T	p.Leu248Leu	742/1218	248/405	0	0	0	1	1	0	0	0	0	0	0	0	0	0	0	0	0	AT699_RS01460	hutI	Q	Amidohydrolase family
CF3	4408330	C	T	1585.66	synonymous_variant	LOW	AT699_RS19870	c.807C>T	p.Gly269Gly	807/924	269/307	0	0	0	0	1	0	0	0	0	0	0	0	0	0	0	0	0	AT699_RS19870	nikB	P	ABC-type dipeptide oligopeptide nickel transport systems, permease components
CF3	5481969	C	T	2415.77	synonymous_variant	LOW	AT699_RS24705	c.765G>A	p.Leu255Leu	765/1056	255/351	0	1	0	1	1	0	0	0	0	0	0	0	0	0	0	0	0	AT699_RS24705	yhdN	C	oxidoreductases (related to aryl-alcohol dehydrogenases)
CF3	470657	C	T	1401.88	synonymous_variant	LOW	AT699_RS02190	c.93G>A	p.Glu31Glu	93/1182	31/393	0	0	0	0	1	0	0	0	0	0	0	0	0	0	0	0	0	AT699_RS02190		EGP	Major facilitator Superfamily
CF3	4851495	C	T	1077.36	synonymous_variant	LOW	AT699_RS21710	c.369G>A	p.Pro123Pro	369/657	123/218	0	0	0	0	1	0	0	0	0	0	0	0	0	0	0	0	0	AT699_RS21710
CF3	3775552	C	T	730.482	synonymous_variant	LOW	AT699_RS16935	c.183G>A	p.Glu61Glu	183/318	61/105	0	0	0	0	1	0	0	0	0	0	0	0	0	0	0	0	0	AT699_RS16935	MA20_25550	S	Protein of unknown function (DUF736)
CF3	3767721	G	A	628.873	synonymous_variant	LOW	AT699_RS16885	c.1638C>T	p.Arg546Arg	1638/1998	546/665	0	0	0	0	1	0	0	0	0	0	0	0	0	0	0	0	0	AT699_RS16885	traI	U	Type IV secretory pathway VirD2
CF3	3775495	GACC	CACG	548.029	synonymous_variant	LOW	AT699_RS16935	c.237_240delGGTCinsCGTG	p.81	237/318	79/105	0	0	0	0	1	0	0	0	0	0	0	0	0	0	0	0	0	AT699_RS16935	MA20_25550	S	Protein of unknown function (DUF736)
CF3	3767658	GCGCGCC	TCGGGCG	549.45	synonymous_variant	LOW	AT699_RS16885	c.1695_1701delGGCGCGCinsCGCCCGA	p.568	1695/1998	565/665	0	0	0	0	1	0	0	0	0	0	0	0	0	0	0	0	0	AT699_RS16885	traI	U	Type IV secretory pathway VirD2
CF3	5490139	G	A	1475.18	synonymous_variant	LOW	AT699_RS24765	c.195G>A	p.Leu65Leu	195/426	65/141	0	0	1	0	0	0	0	0	0	0	0	0	0	0	0	0	0	AT699_RS24765
CF3	2358594	C	T	1903.92	synonymous_variant	LOW	AT699_RS10655	c.1179G>A	p.Val393Val	1179/1410	393/469	0	1	0	0	0	0	0	0	0	0	0	0	0	0	0	0	0	AT699_RS10655	srfAB	IQ	AMP-binding enzyme
CF3	2181503	A	G	3922.77	intergenic_variant	MODIFIER	AT699_RS09855//AT699_RS09860	n.2181503A>G	++	42	43	0	0	0	0	0	0	1	1	1	1	1	1	1	1	1	1	1	AT699_RS09855//AT699_RS09860	hfq//hflX	J//S	RNA chaperone that binds small regulatory RNA (sRNAs) and mRNAs to facilitate mRNA translational regulation in response to envelope stress, environmental stress and changes in metabolite concentrations. Also binds with high specificity to tRNAs//GTPase that associates with the 50S ribosomal subunit and may have a role during protein synthesis or ribosome biogenesis
CF3	2121431	GGGGCGCGCGAC	CGGGGGGGCGTGCGAT	2516.29	intergenic_variant	MODIFIER	AT699_RS09585//AT699_RS09590	n.2121431_2121442delGGGGCGCGCGACinsCGGGGGGGCGTGCGAT	++	15	149	1	1	1	1	1	1	1	1	1	1	1	1	1	1	1	0	1	AT699_RS09585//AT699_RS09590	qor//C	C//Belongs to the aldehyde dehydrogenase family	NADPH quinone reductase and related Zn-dependent oxidoreductases//
CF3	6125754	TTATA	CTTCTG	1480.06	intergenic_variant	MODIFIER	AT699_RS27600//AT699_RS27605	n.6125754_6125758delTTATAinsCTTCTG	-+	178	94	1	1	1	1	0	1	1	1	1	1	1	1	1	1	1	1	1	AT699_RS27600//AT699_RS27605	T//opuAC	PhoQ Sensor//E	//WG containing repeat
CF3	1938747	C	CG	1599.13	intergenic_variant	MODIFIER	AT699_RS08735//AT699_RS08740	n.1938747_1938748insG	-+	177	40	1	1	1	1	1	1	1	1	1	1	1	0	1	1	1	1	1	AT699_RS08735//AT699_RS08740	S//IQ	ChrR Cupin-like domain//KR domain	//
CF3	6081889	TCGAAGC	T	1275.66	intergenic_variant	MODIFIER	AT699_RS27395//AT699_RS27400	n.6081890_6081895delCGAAGC	-+	42	215	1	1	1	0	1	1	1	1	1	1	1	1	1	1	1	1	1	AT699_RS27395//AT699_RS27400	K//dgoK	Transcriptional regulator family protein 33//G	//2-dehydro-3-deoxygalactonokinase
CF3	2152676	CCG	C	1487.82	intergenic_variant	MODIFIER	AT699_RS09715//AT699_RS09720	n.2152677_2152678delCG	+-	5	44	0	1	1	1	1	1	0	1	1	1	0	0	1	1	1	1	1	AT699_RS09715//AT699_RS09720	ycbX//sugE	S//U	MOSC domain//Small Multidrug Resistance protein
CF3	6099307	G	GT	1215.45	intergenic_variant	MODIFIER	AT699_RS27455//AT699_RS27465	n.6099307_6099308insT	+-	349	133	1	1	1	1	0	1	1	1	1	1	1	1	1	1	1	1	1	AT699_RS27455//AT699_RS27465	xanP//S	F//YXWGXW repeat (2 copies)	Permease family//
CF3	347920	CT	C	1073.05	intergenic_variant	MODIFIER	AT699_RS01615//AT699_RS01620	n.347921delT	++	586	428	1	1	0	1	1	1	1	1	1	1	1	1	1	1	1	1	1	AT699_RS01615//AT699_RS01620	ntaA_1//metQ	C//M	N5N10-methylene tetrahydromethanopterin reductase//Belongs to the nlpA lipoprotein family
CF3	4626539	GC	G	1036.27	intergenic_variant	MODIFIER	AT699_RS20770//AT699_RS31680	n.4626539delC	+-	71	15	1	1	1	0	1	1	1	1	1	1	1	1	1	1	1	1	1	//	//	//	//
CF3	2060183	AAAAAGCCCCC	GAGGCAACAGAAAAAGCCCG	677.653	intergenic_variant	MODIFIER	AT699_RS09345//AT699_RS09350	n.2060183_2060193delAAAAAGCCCCCinsGAGGCAACAGAAAAAGCCCG	+-	34	209	1	1	1	1	1	0	1	1	1	1	1	1	1	1	1	1	1	AT699_RS09345//AT699_RS09350	phoU//plcN	P//M	Plays a role in the regulation of phosphate uptake//Phospholipase
CF3	2034101	A	AG	1443.24	intergenic_variant	MODIFIER	AT699_RS09215//AT699_RS09220	n.2034101_2034102insG	-+	22	157	1	1	1	1	1	1	1	1	1	1	1	0	1	1	1	1	1	AT699_RS09215//AT699_RS09220	K//S	Transcriptional regulator//metal-dependent hydrolase of the TIM-barrel fold	//
CF3	3396380	CGG	GA	929.958	intergenic_variant	MODIFIER	AT699_RS15305//AT699_RS15310	n.3396380_3396382delCGGinsGA	-+	65	133	1	1	0	1	1	1	1	1	1	1	1	1	1	1	1	1	1	AT699_RS15305//AT699_RS15310	K//MA20_43575	Response regulators consisting of a CheY-like receiver domain and a winged-helix DNA-binding domain//C	//Thiosulfate reductase cytochrome B subunit (membrane anchoring protein)
CF3	5286785	A	G	541.347	intergenic_variant	MODIFIER	AT699_RS23790//AT699_RS23800	n.5286785A>G	-+	2436	218	0	0	0	0	0	0	0	0	0	0	1	1	1	1	1	0	1	AT699_RS23790//AT699_RS23800	L//benK	Type III restriction protein res subunit//EGP	//Major facilitator Superfamily
CF3	4007471	A	TG	574.254	intergenic_variant	MODIFIER	AT699_RS17970//AT699_RS17975	n.4007471delAinsTG	+-	32	107	1	1	0	1	1	1	1	1	1	1	1	1	1	1	1	1	1	AT699_RS17970//AT699_RS17975	cfa//betA	M//C	Cyclopropane fatty acid synthase and related methyltransferases//Belongs to the GMC oxidoreductase family
CF3	6152105	A	C	3513.93	intergenic_variant	MODIFIER	AT699_RS27700//AT699_RS27705	n.6152105A>C	-+	131	265	0	0	0	0	0	0	0	0	0	0	0	0	0	0	0	0	1	AT699_RS27700//AT699_RS27705	K//mexE	Transcriptional regulator//M	//Belongs to the membrane fusion protein (MFP) (TC 8.A.1) family
CF3	5760563	G	A	2471.63	intergenic_variant	MODIFIER	AT699_RS26035//AT699_RS26040	n.5760563G>A	--	5	76	0	0	0	0	0	0	0	0	0	0	0	0	0	0	0	1	0	AT699_RS26035//AT699_RS26040	S//frc_1	Tripartite tricarboxylate transporter family receptor//C	//CoA-transferase family III
CF3	1012238	G	A	3320.63	intergenic_variant	MODIFIER	AT699_RS04675//AT699_RS04680	n.1012238G>A	-+	400	97	0	0	0	0	0	0	0	1	0	0	0	0	0	0	0	1	0	AT699_RS04675//AT699_RS04680	S//macA	Permeases of the major facilitator superfamily//M	//Belongs to the membrane fusion protein (MFP) (TC 8.A.1) family
CF3	5576819	C	T	2277.29	intergenic_variant	MODIFIER	AT699_RS25165//AT699_RS25170	n.5576819C>T	-+	181	54	0	0	0	0	0	0	0	0	0	0	0	0	0	0	0	1	0	AT699_RS25165//AT699_RS25170	EQ//tcyA	PFAM peptidase S58, DmpA//ET	//Belongs to the bacterial solute-binding protein 3 family
CF3	34406	C	T	1930.32	intergenic_variant	MODIFIER	AT699_RS00160//AT699_RS00165	n.34406C>T	+-	32	42	0	0	0	0	0	0	0	0	0	0	0	0	0	0	0	1	0	AT699_RS00160//AT699_RS00165	tetD//syrM1	K//K	COG2207 AraC-type DNA-binding domain-containing proteins//LysR substrate binding domain
CF3	1042071	T	C	2129.34	intergenic_variant	MODIFIER	AT699_RS04760//AT699_RS04765	n.1042071T>C	-+	138	101	0	0	0	0	0	0	0	0	0	0	0	0	0	0	0	1	0	AT699_RS04760//AT699_RS04765	uvrA2//rhmR	L//K	The UvrABC repair system catalyzes the recognition and processing of DNA lesions. UvrA is an ATPase and a DNA-binding protein. A damage recognition complex composed of 2 UvrA and 2 UvrB subunits scans DNA for abnormalities. When the presence of a lesion has been verified by UvrB, the UvrA molecules dissociate//Transcriptional regulator
CF3	6508298	G	T	2064.51	intergenic_variant	MODIFIER	AT699_RS29360//AT699_RS29365	n.6508298G>T	--	19	61	0	0	0	0	0	0	0	0	0	0	0	0	0	0	0	1	0	AT699_RS29360//AT699_RS29365	ohrR//ccpN	K//K	transcriptional//cAMP-binding proteins - catabolite gene activator and regulatory subunit of cAMP-dependent protein kinases
CF3	2389673	A	G	2059.27	intergenic_variant	MODIFIER	AT699_RS10810//AT699_RS10815	n.2389673A>G	-+	42	141	0	0	0	0	0	0	0	0	0	0	0	0	0	0	0	1	0	//AT699_RS10815	//nirK	//Q	//Nitrite reductase
CF3	5286068	C	CGCT	3421.25	intergenic_variant	MODIFIER	AT699_RS23790//AT699_RS23800	n.5286068_5286069insGCT	-+	1719	935	1	1	1	1	1	1	1	1	1	1	0	0	0	0	0	1	0	AT699_RS23790//AT699_RS23800	L//benK	Type III restriction protein res subunit//EGP	//Major facilitator Superfamily
CF3	1957673	A	G	1884.38	intergenic_variant	MODIFIER	AT699_RS08825//AT699_RS08830	n.1957673A>G	-+	704	79	0	0	0	0	0	0	0	0	0	0	0	0	0	0	0	1	0	AT699_RS08825//AT699_RS08830	bph3//tldD	S//S	DNA-binding protein//Responsible for the proteolytic maturation of the E. coli pMccB17 plasmid-encoded microcin B17, an exported protein that targets the essential topoisomerase II DNA gyrase
CF3	2191577	G	GC	1867.11	intergenic_variant	MODIFIER	AT699_RS09895//AT699_RS09900	n.2191577_2191578insC	++	541	242	0	0	0	0	0	0	0	0	0	0	0	0	0	0	0	1	0	AT699_RS09895//AT699_RS09900	dnaG//rpoD	L//K	RNA polymerase that catalyzes the synthesis of short RNA molecules used as primers for DNA polymerase during DNA replication//Sigma factors are initiation factors that promote the attachment of RNA polymerase to specific initiation sites and are then released. This sigma factor is the primary sigma factor during exponential growth
CF3	2087739	A	AG	1769.49	intergenic_variant	MODIFIER	AT699_RS09440//AT699_RS09445	n.2087739_2087740insG	++	135	11	0	0	0	0	0	0	0	0	0	0	0	0	0	0	0	1	0	AT699_RS09440//	kefB//	P//	Belongs to the monovalent cation proton antiporter 2 (CPA2) transporter (TC 2.A.37) family//
CF3	2121431	GGGGCGCGCGAC	CGGGGGGGGCGTGCGAT	1712.4	intergenic_variant	MODIFIER	AT699_RS09585//AT699_RS09590	n.2121431_2121442delGGGGCGCGCGACinsCGGGGGGGGCGTGCGAT	++	15	149	0	0	0	0	0	0	0	0	0	0	0	0	0	0	0	1	0	AT699_RS09585//AT699_RS09590	qor//C	C//Belongs to the aldehyde dehydrogenase family	NADPH quinone reductase and related Zn-dependent oxidoreductases//
CF3	2406155	C	T	1670.65	intergenic_variant	MODIFIER	AT699_RS10880//AT699_RS10885	n.2406155C>T	-+	72	67	0	0	0	0	0	0	0	0	0	0	0	0	0	0	0	1	0	AT699_RS10880//AT699_RS10885	liuC//IQ	I//COG1028 Dehydrogenases with different specificities (related to short-chain alcohol dehydrogenases)	enoyl-CoA hydratase//
CF3	4567326	G	A	1627.48	intergenic_variant	MODIFIER	AT699_RS20495//AT699_RS20500	n.4567326G>A	+-	46	196	0	0	0	0	0	0	0	0	0	0	0	0	0	0	0	1	0	AT699_RS20495//AT699_RS20500	S//	zeta toxin//	//
CF3	5153021	A	G	1631.55	intergenic_variant	MODIFIER	AT699_RS23175//AT699_RS23180	n.5153021A>G	++	22	143	0	0	0	0	0	0	0	0	0	0	0	0	0	0	0	1	0	AT699_RS23175//AT699_RS23180	hup//pecS	L//K	Belongs to the bacterial histone-like protein family//transcriptional
CF3	5285895	C	GCCG	2831.6	intergenic_variant	MODIFIER	AT699_RS23790//AT699_RS23800	n.5285895delCinsGCCG	-+	1546	1108	1	1	1	1	1	1	1	1	1	1	0	0	0	0	0	1	0	AT699_RS23790//AT699_RS23800	L//benK	Type III restriction protein res subunit//EGP	//Major facilitator Superfamily
CF3	3265544	T	C	1569.44	intergenic_variant	MODIFIER	AT699_RS14730//AT699_RS14735	n.3265544T>C	++	125	31	0	0	0	0	0	0	0	0	0	0	0	0	0	0	0	1	0	AT699_RS14730//AT699_RS14735	bcr//fauA	EGP//P	Major facilitator Superfamily//TonB dependent receptor
CF3	2975045	C	T	1484.17	intergenic_variant	MODIFIER	AT699_RS13435//AT699_RS13440	n.2975045C>T	+-	90	27	0	0	0	0	0	0	0	0	0	0	0	0	0	0	0	1	0	AT699_RS13435//AT699_RS13440	S//fbpC	Tripartite tricarboxylate transporter family receptor//E	//ABC transporter
CF3	2194873	C	CG	1306.3	intergenic_variant	MODIFIER	AT699_RS09900//AT699_RS09910	n.2194873_2194874insG	++	787	62	0	0	0	0	0	0	0	0	0	0	0	0	0	0	0	1	0	AT699_RS09900//AT699_RS09910	rpoD//M	K//Glycosyltransferase Family 4	Sigma factors are initiation factors that promote the attachment of RNA polymerase to specific initiation sites and are then released. This sigma factor is the primary sigma factor during exponential growth//
CF3	2088002	T	TG	1295.55	intergenic_variant	MODIFIER	AT699_RS09445//AT699_RS09450	n.2088002_2088003insG	++	25	242	0	0	0	0	0	0	0	0	0	0	0	0	0	0	0	1	0	//AT699_RS09450	//T	//Diguanylate cyclase	//
CF3	2872718	A	G	1161.28	intergenic_variant	MODIFIER	AT699_RS13035//AT699_RS13040	n.2872718A>G	++	230	131	0	0	0	0	0	0	0	0	0	0	0	0	0	0	0	1	0	AT699_RS13035//AT699_RS13040	NPTU//S	ATP-independent chaperone mediated protein folding//Bacterial protein of unknown function (Gcw_chp)	//
CF3	6199840	G	A	913.797	intergenic_variant	MODIFIER	AT699_RS27905//AT699_RS27910	n.6199840G>A	++	370	249	0	0	0	0	0	0	0	0	0	0	0	0	0	0	0	1	0	AT699_RS27905//AT699_RS27910	//cynT	//P	//Reversible hydration of carbon dioxide
CF3	6199853	A	G	1044.48	intergenic_variant	MODIFIER	AT699_RS27905//AT699_RS27910	n.6199853A>G	++	383	236	0	0	0	0	0	0	0	0	0	0	0	0	0	0	0	1	0	AT699_RS27905//AT699_RS27910	//cynT	//P	//Reversible hydration of carbon dioxide
CF3	6158774	G	A	1082.09	intergenic_variant	MODIFIER	AT699_RS27715//AT699_RS27720	n.6158774G>A	++	405	498	0	0	0	0	0	1	0	0	1	0	0	0	0	0	0	1	0	AT699_RS27715//AT699_RS27720	MU//ligT	Outer membrane efflux protein//J	//Hydrolyzes RNA 2',3'-cyclic phosphodiester to an RNA 2'- phosphomonoester
CF3	953270	T	C	909.802	intergenic_variant	MODIFIER	AT699_RS04415//AT699_RS04420	n.953270T>C	--	302	842	0	0	0	0	0	0	0	0	0	0	0	0	0	0	0	1	0	AT699_RS04415//AT699_RS04420	T//C	pathogenesis//CoA-transferase	//
CF3	2007951	T	TGG	501.846	intergenic_variant	MODIFIER	AT699_RS09090//AT699_RS09095	n.2007951_2007952insGG	--	23	15	0	0	0	0	0	0	0	0	0	0	0	0	0	0	0	1	0	AT699_RS09090//AT699_RS09095	egtB//egtD	NT//S	DinB superfamily//Histidine-specific methyltransferase, SAM-dependent
CF3	2451349	C	T	543.016	intergenic_variant	MODIFIER	AT699_RS11050//AT699_RS11055	n.2451349C>T	+-	749	56	0	0	0	0	0	0	0	0	0	0	0	0	0	0	0	1	0	AT699_RS11050//AT699_RS11055	T//yhhW_1	EAL domain//S	//Belongs to the pirin family
CF3	1051190	C	CGG	473.514	intergenic_variant	MODIFIER	AT699_RS04800//AT699_RS04805	n.1051190_1051191insGG	--	132	20	0	0	0	0	0	0	0	0	0	0	0	0	0	0	0	1	0	AT699_RS04800//AT699_RS04805	U//E	COG0559 Branched-chain amino acid ABC-type transport system, permease components//branched-chain amino acid	//
CF3	1295868	A	G	448.507	intergenic_variant	MODIFIER	AT699_RS05940//AT699_RS31455	n.1295868A>G	-+	192	109	0	0	0	0	0	0	0	0	0	0	0	0	0	0	0	1	0	AT699_RS05940//	L//	Belongs to the 'phage' integrase family//	//
CF3	4342263	TATG	T	1248.53	intergenic_variant	MODIFIER	AT699_RS19540//AT699_RS19545	n.4342264_4342266delATG	-+	167	44	1	0	1	0	1	1	0	0	1	1	0	1	0	0	1	0	0	AT699_RS19540//AT699_RS19545	hpaE//hpcD	C//G	belongs to the aldehyde dehydrogenase family//4-hydroxyphenylacetate degradation bifunctional isomerase decarboxylase
CF3	173256	T	G	1393.43	intergenic_variant	MODIFIER	AT699_RS00795//AT699_RS00800	n.173256T>G	--	104	53	0	0	0	0	0	0	0	0	0	0	0	0	0	0	1	0	0	AT699_RS00795//AT699_RS00800	P//E	ABC-type dipeptide oligopeptide nickel transport systems, permease components//Extracellular solute-binding protein, family 5 middle family protein	//
CF3	1883860	A	G	2320.7	intergenic_variant	MODIFIER	AT699_RS08450//AT699_RS08455	n.1883860A>G	--	205	13	0	0	0	0	0	0	0	0	0	0	0	0	0	1	0	0	0	AT699_RS08450//AT699_RS08455	yiaH//S	S//protein conserved in bacteria	Acyltransferase family//
CF3	6199831	C	T	534.705	intergenic_variant	MODIFIER	AT699_RS27905//AT699_RS27910	n.6199831C>T	++	361	258	1	0	1	0	1	1	1	1	1	0	0	0	1	1	0	0	0	AT699_RS27905//AT699_RS27910	//cynT	//P	//Reversible hydration of carbon dioxide
CF3	5068855	G	A	2065.26	intergenic_variant	MODIFIER	AT699_RS22790//AT699_RS22795	n.5068855G>A	--	38	110	0	0	0	0	0	0	0	0	0	0	1	1	0	0	0	0	0	AT699_RS22790//AT699_RS22795	ccoN//ccoS	C//P	Belongs to the heme-copper respiratory oxidase family//Cytochrome oxidase maturation protein, cbb3-type
CF3	1012016	C	T	2136.41	intergenic_variant	MODIFIER	AT699_RS04675//AT699_RS04680	n.1012016C>T	-+	178	319	0	0	0	0	0	1	0	0	0	0	0	0	0	0	0	0	0	AT699_RS04675//AT699_RS04680	S//macA	Permeases of the major facilitator superfamily//M	//Belongs to the membrane fusion protein (MFP) (TC 8.A.1) family
CF3	5921500	A	ATGTAG	1781.19	intergenic_variant	MODIFIER	AT699_RS26715//AT699_RS26720	n.5921500_5921501insTGTAG	++	3	76	0	0	0	0	0	1	0	0	0	0	0	0	0	0	0	0	0	AT699_RS26715//AT699_RS26720	mmsA//E	C//Involved in peptidolytic degradation of cyclic heptapeptide hepatotoxin microcystin (MC)	Aldehyde dehydrogenase family//
CF3	4019752	C	T	2429.83	intergenic_variant	MODIFIER	AT699_RS18015//AT699_RS18020	n.4019752C>T	-+	3	103	0	0	0	0	1	0	0	0	0	0	0	0	0	0	0	0	0	AT699_RS18015//AT699_RS18020	trpB//trpI	E//K	The beta subunit is responsible for the synthesis of L- tryptophan from indole and L-serine//LysR substrate binding domain
CF3	4920257	G	T	2364.22	intergenic_variant	MODIFIER	AT699_RS22025//AT699_RS22030	n.4920257G>T	--	6	117	0	0	0	0	1	0	0	0	0	0	0	0	0	0	0	0	0	AT699_RS22025//AT699_RS22030	//K	//COG0583 Transcriptional regulator	//
CF3	1583237	T	C	2402.05	intergenic_variant	MODIFIER	AT699_RS07165//AT699_RS07170	n.1583237T>C	-+	45	96	0	1	0	1	1	0	0	0	0	0	0	0	0	0	0	0	0	AT699_RS07165//AT699_RS07170	maf//yceD	D//S	Maf-like protein//metal-binding, possibly nucleic acid-binding protein
CF3	3780323	CG	C	885.891	intergenic_variant	MODIFIER	AT699_RS16950//AT699_RS16955	n.3780324delG	-+	342	453	0	0	0	0	1	0	0	0	0	0	0	0	0	0	0	0	0	AT699_RS16950//AT699_RS16955	L//dinJ	Domain of unknown function (DUF932)//L	//TIGRFAM addiction module antitoxin, RelB DinJ family
CF3	3780357	C	T	720.161	intergenic_variant	MODIFIER	AT699_RS16950//AT699_RS16955	n.3780357C>T	-+	376	419	0	0	0	0	1	0	0	0	0	0	0	0	0	0	0	0	0	AT699_RS16950//AT699_RS16955	L//dinJ	Domain of unknown function (DUF932)//L	//TIGRFAM addiction module antitoxin, RelB DinJ family
CF3	3780365	GAGGC	TAGGT	613.304	intergenic_variant	MODIFIER	AT699_RS16950//AT699_RS16955	n.3780365_3780369delGAGGCinsTAGGT	-+	384	411	0	0	0	0	1	0	0	0	0	0	0	0	0	0	0	0	0	AT699_RS16950//AT699_RS16955	L//dinJ	Domain of unknown function (DUF932)//L	//TIGRFAM addiction module antitoxin, RelB DinJ family
CF3	3776272	CG	TC	538.819	intergenic_variant	MODIFIER	AT699_RS16935//AT699_RS16940	n.3776272_3776273delCGinsGA	--	538	480	0	0	0	0	1	0	0	0	0	0	0	0	0	0	0	0	0	AT699_RS16935//AT699_RS16940	MA20_25550//	S//	Protein of unknown function (DUF736)//
CF3	3776229	TT	CC	449.919	intergenic_variant	MODIFIER	AT699_RS16935//AT699_RS16940	n.3776229_3776230delAAinsGG	--	495	523	0	0	0	0	1	0	0	0	0	0	0	0	0	0	0	0	0	AT699_RS16935//AT699_RS16940	MA20_25550//	S//	Protein of unknown function (DUF736)//
CF3	6158802	G	A	298.177	intergenic_variant	MODIFIER	AT699_RS27715//AT699_RS27720	n.6158802G>A	++	433	470	0	0	0	0	1	0	0	0	0	0	0	0	0	0	0	0	0	AT699_RS27715//AT699_RS27720	MU//ligT	Outer membrane efflux protein//J	//Hydrolyzes RNA 2',3'-cyclic phosphodiester to an RNA 2'- phosphomonoester
CF3	6152062	T	C	2501.03	intergenic_variant	MODIFIER	AT699_RS27700//AT699_RS27705	n.6152062T>C	-+	88	308	0	1	0	1	0	0	0	0	0	0	0	0	0	0	0	0	0	AT699_RS27700//AT699_RS27705	K//mexE	Transcriptional regulator//M	//Belongs to the membrane fusion protein (MFP) (TC 8.A.1) family

## Sheet: CF4
Clone	POS	REF	ALT	QUAL	Type of mutation	Effect	Locus tag	Allele	AA change/intergenic direction	Position gene/position from upstream gene	Position aa/position from downstream gene	CF4-S1	CF4-S2	CF4-S3	Locus_tag	Gene_name	COG_annotation	Gene_description
CF4	290729	CGCTGCCGTCCTG	C	1719.78	conservative_inframe_deletion	MODERATE	AT699_RS01370	c.181_192delCAGGACGGCAGC	p.Gln61_Ser64del	192/1032	61/343	0	0	1	AT699_RS01370	gtrB	M	Glycosyl transferase family 2
CF4	6131731	G	A	2531.86	missense_variant	MODERATE	AT699_RS27610	c.2786G>A	p.Arg929His	2786/2877	929/958	0	0	1	AT699_RS27610		S	WG containing repeat
CF4	5290514	C	A	2191.71	missense_variant	MODERATE	AT699_RS23815	c.712G>T	p.Val238Leu	712/1017	238/338	0	0	1	AT699_RS23815	pstC	P	probably responsible for the translocation of the substrate across the membrane
CF4	1527052	T	G	1820.79	missense_variant	MODERATE	AT699_RS06915	c.574A>C	p.Met192Leu	574/735	192/244	0	0	1	AT699_RS06915		K	Response regulators consisting of a CheY-like receiver domain and a winged-helix DNA-binding domain
CF4	765512	T	A	1022.7	missense_variant	MODERATE	AT699_RS03530	c.584T>A	p.Val195Glu	584/879	195/292	0	0	1	AT699_RS03530	nadC	H	Belongs to the NadC ModD family
CF4	3502451	A	C	1025.82	missense_variant	MODERATE	AT699_RS15745	c.1112T>G	p.Val371Gly	1112/1494	371/497	0	0	1	AT699_RS15745		E	Involved in peptidolytic degradation of cyclic heptapeptide hepatotoxin microcystin (MC)
CF4	3516572	G	A	2172.03	missense_variant	MODERATE	AT699_RS15805	c.932G>A	p.Ser311Asn	932/2091	311/696	0	1	0	AT699_RS15805		P	TonB dependent receptor
CF4	149588	T	A	2104.68	missense_variant	MODERATE	AT699_RS00695	c.227T>A	p.Val76Asp	227/1330	76/442	1	1	0
CF4	3235755	G	A	1205.12	missense_variant	MODERATE	AT699_RS14610	c.667G>A	p.Ala223Thr	667/915	223/304	1	1	0	AT699_RS14610	proQ	T	activator of osmoprotectant transporter ProP
CF4	2574280	A	AGG	316.015	intergenic_variant	MODIFIER	AT699_RS11620//AT699_RS11625	n.2574280_2574281insGG	++	23	204	1	0	0	AT699_RS11620//AT699_RS11625	K//speG	Transcriptional regulator//J	//COG1670 Acetyltransferases, including N-acetylases of ribosomal proteins
CF4	5292516	AC	A	312.628	intergenic_variant	MODIFIER	AT699_RS23820//AT699_RS23825	n.5292517delC	--	113	214	1	0	0	AT699_RS23820//AT699_RS23825	pstS//ppk	P//H	Part of the ABC transporter complex PstSACB involved in phosphate import//Catalyzes the reversible transfer of the terminal phosphate of ATP to form a long-chain polyphosphate (polyP)
CF4	398325	GA	G	288.503	intergenic_variant	MODIFIER	AT699_RS01855//AT699_RS01860	n.398326delA	+-	84	115	1	0	0	AT699_RS01855//AT699_RS01860	serA2//ttcA	C//J	Belongs to the D-isomer specific 2-hydroxyacid dehydrogenase family//Catalyzes the ATP-dependent 2-thiolation of cytidine in position 32 of tRNA, to form 2-thiocytidine (s(2)C32). The sulfur atoms are provided by the cysteine cysteine desulfurase (IscS) system

## Sheet: CF5
Clone	POS	REF	ALT	QUAL	Type of mutation	Effect	Locus tag	Allele	AA change/intergenic direction	Position gene/position from upstream gene	Position aa/position from downstream gene	CF5-S1	CF5-S2	CF5-S3a	CF5-S3b	CF5-S4a	CF5-S4b	CF5-S5	CF5-S6a	CF5-S6b	Locus_tag	Gene_name	COG_annotation	Gene_description
CF5	6520391	A	ACAG	489.916	conservative_inframe_insertion	MODERATE	AT699_RS29425	c.106_108dupCTG	p.Leu36dup	108/339	36/112	0	0	0	0	1	0	0	0	0	AT699_RS29425	bigR	K	transcriptional
CF5	1090108	A	ACCG	715.316	disruptive_inframe_insertion	MODERATE	AT699_RS04975	c.348_350dupGCC	p.Pro117dup	351/1548	117/515	1	1	1	1	1	0	1	1	1	AT699_RS04975		T	PhoQ Sensor
CF5	1570582	C	CTGGGG	4997.04	frameshift_variant	HIGH	AT699_RS07110	c.470_474dupTGGGG	p.Ala159fs	475/1200	159/399	0	0	1	1	1	1	1	1	1	AT699_RS07110	trpB	E	The beta subunit is responsible for the synthesis of L- tryptophan from indole and L-serine
CF5	6088490	TG	T	1995.69	frameshift_variant	HIGH	AT699_RS27425	c.1293delG	p.Leu431fs	1293/1389	431/462	0	0	0	0	0	0	0	1	0	AT699_RS27425		S	Domain of unknown function (DUF3526)
CF5	5587687	ATTGGCGC	A	1058.82	frameshift_variant	HIGH	AT699_RS25230	c.105_111delTGGCGCT	p.Gly36fs	105/912	35/303	0	0	0	0	0	1	1	0	0	AT699_RS25230	cyoA	C	Heme copper-type cytochrome quinol oxidases subunit 2
CF5	1320331	CT	GTGGCC	1141.16	frameshift_variant&synonymous_variant	HIGH	AT699_RS06070	c.294_295delCTinsGTGGCC	p.Pro100fs	294/978	98/325	0	0	0	0	1	0	0	0	0	AT699_RS06070		M	Glycosyltransferase family 9 (heptosyltransferase)
CF5	5891826	C	T	2742.22	missense_variant	MODERATE	AT699_RS26605	c.275G>A	p.Arg92His	275/714	92/237	0	0	0	1	0	0	0	0	1	AT699_RS26605		K	Response regulators consisting of a CheY-like receiver domain and a winged-helix DNA-binding domain
CF5	6755172	G	A	2523.86	missense_variant	MODERATE	AT699_RS30475	c.493C>T	p.Arg165Cys	493/4113	165/1370	0	0	0	0	0	0	0	0	1	AT699_RS30475	rpoB	K	DNA-dependent RNA polymerase catalyzes the transcription of DNA into RNA using the four ribonucleoside triphosphates as substrates
CF5	384744	C	G	2527.77	missense_variant	MODERATE	AT699_RS01795	c.743G>C	p.Gly248Ala	743/1530	248/509	0	0	0	1	0	0	0	0	1	AT699_RS01795	aldA	C	Belongs to the aldehyde dehydrogenase family
CF5	5744247	G	A	2519.04	missense_variant	MODERATE	AT699_RS25980	c.1430C>T	p.Ser477Phe	1430/2456	477/817	0	0	1	1	1	1	1	1	1
CF5	1485230	G	A	2617.76	missense_variant	MODERATE	AT699_RS06735	c.395G>A	p.Arg132His	395/639	132/212	0	0	1	1	1	1	1	1	1	AT699_RS06735	mtrR	K	TRANSCRIPTIONal
CF5	896968	T	C	2503.14	missense_variant	MODERATE	AT699_RS04160	c.260T>C	p.Ile87Thr	260/654	87/217	0	0	1	1	1	1	1	1	1	AT699_RS04160	metI	P	transporter permease
CF5	2560157	C	T	2409.22	missense_variant	MODERATE	AT699_RS11550	c.841C>T	p.Arg281Trp	841/1065	281/354	0	0	0	0	0	0	0	0	1	AT699_RS11550		S	Domain of unknown function (DUF4105)
CF5	2661650	C	T	2304.28	missense_variant	MODERATE	AT699_RS11975	c.199C>T	p.Arg67Cys	199/990	67/329	0	0	1	1	1	1	1	1	1	AT699_RS11975	motB	N	With MotA forms the ion channels that couple flagellar rotation to proton sodium motive force across the membrane and forms the stator elements of the rotary flagellar machine
CF5	182170	C	G	2277.14	missense_variant	MODERATE	AT699_RS00835	c.536G>C	p.Gly179Ala	536/903	179/300	0	0	0	0	0	0	0	0	1	AT699_RS00835		K	Transcriptional regulator
CF5	5212370	T	G	1866.7	missense_variant	MODERATE	AT699_RS23470	c.884T>G	p.Leu295Arg	884/948	295/315	0	0	1	1	1	1	1	1	1	AT699_RS23470		K	AraC family transcriptional regulator
CF5	1829992	T	G	1607.51	missense_variant	MODERATE	AT699_RS08210	c.55A>C	p.Lys19Gln	55/1731	19/576	0	0	0	0	0	0	0	0	1	AT699_RS08210	arnT	M	4-amino-4-deoxy-L-arabinose transferase and related glycosyltransferases of PMT family
CF5	3395016	A	G	1456.4	missense_variant	MODERATE	AT699_RS15300	c.572T>C	p.Leu191Pro	572/1473	191/490	0	0	1	1	1	1	1	1	1	AT699_RS15300		T	PhoQ Sensor
CF5	742047	G	T	3017.75	missense_variant	MODERATE	AT699_RS03430	c.231G>T	p.Gln77His	231/1926	77/641	0	0	0	0	0	0	0	1	0	AT699_RS03430	prkA	T	PrkA AAA domain
CF5	5585871	T	C	2299.38	missense_variant	MODERATE	AT699_RS25220	c.304T>C	p.Phe102Leu	304/1203	102/400	0	0	0	0	0	0	0	1	0	AT699_RS25220	regS	T	Histidine kinase
CF5	781669	G	C	1983.89	missense_variant	MODERATE	AT699_RS03610	c.412C>G	p.His138Asp	412/1209	138/402	0	0	0	0	0	0	0	1	0	AT699_RS03610	gltS	P	Catalyzes the sodium-dependent transport of glutamate
CF5	1320525	G	T	1770.6	missense_variant	MODERATE	AT699_RS06070	c.488G>T	p.Arg163Leu	488/978	163/325	0	0	0	0	0	0	0	1	0	AT699_RS06070		M	Glycosyltransferase family 9 (heptosyltransferase)
CF5	796629	G	C	1766.96	missense_variant	MODERATE	AT699_RS03690	c.196C>G	p.Arg66Gly	196/888	66/295	0	0	0	0	0	0	0	1	0	AT699_RS03690		K	Transcriptional regulator
CF5	781722	T	C	1897.21	missense_variant	MODERATE	AT699_RS03610	c.359A>G	p.Asp120Gly	359/1209	120/402	0	0	0	0	0	0	1	0	0	AT699_RS03610	gltS	P	Catalyzes the sodium-dependent transport of glutamate
CF5	4115477	A	C	1685.87	missense_variant	MODERATE	AT699_RS18430	c.130T>G	p.Trp44Gly	130/1038	44/345	0	0	0	0	0	0	1	0	0	AT699_RS18430	livM	U	Belongs to the binding-protein-dependent transport system permease family
CF5	5606664	A	T	1586.98	missense_variant	MODERATE	AT699_RS25325	c.293T>A	p.Leu98Gln	293/810	98/269	0	0	0	0	0	0	1	0	0	AT699_RS25325		S	Belongs to the short-chain dehydrogenases reductases (SDR) family
CF5	4292708	C	T	1447.34	missense_variant	MODERATE	AT699_RS19345	c.1496G>A	p.Gly499Asp	1496/2310	499/769	0	0	0	0	0	0	1	0	0	AT699_RS19345	clpA	O	Belongs to the ClpA ClpB family
CF5	5026214	G	C	1448.95	missense_variant	MODERATE	AT699_RS22560	c.226G>C	p.Ala76Pro	226/1263	76/420	0	0	0	0	0	0	1	0	0	AT699_RS22560	arsB	P	COG1055 Na H antiporter NhaD and related arsenite permeases
CF5	3265645	C	T	1460.49	missense_variant	MODERATE	AT699_RS14735	c.59C>T	p.Thr20Met	59/2205	20/734	0	0	0	0	0	0	1	0	0	AT699_RS14735	fauA	P	TonB dependent receptor
CF5	2062699	A	T	1098.12	missense_variant	MODERATE	AT699_RS09355	c.54T>A	p.Asp18Glu	54/273	18/90	0	0	0	0	0	1	1	0	0	AT699_RS09355	yggX	C	Could be a mediator in iron transactions between iron acquisition and iron-requiring processes, such as synthesis and or repair of Fe-S clusters in biosynthetic enzymes
CF5	1518564	T	G	1178.45	missense_variant	MODERATE	AT699_RS06880	c.2011A>C	p.Thr671Pro	2011/3465	671/1154	0	0	0	0	0	1	0	0	0	AT699_RS06880	mfd	L	Couples transcription and DNA repair by recognizing RNA polymerase (RNAP) stalled at DNA lesions. Mediates ATP-dependent release of RNAP and its truncated transcript from the DNA, and recruitment of nucleotide excision repair machinery to the damaged site
CF5	2993987	C	G	778.577	missense_variant	MODERATE	AT699_RS13510	c.1432C>G	p.Arg478Gly	1432/2061	478/686	0	0	0	0	0	1	0	0	0	AT699_RS13510	wbpT	M	glycosyltransferase group 1 family
CF5	3616345	G	C	405.232	missense_variant	MODERATE	AT699_RS16200	c.2607G>C	p.Met869Ile	2607/3711	869/1236	0	0	0	0	0	1	0	0	0	AT699_RS16200	icmF	S	protein conserved in bacteria
CF5	4474008	A	C	1687.48	missense_variant	MODERATE	AT699_RS20170	c.776T>G	p.Leu259Arg	776/813	259/270	0	0	0	0	1	0	0	0	0	AT699_RS20170		O	ATPase activity
CF5	6711592	G	A	1347.28	missense_variant	MODERATE	AT699_RS30245	c.121C>T	p.Arg41Cys	121/219	41/72	0	0	0	0	1	0	0	0	0	AT699_RS30245	infA	J	One of the essential components for the initiation of protein synthesis. Stabilizes the binding of IF-2 and IF-3 on the 30S subunit to which N-formylmethionyl-tRNA(fMet) subsequently binds. Helps modulate mRNA selection, yielding the 30S pre- initiation complex (PIC). Upon addition of the 50S ribosomal subunit IF-1, IF-2 and IF-3 are released leaving the mature 70S translation initation complex
CF5	5750839	C	T	959.137	missense_variant	MODERATE	AT699_RS31235	c.131G>A	p.Gly44Asp	131/2505	44/834	0	0	1	0	0	0	0	0	0	AT699_RS31235		P	Secretin and TonB N terminus short domain
CF5	5580940	T	G	2727.79	missense_variant	MODERATE	AT699_RS25190	c.659T>G	p.Leu220Arg	659/1290	220/429	0	1	0	0	0	0	0	0	0	AT699_RS25190	uhpB	T	MASE1
CF5	623141	T	A	2029.76	missense_variant	MODERATE	AT699_RS02905	c.473T>A	p.Leu158Gln	473/540	158/179	0	1	0	0	0	0	0	0	0	AT699_RS02905
CF5	4109332	A	C	2053.03	missense_variant	MODERATE	AT699_RS18405	c.182T>G	p.Phe61Cys	182/654	61/217	0	1	0	0	0	0	0	0	0	AT699_RS18405	pfiT	K	Transcriptional regulator
CF5	788331	CGCGAG	TCC	1336.36	missense_variant&disruptive_inframe_deletion	MODERATE	AT699_RS03645	c.459_464delCGCGAGinsTCC	p.Ala154_Ser155delinsPro	459/492	153/163	1	1	0	1	0	1	1	1	1	AT699_RS03645	YPO2978	S	Transmembrane Pair family
CF5	6058697	G	A	2757.7	stop_gained	HIGH	AT699_RS27300	c.303G>A	p.Trp101*	303/579	101/192	0	0	1	1	1	1	1	1	1	AT699_RS27300	ampD	V	N-acetyl-anhydromuranmyl-L-alanine amidase
CF5	454897	C	T	1504.35	stop_gained	HIGH	AT699_RS02120	c.698G>A	p.Trp233*	698/1437	233/478	0	0	0	0	0	0	0	1	0	AT699_RS02120		E	Acetylornithine deacetylase Succinyl-diaminopimelate desuccinylase and related deacylases
CF5	6090720	C	G	1793.84	stop_gained	HIGH	AT699_RS27435	c.621C>G	p.Tyr207*	621/2184	207/727	0	0	0	0	0	0	1	0	0	AT699_RS27435	fhuA	P	TonB-dependent siderophore receptor
CF5	1781095	A	T	2337.09	stop_lost&splice_region_variant	HIGH	AT699_RS07975	c.1713A>T	p.Ter571Tyrext*?	1713/1713	571/570	0	0	1	1	1	1	1	1	1	AT699_RS07975	rpsA	J	thus facilitating recognition of the initiation point. It is needed to translate mRNA with a short Shine-Dalgarno (SD) purine-rich sequence
CF5	1320331	C	G	2789.86	synonymous_variant	LOW	AT699_RS06070	c.294C>G	p.Gly98Gly	294/978	98/325	1	1	1	1	0	1	1	1	1	AT699_RS06070		M	Glycosyltransferase family 9 (heptosyltransferase)
CF5	304818	C	T	2796.0	synonymous_variant	LOW	AT699_RS01425	c.603G>A	p.Ala201Ala	603/1110	201/369	0	0	0	0	0	0	0	1	0	AT699_RS01425	frmA	C	Belongs to the zinc-containing alcohol dehydrogenase family. Class-III subfamily
CF5	5871491	G	C	2589.27	synonymous_variant	LOW	AT699_RS26515	c.1119C>G	p.Gly373Gly	1119/1887	373/628	0	0	0	0	0	0	0	1	0	AT699_RS26515		S	Tetratricopeptide repeats
CF5	1013012	C	T	2556.46	synonymous_variant	LOW	AT699_RS04680	c.678C>T	p.Thr226Thr	678/1185	226/394	0	0	0	0	0	0	1	0	0	AT699_RS04680	macA	M	Belongs to the membrane fusion protein (MFP) (TC 8.A.1) family
CF5	2140768	C	A	750.131	synonymous_variant	LOW	AT699_RS09665	c.42C>A	p.Pro14Pro	42/2322	14/773	0	0	0	0	0	0	1	0	0	AT699_RS09665	parC	L	Topoisomerase IV is essential for chromosome segregation. It relaxes supercoiled DNA. Performs the decatenation events required during the replication of a circular DNA molecule
CF5	5020280	C	T	1058.86	synonymous_variant	LOW	AT699_RS22535	c.252C>T	p.Leu84Leu	252/882	84/293	0	0	0	0	0	1	0	0	0	AT699_RS22535	yedA	EG	COG0697 Permeases of the drug metabolite transporter (DMT) superfamily
CF5	572547	G	A	1445.18	synonymous_variant	LOW	AT699_RS02685	c.912C>T	p.Tyr304Tyr	912/1176	304/391	0	0	0	0	1	0	0	0	0	AT699_RS02685		E	COG0683 ABC-type branched-chain amino acid transport systems, periplasmic component
CF5	1373704	T	C	1274.69	synonymous_variant	LOW	AT699_RS06290	c.675A>G	p.Ala225Ala	675/1794	225/597	0	0	0	0	1	0	0	0	0	AT699_RS06290	irtA	V	COG1132 ABC-type multidrug transport system, ATPase and permease components
CF5	4445425	C	T	898.11	synonymous_variant	LOW	AT699_RS20050	c.297G>A	p.Ala99Ala	297/1116	99/371	0	0	0	0	1	0	0	0	0	AT699_RS20050	metN2	P	Part of the ABC transporter complex MetNIQ involved in methionine import. Responsible for energy coupling to the transport system
CF5	6417208	G	T	2074.54	synonymous_variant	LOW	AT699_RS28930	c.750C>A	p.Arg250Arg	750/1245	250/414	0	0	1	0	0	0	0	0	0	AT699_RS28930	ybdK	H	ATP-dependent carboxylate-amine ligase which exhibits weak glutamate--cysteine ligase activity
CF5	4912709	G	A	3093.15	synonymous_variant	LOW	AT699_RS21995	c.30C>T	p.Ala10Ala	30/849	10/282	0	1	0	0	0	0	0	0	0	AT699_RS21995	mscS	M	mechanosensitive ion channel
CF5	6704170	C	A	1455.57	intergenic_variant	MODIFIER	AT699_RS30195//AT699_RS30200	n.6704170C>A	+-	83	60	1	0	1	1	1	1	1	1	1	AT699_RS30195//AT699_RS30200	hemB//eamA_1	H//EG	Belongs to the ALAD family//EamA-like transporter family
CF5	5447060	CA	GCCC	1236.85	intergenic_variant	MODIFIER	AT699_RS24525//AT699_RS24530	n.5447060_5447061delCAinsGCCC	++	71	542	1	1	1	1	0	1	1	1	1	AT699_RS24525//	aspB//	E//	Aminotransferase//
CF5	5048192	AT	A	857.168	intergenic_variant	MODIFIER	AT699_RS22675//AT699_RS22680	n.5048193delT	--	14	165	1	1	1	1	1	0	1	1	1	AT699_RS22675//	S//	Catalyzes the formation of the isocyclic ring in chlorophyll biosynthesis. Mediates the cyclase reaction, which results in the formation of divinylprotochlorophyllide (Pchlide) characteristic of all chlorophylls from magnesium-protoporphyrin IX 13-monomethyl ester (MgPMME)//	//
CF5	5919902	A	AC	791.571	intergenic_variant	MODIFIER	AT699_RS26705//AT699_RS26710	n.5919902_5919903insC	-+	1498	-1325	1	1	1	1	0	1	1	1	1	AT699_RS26705//AT699_RS26710	ydcR_2//aptA	K//H	Transcriptional regulators containing a DNA-binding HTH domain and an aminotransferase domain (MocR family) and their eukaryotic orthologs//Belongs to the class-III pyridoxal-phosphate-dependent aminotransferase family
CF5	191055	CT	C	879.831	intergenic_variant	MODIFIER	AT699_RS00890//AT699_RS00895	n.191056delT	+-	29	463	1	1	1	1	0	1	1	1	1	AT699_RS00890//AT699_RS00895	mscL//ybgI	M//S	Channel that opens in response to stretch forces in the membrane lipid bilayer. May participate in the regulation of osmotic pressure changes within the cell//NIF3 (NGG1p interacting factor 3)
CF5	4928506	A	AG	682.026	intergenic_variant	MODIFIER	AT699_RS22075//AT699_RS22080	n.4928506_4928507insG	+-	20	960	1	1	1	1	1	1	0	1	1	AT699_RS22075//AT699_RS22080	azr//S	S//Dodecin	NADPH-dependent FMN reductase//
CF5	2092678	A	G	286.542	intergenic_variant	MODIFIER	AT699_RS09460//AT699_RS09490	n.2092678A>G	--	372	6337	0	0	1	0	0	0	0	0	1	AT699_RS09460//AT699_RS09490	rng//dctD	J//T	Ribonuclease E/G family//C4-dicarboxylate transport transcriptional regulatory protein DctD
CF5	5095044	G	A	2420.58	intergenic_variant	MODIFIER	AT699_RS22905//AT699_RS22910	n.5095044G>A	--	195	79	0	0	0	0	0	0	0	1	0	AT699_RS22905//AT699_RS22910	M//K	Belongs to the membrane fusion protein (MFP) (TC 8.A.1) family//Response regulators consisting of a CheY-like receiver domain and a winged-helix DNA-binding domain	//
CF5	3265544	T	C	1496.65	intergenic_variant	MODIFIER	AT699_RS14730//AT699_RS14735	n.3265544T>C	++	125	31	0	0	0	0	0	0	0	1	0	AT699_RS14730//AT699_RS14735	bcr//fauA	EGP//P	Major facilitator Superfamily//TonB dependent receptor
CF5	3265580	G	A	1376.15	intergenic_variant	MODIFIER	AT699_RS14730//AT699_RS14735	n.3265580G>A	++	161	-5	0	0	0	0	0	0	0	1	0	AT699_RS14730//AT699_RS14735	bcr//fauA	EGP//P	Major facilitator Superfamily//TonB dependent receptor
CF5	3515543	G	C	1438.68	intergenic_variant	MODIFIER	AT699_RS15800//AT699_RS15805	n.3515543G>C	-+	114	98	0	0	0	0	0	0	0	1	0	AT699_RS15800//AT699_RS15805	K//P	AraC family transcriptional regulator//TonB dependent receptor	//
CF5	843499	C	T	580.117	intergenic_variant	MODIFIER	AT699_RS03910//AT699_RS03940	n.843499C>T	++	6443	533	0	0	0	0	0	0	0	1	0	AT699_RS03910//AT699_RS03940	lrp_8//S	K//membrane	helix_turn_helix ASNC type//
CF5	6055542	T	G	977.545	intergenic_variant	MODIFIER	AT699_RS27280//AT699_RS27285	n.6055542T>G	+-	152	19	0	0	0	0	1	1	0	0	0	AT699_RS27280//AT699_RS27285	ygaU//ffh	S//U	Lysin motif//Involved in targeting and insertion of nascent membrane proteins into the cytoplasmic membrane. Binds to the hydrophobic signal sequence of the ribosome-nascent chain (RNC) as it emerges from the ribosomes. The SRP-RNC complex is then targeted to the cytoplasmic membrane where it interacts with the SRP receptor FtsY. Interaction with FtsY leads to the transfer of the RNC complex to t…
CF5	2092921	G	A	716.081	intergenic_variant	MODIFIER	AT699_RS09460//AT699_RS09490	n.2092921G>A	--	615	6094	0	0	0	0	1	0	0	0	0	AT699_RS09460//AT699_RS09490	rng//dctD	J//T	Ribonuclease E/G family//C4-dicarboxylate transport transcriptional regulatory protein DctD
CF5	3265545	T	C	522.869	intergenic_variant	MODIFIER	AT699_RS14730//AT699_RS14735	n.3265545T>C	++	126	30	0	0	0	0	1	0	0	0	0	AT699_RS14730//AT699_RS14735	bcr//fauA	EGP//P	Major facilitator Superfamily//TonB dependent receptor

## Sheet: CF6
Clone	POS	REF	ALT	QUAL	Type of mutation	Effect	Locus tag	Allele	AA change/intergenic direction	Position gene/position from upstream gene	Position aa/position from downstream gene	CF6-S1	CF6-S2	CF6-S3a	CF6-S3b	CF6-S4	CF6-S5	Locus_tag	Gene_name	COG_annotation	Gene_description
CF6	1553137	GGAA	G	1006.32	conservative_inframe_deletion	MODERATE	AT699_RS07025	c.364_366delTTC	p.Phe122del	364/984	122/327	0	0	1	0	0	0	AT699_RS07025		U	Belongs to the binding-protein-dependent transport system permease family
CF6	893447	GGCGC	G	1541.94	frameshift_variant	HIGH	AT699_RS04150	c.197_200delGCGC	p.Arg66fs	197/2226	66/741	0	0	0	1	0	1	AT699_RS04150	yicI	G	Belongs to the glycosyl hydrolase 31 family
CF6	6801263	G	C	2855.26	missense_variant	MODERATE	AT699_RS30695	c.748G>C	p.Ala250Pro	748/975	250/324	0	0	0	1	0	1	AT699_RS30695		P	ABC-type dipeptide oligopeptide nickel transport systems, permease components
CF6	6683698	A	C	2502.66	missense_variant	MODERATE	AT699_RS30120	c.620T>G	p.Leu207Arg	620/729	207/242	0	0	0	0	0	1	AT699_RS30120	bioC_2	Q	ubiE/COQ5 methyltransferase family
CF6	1941948	C	A	2326.47	missense_variant	MODERATE	AT699_RS08755	c.905C>A	p.Ala302Glu	905/1878	302/625	0	0	0	1	0	1	AT699_RS08755	livH_8	U	Belongs to the binding-protein-dependent transport system permease family
CF6	6520306	C	T	2332.29	missense_variant	MODERATE	AT699_RS29425	c.194G>A	p.Gly65Asp	194/339	65/112	0	0	0	1	0	1	AT699_RS29425	bigR	K	transcriptional
CF6	5557215	G	C	2327.33	missense_variant	MODERATE	AT699_RS25075	c.531C>G	p.Asp177Glu	531/999	177/332	0	0	0	1	0	1	AT699_RS25075	hmuU	P	Belongs to the binding-protein-dependent transport system permease family. FecCD subfamily
CF6	5566314	G	T	2141.03	missense_variant	MODERATE	AT699_RS25115	c.518G>T	p.Gly173Val	518/693	173/230	0	0	0	1	0	1	AT699_RS25115		K	HTH domain-containing protein 1
CF6	5993419	G	T	2073.8	missense_variant	MODERATE	AT699_RS26995	c.484C>A	p.Pro162Thr	484/927	162/308	0	0	0	1	0	1	AT699_RS26995		K	LysR substrate binding domain
CF6	5916050	G	C	2293.19	missense_variant	MODERATE	AT699_RS26695	c.1796G>C	p.Ser599Thr	1796/2064	599/687	0	1	1	1	1	1	AT699_RS26695	gmr	T	Putative diguanylate phosphodiesterase
CF6	5586162	G	T	2058.16	missense_variant	MODERATE	AT699_RS25220	c.595G>T	p.Ala199Ser	595/1203	199/400	0	0	0	0	0	1	AT699_RS25220	regS	T	Histidine kinase
CF6	5571907	C	T	2000.91	missense_variant	MODERATE	AT699_RS25145	c.983G>A	p.Gly328Asp	983/1407	328/468	0	0	0	1	0	1	AT699_RS25145	gabP	E	Amino acid permease
CF6	3326000	G	T	2008.47	missense_variant	MODERATE	AT699_RS15020	c.303G>T	p.Glu101Asp	303/975	101/324	0	0	0	1	0	1	AT699_RS15020		S	protein conserved in bacteria
CF6	3416658	G	A	1964.93	missense_variant	MODERATE	AT699_RS15405	c.64G>A	p.Gly22Ser	64/546	22/181	0	0	0	0	0	1	AT699_RS15405	folE	H	GTP cyclohydrolase
CF6	2414229	C	A	1828.56	missense_variant	MODERATE	AT699_RS10915	c.403C>A	p.Leu135Met	403/1242	135/413	0	0	0	1	0	1	AT699_RS10915	styA	CH	COG0654 2-polyprenyl-6-methoxyphenol hydroxylase and related FAD-dependent oxidoreductases
CF6	3503740	T	A	1818.34	missense_variant	MODERATE	AT699_RS15750	c.473A>T	p.His158Leu	473/654	158/217	0	0	0	1	0	1	AT699_RS15750	amiR	K	RESPONSE REGULATOR receiver
CF6	3701295	C	G	1751.48	missense_variant	MODERATE	AT699_RS16575	c.379G>C	p.Val127Leu	379/1035	127/344	0	0	0	0	0	1	AT699_RS16575		K	helix_turn_helix, arabinose operon control protein
CF6	2718109	T	C	1648.55	missense_variant	MODERATE	AT699_RS12245	c.817A>G	p.Lys273Glu	817/1167	273/388	0	0	0	1	0	1	AT699_RS12245		C	acyl-CoA dehydrogenase
CF6	3394984	T	C	1562.64	missense_variant	MODERATE	AT699_RS15300	c.604A>G	p.Thr202Ala	604/1473	202/490	0	0	0	1	0	1	AT699_RS15300		T	PhoQ Sensor
CF6	1857510	T	G	1591.37	missense_variant	MODERATE	AT699_RS08350	c.755A>C	p.Gln252Pro	755/945	252/314	0	0	0	0	0	1	AT699_RS08350		K	LysR substrate binding domain
CF6	881304	G	C	1543.88	missense_variant	MODERATE	AT699_RS04095	c.404G>C	p.Ser135Thr	404/459	135/152	0	0	0	1	0	1	AT699_RS04095	grp	K	transcriptional
CF6	2630129	G	A	1474.92	missense_variant	MODERATE	AT699_RS11855	c.209C>T	p.Ala70Val	209/906	70/301	0	0	0	0	0	1	AT699_RS11855	dmlR_14	K	Transcriptional regulator
CF6	2216879	T	A	1177.36	missense_variant	MODERATE	AT699_RS10010	c.44A>T	p.His15Leu	44/1437	15/478	0	0	0	1	0	1	AT699_RS10010		T	PhoQ Sensor
CF6	2470910	G	T	940.385	missense_variant	MODERATE	AT699_RS11140	c.659C>A	p.Ala220Glu	659/1338	220/445	0	0	0	1	0	1	AT699_RS11140	cycH	O	cytochrome c biogenesis
CF6	1428036	A	G	486.451	missense_variant	MODERATE	AT699_RS06520	c.418A>G	p.Lys140Glu	418/444	140/147	0	0	0	1	0	1	AT699_RS06520		S	Protein conserved in bacteria
CF6	1010566	G	A	3558.98	missense_variant	MODERATE	AT699_RS04670	c.143C>T	p.Ser48Leu	143/654	48/217	0	0	0	1	0	1	AT699_RS04670	chaC	P	Catalyzes the cleavage of glutathione into 5-oxo-L- proline and a Cys-Gly dipeptide. Acts specifically on glutathione, but not on other gamma-glutamyl peptides
CF6	5586276	G	C	1753.96	missense_variant	MODERATE	AT699_RS25220	c.709G>C	p.Ala237Pro	709/1203	237/400	0	0	0	0	1	0	AT699_RS25220	regS	T	Histidine kinase
CF6	4989447	G	C	1818.09	missense_variant	MODERATE	AT699_RS22380	c.1333C>G	p.Leu445Val	1333/2172	445/723	0	0	0	0	1	0	AT699_RS22380	cirA	P	TonB-dependent Receptor Plug Domain
CF6	5992287	C	T	1805.59	missense_variant	MODERATE	AT699_RS26990	c.544G>A	p.Gly182Ser	544/1434	182/477	0	0	0	0	1	0	AT699_RS26990	cobZ	C	required for the utilization of tricarballylate as a carbon and energy source by S. enterica
CF6	33833	T	G	1760.95	missense_variant	MODERATE	AT699_RS00160	c.293T>G	p.Phe98Cys	293/834	98/277	0	0	0	0	1	0	AT699_RS00160	tetD	K	COG2207 AraC-type DNA-binding domain-containing proteins
CF6	896346	T	C	1623.85	missense_variant	MODERATE	AT699_RS04155	c.683T>C	p.Val228Ala	683/1089	228/362	0	0	0	0	1	0	AT699_RS04155	metN	P	Part of the ABC transporter complex MetNIQ involved in methionine import. Responsible for energy coupling to the transport system
CF6	680163	A	G	1436.58	missense_variant	MODERATE	AT699_RS03160	c.364A>G	p.Asn122Asp	364/462	122/153	0	0	0	0	1	0	AT699_RS03160	accB	I	first, biotin carboxylase catalyzes the carboxylation of the carrier protein and then the transcarboxylase transfers the carboxyl group to form malonyl-CoA
CF6	4126120	G	C	1559.71	missense_variant	MODERATE	AT699_RS18490	c.551C>G	p.Thr184Ser	551/1212	184/403	0	0	0	0	1	0	AT699_RS18490	iscS	H	Master enzyme that delivers sulfur to a number of partners involved in Fe-S cluster assembly, tRNA modification or cofactor biosynthesis. Catalyzes the removal of elemental sulfur atoms from cysteine to produce alanine. Functions as a sulfur delivery protein for Fe-S cluster synthesis onto IscU, an Fe-S scaffold assembly protein, as well as other S acceptor proteins
CF6	382504	T	A	1549.63	missense_variant	MODERATE	AT699_RS01780	c.179T>A	p.Leu60Gln	179/240	60/79	0	0	0	0	1	0	AT699_RS01780		S	Protein of unknown function (DUF2917)
CF6	1608659	C	A	1225.4	missense_variant	MODERATE	AT699_RS07305	c.530G>T	p.Gly177Val	530/1506	177/501	0	0	0	0	1	0	AT699_RS07305	pepA	E	Presumably involved in the processing and regular turnover of intracellular proteins. Catalyzes the removal of unsubstituted N-terminal amino acids from various peptides
CF6	3912928	C	T	1180.23	missense_variant	MODERATE	AT699_RS17625	c.397G>A	p.Gly133Ser	397/999	133/332	0	0	0	0	1	0	AT699_RS17625		S	Putative cyclase
CF6	3394995	A	T	719.855	missense_variant	MODERATE	AT699_RS15300	c.593T>A	p.Phe198Tyr	593/1473	198/490	0	0	0	0	1	0	AT699_RS15300		T	PhoQ Sensor
CF6	770952	C	T	2258.6	missense_variant	MODERATE	AT699_RS03560	c.434G>A	p.Gly145Asp	434/822	145/273	0	0	1	0	0	0	AT699_RS03560	gloB	S	Thiolesterase that catalyzes the hydrolysis of S-D- lactoyl-glutathione to form glutathione and D-lactic acid
CF6	6205776	G	C	2130.42	missense_variant	MODERATE	AT699_RS27935	c.593G>C	p.Gly198Ala	593/1005	198/334	0	0	1	0	0	0	AT699_RS27935		U	Branched-chain amino acid transport system / permease component
CF6	5531341	C	G	1501.02	missense_variant	MODERATE	AT699_RS24970	c.527C>G	p.Ala176Gly	527/816	176/271	0	1	1	0	0	0	AT699_RS24970	prtR	K	transmembrane transcriptional regulator (anti-sigma factor)
CF6	2707258	T	G	936.455	missense_variant	MODERATE	AT699_RS12180	c.107A>C	p.Asp36Ala	107/1476	36/491	0	0	1	0	0	0	AT699_RS12180	fliI	NU	Flagellar biosynthesis type III secretory pathway ATPase
CF6	1498107	C	G	3464.14	missense_variant	MODERATE	AT699_RS06805	c.330C>G	p.His110Gln	330/1257	110/418	1	0	0	0	0	0	AT699_RS06805	nuoD	C	NDH-1 shuttles electrons from NADH, via FMN and iron- sulfur (Fe-S) centers, to quinones in the respiratory chain. The immediate electron acceptor for the enzyme in this species is believed to be ubiquinone. Couples the redox reaction to proton translocation (for every two electrons transferred, four hydrogen ions are translocated across the cytoplasmic membrane), and thus conserves the redox ene…
CF6	6154135	G	A	3792.29	stop_gained	HIGH	AT699_RS27710	c.539G>A	p.Trp180*	539/3216	180/1071	0	0	0	1	0	1	AT699_RS27710	mexF	U	efflux pump
CF6	1948091	C	T	2706.5	synonymous_variant	LOW	AT699_RS08790	c.766C>T	p.Leu256Leu	766/1185	256/394	0	0	0	1	0	1	AT699_RS08790	yfdZ	E	Aminotransferase
CF6	3302514	G	A	2680.95	synonymous_variant	LOW	AT699_RS14895	c.60C>T	p.Asp20Asp	60/849	20/282	0	0	0	1	0	1	AT699_RS14895		E	ABC transporter
CF6	205174	C	T	2594.03	synonymous_variant	LOW	AT699_RS00985	c.87G>A	p.Lys29Lys	87/813	29/270	0	1	1	1	1	1	AT699_RS00985	yadH	V	Transport permease protein
CF6	5354546	C	A	2432.43	synonymous_variant	LOW	AT699_RS24075	c.789C>A	p.Leu263Leu	789/1029	263/342	0	0	0	1	0	1	AT699_RS24075	adhA	C	Alcohol dehydrogenase GroES-like domain
CF6	973843	C	T	2053.9	synonymous_variant	LOW	AT699_RS04515	c.1305G>A	p.Ser435Ser	1305/1386	435/461	0	0	0	1	0	1	AT699_RS04515	pcnB	H	Adds poly(A) tail to the 3' end of many RNAs, which usually targets these RNAs for decay. Plays a significant role in the global control of gene expression, through influencing the rate of transcript degradation, and in the general RNA quality control
CF6	5611280	C	T	2053.42	synonymous_variant	LOW	AT699_RS25355	c.120C>T	p.Ile40Ile	120/1482	40/493	0	0	0	1	0	1	AT699_RS25355	CP_0318	I	COG1502 Phosphatidylserine phosphatidylglycerophosphate cardiolipi n synthases and related enzymes
CF6	2859824	C	T	1780.12	synonymous_variant	LOW	AT699_RS12965	c.367C>T	p.Leu123Leu	367/999	123/332	0	0	0	0	0	1	AT699_RS12965		P	ABC-type nitrate sulfonate bicarbonate transport systems periplasmic components
CF6	2234006	G	A	414.692	synonymous_variant	LOW	AT699_RS30905	c.1836C>T	p.Thr612Thr	1836/2013	612/670	1	1	1	0	0	1
CF6	5807934	C	T	3276.79	synonymous_variant	LOW	AT699_RS26255	c.267C>T	p.His89His	267/987	89/328	0	0	0	1	0	1	AT699_RS26255		E	Belongs to the binding-protein-dependent transport system permease family
CF6	2165483	C	T	2281.87	synonymous_variant	LOW	AT699_RS09785	c.399C>T	p.Gly133Gly	399/753	133/250	0	0	0	0	1	0	AT699_RS09785	MA20_09790	ET	ABC-type amino acid transport signal transduction systems periplasmic component domain
CF6	869870	C	A	1755.54	synonymous_variant	LOW	AT699_RS04045	c.582C>A	p.Thr194Thr	582/924	194/307	0	0	0	0	1	0	AT699_RS04045	lpxC	M	Catalyzes the hydrolysis of UDP-3-O-myristoyl-N- acetylglucosamine to form UDP-3-O-myristoylglucosamine and acetate, the committed step in lipid A biosynthesis
CF6	4762576	C	T	1339.83	synonymous_variant	LOW	AT699_RS21345	c.624G>A	p.Ala208Ala	624/930	208/309	0	0	0	0	1	0	AT699_RS21345	tadB	U	Type II secretion system (T2SS), protein F
CF6	2216449	C	T	564.118	synonymous_variant	LOW	AT699_RS10010	c.474G>A	p.Arg158Arg	474/1437	158/478	0	0	0	0	1	0	AT699_RS10010		T	PhoQ Sensor
CF6	683193	G	A	408.932	synonymous_variant	LOW	AT699_RS03175	c.522G>A	p.Glu174Glu	522/1413	174/470	0	0	0	1	0	0	AT699_RS03175		S	TIGRFAM MJ0042 family finger-like protein
CF6	560304	CCCCGGGGAG	TCCCCGGGGAC	3494.65	intergenic_variant	MODIFIER	AT699_RS02615//AT699_RS02620	n.560304_560313delCCCCGGGGAGinsTCCCCGGGGAC	--	217	199	0	0	0	1	0	1	AT699_RS02615//AT699_RS02620	cheD//ftsX	NT//D	Probably deamidates glutamine residues to glutamate on methyl-accepting chemotaxis receptors (MCPs), playing an important role in chemotaxis//Part of the ABC transporter FtsEX involved in cellular division
CF6	1883850	T	A	2402.63	intergenic_variant	MODIFIER	AT699_RS08450//AT699_RS08455	n.1883850T>A	--	195	23	0	0	0	0	0	1	AT699_RS08450//AT699_RS08455	yiaH//S	S//protein conserved in bacteria	Acyltransferase family//
CF6	4856221	C	G	1613.17	intergenic_variant	MODIFIER	AT699_RS21740//AT699_RS21755	n.4856221C>G	++	598	68	0	0	0	1	0	1	AT699_RS21740//AT699_RS21755	S//HP	Protein of unknown function (DUF3079)//ATPase activity	//
CF6	3156969	C	T	1628.93	intergenic_variant	MODIFIER	AT699_RS14230//AT699_RS14235	n.3156969C>T	--	100	313	0	1	1	1	1	1	AT699_RS14230//AT699_RS14235	steT//K	E//Helix-turn-helix domain	amino acid//
CF6	525534	G	C	1625.43	intergenic_variant	MODIFIER	AT699_RS02480//AT699_RS02485	n.525534G>C	++	146	49	0	0	0	0	0	1	AT699_RS02480//AT699_RS02485	S//yigP	protein conserved in bacteria//S	//SCP-2 sterol transfer family
CF6	3449932	C	CG	1482.14	intergenic_variant	MODIFIER	AT699_RS15525//AT699_RS15530	n.3449932_3449933insG	++	7	112	1	1	1	1	0	1	AT699_RS15525//AT699_RS15530	K//dbpA	Transcriptional regulator//L	//Belongs to the DEAD box helicase family
CF6	1583235	G	C	3581.25	intergenic_variant	MODIFIER	AT699_RS07165//AT699_RS07170	n.1583235G>C	-+	43	98	0	1	1	1	1	1	AT699_RS07165//AT699_RS07170	maf//yceD	D//S	Maf-like protein//metal-binding, possibly nucleic acid-binding protein
CF6	560308	GGGGAG	CGGGGAC	3181.26	intergenic_variant	MODIFIER	AT699_RS02615//AT699_RS02620	n.560308_560313delGGGGAGinsCGGGGAC	--	221	195	1	1	1	0	1	0	AT699_RS02615//AT699_RS02620	cheD//ftsX	NT//D	Probably deamidates glutamine residues to glutamate on methyl-accepting chemotaxis receptors (MCPs), playing an important role in chemotaxis//Part of the ABC transporter FtsEX involved in cellular division
CF6	6202028	C	T	2767.77	intergenic_variant	MODIFIER	AT699_RS27915//AT699_RS27920	n.6202028C>T	-+	106	100	0	0	1	0	0	0	AT699_RS27915//AT699_RS27920	K//IQ	FCD//COG1028 Dehydrogenases with different specificities (related to short-chain alcohol dehydrogenases)	//
CF6	6055542	T	G	1665.84	intergenic_variant	MODIFIER	AT699_RS27280//AT699_RS27285	n.6055542T>G	+-	152	19	0	1	1	0	0	0	AT699_RS27280//AT699_RS27285	ygaU//ffh	S//U	Lysin motif//Involved in targeting and insertion of nascent membrane proteins into the cytoplasmic membrane. Binds to the hydrophobic signal sequence of the ribosome-nascent chain (RNC) as it emerges from the ribosomes. The SRP-RNC complex is then targeted to the cytoplasmic membrane where it interacts with the SRP receptor FtsY. Interaction with FtsY leads to the transfer of the RNC complex to t…
