# Supplementary material for: Genomic and Phenotypic Evolution of Achromobacter xylosoxidans during Chronic Airway Infections of Patients with Cystic Fibrosis
Source: mSystems. 2021 Jun 29;6(3):e00523-21. doi: 10.1128/mSystems.00523-21 (PMC8269239; doi:10.1128/mSystems.00523-21)
Supplement: TABLE S4 [file msystems.00523-21-st004.xlsx]

## Sheet: coding
Minimum	Maximum	Length	Direction	locus tag	Gene	Name	CF1	CF2	CF3	CF4	CF5	CF6	COG annotation	Gene description
2174176	2175462	1287	+	AT699_RS09825	ispG	ispG CDS	3	0	0	0	0	0	I	Converts 2C-methyl-D-erythritol 2,4-cyclodiphosphate (ME-2,4cPP) into 1-hydroxy-2-methyl-2-(E)-butenyl 4-diphosphate
6087199	6088587	1389	+	AT699_RS27425		ABC transporter permease subunit CDS	3	0	0	0	1	0	S	Domain of unknown function (DUF3526)
6152370	6153560	1191	+	AT699_RS27705	mexE	efflux RND transporter periplasmic adaptor subunit CDS	0	0	4	0	0	0	M	Belongs to the membrane fusion protein (MFP) (TC 8.A.1) family
3394115	3395587	1473	-	AT699_RS15300	PhoQ	HAMP domain-containing histidine kinase CDS	0	0	3	0	1	2	T	PhoQ Sensor
6153597	6156812	3216	+	AT699_RS27710	mexF	efflux RND transporter permease subunit CDS	1	0	3	0	0	1	U	efflux pump
1835331	1836797	1467	-	AT699_RS08250	mucD	DegQ family serine endoprotease CDS	3	0	0	0	0	0	O	Belongs to the peptidase S1C family
1322655	1324199	1545	+	AT699_RS06080		cache domain-containing protein CDS	3	0	0	0	0	0	T	chemotaxis protein
4714663	4716261	1599	-	AT699_RS21140		choline dehydrogenase CDS	3	0	0	0	0	0	C	Belongs to the GMC oxidoreductase family
5559697	5562222	2526	-	AT699_RS25090	bhuR	TonB-dependent hemoglobin/transferrin/lactoferrin family receptor CDS	3	0	0	0	0	0	P	COG1629 Outer membrane receptor proteins, mostly Fe transport
2631861	2635043	3183	+	AT699_RS11865	acrB	efflux RND transporter permease subunit CDS	3	0	1	0	0	0	U	efflux pump
3569400	3572699	3300	+	AT699_RS16055		DUF802 domain-containing protein CDS	3	0	0	0	0	0	D	Domain of unknown function (DUF802)
4531720	4544412	12693	-	AT699_RS20420		filamentous haemagglutinin family protein CDS	4	0	0	0	0	0	S	Filamentous haemagglutinin family outer membrane protein
3109285	3121587	12303	+	AT699_RS14040		filamentous haemagglutinin family protein CDS	3	0	0	0	0	0	U	COG3210 Large exoproteins involved in heme utilization or adhesion
4546996	4559586	12591	-	AT699_RS20440		filamentous haemagglutinin family protein CDS	3	0	2	0	0	0	U	Filamentous haemagglutinin family outer membrane protein
5812064	5812462	399	+	AT699_RS26275	dgkA	diacylglycerol kinase CDS	2	0	0	0	0	0	M	Recycling of diacylglycerol produced during the turnover of membrane phospholipid
5455549	5456319	771	-	AT699_RS24575	nasE	ntrB CDS	2	0	0	0	0	0	P	COG0600 ABC-type nitrate sulfonate bicarbonate transport system, permease component
3397162	3397953	792	+	AT699_RS15315	MA20_43580	molybdopterin-dependent oxidoreductase CDS	2	0	0	0	0	0	S	Sulfite oxidase and related enzymes
5925709	5926614	906	+	AT699_RS26735	gsiD_1	ABC transporter permease CDS	2	0	0	0	0	0	P	ABC-type dipeptide oligopeptide nickel transport systems, permease components
2049994	2050914	921	+	AT699_RS09300	potH	ABC transporter permease subunit CDS	2	0	1	0	0	0	P	Permease
6807229	6808155	927	+	AT699_RS30730		pyridoxal-phosphate dependent enzyme CDS	2	0	0	0	0	0	E	Pyridoxal-phosphate dependent enzyme
4231005	4231937	933	+	AT699_RS19095		FecR domain-containing protein CDS	2	0	1	0	0	0	PT	FecR protein
822864	823805	942	-	AT699_RS03835	VL23_16385	LysR family transcriptional regulator CDS	2	0	0	0	0	0	K	Transcriptional regulator
2542654	2543619	966	+	AT699_RS11475		LysR family transcriptional regulator CDS	2	0	0	0	0	0	K	LysR substrate binding domain
3263085	3264059	975	+	AT699_RS14725	alcR	helix-turn-helix transcriptional regulator CDS	2	0	0	0	0	0	K	helix_turn_helix, arabinose operon control protein
3434538	3435533	996	+	AT699_RS15465		tripartite tricarboxylate transporter substrate binding protein CDS	2	0	0	0	0	0	S	Tripartite tricarboxylate transporter family receptor
4783209	4784219	1011	-	AT699_RS21435	corA	magnesium and cobalt transport protein CorA CDS	2	0	0	0	0	0	P	Transporter
256488	257507	1020	-	AT699_RS01220		NAD(P)-dependent alcohol dehydrogenase CDS	2	0	0	0	0	0	C	Zinc-binding dehydrogenase
3331530	3332582	1053	-	AT699_RS15050		hypothetical protein CDS	2	0	0	0	0	0
632243	633412	1170	+	AT699_RS02940		acyl-CoA dehydrogenase family protein CDS	2	0	0	0	0	0	I	acyl-CoA dehydrogenase
1483418	1484593	1176	-	AT699_RS06730	acrA	MexX/AxyX family multidrug efflux RND transporter periplasmic adaptor subunit CDS	2	0	0	0	0	0	M	Belongs to the membrane fusion protein (MFP) (TC 8.A.1) family
729546	730775	1230	+	AT699_RS03380	tyrS	tyrosine--tRNA ligase CDS	2	0	0	0	0	0	J	Catalyzes the attachment of tyrosine to tRNA(Tyr) in a two-step reaction tyrosine is first activated by ATP to form Tyr- AMP and then transferred to the acceptor end of tRNA(Tyr)
3660745	3662031	1287	-	AT699_RS16395	mdeA	cystathionine gamma-synthase family protein CDS	2	2	0	0	0	0	E	Methionine gamma-lyase
4798066	4799469	1404	-	AT699_RS21490	algC	phosphomannomutase/phosphoglucomutase CDS	2	0	0	0	0	0	G	Phosphoglucomutase
6406736	6408181	1446	-	AT699_RS28875	ctpA	S41 family peptidase CDS	2	0	0	0	0	0	M	Belongs to the peptidase S41A family
1	1461	1461	+	AT699_RS00005	dnaA	dnaA CDS	2	0	0	0	0	0	L	it binds specifically double-stranded DNA at a 9 bp consensus (dnaA box) 5'-TTATC CA A CA A-3'. DnaA binds to ATP and to acidic phospholipids
2240432	2241946	1515	-	AT699_RS10070	aggA	TolC family outer membrane protein CDS	2	0	0	0	0	0	MU	Type I secretion outer membrane protein, TolC family
5248822	5250426	1605	-	AT699_RS23660	pccB	methylcrotonyl-CoA carboxylase carboxyl transferase subunit CDS	2	0	0	0	0	0	I	Acetyl-CoA carboxylase, carboxyltransferase component (subunits alpha and beta)
4028578	4030188	1611	-	AT699_RS18055		choline dehydrogenase CDS	2	0	0	0	0	0	C	Belongs to the GMC oxidoreductase family
1911299	1912960	1662	-	AT699_RS08630	mtbA	MHS family MFS transporter CDS	2	0	0	0	0	0	EGP	Permeases of the major facilitator superfamily
4833758	4835452	1695	+	AT699_RS21630	fadD	long-chain-fatty-acid--CoA ligase CDS	2	0	0	0	0	0	IQ	Acyl-CoA synthetases (AMP-forming) AMP-acid ligases II
6022852	6024552	1701	+	AT699_RS27120	mhpA_2	FAD-dependent oxidoreductase CDS	2	0	0	0	0	0	CH	2-polyprenyl-6-methoxyphenol hydroxylase and related FAD-dependent oxidoreductases
1659021	1660796	1776	-	AT699_RS07540	rlmL	methyltransferase CDS	2	0	0	0	0	0	L	Belongs to the methyltransferase superfamily
5246803	5248818	2016	-	AT699_RS23655		biotin/lipoyl-binding protein CDS	2	0	0	0	0	0	I	carboxylase
1062541	1064766	2226	-	AT699_RS04855		indolepyruvate ferredoxin oxidoreductase subunitalpha CDS	2	0	0	0	0	0	C	Thiamine pyrophosphate enzyme, C-terminal TPP binding
5183099	5185513	2415	+	AT699_RS23325	kefA	mechanosensitive ion channel family protein CDS	2	0	0	0	0	0	M	Small-conductance mechanosensitive channel
5201838	5204429	2592	+	AT699_RS23425	acnB	acnB CDS	2	0	0	0	0	0	C	Belongs to the aconitase IPM isomerase family
872105	874840	2736	+	AT699_RS04060	secA	secA CDS	2	0	0	0	0	0	U	Part of the Sec protein translocase complex. Interacts with the SecYEG preprotein conducting channel. Has a central role in coupling the hydrolysis of ATP to the transfer of proteins into and across the cell membrane, serving both as a receptor for the preprotein-SecB complex and as an ATP-driven molecular motor driving the stepwise translocation of polypeptide chains across the membrane
1465000	1468173	3174	-	AT699_RS06680	czcA	efflux RND transporter permease subunit CDS	2	0	0	0	0	0	V	Belongs to the resistance-nodulation-cell division (RND) (TC 2.A.6) family
291070	294255	3186	-	AT699_RS01375	czcA	CusA/CzcA family heavy metal efflux RND transporter CDS	2	0	0	0	0	0	P	Belongs to the resistance-nodulation-cell division (RND) (TC 2.A.6) family
5824983	5829206	4224	-	AT699_RS31240		autotransporter domain-containing protein CDS	2	0	0	0	0	0	O	protein with a C-terminal OMP (outer membrane protein) domain
1414055	1420108	6054	+	AT699_RS06480	recD2_4	DUF3320 domain-containing protein CDS	2	0	0	0	0	0	L	COG1112 Superfamily I DNA and RNA helicases and helicase subunits
2938621	2946924	8304	+	AT699_RS13330		hemagglutinin repeat-containing protein CDS	2	0	0	0	0	0	U	Haemagluttinin repeat
1721202	1731191	9990	+	AT699_RS30855		hemagglutinin repeat-containing protein CDS	2	0	0	0	0	0	U	Haemagluttinin repeat
3957527	3972187	14661	+	AT699_RS17820		filamentous hemagglutinin N-terminal domain-containing protein CDS	2	0	1	0	0	0	U	TIGRFAM filamentous haemagglutinin family outer membrane protein
2629432	2630337	906	-	AT699_RS11855		LysR family transcriptional regulator CDS	1	0	2	0	0	1	K	Transcriptional regulator
1588765	1589994	1230	+	AT699_RS07205	fabF	fabF CDS	0	1	2	0	0	0	I	Catalyzes the condensation reaction of fatty acid synthesis by the addition to an acyl acceptor of two carbons from malonyl-ACP
2191819	2194086	2268	+	AT699_RS09900	rpoD	rpoD CDS	0	1	2	0	0	0	K	Sigma factors are initiation factors that promote the attachment of RNA polymerase to specific initiation sites and are then released. This sigma factor is the primary sigma factor during exponential growth
670534	673020	2487	-	AT699_RS03125	qseC_1	extracellular solute-binding protein CDS	0	0	2	0	0	0	T	PhoQ Sensor
853714	855441	1728	+	AT699_RS03990	ftsI	penicillin-binding protein 2 CDS	0	0	2	0	0	0	D	Catalyzes cross-linking of the peptidoglycan cell wall at the division septum
2048870	2049997	1128	+	AT699_RS09295	potA	potA CDS	0	0	2	0	0	0	P	Part of the ABC transporter complex PotABCD involved in spermidine putrescine import. Responsible for energy coupling to the transport system
3771226	3771864	639	-	AT699_RS16905		AAA family ATPase CDS	0	0	2	0	0	0	D	Cobyrinic acid ac-diamide synthase
5084088	5084660	573	-	AT699_RS22870	pgsA	pgsA CDS	0	0	2	0	0	0	I	Belongs to the CDP-alcohol phosphatidyltransferase class-I family
5586775	5587326	552	+	AT699_RS25225	regA	response regulator transcription factor CDS	0	0	2	0	0	0	T	Response regulator consisting of a CheY-like receiver domain and a Fis-type HTH domain
6786801	6787967	1167	+	AT699_RS30640	ybdL	pyridoxal phosphate-dependent aminotransferase CDS	0	0	2	0	0	0	E	Aminotransferase
6520161	6520499	339	-	AT699_RS29425	bigR	helix-turn-helix transcriptional regulator CDS	0	1	1	0	1	1	K	transcriptional
895664	896752	1089	+	AT699_RS04155	metN	methionine ABC transporter ATP-binding protein CDS	0	0	1	0	0	1	P	Part of the ABC transporter complex MetNIQ involved in methionine import. Responsible for energy coupling to the transport system
2717759	2718925	1167	-	AT699_RS12245		acyl-CoA/acyl-ACP dehydrogenase CDS	0	0	1	0	0	1	C	acyl-CoA dehydrogenase
3325698	3326672	975	+	AT699_RS15020		tripartite tricarboxylate transporter substrate binding protein CDS	0	0	1	0	0	1	S	protein conserved in bacteria
1517110	1520592	3483	-	AT699_RS06880	mfd	mfd CDS	1	0	1	0	1	0	L	Couples transcription and DNA repair by recognizing RNA polymerase (RNAP) stalled at DNA lesions. Mediates ATP-dependent release of RNAP and its truncated transcript from the DNA, and recruitment of nucleotide excision repair machinery to the damaged site
5743221	5745676	2456	-	AT699_RS25980		ligase-associated DNA damage response DEXH box helicase CDS	0	0	1	0	1	0
1302164	1303168	1005	+	AT699_RS05980	hrcA	hrcA CDS	1	1	1	0	0	0	K	Negative regulator of class I heat shock genes (grpE- dnaK-dnaJ and groELS operons). Prevents heat-shock induction of these operons
234081	236852	2772	+	AT699_RS01115		cation:proton antiporter CDS	1	0	1	0	0	0	PT	Sodium hydrogen exchanger
390085	391605	1521	-	AT699_RS01820	trpE	anthranilate synthase component I CDS	1	0	1	0	0	0	E	Part of a heterotetrameric complex that catalyzes the two-step biosynthesis of anthranilate, an intermediate in the biosynthesis of L-tryptophan. In the first step, the glutamine- binding beta subunit (TrpG) of anthranilate synthase (AS) provides the glutamine amidotransferase activity which generates ammonia as a substrate that, along with chorismate, is used in the second step, catalyzed by the…
774055	777171	3117	+	AT699_RS03580	bepE_2	efflux RND transporter permease subunit CDS	1	0	1	0	0	0	V	Belongs to the resistance-nodulation-cell division (RND) (TC 2.A.6) family
1737794	1740409	2616	-	AT699_RS07815	cphA	cphA CDS	1	0	1	0	0	0	F	cyanophycin
1959482	1960555	1074	+	AT699_RS08835	aroG	aroG CDS	1	0	1	0	0	0	E	Stereospecific condensation of phosphoenolpyruvate (PEP) and D-erythrose-4-phosphate (E4P) giving rise to 3-deoxy-D- arabino-heptulosonate-7-phosphate (DAHP)
2047761	2048864	1104	+	AT699_RS09290	potF	polyamine ABC transporter substrate-binding protein CDS	1	0	1	0	0	0	E	Required for the activity of the bacterial periplasmic transport system of putrescine
2238047	2240212	2166	-	AT699_RS10060	lapB	type I secretion system permease/ATPase CDS	1	0	1	0	0	0	V	COG2274 ABC-type bacteriocin lantibiotic exporters, contain an N-terminal double-glycine peptidase domain
2999051	3001033	1983	+	AT699_RS13535	bcr4	vexE CDS	1	0	1	0	0	0	M	Vi polysaccharide export protein VexE
3278219	3279532	1314	-	AT699_RS14795		MHS family MFS transporter CDS	1	0	1	0	0	0	EGP	Major facilitator Superfamily
3716399	3717262	864	-	AT699_RS16655		SDR family oxidoreductase CDS	1	0	1	0	0	0	IQ	KR domain
4152629	4153846	1218	+	AT699_RS18640	ytpQ	hypothetical protein CDS	1	0	1	0	0	0	S	Belongs to the UPF0354 family
4637679	4640393	2715	-	AT699_RS20835		ATP-binding cassette domain-containing protein CDS	1	0	1	0	0	0	V	ABC transporter transmembrane region
4764575	4765915	1341	-	AT699_RS21355	cpaE	MinD/ParA family protein CDS	1	0	1	0	0	0	U	Pilus assembly protein
4840771	4841799	1029	+	AT699_RS21655	kdgT	2-keto-3-deoxygluconate permease CDS	1	0	1	0	0	0	U	2-keto-3-deoxygluconate permease
4957496	4958719	1224	+	AT699_RS22245	ybdN	DUF3440 domain-containing protein CDS	1	0	1	0	0	0	S	Domain of unknown function (DUF3440)
5008807	5010264	1458	+	AT699_RS22485	cls	cardiolipin synthetase CDS	1	0	1	0	0	0	I	Catalyzes the reversible phosphatidyl group transfer from one phosphatidylglycerol molecule to another to form cardiolipin (CL) (diphosphatidylglycerol) and glycerol
5121311	5122462	1152	+	AT699_RS23035		acyl-CoA dehydrogenase family protein CDS	1	0	1	0	0	0	I	acyl-CoA dehydrogenase
5674492	5675814	1323	+	AT699_RS25660		chromosome partitioning protein ParB CDS	1	0	1	0	0	0	S	Putative ParB-like nuclease
5690494	5694777	4284	+	AT699_RS25735	narB	bifunctional nitrate reductase/sulfite reductaseflavoprotein subunit alpha CDS	1	0	1	0	0	0	C	FAD binding domain
5951185	5954913	3729	-	AT699_RS26820	tamB	translocation/assembly module TamB domain-containing protein CDS	1	0	1	0	0	0	S	TamB, inner membrane protein subunit of TAM complex
6031204	6031980	777	-	AT699_RS27160		SDR family oxidoreductase CDS	1	0	1	0	0	0	IQ	COG1028 Dehydrogenases with different specificities (related to short-chain alcohol dehydrogenases)
6736350	6738452	2103	-	AT699_RS30425	fusA	fusA CDS	1	0	1	0	0	0	J	Catalyzes the GTP-dependent ribosomal translocation step during translation elongation. During this step, the ribosome changes from the pre-translocational (PRE) to the post- translocational (POST) state as the newly formed A-site-bound peptidyl-tRNA and P-site-bound deacylated tRNA move to the P and E sites, respectively. Catalyzes the coordinated movement of the two tRNA molecules, the mRNA and…
6544	7440	897	+	AT699_RS00025		LysR family transcriptional regulator CDS	0	0	1	0	0	0	K	LysR substrate binding domain
35451	36494	1044	+	AT699_RS00170		tripartite tricarboxylate transporter substrate binding protein CDS	0	0	1	0	0	0	S	protein conserved in bacteria
160973	162580	1608	-	AT699_RS00755	prfC	peptide chain release factor 3 CDS	0	0	1	0	0	0	J	Increases the formation of ribosomal termination complexes and stimulates activities of RF-1 and RF-2. It binds guanine nucleotides and has strong preference for UGA stop codons. It may interact directly with the ribosome. The stimulation of RF- 1 and RF-2 is significantly reduced by GTP and GDP, but not by GMP
300050	301048	999	+	AT699_RS01410	rfaZ	putative lipopolysaccharide glycosyltransferase CDS	0	0	1	0	0	0	S	lipopolysaccharide core region biosynthetic process
330947	331684	738	-	AT699_RS01550		sulfite exporter TauE/SafE family protein CDS	0	0	1	0	0	0	S	membrane transporter protein
356379	357284	906	+	AT699_RS01665	ssuB	ATP-binding cassette domain-containing protein CDS	0	0	1	0	0	0	P	Part of the ABC transporter complex SsuABC involved in aliphatic sulfonates import. Responsible for energy coupling to the transport system
399950	400843	894	+	AT699_RS01870	trxB_2	NAD(P)/FAD-dependent oxidoreductase CDS	0	0	1	0	0	0	C	Pyridine nucleotide-disulphide oxidoreductase
424065	424538	474	+	AT699_RS01980	atpI	ATP synthase subunit I CDS	0	0	1	0	0	0	C	ATP synthase I chain
478826	479950	1125	+	AT699_RS02240	nagI	cupin domain-containing protein CDS	0	0	1	0	0	0	Q	Cupin domain
492206	493777	1572	-	AT699_RS02310	gshA	glutamate--cysteine ligase CDS	0	0	1	0	0	0	H	Belongs to the glutamate--cysteine ligase type 1 family. Type 1 subfamily
496585	497193	609	-	AT699_RS02335		SUKH-4 family immunity protein CDS	0	0	1	0	0	0	S	SUKH-4 immunity protein
524390	525388	999	+	AT699_RS02480		Tim44 domain-containing protein CDS	0	0	1	0	0	0	S	protein conserved in bacteria
617041	617961	921	+	AT699_RS02880		branched-chain amino acid ABC transporter permease CDS	0	0	1	0	0	0	U	Belongs to the binding-protein-dependent transport system permease family
732428	733678	1251	+	AT699_RS03395	glyA	serine hydroxymethyltransferase CDS	0	0	1	0	0	0	E	Catalyzes the reversible interconversion of serine and glycine with tetrahydrofolate (THF) serving as the one-carbon carrier. This reaction serves as the major source of one-carbon groups required for the biosynthesis of purines, thymidylate, methionine, and other important biomolecules. Also exhibits THF- independent aldolase activity toward beta-hydroxyamino acids, producing glycine and aldehyd…
786898	787761	864	-	AT699_RS03640	allS_3	LysR family transcriptional regulator CDS	0	0	1	0	0	0	K	Transcriptional regulator
879329	879865	537	-	AT699_RS04085		cysteine dioxygenase family protein CDS	0	0	1	0	0	0	C	Cysteine dioxygenase type I
967480	968280	801	+	AT699_RS04480	paaG	2-(1,2-epoxy-1,2-dihydrophenyl)acetyl-CoA isomerase CDS	0	0	1	0	0	0	I	enoyl-CoA hydratase
979510	981456	1947	-	AT699_RS04545	mutL	mutL CDS	0	0	1	0	0	0	L	This protein is involved in the repair of mismatches in DNA. It is required for dam-dependent methyl-directed DNA mismatch repair. May act as a molecular matchmaker , a protein that promotes the formation of a stable complex between two or more DNA-binding proteins in an ATP-dependent manner without itself being part of a final effector complex
989625	990608	984	+	AT699_RS04575		tripartite tricarboxylate transporter substrate binding protein BugE CDS	0	0	1	0	0	0	S	protein conserved in bacteria
1001437	1002594	1158	-	AT699_RS04625		alpha-hydroxy-acid oxidizing protein CDS	0	0	1	0	0	0	C	L-lactate dehydrogenase
1048228	1050021	1794	-	AT699_RS04795	MA20_18645	branched-chain amino acid ABC transporter ATP-binding protein/permease CDS	0	0	1	0	0	0	P	transport system permease
1191136	1191711	576	-	AT699_RS05515		PIN domain-containing protein CDS	0	0	1	0	0	0	S	PIN domain
1325080	1325325	246	-	AT699_RS06090		hypothetical protein CDS	0	0	1	0	0	0
1384953	1385726	774	+	AT699_RS06340	pssA	pssA CDS	0	0	1	0	0	0	I	Belongs to the CDP-alcohol phosphatidyltransferase class-I family
1564951	1567242	2292	+	AT699_RS07095	relA	bifunctional (p)ppGpp synthetase/guanosine-3',5'-bis(diphosphate) 3'-pyrophosphohydrolase CDS	0	0	1	0	0	0	KT	In eubacteria ppGpp (guanosine 3'-diphosphate 5-' diphosphate) is a mediator of the stringent response that coordinates a variety of cellular activities in response to changes in nutritional abundance
1584042	1584224	183	+	AT699_RS07175	rpmF	rpmF CDS	0	0	1	0	0	0	J	Belongs to the bacterial ribosomal protein bL32 family
1584284	1585351	1068	+	AT699_RS07180	plsX	plsX CDS	0	0	1	0	0	0	I	Catalyzes the reversible formation of acyl-phosphate (acyl-PO(4)) from acyl- acyl-carrier-protein (acyl-ACP). This enzyme utilizes acyl-ACP as fatty acyl donor, but not acyl-CoA
1591099	1591608	510	+	AT699_RS07220	rseA	sigma-E factor negative regulatory protein CDS	0	0	1	0	0	0	T	Sigma-E factor negative regulatory protein
1652776	1653297	522	-	AT699_RS07505	yrdA	gamma carbonic anhydrase family protein CDS	0	0	1	0	0	0	S	Carbonic anhydrases acetyltransferases, isoleucine patch superfamily
1760771	1762981	2211	-	AT699_RS07905		hypothetical protein CDS	0	0	1	0	0	0	S	Bacterial cellulose synthase subunit
1774043	1775128	1086	+	AT699_RS07950	pheA	pheA CDS	0	0	1	0	0	0	E	chorismate mutase
1782025	1783242	1218	+	AT699_RS07990	lapB	lapB CDS	0	0	1	0	0	0	G	Modulates cellular lipopolysaccharide (LPS) levels by regulating LpxC, which is involved in lipid A biosynthesis. May act by modulating the proteolytic activity of FtsH towards LpxC. May also coordinate assembly of proteins involved in LPS synthesis at the plasma membrane
1943305	1944000	696	+	AT699_RS08765	mhbB	fumarylacetoacetate hydrolase family protein CDS	0	0	1	0	0	0	Q	2-keto-4-pentenoate hydratase 2-oxohepta-3-ene-17-dioic acid hydratase (catechol pathway)
1953000	1955705	2706	-	AT699_RS08815	pepN	pepN CDS	0	0	1	0	0	0	E	Domain of unknown function (DUF3458_C) ARM repeats
2039174	2040355	1182	-	AT699_RS09250	argD	aspartate aminotransferase family protein CDS	0	0	1	0	0	0	E	acetylornithine aminotransferase
2107270	2108577	1308	-	AT699_RS09530	purD	purD CDS	0	0	1	0	0	0	F	Belongs to the GARS family
2109648	2111171	1524	+	AT699_RS09540	yjgR	DUF853 domain-containing protein CDS	0	0	1	0	0	0	S	Bacterial protein of unknown function (DUF853)
2136085	2137344	1260	-	AT699_RS09645	rho	rho CDS	0	0	1	0	0	0	K	Facilitates transcription termination by a mechanism that involves Rho binding to the nascent RNA, activation of Rho's RNA-dependent ATPase activity, and release of the mRNA from the DNA template
2300999	2302393	1395	-	AT699_RS10365		MFS transporter CDS	0	0	1	0	0	0	P	Belongs to the major facilitator superfamily
2321407	2322879	1473	+	AT699_RS10495		cytochrome c CDS	0	0	1	0	0	0	C	Cytochrome c
2334212	2335018	807	-	AT699_RS10550		helix-turn-helix transcriptional regulator CDS	0	0	1	0	0	0	K	AraC family
2367871	2368830	960	+	AT699_RS10710		proline dehydrogenase family protein CDS	0	0	1	0	0	0	E	Proline dehydrogenase
2369893	2370831	939	+	AT699_RS10720		alpha/beta fold hydrolase CDS	0	0	1	0	0	0	S	Serine aminopeptidase, S33
2377766	2378479	714	-	AT699_RS10765		ABC transporter permease subunit CDS	0	0	1	0	0	0	P	Binding-protein-dependent transport system inner membrane component
2461786	2464298	2513	+	AT699_RS11115		torA CDS	0	0	1	0	0	0
2490747	2491631	885	-	AT699_RS11245	rpfF	crotonase/enoyl-CoA hydratase family protein CDS	0	0	1	0	0	0	I	enoyl-CoA hydratase
2503339	2505498	2160	-	AT699_RS11305		TonB-dependent siderophore receptor CDS	0	0	1	0	0	0	P	COG1629 Outer membrane receptor proteins, mostly Fe transport
2513665	2514942	1278	-	AT699_RS11355	MA20_40040	ABC transporter substrate-binding protein CDS	0	0	1	0	0	0	E	ABC-type branched-chain amino acid transport systems periplasmic component
2528086	2529099	1014	-	AT699_RS11420	MA20_29430	TRAP transporter substrate-binding protein CDS	0	0	1	0	0	0	G	ABC transporter substrate-binding protein
2579486	2579998	513	+	AT699_RS11650	ylaC_1	sigma-70 family RNA polymerase sigma factor CDS	0	0	1	0	0	0	K	DNA-templated transcription, initiation
2606316	2606903	588	-	AT699_RS11740	gspM	type II secretion system protein M CDS	0	0	1	0	0	0	U	General secretion pathway protein M
2630671	2631846	1176	+	AT699_RS11860	acrA	efflux RND transporter periplasmic adaptor subunit CDS	0	0	1	0	0	0	M	Belongs to the membrane fusion protein (MFP) (TC 8.A.1) family
2703274	2703885	612	-	AT699_RS12165	fliL	fliL CDS	0	0	1	0	0	0	N	Controls the rotational direction of flagella during chemotaxis
2805545	2806690	1146	-	AT699_RS12690	ybhS	ABC transporter permease CDS	0	0	1	0	0	0	V	ABC-type multidrug transport system, permease component
2930427	2932721	2295	-	AT699_RS13295	spoT	bifunctional (p)ppGpp synthetase/guanosine-3',5'-bis(diphosphate) 3'-pyrophosphohydrolase CDS	0	0	1	0	0	0	KT	In eubacteria ppGpp (guanosine 3'-diphosphate 5-' diphosphate) is a mediator of the stringent response that coordinates a variety of cellular activities in response to changes in nutritional abundance
3055427	3056140	714	+	AT699_RS13795		DUF2325 domain-containing protein CDS	0	0	1	0	0	0	M	Uncharacterized protein conserved in bacteria (DUF2325)
3090727	3092040	1314	-	AT699_RS13955		HAMP domain-containing protein CDS	0	0	1	0	0	0	T	PhoQ Sensor
3106519	3107755	1237	+	AT699_RS14030		ABC transporter substrate-binding protein CDS	0	0	1	0	0	0
3136574	3137368	795	+	AT699_RS14135		DUF899 domain-containing protein CDS	0	0	1	0	0	0	S	Bacterial protein of unknown function (DUF899)
3160486	3161499	1014	-	AT699_RS14250	oppD	ABC transporter ATP-binding protein CDS	0	0	1	0	0	0	P	Belongs to the ABC transporter superfamily
3181442	3182068	627	-	AT699_RS14365	gstB	glutathione S-transferase CDS	0	0	1	0	0	0	O	Glutathione S-transferase
3212982	3213380	399	-	AT699_RS14505		DUF2946 family protein CDS	0	0	1	0	0	0
3221871	3223997	2127	+	AT699_RS14550	yvnB	metallophosphoesterase CDS	0	0	1	0	0	0	S	Concanavalin A-like lectin/glucanases superfamily
3248411	3249988	1578	-	AT699_RS14670	ilvA	ilvA CDS	0	0	1	0	0	0	E	Catalyzes the anaerobic formation of alpha-ketobutyrate and ammonia from threonine in a two-step reaction. The first step involved a dehydration of threonine and a production of enamine intermediates (aminocrotonate), which tautomerizes to its imine form (iminobutyrate). Both intermediates are unstable and short- lived. The second step is the nonenzymatic hydrolysis of the enamine imine intermedi…
3257125	3258522	1398	+	AT699_RS14700	alcA	SidA/IucD/PvdA family monooxygenase CDS	0	0	1	0	0	0	Q	oxidoreductase activity
3338417	3339340	924	+	AT699_RS15085		AraC family transcriptional regulator CDS	0	0	1	0	0	0	K	AraC family transcriptional regulator
3357181	3360936	3756	-	AT699_RS15175	narG	nitrate reductase subunit alpha CDS	0	0	1	0	0	0	C	Belongs to the prokaryotic molybdopterin-containing oxidoreductase family
3361086	3362471	1386	-	AT699_RS15180	yqcE	NarK family nitrate/nitrite MFS transporter CDS	0	0	1	0	0	0	P	Nitrate nitrite transporter
3395584	3396315	732	-	AT699_RS15305		response regulator transcription factor CDS	0	0	1	0	0	0	K	Response regulators consisting of a CheY-like receiver domain and a winged-helix DNA-binding domain
3455612	3456532	921	+	AT699_RS15560	fusE	HlyD family secretion protein CDS	0	0	1	0	0	0	V	Belongs to the membrane fusion protein (MFP) (TC 8.A.1) family
3511754	3513199	1446	+	AT699_RS15790		MFS transporter CDS	0	0	1	0	0	0	U	Major Facilitator Superfamily
3719659	3720672	1014	-	AT699_RS16670		hypothetical protein CDS	0	0	1	0	0	0
3767361	3769358	1998	-	AT699_RS16885	traI	relaxase/mobilization nuclease and DUF3363 domain-containing protein CDS	0	0	1	0	0	0	U	Type IV secretory pathway VirD2
3773002	3773283	282	-	AT699_RS16915	msi109	helix-turn-helix domain-containing protein CDS	0	0	1	0	0	0	K	Helix-turn-helix domain
3776752	3776961	210	-	AT699_RS16940		hypothetical protein CDS	0	0	1	0	0	0
3818691	3819656	966	+	AT699_RS17135		2-hydroxyacid dehydrogenase CDS	0	0	1	0	0	0	CH	Belongs to the D-isomer specific 2-hydroxyacid dehydrogenase family
3847551	3848720	1170	-	AT699_RS17250		hypothetical protein CDS	0	0	1	0	0	0	S	cellulase activity
4018541	4019749	1209	-	AT699_RS18015	trpB	trpB CDS	0	0	1	0	0	0	E	The beta subunit is responsible for the synthesis of L- tryptophan from indole and L-serine
4069187	4071604	2418	-	AT699_RS18230		TonB-dependent siderophore receptor CDS	0	0	1	0	0	0	P	COG1629 Outer membrane receptor proteins, mostly Fe transport
4088489	4089451	963	-	AT699_RS18320	fatB	siderophore ABC transporter substrate-binding protein CDS	0	0	1	0	0	0	P	ABC transporter substrate-binding protein
4161788	4162177	390	+	AT699_RS18675		DUF1311 domain-containing protein CDS	0	0	1	0	0	0	S	Lysozyme inhibitor LprI
4268181	4269092	912	-	AT699_RS19245	ehuB	ehuB CDS	0	0	1	0	0	0	ET	ABC-type amino acid transport signal transduction systems periplasmic component domain
4294259	4296481	2223	-	AT699_RS19350	pbpC	pbpC CDS	0	0	1	0	0	0	M	penicillin-binding protein
4306203	4307930	1728	-	AT699_RS19385		MCP four helix bundle domain-containing protein CDS	0	0	1	0	0	0	NT	methyl-accepting chemotaxis protein
4359503	4361149	1647	+	AT699_RS19635		histidinol-phosphatase CDS	0	0	1	0	0	0	S	PHP domain protein
4429078	4430055	978	+	AT699_RS19975		tripartite tricarboxylate transporter substrate binding protein CDS	0	0	1	0	0	0	S	Tripartite tricarboxylate transporter family receptor
4431717	4432520	804	+	AT699_RS19990	nadX	aspartate dehydrogenase CDS	0	0	1	0	0	0	H	Specifically catalyzes the NAD or NADP-dependent dehydrogenation of L-aspartate to iminoaspartate
4453994	4455223	1230	+	AT699_RS20090	MA20_32330	D-amino acid dehydrogenase CDS	0	0	1	0	0	0	C	Catalyzes the oxidative deamination of D-amino acids
4490749	4502766	12018	-	AT699_RS20270		type I polyketide synthase CDS	0	0	1	0	0	0	Q	PKS_KR
4504545	4506104	1560	+	AT699_RS20280		AMP-binding protein CDS	0	0	1	0	0	0	IQ	AMP-binding enzyme C-terminal domain
4510688	4511869	1182	+	AT699_RS20310	atoB	acetyl-CoA C-acyltransferase CDS	0	0	1	0	0	0	I	Catalyzes the synthesis of acetoacetyl coenzyme A from two molecules of acetyl coenzyme A. It can also act as a thiolase, catalyzing the reverse reaction and generating two-carbon units from the four-carbon product of fatty acid oxidation
4512539	4513237	699	+	AT699_RS20320	ligE	glutathione S-transferase family protein CDS	0	0	1	0	0	0	O	Glutathione S-transferase
4627013	4627192	180	-	AT699_RS20780	cinA	hypothetical protein CDS	0	0	1	0	0	0	S	nicotinamide-nucleotide amidase activity
4650078	4650833	756	+	AT699_RS20895	ybhP	endonuclease/exonuclease/phosphatase family protein CDS	0	0	1	0	0	0	L	Endonuclease exonuclease phosphatase family protein
4667482	4669599	2118	+	AT699_RS20940	malQ	malQ CDS	0	0	1	0	0	0	G	4-alpha-glucanotransferase
4699774	4701219	1446	+	AT699_RS21065		phosphohydrolase CDS	0	0	1	0	0	0	K	HD domain
4730601	4732802	2202	-	AT699_RS21215	fcuA	TonB-dependent receptor CDS	0	0	1	0	0	0	P	Outer membrane receptor proteins mostly Fe transport
4757764	4759815	2052	-	AT699_RS21325		hypothetical protein CDS	0	0	1	0	0	0	S	membrane
4765912	4767234	1323	-	AT699_RS21360	cpaC	type II secretion system protein CDS	0	0	1	0	0	0	U	Belongs to the GSP D family
4770267	4771097	831	-	AT699_RS21390	coxC	hypothetical protein CDS	0	0	1	0	0	0	T	Bacterial signalling protein N terminal repeat
4835496	4837064	1569	-	AT699_RS21635		sulfatase-like hydrolase/transferase CDS	0	0	1	0	0	0	P	Type I phosphodiesterase / nucleotide pyrophosphatase
4889745	4890389	645	-	AT699_RS21895	alkA	DNA-3-methyladenine glycosylase 2 family protein CDS	0	0	1	0	0	0	L	COG0122 3-methyladenine DNA glycosylase 8-oxoguanine DNA glycosylase
4930391	4931308	918	-	AT699_RS22090		LysR family transcriptional regulator CDS	0	0	1	0	0	0	K	LysR substrate binding domain
4943642	4944766	1125	-	AT699_RS22165	bamC	bamC CDS	0	0	1	0	0	0	M	lipoprotein
4955186	4956826	1641	+	AT699_RS22235		PQQ-like beta-propeller repeat protein CDS	0	0	1	0	0	0	S	amino acid activation for nonribosomal peptide biosynthetic process
5048719	5049246	528	-	AT699_RS22685		DUF4189 domain-containing protein CDS	0	0	1	0	0	0	S	Domain of unknown function (DUF4189)
5199745	5200629	885	+	AT699_RS23415		hypothetical protein CDS	0	0	1	0	0	0
5210121	5211167	1047	-	AT699_RS23465	iolS_2	aldo/keto reductase CDS	0	0	1	0	0	0	C	oxidoreductases (related to aryl-alcohol dehydrogenases)
5281419	5284349	2931	-	AT699_RS23790		DEAD/DEAH box helicase family protein CDS	0	0	1	0	0	0	L	Type III restriction protein res subunit
5292730	5294805	2076	-	AT699_RS23825	ppk	ppk1 CDS	0	0	1	0	0	0	H	Catalyzes the reversible transfer of the terminal phosphate of ATP to form a long-chain polyphosphate (polyP)
5322393	5324585	2193	+	AT699_RS23940		GAF domain-containing protein CDS	0	0	1	0	0	0	T	Histidine kinase
5326283	5327077	795	-	AT699_RS23960	ssuC_1	ABC transporter permease CDS	0	0	1	0	0	0	P	ABC transporter
5342258	5343211	954	+	AT699_RS24010	fabK	nitronate monooxygenase CDS	0	0	1	0	0	0	S	Dioxygenases related to 2-nitropropane dioxygenase
5407049	5408881	1833	+	AT699_RS24330	ggt1	gamma-glutamyltransferase family protein CDS	0	0	1	0	0	0	E	gamma-glutamyltransferase
5412313	5413155	843	-	AT699_RS24355	phnC	phnC CDS	0	0	1	0	0	0	P	Part of the ABC transporter complex PhnCDE involved in phosphonates import. Responsible for energy coupling to the transport system
5416902	5417249	348	-	AT699_RS24390		hypothetical protein CDS	0	0	1	0	0	0
5440779	5441246	468	-	AT699_RS24505		barstar family protein CDS	0	0	1	0	0	0	K	Barstar (barnase inhibitor)
5463365	5463868	504	-	AT699_RS24605	ntaB	flavin reductase family protein CDS	0	0	1	0	0	0	K	PFAM flavin reductase domain protein, FMN-binding
5543513	5544211	699	+	AT699_RS25015	urtE	urtE CDS	0	0	1	0	0	0	E	abc transporter, ATP-binding protein
5598364	5599326	963	+	AT699_RS25280		LysR family transcriptional regulator CDS	0	0	1	0	0	0	K	Transcriptional regulator
5601148	5601849	702	+	AT699_RS25295		hypothetical protein CDS	0	0	1	0	0	0	S	B3 4 domain protein
5615780	5616775	996	+	AT699_RS25380		formylglycine-generating enzyme family protein CDS	0	0	1	0	0	0
5781013	5782539	1527	-	AT699_RS26135		hypothetical protein CDS	0	0	1	0	0	0	S	aminopeptidase activity
5807668	5808654	987	+	AT699_RS26255		branched-chain amino acid ABC transporter permease CDS	0	0	1	0	0	0	E	Belongs to the binding-protein-dependent transport system permease family
6100055	6101071	1017	+	AT699_RS27470	aapJ	amino acid ABC transporter substrate-binding protein CDS	0	0	1	0	0	0	ET	Belongs to the bacterial solute-binding protein 3 family
6116859	6117332	474	-	AT699_RS27555		Phage tail assembly chaperone CDS	0	0	1	0	0	0	S	tail assembly chaperone
6164664	6165899	1236	+	AT699_RS27750		branched-chain amino acid ABC transporter substrate-binding protein CDS	0	0	1	0	0	0	E	ABC-type branched-chain amino acid transport systems periplasmic component
6174529	6175926	1398	+	AT699_RS27795	lpdA	lpdA CDS	0	0	1	0	0	0	C	COG1249 Pyruvate 2-oxoglutarate dehydrogenase complex, dihydrolipoamide dehydrogenase (E3) component, and related enzymes
6182820	6184001	1182	+	AT699_RS27830		MFS transporter CDS	0	0	1	0	0	0	EGP	Major facilitator Superfamily
6452434	6453324	891	+	AT699_RS29085		LysR family transcriptional regulator CDS	0	0	1	0	0	0	K	Transcriptional regulator
6462546	6463535	990	+	AT699_RS29130	kdsD	KpsF/GutQ family sugar-phosphate isomerase CDS	0	0	1	0	0	0	M	Belongs to the SIS family. GutQ KpsF subfamily
6564484	6565326	843	-	AT699_RS29570	metF	metF CDS	0	0	1	0	0	0	E	reductase
6572144	6573127	984	-	AT699_RS29610		tripartite tricarboxylate transporter substrate binding protein CDS	0	0	1	0	0	0	S	protein conserved in bacteria
6601608	6602219	612	-	AT699_RS29765		membrane integrity-associated transporter subunit PqiC CDS	0	0	1	0	0	0	S	ABC-type transport auxiliary lipoprotein component
6758261	6758794	534	-	AT699_RS30500	nusG	nusG CDS	0	0	1	0	0	0	K	Participates in transcription elongation, termination and antitermination
6798907	6800493	1587	+	AT699_RS30690	dppA2	ABC transporter substrate-binding protein CDS	0	0	1	0	0	0	E	Extracellular solute-binding protein, family 5 middle family protein 23
5585568	5586770	1203	+	AT699_RS25220	regS	HAMP domain-containing histidine kinase CDS	0	0	0	0	1	2	T	Histidine kinase
679800	680261	462	+	AT699_RS03160	accB	acetyl-CoA carboxylase biotin carboxyl carrier protein CDS	1	0	0	0	0	1	I	first, biotin carboxylase catalyzes the carboxylation of the carrier protein and then the transcarboxylase transfers the carboxyl group to form malonyl-CoA
1552520	1553503	984	-	AT699_RS07025		branched-chain amino acid ABC transporter permease CDS	1	0	0	0	0	1	U	Belongs to the binding-protein-dependent transport system permease family
2215486	2216922	1437	-	AT699_RS10010		HAMP domain-containing histidine kinase CDS	1	0	0	0	0	1	T	PhoQ Sensor
5992976	5993902	927	-	AT699_RS26995		LysR family transcriptional regulator CDS	1	0	0	0	0	1	K	LysR substrate binding domain
6683589	6684317	729	-	AT699_RS30120	bioC_2	class I SAM-dependent methyltransferase CDS	1	0	0	0	0	1	Q	ubiE/COQ5 methyltransferase family
33541	34374	834	+	AT699_RS00160	tetD	AraC family transcriptional regulator CDS	0	0	0	0	0	1	K	COG2207 AraC-type DNA-binding domain-containing proteins
382326	382565	240	+	AT699_RS01780		DUF2917 domain-containing protein CDS	0	0	0	0	0	1	S	Protein of unknown function (DUF2917)
770564	771385	822	-	AT699_RS03560	gloB	gloB CDS	0	0	0	0	0	1	S	Thiolesterase that catalyzes the hydrolysis of S-D- lactoyl-glutathione to form glutathione and D-lactic acid
880901	881359	459	+	AT699_RS04095	grp	Lrp/AsnC family transcriptional regulator CDS	0	0	0	0	0	1	K	transcriptional
893264	895489	2226	+	AT699_RS04150	yicI	glycoside hydrolase family 31 protein CDS	0	0	0	0	0	1	G	Belongs to the glycosyl hydrolase 31 family
1010055	1010627	573	-	AT699_RS04670	chaC	gamma-glutamylcyclotransferase CDS	0	0	0	0	0	1	P	Catalyzes the cleavage of glutathione into 5-oxo-L- proline and a Cys-Gly dipeptide. Acts specifically on glutathione, but not on other gamma-glutamyl peptides
1427619	1428062	444	+	AT699_RS06520		hypothetical protein CDS	0	0	0	0	0	1	S	Protein conserved in bacteria
1497778	1499034	1257	+	AT699_RS06805	nuoD	NADH-quinone oxidoreductase subunit D CDS	0	0	0	0	0	1	C	NDH-1 shuttles electrons from NADH, via FMN and iron- sulfur (Fe-S) centers, to quinones in the respiratory chain. The immediate electron acceptor for the enzyme in this species is believed to be ubiquinone. Couples the redox reaction to proton translocation (for every two electrons transferred, four hydrogen ions are translocated across the cytoplasmic membrane), and thus conserves the redox ene…
1607683	1609188	1506	-	AT699_RS07305	pepA	leucyl aminopeptidase CDS	0	0	0	0	0	1	E	Presumably involved in the processing and regular turnover of intracellular proteins. Catalyzes the removal of unsubstituted N-terminal amino acids from various peptides
1857320	1858264	945	-	AT699_RS08350		LysR family transcriptional regulator CDS	0	0	0	0	0	1	K	LysR substrate binding domain
1941044	1942921	1878	+	AT699_RS08755	livH_8	ABC transporter permease CDS	0	0	0	0	0	1	U	Belongs to the binding-protein-dependent transport system permease family
2413827	2415068	1242	+	AT699_RS10915	styA	hypothetical protein CDS	0	0	0	0	0	1	CH	COG0654 2-polyprenyl-6-methoxyphenol hydroxylase and related FAD-dependent oxidoreductases
2470231	2471568	1338	-	AT699_RS11140	cycH	ccmI CDS	0	0	0	0	0	1	O	cytochrome c biogenesis
2705889	2707364	1476	-	AT699_RS12180	fliI	fliI CDS	0	0	0	0	0	1	NU	Flagellar biosynthesis type III secretory pathway ATPase
3416595	3417140	546	+	AT699_RS15405	folE	folE CDS	0	0	0	0	0	1	H	GTP cyclohydrolase
3503559	3504125	567	-	AT699_RS15750	amiR	ANTAR domain-containing protein CDS	0	0	0	0	0	1	K	RESPONSE REGULATOR receiver
3700639	3701673	1035	-	AT699_RS16575		AraC family transcriptional regulator CDS	0	0	0	0	0	1	K	helix_turn_helix, arabinose operon control protein
3912326	3913324	999	-	AT699_RS17625		cyclase family protein CDS	0	0	0	0	0	1	S	Putative cyclase
4125459	4126670	1212	-	AT699_RS18490	iscS	IscS subfamily cysteine desulfurase CDS	0	0	0	0	0	1	H	Master enzyme that delivers sulfur to a number of partners involved in Fe-S cluster assembly, tRNA modification or cofactor biosynthesis. Catalyzes the removal of elemental sulfur atoms from cysteine to produce alanine. Functions as a sulfur delivery protein for Fe-S cluster synthesis onto IscU, an Fe-S scaffold assembly protein, as well as other S acceptor proteins
4988608	4990779	2172	-	AT699_RS22380	cirA	TonB-dependent receptor CDS	0	0	0	0	0	1	P	TonB-dependent Receptor Plug Domain
5530815	5531630	816	+	AT699_RS24970	prtR	anti-sigma factor CDS	0	0	0	0	0	1	K	transmembrane transcriptional regulator (anti-sigma factor)
5556747	5557745	999	-	AT699_RS25075	hmuU	iron ABC transporter permease CDS	0	0	0	0	0	1	P	Belongs to the binding-protein-dependent transport system permease family. FecCD subfamily
5565797	5566489	693	+	AT699_RS25115		YafY family transcriptional regulator CDS	0	0	0	0	0	1	K	HTH domain-containing protein 1
5571483	5572889	1407	-	AT699_RS25145	gabP	amino acid permease CDS	0	0	0	0	0	1	E	Amino acid permease
5914255	5916318	2064	+	AT699_RS26695	gmr	bifunctional diguanylate cyclase/phosphodiesterase CDS	0	0	0	0	0	1	T	Putative diguanylate phosphodiesterase
5991397	5992830	1434	-	AT699_RS26990	cobZ	tcuA CDS	0	0	0	0	0	1	C	required for the utilization of tricarballylate as a carbon and energy source by S. enterica
6205184	6206188	1005	+	AT699_RS27935		branched-chain amino acid ABC transporter permease CDS	0	0	0	0	0	1	U	Branched-chain amino acid transport system / permease component
6800516	6801490	975	+	AT699_RS30695		ABC transporter permease CDS	0	0	0	0	0	1	P	ABC-type dipeptide oligopeptide nickel transport systems, permease components
780872	782080	1209	-	AT699_RS03610	gltS	gltS CDS	1	0	0	0	2	0	P	Catalyzes the sodium-dependent transport of glutamate
1320038	1321015	978	+	AT699_RS06070		hypothetical protein CDS	0	0	0	0	2	0	M	Glycosyltransferase family 9 (heptosyltransferase)
1484836	1485474	639	+	AT699_RS06735	axyZ	axyZ CDS	0	1	0	0	1	0	K	TRANSCRIPTIONal
4291894	4294203	2310	-	AT699_RS19345	clpA	clpA CDS	0	1	0	0	1	0	O	Belongs to the ClpA ClpB family
454158	455594	1437	-	AT699_RS02120		M20 family metallopeptidase CDS	1	0	0	0	1	0	E	Acetylornithine deacetylase Succinyl-diaminopimelate desuccinylase and related deacylases
2559317	2560381	1065	+	AT699_RS11550		DUF4105 domain-containing protein CDS	1	0	0	0	1	0	S	Domain of unknown function (DUF4105)
2992556	2994616	2061	+	AT699_RS13510	wbpT	glycosyltransferase CDS	1	0	0	0	1	0	M	glycosyltransferase group 1 family
3613739	3617449	3711	+	AT699_RS16200	icmF	tssM CDS	1	0	0	0	1	0	S	protein conserved in bacteria
6090100	6092283	2184	+	AT699_RS27435	fhuA	TonB-dependent siderophore receptor CDS	1	0	0	0	1	0	P	TonB-dependent siderophore receptor
6751552	6755664	4113	-	AT699_RS30475	rpoB	rpoB CDS	1	0	0	0	1	0	K	DNA-dependent RNA polymerase catalyzes the transcription of DNA into RNA using the four ribonucleoside triphosphates as substrates
181803	182705	903	-	AT699_RS00835		gcvA CDS	0	0	0	0	1	0	K	Transcriptional regulator
383957	385486	1530	-	AT699_RS01795	aldA	aldehyde dehydrogenase family protein CDS	0	0	0	0	1	0	C	Belongs to the aldehyde dehydrogenase family
622669	623208	540	+	AT699_RS02905		hypothetical protein CDS	0	0	0	0	1	0
741817	743742	1926	+	AT699_RS03430	prkA	PrkA family serine protein kinase CDS	0	0	0	0	1	0	T	PrkA AAA domain
795937	796824	888	-	AT699_RS03690		LysR family transcriptional regulator CDS	0	0	0	0	1	0	K	Transcriptional regulator
896709	897362	654	+	AT699_RS04160	metI	ABC transporter permease CDS	0	0	0	0	1	0	P	transporter permease
1089773	1091320	1548	+	AT699_RS04975		HAMP domain-containing protein CDS	0	0	0	0	1	0	T	PhoQ Sensor
1570114	1571313	1200	+	AT699_RS07110	trpB	trpB CDS	0	0	0	0	1	0	E	The beta subunit is responsible for the synthesis of L- tryptophan from indole and L-serine
1779383	1781095	1713	+	AT699_RS07975	rpsA	rpsA CDS	0	0	0	0	1	0	J	thus facilitating recognition of the initiation point. It is needed to translate mRNA with a short Shine-Dalgarno (SD) purine-rich sequence
1828316	1830046	1731	-	AT699_RS08210	arnT	glycosyl transferase CDS	0	0	0	0	1	0	M	4-amino-4-deoxy-L-arabinose transferase and related glycosyltransferases of PMT family
2062480	2062752	273	-	AT699_RS09355	yggX	oxidative damage protection protein CDS	0	0	0	0	1	0	C	Could be a mediator in iron transactions between iron acquisition and iron-requiring processes, such as synthesis and or repair of Fe-S clusters in biosynthetic enzymes
2661452	2662441	990	+	AT699_RS11975	motB	motB CDS	0	0	0	0	1	0	N	With MotA forms the ion channels that couple flagellar rotation to proton sodium motive force across the membrane and forms the stator elements of the rotary flagellar machine
3265575	3267791	2217	+	AT699_RS14735	fauA	TonB-dependent siderophore receptor CDS	0	0	0	0	1	0	P	TonB dependent receptor
4108860	4109513	654	-	AT699_RS18405	pfiT	TetR/AcrR family transcriptional regulator CDS	0	0	0	0	1	0	K	Transcriptional regulator
4114569	4115606	1038	-	AT699_RS18430	livM	branched-chain amino acid ABC transporter permease CDS	0	0	0	0	1	0	U	Belongs to the binding-protein-dependent transport system permease family
4473971	4474783	813	-	AT699_RS20170		AAA family ATPase CDS	0	0	0	0	1	0	O	ATPase activity
5025989	5027251	1263	+	AT699_RS22560	arsB	arsenic transporter CDS	0	0	0	0	1	0	P	COG1055 Na H antiporter NhaD and related arsenite permeases
5211487	5212434	948	+	AT699_RS23470		AraC family transcriptional regulator CDS	0	0	0	0	1	0	K	AraC family transcriptional regulator
5580282	5581571	1290	+	AT699_RS25190	uhpB	MASE1 domain-containing protein CDS	0	0	0	0	1	0	T	MASE1
5587585	5588496	912	+	AT699_RS25230	cyoA	cyoA CDS	0	0	0	0	1	0	C	Heme copper-type cytochrome quinol oxidases subunit 2
5606147	5606956	810	-	AT699_RS25325		SDR family oxidoreductase CDS	0	0	0	0	1	0	S	Belongs to the short-chain dehydrogenases reductases (SDR) family
5891387	5892100	714	-	AT699_RS26605		response regulator transcription factor CDS	0	0	0	0	1	0	K	Response regulators consisting of a CheY-like receiver domain and a winged-helix DNA-binding domain
6058395	6058973	579	+	AT699_RS27300	ampD	ampD CDS	0	0	0	0	1	0	V	N-acetyl-anhydromuranmyl-L-alanine amidase
6711494	6711712	219	-	AT699_RS30245	infA	infA CDS	0	0	0	0	1	0	J	One of the essential components for the initiation of protein synthesis. Stabilizes the binding of IF-2 and IF-3 on the 30S subunit to which N-formylmethionyl-tRNA(fMet) subsequently binds. Helps modulate mRNA selection, yielding the 30S pre- initiation complex (PIC). Upon addition of the 50S ribosomal subunit IF-1, IF-2 and IF-3 are released leaving the mature 70S translation initation complex
5748465	5750969	2505	-	AT699_RS31235		TonB-dependent siderophore receptor CDS	0	0	0	0	1	0	P	Secretin and TonB N terminus short domain
787873	788364	492	+	AT699_RS03645	YPO2978	multidrug/biocide efflux PACE transporter CDS	0		0	0	1	0	S	Transmembrane Pair family
3349251	3351188	1938	-	AT699_RS15135	narX	type IV pili methyl-accepting chemotaxis transducer N-terminal domain-containing protein CDS	0	2	0	0	0	0	T	Histidine kinase
132568	133635	1068	+	AT699_RS00610	yqjP	MBL fold metallo-hydrolase CDS	1	1	0	0	0	0	S	Zn-dependent hydrolases including glyoxylases
2194935	2196077	1143	+	AT699_RS09910		glycosyltransferase family 4 protein CDS	1	1	0	0	0	0	M	Glycosyltransferase Family 4
2693207	2695078	1872	+	AT699_RS12115	tap	Tar ligand binding domain-containing protein CDS	1	1	0	0	0	0	NT	chemotaxis protein
3004612	3005313	702	+	AT699_RS13555		response regulator CDS	1	1	0	0	0	0	K	COG0745 Response regulators consisting of a CheY-like receiver domain and a winged-helix DNA-binding domain
4106763	4108016	1254	+	AT699_RS18395	benE	benE CDS	1	1	0	0	0	0	Q	Benzoate membrane transport protein
6733054	6733671	618	-	AT699_RS30405	rplD	rplD CDS	1	1	0	0	0	0	J	Forms part of the polypeptide exit tunnel
6741851	6742960	1110	+	AT699_RS30450		FecR domain-containing protein CDS	1	1	0	0	0	0	M	protein conserved in bacteria
55973	56887	915	+	AT699_RS00260	dedA_2	VTT domain-containing protein CDS	0	1	0	0	0	0	P	membrane-associated protein
83217	84608	1392	+	AT699_RS00380		hypothetical protein CDS	0	1	0	0	0	0
595294	598404	3111	+	AT699_RS02795	mdtC	multidrug efflux RND transporter permease subunit CDS	0	1	0	0	0	0	V	Belongs to the resistance-nodulation-cell division (RND) (TC 2.A.6) family
777176	777898	723	+	AT699_RS03585	dnaQ	dnaQ CDS	0	1	0	0	0	0	L	DNA polymerase III is a complex, multichain enzyme responsible for most of the replicative synthesis in bacteria. The epsilon subunit contain the editing function and is a proofreading 3'-5' exonuclease
900328	902718	2391	+	AT699_RS04185		TonB-dependent siderophore receptor CDS	0	1	0	0	0	0	P	COG1629 Outer membrane receptor proteins, mostly Fe transport
1153800	1154111	312	+	AT699_RS05290		hypothetical protein CDS	0	1	0	0	0	0
1493580	1494194	615	-	AT699_RS06780		TetR/AcrR family transcriptional regulator CDS	0	1	0	0	0	0	K	Transcriptional regulator
1494633	1495766	1134	+	AT699_RS06785		porin CDS	0	1	0	0	0	0	M	Gram-negative porin
1572219	1573097	879	+	AT699_RS07120	accD	acetyl-CoA carboxylase carboxyltransferase subunit beta CDS	0	1	0	0	0	0	I	Component of the acetyl coenzyme A carboxylase (ACC) complex. Biotin carboxylase (BC) catalyzes the carboxylation of biotin on its carrier protein (BCCP) and then the CO(2) group is transferred by the transcarboxylase to acetyl-CoA to form malonyl- CoA
1614438	1615382	945	+	AT699_RS07330	cysB	CysB family HTH-type transcriptional regulator CDS	0	1	0	0	0	0	K	Transcriptional regulator
1686558	1687574	1017	-	AT699_RS07645	acdS	1-aminocyclopropane-1-carboxylate deaminase CDS	0	1	0	0	0	0	E	Catalyzes a cyclopropane ring-opening reaction, the irreversible conversion of 1-aminocyclopropane-1-carboxylate (ACC) to ammonia and alpha-ketobutyrate. Allows growth on ACC as a nitrogen source
1750152	1750832	681	-	AT699_RS07865		alginate O-acetyltransferase AlgF CDS	0	1	0	0	0	0	S	Alginate O-acetyl transferase AlgF
2052840	2053574	735	-	AT699_RS09320		hypothetical protein CDS	0	1	0	0	0	0	S	PhoP regulatory network protein YrbL
2112386	2113366	981	+	AT699_RS09550	rfaZ	putative glycosyltransferase CDS	0	1	0	0	0	0	S	lipopolysaccharide core region biosynthetic process
2307194	2308195	1002	-	AT699_RS10405		hypothetical protein CDS	0	1	0	0	0	0	S	Tripartite tricarboxylate transporter family receptor
2344600	2346519	1920	-	AT699_RS10585	ptpA	S9 family peptidase CDS	0	1	0	0	0	0	E	X-Pro dipeptidyl-peptidase (S15 family)
2427615	2429135	1521	-	AT699_RS10985		DUF560 domain-containing protein CDS	0	1	0	0	0	0	S	Protein of unknown function (DUF560)
2609832	2610320	489	-	AT699_RS11765	gspH	gspH CDS	0	1	0	0	0	0	U	general secretion pathway protein
2648976	2650748	1773	+	AT699_RS11920	lpdA	lpdA CDS	0	1	0	0	0	0	C	Pyruvate 2-oxoglutarate dehydrogenase complex dihydrolipoamide dehydrogenase (E3) component and related enzymes
3010115	3010966	852	-	AT699_RS13580	ugpE	ugpE CDS	0	1	0	0	0	0	G	probably responsible for the translocation of the substrate across the membrane
3158011	3159465	1455	-	AT699_RS14240	dan	D-aminoacylase CDS	0	1	0	0	0	0	Q	N-acyl-D-aspartate D-glutamate deacylase
3189147	3190241	1095	-	AT699_RS14395	romA	MBL fold metallo-hydrolase CDS	0	1	0	0	0	0	S	Zn-dependent hydrolases of the beta-lactamase fold
3261775	3262941	1167	+	AT699_RS14720	alcE	aromatic ring-hydroxylating dioxygenase subunit alpha CDS	0	1	0	0	0	0	P	Ring hydroxylating alpha subunit (catalytic domain)
3518785	3520086	1302	+	AT699_RS15815		MFS transporter CDS	0	1	0	0	0	0	EGP	Major facilitator Superfamily
3814475	3815779	1305	+	AT699_RS17115		YcxB family protein CDS	0	1	0	0	0	0
3887802	3888770	969	+	AT699_RS17510		LysR family transcriptional regulator CDS	0	1	0	0	0	0	K	Transcriptional regulator
3900463	3901509	1047	+	AT699_RS17565		Ldh family oxidoreductase CDS	0	1	0	0	0	0	C	Belongs to the LDH2 MDH2 oxidoreductase family
4141678	4141881	204	-	AT699_RS18560	capB	cold-shock protein CDS	0	1	0	0	0	0	K	regulation of transcription, DNA-templated
4232111	4234741	2631	+	AT699_RS19100		TonB-dependent receptor CDS	0	1	0	0	0	0	P	COG1629 Outer membrane receptor proteins, mostly Fe transport
4302395	4302640	246	+	AT699_RS19365	cspD	cold-shock protein CDS	0	1	0	0	0	0	K	cold-shock protein
4353332	4354798	1467	-	AT699_RS19605		D-aminoacylase CDS	0	1	0	0	0	0	Q	COG3653 N-acyl-D-aspartate D-glutamate deacylase
4424044	4424994	951	+	AT699_RS19955		tripartite tricarboxylate transporter substrate binding protein CDS	0	1	0	0	0	0	S	Extra-cytoplasmic solute receptor family protein 105
4673995	4676619	2625	-	AT699_RS20955	ligD	ligD CDS	0	1	0	0	0	0	L	ATP-dependent DNA ligase
4728056	4728760	705	+	AT699_RS21200	livF	ABC transporter ATP-binding protein CDS	0	1	0	0	0	0	E	COG0410 ABC-type branched-chain amino acid transport systems, ATPase component
4794183	4795130	948	-	AT699_RS21475	srpH	serine acetyltransferase CDS	0	1	0	0	0	0	E	Serine acetyltransferase
4874827	4875864	1038	+	AT699_RS21815	petA	c-type cytochrome CDS	0	1	0	0	0	0	C	Cytochrome C oxidase, cbb3-type, subunit III
5042120	5043505	1386	-	AT699_RS22635	lysN_1	PLP-dependent aminotransferase family protein CDS	0	1	0	0	0	0	K	COG1167 Transcriptional regulators containing a DNA-binding HTH domain and an aminotransferase domain (MocR family) and their eukaryotic orthologs
5577740	5578420	681	+	AT699_RS25175	tcyB	amino acid ABC transporter permease CDS	0	1	0	0	0	0	E	ABC-type amino acid transport system permease component
5704116	5704907	792	-	AT699_RS25795	yeaM	helix-turn-helix transcriptional regulator CDS	0	1	0	0	0	0	K	transcriptional regulator, AraC family
5899397	5900530	1134	-	AT699_RS26635	wbpU	glycosyltransferase family 4 protein CDS	0	1	0	0	0	0	M	Glycosyl transferase family 1
5956806	5957894	1089	-	AT699_RS26830	mrp	apbC CDS	0	1	0	0	0	0	D	Binds and transfers iron-sulfur (Fe-S) clusters to target apoproteins. Can hydrolyze ATP
6246570	6247547	978	-	AT699_RS28145		SDR family oxidoreductase CDS	0	1	0	0	0	0	M	Male sterility protein
6709885	6710508	624	-	AT699_RS30230	rpsD	rpsD CDS	0	1	0	0	0	0	J	One of the primary rRNA binding proteins, it binds directly to 16S rRNA where it nucleates assembly of the body of the 30S subunit
2207490	2208518	1029	+	AT699_RS30880		DUF192 domain-containing protein CDS	0	1	0	0	0	0	S	Uncharacterized ACR, COG1430
2229995	2232454	2460	-	AT699_RS31845		RTX toxin CDS	0	1	0	0	0	0
996424	997410	987	-	AT699_RS04600		tripartite tricarboxylate transporter substrate binding protein CDS	1	0	0	0	0	0	S	protein conserved in bacteria
3612219	3613619	1401	+	AT699_RS16195		hypothetical protein CDS	1	0	0	0	0	0	IQ	beta-ketoacyl-acyl-carrier-protein synthase II activity
4522458	4523525	1068	-	AT699_RS20380		peptidylprolyl isomerase CDS	1	0	0	0	0	0	O	peptidyl-prolyl isomerase
34448	35329	882	-	AT699_RS00165	syrM1	LysR family transcriptional regulator CDS	1	0	0	0	0	0	K	LysR substrate binding domain
44339	45139	801	+	AT699_RS00205	MA20_04250	ABC transporter permease CDS	1	0	0	0	0	0	E	ABC transporter permease
51859	52932	1074	-	AT699_RS00245		ABC transporter permease CDS	1	0	0	0	0	0	U	Belongs to the binding-protein-dependent transport system permease family
68124	68906	783	-	AT699_RS00325		SDR family oxidoreductase CDS	1	0	0	0	0	0	IQ	gluconate 5-dehydrogenase
77114	77995	882	-	AT699_RS00355	gluQ	tRNA glutamyl-Q(34) synthetase GluQRS CDS	1	0	0	0	0	0	J	Catalyzes the tRNA-independent activation of glutamate in presence of ATP and the subsequent transfer of glutamate onto a tRNA(Asp). Glutamate is transferred on the 2-amino-5-(4,5- dihydroxy-2-cyclopenten-1-yl) moiety of the queuosine in the wobble position of the QUC anticodon
103460	105742	2283	-	AT699_RS00490		TonB-dependent siderophore receptor CDS	1	0	0	0	0	0	P	Outer membrane receptor for ferric coprogen and ferric-rhodotorulic acid
112499	114646	2148	-	AT699_RS00525		acetate--CoA ligase family protein CDS	1	0	0	0	0	0	C	CoA binding domain
118095	119327	1233	-	AT699_RS00550	entS	MFS transporter CDS	1	0	0	0	0	0	EGP	COG0477 Permeases of the major facilitator superfamily
119449	119859	411	-	AT699_RS00555		VOC family protein CDS	1	0	0	0	0	0	S	Glyoxalase-like domain
126095	127960	1866	-	AT699_RS00580	aceK	aceK CDS	1	0	0	0	0	0	F	Bifunctional enzyme which can phosphorylate or dephosphorylate isocitrate dehydrogenase (IDH) on a specific serine residue. This is a regulatory mechanism which enables bacteria to bypass the Krebs cycle via the glyoxylate shunt in response to the source of carbon. When bacteria are grown on glucose, IDH is fully active and unphosphorylated, but when grown on acetate or ethanol, the activity of I…
150855	152564	1710	-	AT699_RS00700	leuA	leuA CDS	1	0	0	0	0	0	E	Catalyzes the condensation of the acetyl group of acetyl-CoA with 3-methyl-2-oxobutanoate (2-oxoisovalerate) to form 3-carboxy-3-hydroxy-4-methylpentanoate (2-isopropylmalate)
173309	174916	1608	-	AT699_RS00800		ABC transporter substrate-binding protein CDS	1	0	0	0	0	0	E	Extracellular solute-binding protein, family 5 middle family protein
176490	177920	1431	-	AT699_RS00810		DUF2868 domain-containing protein CDS	1	0	0	0	0	0	S	Protein of unknown function (DUF2868)
183590	184978	1389	+	AT699_RS00850	gntP	gluconate transporter CDS	1	0	0	0	0	0	EG	gluconate transporter
185273	185953	681	-	AT699_RS00860		hypothetical protein CDS	1	0	0	0	0	0
191518	192294	777	-	AT699_RS00895	ybgI	Nif3-like dinuclear metal center hexameric protein CDS	1	0	0	0	0	0	S	NIF3 (NGG1p interacting factor 3)
192314	193474	1161	+	AT699_RS00900	degS	trypsin-like peptidase domain-containing protein CDS	1	0	0	0	0	0	O	Trypsin-like serine proteases typically periplasmic contain C-terminal PDZ domain
198468	199166	699	-	AT699_RS00950	hisH	hisH CDS	1	0	0	0	0	0	E	IGPS catalyzes the conversion of PRFAR and glutamine to IGP, AICAR and glutamate. The HisH subunit provides the glutamine amidotransferase activity that produces the ammonia necessary to HisF for the synthesis of IGP and AICAR
210213	211274	1062	-	AT699_RS01020		nitronate monooxygenase CDS	1	0	0	0	0	0	C	COG2070 Dioxygenases related to 2-nitropropane dioxygenase
214467	215108	642	-	AT699_RS01040	ompW	outer membrane beta-barrel protein CDS	1	0	0	0	0	0	M	COG3047 Outer membrane protein W
223789	228528	4740	-	AT699_RS01085	gltB	glutamate synthase subunit alpha CDS	1	0	0	0	0	0	E	glutamate synthase
242306	242506	201	-	AT699_RS01145		twin transmembrane helix small protein CDS	1	0	0	0	0	0	S	Protein of unknown function (DUF2909)
259273	260472	1200	+	AT699_RS01235		MFS transporter CDS	1	0	0	0	0	0	EGP	Major facilitator Superfamily
263987	264907	921	+	AT699_RS01250	fepB	fepB CDS	1	0	0	0	0	0	P	Periplasmic binding protein
265931	266974	1044	+	AT699_RS01260	viuG	iron chelate uptake ABC transporter family permease subunit CDS	1	0	0	0	0	0	P	FecCD transport family
280266	281228	963	-	AT699_RS01330		N-carbamoyl-D-amino-acid hydrolase CDS	1	0	0	0	0	0	S	Carbon-nitrogen hydrolase
281671	282738	1068	+	AT699_RS01335	arcB	ornithine cyclodeaminase CDS	1	0	0	0	0	0	E	ornithine cyclodeaminase
282769	283878	1110	-	AT699_RS01340		50S ribosome-binding GTPase CDS	1	0	0	0	0	0	S	Domain of unknown function (DUF697)
284837	285754	918	-	AT699_RS01350		LysR family transcriptional regulator CDS	1	0	0	0	0	0	K	LysR substrate binding domain
304311	305420	1110	-	AT699_RS01425	frmA	S-(hydroxymethyl)glutathione dehydrogenase/classIII alcohol dehydrogenase CDS	1	0	0	0	0	0	C	Belongs to the zinc-containing alcohol dehydrogenase family. Class-III subfamily
315165	316574	1410	-	AT699_RS01470	stp_1	MFS transporter CDS	1	0	0	0	0	0	EGP	COG0477 Permeases of the major facilitator superfamily
323748	325451	1704	-	AT699_RS01500	MA20_25180	MFS transporter CDS	1	0	0	0	0	0	EGP	COG0477 Permeases of the major facilitator superfamily
328221	328952	732	+	AT699_RS01525	CP_1111	iron-containing redox enzyme family protein CDS	1	0	0	0	0	0	H	COG5424 Pyrroloquinoline quinone (Coenzyme PQQ) biosynthesis protein C
354032	354841	810	+	AT699_RS01650	metN	ATP-binding cassette domain-containing protein CDS	1	0	0	0	0	0	P	Part of the ABC transporter complex MetNIQ involved in methionine import. Responsible for energy coupling to the transport system
354841	355503	663	+	AT699_RS01655	metI	ABC transporter permease CDS	1	0	0	0	0	0	P	COG2011 ABC-type metal ion transport system, permease component
363708	365255	1548	-	AT699_RS01705		DUF1254 domain-containing protein CDS	1	0	0	0	0	0	S	Protein of unknown function (DUF1254)
370272	371207	936	+	AT699_RS01730	fdhE	fdhE CDS	1	0	0	0	0	0	O	Necessary for formate dehydrogenase activity
422000	423553	1554	+	AT699_RS01975		DUF1254 domain-containing protein CDS	1	0	0	0	0	0	S	Protein of unknown function (DUF1254)
428706	429611	906	+	AT699_RS02010	atpG	atpG CDS	1	0	0	0	0	0	C	Produces ATP from ADP in the presence of a proton gradient across the membrane. The gamma chain is believed to be important in regulating ATPase activity and the flow of protons through the CF(0) complex
429655	431055	1401	+	AT699_RS02015	atpD	atpD CDS	1	0	0	0	0	0	C	Produces ATP from ADP in the presence of a proton gradient across the membrane. The catalytic sites are hosted primarily by the beta subunits
441215	442051	837	-	AT699_RS02060		SDR family oxidoreductase CDS	1	0	0	0	0	0	S	Belongs to the short-chain dehydrogenases reductases (SDR) family
450400	451377	978	-	AT699_RS02105		ABC transporter permease CDS	1	0	0	0	0	0	P	ABC-type dipeptide oligopeptide nickel transport systems, permease components
463685	464833	1149	+	AT699_RS02165	dcaA	acyl-CoA dehydrogenase family protein CDS	1	0	0	0	0	0	C	Acyl-CoA dehydrogenase, C-terminal domain
471628	472383	756	+	AT699_RS02200		SDR family oxidoreductase CDS	1	0	0	0	0	0	GM	NAD dependent epimerase dehydratase family protein 2
472903	473907	1005	-	AT699_RS02210		LysR family transcriptional regulator CDS	1	0	0	0	0	0	K	LysR substrate binding domain
498307	499242	936	-	AT699_RS02345	serA2	hydroxyacid dehydrogenase CDS	1	0	0	0	0	0	EH	Belongs to the D-isomer specific 2-hydroxyacid dehydrogenase family
502189	502944	756	+	AT699_RS02365		GntR family transcriptional regulator CDS	1	0	0	0	0	0	K	transcriptional
509111	509881	771	-	AT699_RS02400	lamB	LamB/YcsF family protein CDS	1	0	0	0	0	0	S	Belongs to the UPF0271 (lamB) family
511694	512125	432	-	AT699_RS02415		VOC family protein CDS	1	0	0	0	0	0	S	dioxygenase of extradiol dioxygenase family
532523	533332	810	-	AT699_RS02520	thiG	thiazole synthase CDS	1	0	0	0	0	0	H	Catalyzes the rearrangement of 1-deoxy-D-xylulose 5- phosphate (DXP) to produce the thiazole phosphate moiety of thiamine. Sulfur is provided by the thiocarboxylate moiety of the carrier protein ThiS. In vitro, sulfur can be provided by H(2)S
534543	536579	2037	-	AT699_RS02530		TonB-dependent receptor CDS	1	0	0	0	0	0	P	Outer membrane receptor proteins mostly Fe transport
546162	546893	732	+	AT699_RS02570		amino acid ABC transporter ATP-binding protein CDS	1	0	0	0	0	0	E	ABC transporter
568542	568904	363	+	AT699_RS02660		VOC family protein CDS	1	0	0	0	0	0	E	Glyoxalase bleomycin resistance protein dioxygenase superfamily protein 23
572283	573458	1176	-	AT699_RS02685		ABC transporter substrate-binding protein CDS	1	0	0	0	0	0	E	COG0683 ABC-type branched-chain amino acid transport systems, periplasmic component
588395	589252	858	+	AT699_RS02770	pilD	prepilin peptidase CDS	1	0	0	0	0	0	NOU	Cleaves type-4 fimbrial leader sequence and methylates the N-terminal (generally Phe) residue
592199	595297	3099	+	AT699_RS02790	mdtB	MdtB/MuxB family multidrug efflux RND transporter permease subunit CDS	1	0	0	0	0	0	V	Belongs to the resistance-nodulation-cell division (RND) (TC 2.A.6) family
598401	599879	1479	+	AT699_RS02800		efflux transporter outer membrane subunit CDS	1	0	0	0	0	0
648469	649251	783	-	AT699_RS03015	thiD	bifunctional hydroxymethylpyrimidine kinase/phosphomethylpyrimidine kinase CDS	1	0	0	0	0	0	H	Phosphomethylpyrimidine kinase
659248	659964	717	+	AT699_RS03075	glnP	amino acid ABC transporter permease CDS	1	0	0	0	0	0	U	ABC-type amino acid transport system permease component
682672	684084	1413	+	AT699_RS03175		DUF3426 domain-containing protein CDS	1	0	0	0	0	0	S	TIGRFAM MJ0042 family finger-like protein
701264	702244	981	-	AT699_RS03245		tripartite tricarboxylate transporter substrate binding protein CDS	1	0	0	0	0	0	S	Extra-cytoplasmic solute receptor family protein 13
711023	711859	837	-	AT699_RS03285		ABC transporter permease CDS	1	0	0	0	0	0	P	COG0600 ABC-type nitrate sulfonate bicarbonate transport system, permease component
743755	745014	1260	+	AT699_RS03435	yhbH	YeaH/YhbH family protein CDS	1	0	0	0	0	0	S	Belongs to the UPF0229 family
752616	753518	903	+	AT699_RS03480		LysR family transcriptional regulator CDS	1	0	0	0	0	0	K	Transcriptional regulator
758686	761103	2418	+	AT699_RS03500		MFS transporter CDS	1	0	0	0	0	0	EGP	Major facilitator Superfamily
827387	828892	1506	-	AT699_RS03855		tripartite tricarboxylate transporter permease CDS	1	0	0	0	0	0	S	protein conserved in bacteria
851894	852322	429	+	AT699_RS03975	mraZ	mraZ CDS	1	0	0	0	0	0	K	Belongs to the MraZ family
891122	892993	1872	+	AT699_RS04145	mnmC	mnmD CDS	1	0	0	0	0	0	J	Catalyzes the last two steps in the biosynthesis of 5- methylaminomethyl-2-thiouridine (mnm(5)s(2)U) at the wobble position (U34) in tRNA. Catalyzes the FAD-dependent demodification of cmnm(5)s(2)U34 to nm(5)s(2)U34, followed by the transfer of a methyl group from S-adenosyl-L-methionine to nm(5)s(2)U34, to form mnm(5)s(2)U34
897412	898209	798	+	AT699_RS04165	metQ_2	MetQ/NlpA family ABC transporter substrate-binding protein CDS	1	0	0	0	0	0	M	Belongs to the nlpA lipoprotein family
906793	907212	420	-	AT699_RS04210		hypothetical protein CDS	1	0	0	0	0	0
930570	932138	1569	+	AT699_RS04330	surA	peptidylprolyl isomerase CDS	1	0	0	0	0	0	M	Chaperone involved in the correct folding and assembly of outer membrane proteins. Recognizes specific patterns of aromatic residues and the orientation of their side chains, which are found more frequently in integral outer membrane proteins. May act in both early periplasmic and late outer membrane-associated steps of protein maturation
935786	937015	1230	-	AT699_RS04350	spmB	spore maturation protein CDS	1	0	0	0	0	0	S	membrane protein required for spore maturation in B.subtilis
969406	970236	831	+	AT699_RS04490		MaoC family dehydratase N-terminal domain-containing protein CDS	1	0	0	0	0	0	S	Itaconyl-CoA hydratase
1005825	1006730	906	+	AT699_RS04645		LysR family transcriptional regulator CDS	1	0	0	0	0	0	K	LysR substrate binding domain
1012335	1013519	1185	+	AT699_RS04680	macA	efflux RND transporter periplasmic adaptor subunit CDS	1	0	0	0	0	0	M	Belongs to the membrane fusion protein (MFP) (TC 8.A.1) family
1028849	1030123	1275	+	AT699_RS04720	macA	HlyD family efflux transporter periplasmic adaptor subunit CDS	1	0	0	0	0	0	M	Barrel-sandwich domain of CusB or HlyD membrane-fusion
1036174	1041933	5760	-	AT699_RS04760	uvrA2	uvrA CDS	1	0	0	0	0	0	L	The UvrABC repair system catalyzes the recognition and processing of DNA lesions. UvrA is an ATPase and a DNA-binding protein. A damage recognition complex composed of 2 UvrA and 2 UvrB subunits scans DNA for abnormalities. When the presence of a lesion has been verified by UvrB, the UvrA molecules dissociate
1045307	1046266	960	-	AT699_RS04780	dmlR_2	LysR family transcriptional regulator CDS	1	0	0	0	0	0	K	Transcriptional regulator
1046495	1047430	936	+	AT699_RS04785		glycosyltransferase family 2 protein CDS	1	0	0	0	0	0	M	COG0463 Glycosyltransferases involved in cell wall biogenesis
1052522	1053250	729	-	AT699_RS04810		SDR family oxidoreductase CDS	1	0	0	0	0	0	IQ	COG1028 Dehydrogenases with different specificities (related to short-chain alcohol dehydrogenases)
1054106	1055347	1242	-	AT699_RS04820		SDR family NAD(P)-dependent oxidoreductase CDS	1	0	0	0	0	0	S	Short chain dehydrogenase family protein 17
1074325	1075143	819	-	AT699_RS04905	yokD	AAC(3) family N-acetyltransferase CDS	1	0	0	0	0	0	H	Aminoglycoside 3-N-acetyltransferase
1087545	1088849	1305	-	AT699_RS04965		hypothetical protein CDS	1	0	0	0	0	0	NU	usher protein
1098999	1100168	1170	-	AT699_RS05020	ubiH	UbiH/UbiF/VisC/COQ6 family ubiquinone biosynthesis hydroxylase CDS	1	0	0	0	0	0	CH	2-polyprenyl-6-methoxyphenol hydroxylase and related FAD-dependent oxidoreductases
1112148	1113248	1101	-	AT699_RS05070	yheT	alpha/beta fold hydrolase CDS	1	0	0	0	0	0	S	hydrolase of the alpha beta-hydrolase fold
1126849	1127826	978	-	AT699_RS05145		tripartite tricarboxylate transporter substrate binding protein BugD CDS	1	0	0	0	0	0	S	protein conserved in bacteria
1139053	1140732	1680	+	AT699_RS05230		ParB family protein CDS	1	0	0	0	0	0	K	transcriptional regulators
1145092	1147122	2031	+	AT699_RS05260	topB	DNA topoisomerase III CDS	1	0	0	0	0	0	G	Topoisomerase DNA binding C4 zinc finger
1150005	1152959	2955	+	AT699_RS05280	cadA	heavy metal translocating P-type ATPase CDS	1	0	0	0	0	0	P	Heavy metal translocating P-type atpase
1163593	1164498	906	+	AT699_RS05365		DUF3577 domain-containing protein CDS	1	0	0	0	0	0	S	Protein of unknown function (DUF3577)
1324177	1325076	900	-	AT699_RS06085	dapA3	4-hydroxy-tetrahydrodipicolinate synthase CDS	1	0	0	0	0	0	H	Belongs to the DapA family
1332822	1334618	1797	-	AT699_RS06120	kdpA	kdpA CDS	1	0	0	0	0	0	P	Part of the high-affinity ATP-driven potassium transport (or Kdp) system, which catalyzes the hydrolysis of ATP coupled with the electrogenic transport of potassium into the cytoplasm. This subunit binds and transports the potassium across the cytoplasmic membrane
1342253	1342888	636	+	AT699_RS06160	lolA	lolA CDS	1	0	0	0	0	0	M	Participates in the translocation of lipoproteins from the inner membrane to the outer membrane. Only forms a complex with a lipoprotein if the residue after the N-terminal Cys is not an aspartate (The Asp acts as a targeting signal to indicate that the lipoprotein should stay in the inner membrane)
1343396	1343830	435	-	AT699_RS06165	yabJ_2	RidA family protein CDS	1	0	0	0	0	0	J	translation initiation inhibitor, yjgF family
1351874	1353142	1269	-	AT699_RS06205	dsd	amino acid deaminase CDS	1	0	0	0	0	0	E	amino acid aldolase or racemase
1363816	1364793	978	+	AT699_RS06255		tripartite tricarboxylate transporter substrate binding protein CDS	1	0	0	0	0	0	S	protein conserved in bacteria
1368940	1369863	924	-	AT699_RS06275	bauC	iron chelate uptake ABC transporter family permease subunit CDS	1	0	0	0	0	0	U	Belongs to the binding-protein-dependent transport system permease family. FecCD subfamily
1383701	1384717	1017	+	AT699_RS06335	ilvC	ilvC CDS	1	0	0	0	0	0	H	Involved in the biosynthesis of branched-chain amino acids (BCAA). Catalyzes an alkyl-migration followed by a ketol- acid reduction of (S)-2-acetolactate (S2AL) to yield (R)-2,3- dihydroxy-isovalerate. In the isomerase reaction, S2AL is rearranged via a Mg-dependent methyl migration to produce 3- hydroxy-3-methyl-2-ketobutyrate (HMKB). In the reductase reaction, this 2-ketoacid undergoes a metal-…
1392430	1393353	924	-	AT699_RS06375	nit2	carbon-nitrogen hydrolase family protein CDS	1	0	0	0	0	0	S	nitrilase
1400246	1400749	504	+	AT699_RS06415	secG	secG CDS	1	0	0	0	0	0	U	Preprotein translocase subunit SecG
1412071	1413003	933	-	AT699_RS06470		hypothetical protein CDS	1	0	0	0	0	0
1432287	1433342	1056	+	AT699_RS06540		hypothetical protein CDS	1	0	0	0	0	0
1435837	1436535	699	-	AT699_RS06555		response regulator transcription factor CDS	1	0	0	0	0	0	K	Transcriptional regulatory protein, C terminal
1441737	1442570	834	+	AT699_RS06585	galU	galU CDS	1	0	0	0	0	0	M	UTP--glucose-1-phosphate uridylyltransferase
1442626	1444206	1581	+	AT699_RS06590		PAS domain-containing sensor histidine kinase CDS	1	0	0	0	0	0	T	Motif C-terminal to PAS motifs (likely to contribute to PAS structural domain)
1454147	1455091	945	+	AT699_RS06640		ABC transporter permease CDS	1	0	0	0	0	0	P	COG0601 ABC-type dipeptide oligopeptide nickel transport systems, permease components
1462092	1463228	1137	-	AT699_RS06670		peptidase C45 CDS	1	0	0	0	0	0	S	Acyl-coenzyme A:6-aminopenicillanic acid acyl-transferase
1463477	1464997	1521	-	AT699_RS06675	ttgC_2	efflux transporter outer membrane subunit CDS	1	0	0	0	0	0	M	Efflux transporter outer membrane factor lipoprotein
1470317	1472287	1971	+	AT699_RS06695	betT	choline BCCT transporter BetT CDS	1	0	0	0	0	0	U	Belongs to the BCCT transporter (TC 2.A.15) family
1473628	1476747	3120	+	AT699_RS06705	bepE_1	mexI CDS	1	0	0	0	0	0	V	Belongs to the resistance-nodulation-cell division (RND) (TC 2.A.6) family
1476758	1478188	1431	+	AT699_RS06710	cusC	TolC family protein CDS	1	0	0	0	0	0	MU	Efflux transporter outer membrane factor lipoprotein
1480274	1483411	3138	-	AT699_RS06725	axyY	axyY CDS	1	0	0	0	0	0	V	Belongs to the resistance-nodulation-cell division (RND) (TC 2.A.6) family
1507889	1509391	1503	+	AT699_RS06850	nuoM	NADH-quinone oxidoreductase subunit M CDS	1	0	0	0	0	0	C	Catalyzes the transfer of electrons from NADH to quinone
1510898	1511227	330	+	AT699_RS06860		DUF2818 family protein CDS	1	0	0	0	0	0	S	Protein of unknown function (DUF2818)
1513999	1516221	2223	+	AT699_RS06870	bfrD_2	TonB-dependent siderophore receptor CDS	1	0	0	0	0	0	P	Outer membrane receptor for monomeric catechols
1525462	1526856	1395	-	AT699_RS06910	risS	HAMP domain-containing protein CDS	1	0	0	0	0	0	T	PhoQ Sensor
1554486	1555700	1215	-	AT699_RS07035		ABC transporter substrate-binding protein CDS	1	0	0	0	0	0	E	ABC-type branched-chain amino acid transport systems periplasmic component
1573345	1573893	549	+	AT699_RS07125	pagL	acyloxyacyl hydrolase CDS	1	0	0	0	0	0	M	Has lipid A 3-O-deacylase activity. Hydrolyzes the ester bond at the 3 position of lipid A, a bioactive component of lipopolysaccharide (LPS), thereby releasing the primary fatty acyl moiety
1574042	1577116	3075	-	AT699_RS07130	rne	Rne/Rng family ribonuclease CDS	1	0	0	0	0	0	J	Endoribonuclease that plays a central role in RNA processing and decay. Required for the maturation of 5S and 16S rRNAs and the majority of tRNAs. Also involved in the degradation of most mRNAs
1581095	1581880	786	-	AT699_RS07155	amiD	N-acetylmuramoyl-L-alanine amidase CDS	1	0	0	0	0	0	M	N-acetylmuramoyl-L-alanine amidase
1598784	1599371	588	+	AT699_RS07255	recO	recO CDS	1	0	0	0	0	0	L	Involved in DNA repair and RecF pathway recombination
1612851	1614344	1494	+	AT699_RS07325	mmsA	CoA-acylating methylmalonate-semialdehyde dehydrogenase CDS	1	0	0	0	0	0	C	Aldehyde dehydrogenase family
1631733	1632182	450	+	AT699_RS07405	fcbC	acyl-CoA thioesterase CDS	1	0	0	0	0	0	S	Thioesterase-like superfamily
1642066	1643160	1095	+	AT699_RS07455	dmpA	P1 family peptidase CDS	1	0	0	0	0	0	EQ	Peptidase family S58
1651047	1651622	576	-	AT699_RS07495	tadE	pilus assembly protein CDS	1	0	0	0	0	0	U	PFAM TadE family protein
1667116	1667895	780	+	AT699_RS07570	frlR	GntR family transcriptional regulator CDS	1	0	0	0	0	0	K	GntR family transcriptional regulator
1668821	1670599	1779	+	AT699_RS07585	sdhA	succinate dehydrogenase flavoprotein subunit CDS	1	0	0	0	0	0	C	Belongs to the FAD-dependent oxidoreductase 2 family. FRD SDH subfamily
1674803	1677100	2298	-	AT699_RS07615	maeB	NADP-dependent malic enzyme CDS	1	0	0	0	0	0	C	Catalyzes the oxidative decarboxylation of malate to form pyruvate
1696141	1697088	948	+	AT699_RS07680	fecR	FecR domain-containing protein CDS	1	0	0	0	0	0	PT	COG3712 Fe2 -dicitrate sensor, membrane component
1697201	1699657	2457	+	AT699_RS07685	bfrH	TonB-dependent siderophore receptor CDS	1	0	0	0	0	0	P	COG1629 Outer membrane receptor proteins, mostly Fe transport
1705164	1707539	2376	-	AT699_RS07720	yhgF	RNA-binding transcriptional accessory protein CDS	1	0	0	0	0	0	K	accessory protein
1743445	1744584	1140	-	AT699_RS07830	MA20_36195	N-acetyltransferase CDS	1	0	0	0	0	0	S	Peptidogalycan biosysnthesis/recognition
1755284	1756282	999	-	AT699_RS07890		twin-arginine translocation pathway signal CDS	1	0	0	0	0	0	S	SGNH hydrolase-like domain, acetyltransferase AlgX
1769244	1769837	594	-	AT699_RS07935	ompA	OmpA family protein CDS	1	0	0	0	0	0	M	Belongs to the ompA family
1776255	1777157	903	+	AT699_RS07960	aroA	prephenate dehydrogenase/arogenate dehydrogenasefamily protein CDS	1	0	0	0	0	0	E	Prephenate dehydrogenase
1787100	1788080	981	-	AT699_RS08015		tripartite tricarboxylate transporter substrate binding protein CDS	1	0	0	0	0	0	S	Tripartite tricarboxylate transporter family receptor
1788077	1788853	777	-	AT699_RS08020		IclR family transcriptional regulator CDS	1	0	0	0	0	0	K	Bacterial transcriptional regulator
1811104	1811556	453	+	AT699_RS08115		hypothetical protein CDS	1	0	0	0	0	0
1811637	1812509	873	-	AT699_RS08120		EamA family transporter CDS	1	0	0	0	0	0	EG	Permeases of the drug metabolite transporter (DMT) superfamily
1840895	1841902	1008	+	AT699_RS08280	yjiA_2	GTP-binding protein CDS	1	0	0	0	0	0	S	Cobalamin synthesis protein cobW C-terminal domain
1881065	1882213	1149	-	AT699_RS08445	bnzA	aromatic ring-hydroxylating dioxygenase subunit alpha CDS	1	0	0	0	0	0	P	Rieske 2Fe-2S
1892862	1893701	840	+	AT699_RS08510	inaA	hypothetical protein CDS	1	0	0	0	0	0	T	RIO1 family
1893698	1895080	1383	+	AT699_RS08515	dnaB	replicative DNA helicase CDS	1	0	0	0	0	0	L	it exhibits DNA-dependent ATPase activity and contains distinct active sites for ATP binding, DNA binding, and interaction with DnaC protein, primase, and other prepriming proteins
1897642	1898100	459	-	AT699_RS08535	IV02_19525	Lrp/AsnC family transcriptional regulator CDS	1	0	0	0	0	0	K	transcriptional
1898146	1898751	606	-	AT699_RS08540		hypothetical protein CDS	1	0	0	0	0	0
1910662	1910871	210	+	AT699_RS08625		hypothetical protein CDS	1	0	0	0	0	0
1931883	1933076	1194	+	AT699_RS08705	hemX	uroporphyrinogen-III C-methyltransferase CDS	1	0	0	0	0	0	H	enzyme of heme biosynthesis
1948685	1949989	1305	+	AT699_RS08795	hom	homoserine dehydrogenase CDS	1	0	0	0	0	0	E	Catalyzes the formation of L-aspartate 4-semialdehyde from L-homoserine
1968035	1969153	1119	-	AT699_RS08870	pntAA	Re/Si-specific NAD(P)(+) transhydrogenase subunit alpha CDS	1	0	0	0	0	0	C	The transhydrogenation between NADH and NADP is coupled to respiration and ATP hydrolysis and functions as a proton pump across the membrane
1980443	1981147	705	+	AT699_RS08935	yiaF	DUF3053 family protein CDS	1	0	0	0	0	0	S	Protein of unknown function (DUF3053)
2007966	2008943	978	-	AT699_RS09095	egtD	egtD CDS	1	0	0	0	0	0	S	Histidine-specific methyltransferase, SAM-dependent
2064396	2068307	3912	+	AT699_RS09365	hrpA	hrpA CDS	1	0	0	0	0	0	L	ATP-dependent helicase
2076108	2077199	1092	+	AT699_RS09390		glycosyltransferase family 4 protein CDS	1	0	0	0	0	0	M	Glycosyl transferase 4-like
2099015	2100400	1386	-	AT699_RS09490	dctD	sigma-54-dependent Fis family transcriptional regulator CDS	1	0	0	0	0	0	T	C4-dicarboxylate transport transcriptional regulatory protein DctD
2100502	2102454	1953	-	AT699_RS09495	dctB	sensor histidine kinase CDS	1	0	0	0	0	0	T	COG4191 Signal transduction histidine kinase regulating C4-dicarboxylate transport system
2111316	2112383	1068	+	AT699_RS09545	yeaU1	tartrate dehydrogenase CDS	1	0	0	0	0	0	CE	Tartrate dehydrogenase
2115056	2116315	1260	-	AT699_RS09560	emrA	efflux RND transporter periplasmic adaptor subunit CDS	1	0	0	0	0	0	V	COG1566 Multidrug resistance efflux pump
2124070	2125260	1191	+	AT699_RS09600	mauB	amine dehydrogenase CDS	1	0	0	0	0	0	S	Methylamine dehydrogenase heavy chain (MADH)
2128702	2129376	675	-	AT699_RS09630	queH	epoxyqueuosine reductase QueH CDS	1	0	0	0	0	0	C	Catalyzes the conversion of epoxyqueuosine (oQ) to queuosine (Q), which is a hypermodified base found in the wobble positions of tRNA(Asp), tRNA(Asn), tRNA(His) and tRNA(Tyr)
2143867	2145078	1212	+	AT699_RS09675		DUF418 domain-containing protein CDS	1	0	0	0	0	0	S	Protein of unknown function (DUF418)
2150653	2151579	927	+	AT699_RS09710	ectD	thpD CDS	1	0	0	0	0	0	Q	Ectoine hydroxylase
2154990	2156246	1257	+	AT699_RS09735	dadA	D-amino acid dehydrogenase CDS	1	0	0	0	0	0	E	D-amino acid dehydrogenase
2156251	2157591	1341	+	AT699_RS09740	ugpB	extracellular solute-binding protein CDS	1	0	0	0	0	0	G	ABC-type sugar transport system periplasmic component
2163294	2164112	819	+	AT699_RS09775	trmD	trmD CDS	1	0	0	0	0	0	J	Belongs to the RNA methyltransferase TrmD family
2178637	2179992	1356	+	AT699_RS09845	der	der CDS	1	0	0	0	0	0	S	GTPase that plays an essential role in the late steps of ribosome biogenesis
2179996	2181063	1068	+	AT699_RS09850	hisC	histidinol-phosphate transaminase CDS	1	0	0	0	0	0	E	Belongs to the class-II pyridoxal-phosphate-dependent aminotransferase family. Histidinol-phosphate aminotransferase subfamily
2201806	2202645	840	+	AT699_RS09945	cpaB	cpaB CDS	1	0	0	0	0	0	U	Pilus assembly protein
2206753	2207493	741	+	AT699_RS09965	tadC2	type II secretion system F family protein CDS	1	0	0	0	0	0	NU	type II secretion
2212715	2213086	372	+	AT699_RS09995		DUF2069 domain-containing protein CDS	1	0	0	0	0	0	S	membrane
2235927	2236583	657	-	AT699_RS10050		response regulator transcription factor CDS	1	0	0	0	0	0	K	LuxR family transcriptional regulator
2247276	2249180	1905	+	AT699_RS10095	ftsQ	LysM peptidoglycan-binding domain-containing protein CDS	1	0	0	0	0	0	NU	Tfp pilus assembly protein FimV
2254784	2255377	594	+	AT699_RS10130		ABATE domain-containing protein CDS	1	0	0	0	0	0	S	Putative stress-induced transcription regulator
2257764	2259545	1782	-	AT699_RS10160	ilvD1	dihydroxy-acid dehydratase family protein CDS	1	0	0	0	0	0	EG	Belongs to the IlvD Edd family
2259600	2260616	1017	-	AT699_RS10165		TRAP transporter substrate-binding protein CDS	1	0	0	0	0	0	G	TRAP-type C4-dicarboxylate transport system periplasmic component
2264611	2265669	1059	-	AT699_RS10190	aphA1	histone deacetylase family protein CDS	1	0	0	0	0	0	BQ	Acetylpolyamine aminohydrolase
2268514	2269521	1008	-	AT699_RS10210	dppB_4	ABC transporter permease CDS	1	0	0	0	0	0	EP	ABC transporter permease
2277067	2278488	1422	+	AT699_RS10240		glycosyltransferase family 39 protein CDS	1	0	0	0	0	0	M	Dolichyl-phosphate-mannose-protein mannosyltransferase
2296204	2298621	2418	+	AT699_RS10335	pheT	phenylalanine--tRNA ligase subunit beta CDS	1	0	0	0	0	0	J	Belongs to the phenylalanyl-tRNA synthetase beta subunit family. Type 1 subfamily
2313487	2314593	1107	+	AT699_RS10450	pmi	AGE family epimerase/isomerase CDS	1	0	0	0	0	0	G	N-acylglucosamine 2-epimerase
2328906	2329106	201	-	AT699_RS10530		hypothetical protein CDS	1	0	0	0	0	0
2340313	2342775	2463	-	AT699_RS10575	pgaA	pgaA CDS	1	0	0	0	0	0	H	Poly-beta-1,6 N-acetyl-D-glucosamine export porin PgaA
2360061	2360612	552	-	AT699_RS10660		hypothetical protein CDS	1	0	0	0	0	0	S	membrane
2363631	2364848	1218	+	AT699_RS10690	hmp	hmpA CDS	1	0	0	0	0	0	C	Is involved in NO detoxification in an aerobic process, termed nitric oxide dioxygenase (NOD) reaction that utilizes O(2) and NAD(P)H to convert NO to nitrate, which protects the bacterium from various noxious nitrogen compounds. Therefore, plays a central role in the inducible response to nitrosative stress
2364868	2365305	438	+	AT699_RS10695	nsrR	Rrf2 family transcriptional regulator CDS	1	0	0	0	0	0	K	Transcriptional regulator
2377038	2377778	741	-	AT699_RS10760	tauB	ABC transporter ATP-binding protein CDS	1	0	0	0	0	0	P	ATPases associated with a variety of cellular activities
2379812	2381581	1770	-	AT699_RS10775	acd	acyl-CoA dehydrogenase CDS	1	0	0	0	0	0	C	acyl-CoA dehydrogenase
2407097	2407822	726	-	AT699_RS10890		TetR/AcrR family transcriptional regulator CDS	1	0	0	0	0	0	K	PFAM regulatory protein TetR
2430432	2433269	2838	-	AT699_RS10995		TonB-dependent receptor CDS	1	0	0	0	0	0	P	COG1629 Outer membrane receptor proteins, mostly Fe transport
2434442	2434963	522	-	AT699_RS11005	ylaC_1	sigma-70 family RNA polymerase sigma factor CDS	1	0	0	0	0	0	K	Belongs to the sigma-70 factor family. ECF subfamily
2476672	2477388	717	-	AT699_RS11180	ccmA	ccmA CDS	1	0	0	0	0	0	O	once thought to export heme, this seems not to be the case, but its exact role is uncertain. Responsible for energy coupling to the transport system
2478517	2481012	2496	-	AT699_RS11195	napA	napA CDS	1	0	0	0	0	0	C	Catalytic subunit of the nitrate reductase (NAP). Only expressed at high levels during aerobic growth. NapAB complex receives electrons from the membrane-anchored tetraheme protein NapC. Essential function for nitrate assimilation and may have a role in anaerobic metabolism
2497210	2498361	1152	-	AT699_RS11275		CoA transferase CDS	1	0	0	0	0	0	C	CoA-transferase family III
2501825	2503219	1395	-	AT699_RS11300	yxjC	GntP family permease CDS	1	0	0	0	0	0	EG	COG2610 H gluconate symporter and related permeases
2508393	2509589	1197	+	AT699_RS11330	tetA	tet CDS	1	0	0	0	0	0	EGP	Sugar (and other) transporter
2510770	2511555	786	+	AT699_RS11340		aldolase CDS	1	0	0	0	0	0	G	COG0235 Ribulose-5-phosphate 4-epimerase and related epimerases and aldolases
2511599	2512927	1329	+	AT699_RS11345	yhjE_4	MHS family MFS transporter CDS	1	0	0	0	0	0	EGP	Sugar (and other) transporter
2517485	2518519	1035	-	AT699_RS11370		cyclase family protein CDS	1	0	0	0	0	0	S	Putative cyclase
2526197	2528089	1893	-	AT699_RS11415	MA20_29425	TRAP transporter large permease subunit CDS	1	0	0	0	0	0	G	COG3090 TRAP-type C4-dicarboxylate transport system, small permease component
2545072	2546085	1014	-	AT699_RS11485	cmpR_2	LysR family transcriptional regulator CDS	1	0	0	0	0	0	K	LysR substrate binding domain
2557060	2558370	1311	-	AT699_RS11540		DUF1311 domain-containing protein CDS	1	0	0	0	0	0	S	Pfam:DUF1311
2584908	2585951	1044	+	AT699_RS11670	bkdA2	alpha-ketoacid dehydrogenase subunit beta CDS	1	0	0	0	0	0	C	Pyruvate 2-oxoglutarate dehydrogenase complex dehydrogenase (E1) component eukaryotic type beta subunit
2588886	2590925	2040	-	AT699_RS11685		hypothetical protein CDS	1	0	0	0	0	0	G	pyruvate phosphate dikinase PEP
2594156	2596222	2067	+	AT699_RS11700	nadE	NAD(+) synthase CDS	1	0	0	0	0	0	H	Catalyzes the ATP-dependent amidation of deamido-NAD to form NAD. Uses L-glutamine as a nitrogen source
2596360	2596698	339	+	AT699_RS11705	glnB	P-II family nitrogen regulator CDS	1	0	0	0	0	0	K	at high nitrogen levels P-II prevents the phosphorylation of NR-I, the transcriptional activator of the glutamine synthetase gene (glnA)
2597262	2598467	1206	-	AT699_RS11710	gspF	gspF CDS	1	0	0	0	0	0	U	general secretion pathway protein
2598641	2601253	2613	+	AT699_RS11715	gspD	gspD CDS	1	0	0	0	0	0	NU	general secretion pathway protein
2603229	2605116	1888	-	AT699_RS11730		TonB-dependent receptor CDS	1	0	0	0	0	0
2615994	2616908	915	-	AT699_RS11795		LysR family transcriptional regulator CDS	1	0	0	0	0	0	K	Transcriptional regulator
2653305	2654176	872	-	AT699_RS11940		hypothetical protein CDS	1	0	0	0	0	0
2665011	2665511	501	+	AT699_RS11990	cheW	cheW CDS	1	0	0	0	0	0	NT	Chemotaxis signal transduction protein
2675628	2678441	2814	+	AT699_RS12035	flhF	flhF CDS	1	0	0	0	0	0	N	Flagellar biosynthesis
2678522	2679004	483	-	AT699_RS12040	flgN	flagellar protein FlgN CDS	1	0	0	0	0	0	N	FlgN protein
2683541	2684302	762	+	AT699_RS12075	flgF	flagellar basal body rod protein FlgF CDS	1	0	0	0	0	0	N	FlgF, with FlgB and C, makes up the proximal portion of the flagellar basal body rod
2714078	2714431	354	-	AT699_RS12220	fliT	flagellar protein FliT CDS	1	0	0	0	0	0	N	Flagellar protein FliT
2714480	2714908	429	-	AT699_RS12225	fliS	fliS CDS	1	0	0	0	0	0	N	Flagellar protein FliS
2720154	2721125	972	-	AT699_RS12255	MA20_03525	tripartite tricarboxylate transporter substrate binding protein CDS	1	0	0	0	0	0	S	protein conserved in bacteria
2723186	2724025	840	+	AT699_RS12270	dedD	SPOR domain-containing protein CDS	1	0	0	0	0	0	S	Sporulation related domain
2724544	2726064	1521	+	AT699_RS12280	purF	purF CDS	1	0	0	0	0	0	F	Catalyzes the formation of phosphoribosylamine from phosphoribosylpyrophosphate (PRPP) and glutamine
2732385	2733134	750	+	AT699_RS12310	rpsB	rpsB CDS	1	0	0	0	0	0	J	Belongs to the universal ribosomal protein uS2 family
2737435	2738634	1200	+	AT699_RS12340	dxr	1-deoxy-D-xylulose-5-phosphate reductoisomerase CDS	1	0	0	0	0	0	I	Catalyzes the NADP-dependent rearrangement and reduction of 1-deoxy-D-xylulose-5-phosphate (DXP) to 2-C-methyl-D-erythritol 4-phosphate (MEP)
2745525	2746721	1197	+	AT699_RS12375	lpxB	lpxB CDS	1	0	0	0	0	0	M	Condensation of UDP-2,3-diacylglucosamine and 2,3- diacylglucosamine-1-phosphate to form lipid A disaccharide, a precursor of lipid A, a phosphorylated glycolipid that anchors the lipopolysaccharide to the outer membrane of the cell
2752147	2752989	843	-	AT699_RS12405	ada	methylated-DNA--[protein]-cysteine S-methyltransferase CDS	1	0	0	0	0	0	FL	6-O-methylguanine DNA methyltransferase, DNA binding domain
2767634	2768557	924	+	AT699_RS12495		ankyrin repeat domain-containing protein CDS	1	0	0	0	0	0	S	Ankyrin repeat
2771108	2771866	759	+	AT699_RS12515		ATP-binding cassette domain-containing protein CDS	1	0	0	0	0	0	E	abc transporter, ATP-binding protein
2779783	2780682	900	-	AT699_RS12560	yxxF	EamA family transporter CDS	1	0	0	0	0	0	EG	Permeases of the drug metabolite transporter (DMT) superfamily
2799833	2800627	795	-	AT699_RS12665		NRDE family protein CDS	1	0	0	0	0	0	S	Transport and Golgi organisation 2
2817919	2818731	813	+	AT699_RS12750	ugpE	carbohydrate ABC transporter permease CDS	1	0	0	0	0	0	P	COG0395 ABC-type sugar transport system, permease component
2819168	2820898	1731	+	AT699_RS12760	MA20_44770	carbohydrate ABC transporter substrate-binding protein CDS	1	0	0	0	0	0	G	ABC-type sugar transport system periplasmic component
2833935	2834321	387	-	AT699_RS12840		DUF2784 domain-containing protein CDS	1	0	0	0	0	0	S	Protein of Unknown function (DUF2784)
2857282	2858499	1218	+	AT699_RS12955	yhhS	MFS transporter CDS	1	0	0	0	0	0	EGP	Major facilitator Superfamily
2862123	2862710	588	+	AT699_RS12980	yigZ	YigZ family protein CDS	1	0	0	0	0	0	S	Uncharacterized protein family UPF0029
2917923	2921546	3624	+	AT699_RS13245	hyuB	hydantoinase B/oxoprolinase family protein CDS	1	0	0	0	0	0	EQ	5-oxoprolinase
2927759	2928487	729	+	AT699_RS13280	glnQ	glnQ CDS	1	0	0	0	0	0	E	to ATP-binding component of ABC transporters
2928589	2929209	621	-	AT699_RS13285	pncA	isochorismatase family protein CDS	1	0	0	0	0	0	Q	Amidases related to nicotinamidase
2932994	2933626	633	-	AT699_RS13305	gmk	gmk CDS	1	0	0	0	0	0	F	Essential for recycling GMP and indirectly, cGMP
2936879	2938582	1704	+	AT699_RS13325	fhaC	ShlB/FhaC/HecB family hemolysin secretion/activation protein CDS	1	0	0	0	0	0	U	POTRA domain
2960597	2962366	1770	-	AT699_RS13380		EAL domain-containing protein CDS	1	0	0	0	0	0
2963234	2964457	1224	+	AT699_RS13390	yggW	oxygen-independent coproporphyrinogen III oxidase-like protein CDS	1	0	0	0	0	0	H	Involved in the biosynthesis of porphyrin-containing compound
2966246	2967310	1065	+	AT699_RS13400	glnL	PAS domain-containing protein CDS	1	0	0	0	0	0	T	Signal transduction histidine kinase
2984229	2986319	2091	+	AT699_RS13485	recG	recG CDS	1	0	0	0	0	0	L	Critical role in recombination and DNA repair. Helps process Holliday junction intermediates to mature products by catalyzing branch migration. Has a DNA unwinding activity characteristic of a DNA helicase with a 3'- to 5'- polarity. Unwinds branched duplex DNA (Y-DNA)
2997192	2997905	714	+	AT699_RS13525		ATPase CDS	1	0	0	0	0	0	GM	teichoic acid transport
3027739	3028377	639	+	AT699_RS13665	yncG	glutathione S-transferase CDS	1	0	0	0	0	0	O	Glutathione S-transferase
3061521	3062432	912	-	AT699_RS13815		sigma-54-dependent Fis family transcriptional regulator CDS	1	0	0	0	0	0	K	Response regulator containing CheY-like receiver AAA-type ATPase and DNA-binding domains
3097796	3099325	1530	-	AT699_RS13990		tripartite tricarboxylate transporter permease CDS	1	0	0	0	0	0	S	Tripartite tricarboxylate transporter TctA family
3128317	3128796	480	-	AT699_RS14095		DUF1348 family protein CDS	1	0	0	0	0	0	S	protein conserved in bacteria
3129584	3129856	273	+	AT699_RS14105		DUF1488 family protein CDS	1	0	0	0	0	0	S	Protein of unknown function (DUF1488)
3138358	3139767	1410	-	AT699_RS14150		hypothetical protein CDS	1	0	0	0	0	0
3142658	3143674	1017	+	AT699_RS14170	srr	threo-3-hydroxy-L-aspartate ammonia-lyase CDS	1	0	0	0	0	0	E	Catalyzes the formation of 2-oxobutanoate from L-threonine or the formation of pyruvate from serine
3148933	3150003	1071	+	AT699_RS14200	xseA	DNA-binding protein CDS	1	0	0	0	0	0	L	Plasmid replication region DNA-binding N-term
3152511	3153449	939	+	AT699_RS14215	ldcA	LD-carboxypeptidase CDS	1	0	0	0	0	0	V	proteins homologs of microcin C7 resistance protein MccF
3207409	3208530	1122	-	AT699_RS14485		amino acid ABC transporter substrate-binding protein CDS	1	0	0	0	0	0	ET	Belongs to the bacterial solute-binding protein 3 family
3209921	3210835	915	+	AT699_RS14495		LysR family transcriptional regulator CDS	1	0	0	0	0	0	K	LysR substrate binding domain
3224140	3225660	1521	+	AT699_RS14555		amidohydrolase family protein CDS	1	0	0	0	0	0	S	Amidohydrolase
3250184	3251725	1542	-	AT699_RS14675		winged helix-turn-helix domain-containing protein CDS	1	0	0	0	0	0	K	COG0745 Response regulators consisting of a CheY-like receiver domain and a winged-helix DNA-binding domain
3259142	3260989	1848	+	AT699_RS14710	alcC	IucA/IucC family siderophore biosynthesis protein CDS	1	0	0	0	0	0	Q	IucA / IucC family
3287760	3288920	1161	+	AT699_RS14835		HPP family protein CDS	1	0	0	0	0	0	T	COG3448 CBS-domain-containing membrane protein
3303368	3304105	738	-	AT699_RS14905		amino acid ABC transporter permease CDS	1	0	0	0	0	0	P	amino acid ABC transporter
3321495	3322619	1125	+	AT699_RS15000	catB	muconate cycloisomerase CDS	1	0	0	0	0	0	G	Belongs to the mandelate racemase muconate lactonizing enzyme family
3340192	3341487	1296	-	AT699_RS15095	metY	aminotransferase class I/II-fold pyridoxal phosphate-dependent enzyme CDS	1	0	0	0	0	0	E	O-acetylhomoserine
3342832	3343857	1026	+	AT699_RS15105	aapJ	amino acid ABC transporter substrate-binding protein CDS	1	0	0	0	0	0	ET	Belongs to the bacterial solute-binding protein 3 family
3347466	3348482	1017	-	AT699_RS15125	yhbU	U32 family peptidase CDS	1	0	0	0	0	0	O	Collagenase and related proteases
3415839	3416495	657	+	AT699_RS15400	nreC	response regulator transcription factor CDS	1	0	0	0	0	0	K	COG2197 Response regulator containing a CheY-like receiver domain and an HTH DNA-binding domain
3421315	3422142	828	+	AT699_RS15430	tauC	ABC transporter permease subunit CDS	1	0	0	0	0	0	P	transporter, permease
3429251	3434368	5118	+	AT699_RS15460	pic	autotransporter outer membrane beta-barrel domain-containing protein CDS	1	0	0	0	0	0	MU	Immunoglobulin A1 protease
3435562	3436281	720	+	AT699_RS15470		class II aldolase/adducin family protein CDS	1	0	0	0	0	0	G	Class II Aldolase and Adducin N-terminal domain
3437828	3438220	393	-	AT699_RS15480	tauX	nuclear transport factor 2 family protein CDS	1	0	0	0	0	0	S	SnoaL-like polyketide cyclase
3441032	3442663	1632	-	AT699_RS15495	gsiA_17	ABC transporter ATP-binding protein CDS	1	0	0	0	0	0	P	Belongs to the ABC transporter superfamily
3443562	3444530	969	-	AT699_RS15505		ABC transporter permease CDS	1	0	0	0	0	0	P	PFAM binding-protein-dependent transport systems inner membrane component
3502069	3503562	1494	-	AT699_RS15745		M81 family metallopeptidase CDS	1	0	0	1	0	0	E	Involved in peptidolytic degradation of cyclic heptapeptide hepatotoxin microcystin (MC)
3515641	3517731	2091	+	AT699_RS15805		TonB-dependent receptor CDS	1	0	0	1	0	0	P	TonB dependent receptor
3527687	3528292	606	-	AT699_RS15850	ydgC	TetR/AcrR family transcriptional regulator CDS	1	0	0	0	0	0	K	Transcriptional regulator
3544283	3545185	903	+	AT699_RS15960		LysR family transcriptional regulator CDS	1	0	0	0	0	0	K	Transcriptional regulator
3558251	3563383	5133	-	AT699_RS16030		hemagglutinin repeat-containing protein CDS	1	0	0	0	0	0	U	Large exoproteins involved in heme utilization or adhesion
3575613	3576575	963	-	AT699_RS16075		hypothetical protein CDS	1	0	0	0	0	0
3582104	3584797	2694	-	AT699_RS16095		type VI secretion system tip protein VgrG CDS	1	0	0	0	0	0	U	protein conserved in bacteria
3625361	3625888	528	-	AT699_RS16250	sodC	superoxide dismutase family protein CDS	1	0	0	0	0	0	P	Destroys radicals which are normally produced within the cells and which are toxic to biological systems
3634623	3636743	2121	+	AT699_RS16295	fadJ_2	enoyl-CoA hydratase/isomerase family protein CDS	1	0	0	0	0	0	I	Belongs to the enoyl-CoA hydratase isomerase family
3639168	3640301	1134	+	AT699_RS16310		acyl-CoA dehydrogenase family protein CDS	1	0	0	0	0	0	I	Acyl-CoA dehydrogenases
3650842	3653724	2883	-	AT699_RS16360	MA20_26525	c-type cytochrome CDS	1	0	0	0	0	0	C	Cytochrome c
3662211	3662690	480	+	AT699_RS16400	lrp_1	Lrp/AsnC family transcriptional regulator CDS	1	0	0	0	0	0	K	helix_turn_helix ASNC type
3678405	3679982	1578	-	AT699_RS16470	fes	DUF3327 domain-containing protein CDS	1	0	0	0	0	0	P	Domain of unknown function (DUF3327)
3692869	3694644	1776	-	AT699_RS16540		GMC family oxidoreductase CDS	1	0	0	0	0	0	E	Choline dehydrogenase and related flavoproteins
3697995	3698885	891	+	AT699_RS16560	nodD2	LysR family transcriptional regulator CDS	1	0	0	0	0	0	K	LysR substrate binding domain
3717461	3718369	909	+	AT699_RS16660		AraC family transcriptional regulator CDS	1	0	0	0	0	0	K	Transcriptional regulator
3721380	3722039	660	-	AT699_RS16680	gst2	glutathione S-transferase family protein CDS	1	0	0	0	0	0	O	Glutathione S-transferase
3725581	3726498	918	-	AT699_RS16710	metR	LysR family transcriptional regulator CDS	1	0	0	0	0	0	K	LysR substrate binding domain
3817507	3818502	996	+	AT699_RS17130		tripartite tricarboxylate transporter substrate binding protein CDS	1	0	0	0	0	0	S	protein conserved in bacteria
3821441	3822376	936	-	AT699_RS17160		LysR family transcriptional regulator CDS	1	0	0	0	0	0	K	LysR substrate binding domain
3902513	3903283	771	+	AT699_RS17575	MA20_13990	MBL fold metallo-hydrolase CDS	1	0	0	0	0	0	S	Metallo-beta-lactamase superfamily
3907403	3909316	1914	-	AT699_RS17605		radical SAM protein CDS	1	0	0	0	0	0	C	Radical SAM
3924722	3925144	423	+	AT699_RS17680		hypothetical protein CDS	1	0	0	0	0	0
3925207	3926010	804	-	AT699_RS17685		hypothetical protein CDS	1	0	0	0	0	0
3929745	3931892	2148	-	AT699_RS17700		TonB-dependent siderophore receptor CDS	1	0	0	0	0	0	P	Outer membrane receptor proteins mostly Fe transport
3949311	3950846	1536	-	AT699_RS17795		MFS transporter CDS	1	0	0	0	0	0	EGP	major facilitator superfamily
3955826	3957502	1677	+	AT699_RS17815	hxuB	ShlB/FhaC/HecB family hemolysin secretion/activation protein CDS	1	0	0	0	0	0	U	hemolysin activation secretion protein
3989151	3990776	1626	-	AT699_RS17910	tap	Tar ligand binding domain-containing protein CDS	1	0	0	0	0	0	NT	Methyl-accepting chemotaxis protein
3995045	3999094	4050	-	AT699_RS17930	purL	purL CDS	1	0	0	0	0	0	F	Phosphoribosylformylglycinamidine synthase involved in the purines biosynthetic pathway. Catalyzes the ATP-dependent conversion of formylglycinamide ribonucleotide (FGAR) and glutamine to yield formylglycinamidine ribonucleotide (FGAM) and glutamate
4030201	4031154	954	-	AT699_RS18060	vanB	oxidoreductase CDS	1	0	0	0	0	0	C	2Fe-2S iron-sulfur cluster binding domain
4037163	4038431	1269	-	AT699_RS18100		hypothetical protein CDS	1	0	0	0	0	0
4039029	4039640	612	-	AT699_RS18110		TetR/AcrR family transcriptional regulator CDS	1	0	0	0	0	0	K	Bacterial regulatory proteins, tetR family
4057133	4058644	1512	+	AT699_RS18190		VWA domain-containing protein CDS	1	0	0	0	0	0	S	protein containing a von Willebrand factor type A (vWA) domain
4060020	4061042	1023	+	AT699_RS18200		haloacid dehalogenase-like hydrolase CDS	1	0	0	0	0	0	E	nonspecific acid phosphatase
4083557	4085632	2076	+	AT699_RS18300	cpdB	5'-nucleotidase C-terminal domain-containing protein CDS	1	0	0	0	0	0	F	Belongs to the 5'-nucleotidase family
4086487	4087416	930	-	AT699_RS18310	fatC	iron chelate uptake ABC transporter family permease subunit CDS	1	0	0	0	0	0	U	Belongs to the binding-protein-dependent transport system permease family. FecCD subfamily
4087463	4088452	990	-	AT699_RS18315	fatD	iron chelate uptake ABC transporter family permease subunit CDS	1	0	0	0	0	0	U	Belongs to the binding-protein-dependent transport system permease family. FecCD subfamily
4105079	4106587	1509	-	AT699_RS18390	gabR_1	PLP-dependent aminotransferase family protein CDS	1	0	0	0	0	0	K	COG1167 Transcriptional regulators containing a DNA-binding HTH domain and an aminotransferase domain (MocR family) and their eukaryotic orthologs
4110661	4112514	1854	-	AT699_RS18415		long-chain fatty acid--CoA ligase CDS	1	0	0	0	0	0	I	COG1022 Long-chain acyl-CoA synthetases (AMP-forming)
4130375	4131574	1200	+	AT699_RS18510	tyrB	aspartate/tyrosine/aromatic aminotransferase CDS	1	0	0	0	0	0	E	Aminotransferase
4144360	4145508	1149	-	AT699_RS18590		DSD1 family PLP-dependent enzyme CDS	1	0	0	0	0	0	E	amino acid aldolase or racemase
4150177	4150485	309	-	AT699_RS18625		hypothetical protein CDS	1	0	0	0	0	0
4151646	4152605	960	+	AT699_RS18635		HD domain-containing protein CDS	1	0	0	0	0	0	S	HD domain
4158555	4160093	1539	-	AT699_RS18665	glpK_2	glycerol kinase CDS	1	0	0	0	0	0	G	Belongs to the FGGY kinase family
4160108	4161565	1458	-	AT699_RS18670		MFS transporter CDS	1	0	0	0	0	0	EGP	Major facilitator Superfamily
4228480	4230396	1917	+	AT699_RS19085	yheS_1	ATP-binding cassette domain-containing protein CDS	1	0	0	0	0	0	S	ABC transporter
4252471	4255332	2862	+	AT699_RS19165	ileS	ileS CDS	1	0	0	0	0	0	J	amino acids such as valine, to avoid such errors it has two additional distinct tRNA(Ile)-dependent editing activities. One activity is designated as 'pretransfer' editing and involves the hydrolysis of activated Val-AMP. The other activity is designated 'posttransfer' editing and involves deacylation of mischarged Val-tRNA(Ile)
4273517	4274566	1050	-	AT699_RS19270		LLM class oxidoreductase CDS	1	0	0	0	0	0	C	Luciferase-like monooxygenase
4280389	4281477	1089	-	AT699_RS19310	livM	ABC transporter ATP-binding protein CDS	1	0	0	0	0	0	E	Belongs to the binding-protein-dependent transport system permease family
4296478	4301703	5226	-	AT699_RS19355	yfhM	alpha-2-macroglobulin family protein CDS	1	0	0	0	0	0	S	Alpha-2-Macroglobulin
4312268	4313632	1365	-	AT699_RS19400	xseA	exodeoxyribonuclease VII large subunit CDS	1	0	0	0	0	0	L	Bidirectionally degrades single-stranded DNA into large acid-insoluble oligonucleotides, which are then degraded further into small acid-soluble oligonucleotides
4345862	4346581	720	-	AT699_RS19565		SDR family oxidoreductase CDS	1	0	0	0	0	0	IQ	Dehydrogenases with different specificities (related to short-chain alcohol dehydrogenases)
4357327	4358538	1212	-	AT699_RS19625		Tm-1-like ATP-binding domain-containing protein CDS	1	0	0	0	0	0	S	Belongs to the UPF0261 family
4358615	4359364	750	+	AT699_RS19630		TetR/AcrR family transcriptional regulator CDS	1	0	0	0	0	0	K	Transcriptional regulator
4372027	4372950	924	+	AT699_RS19690		LysR family transcriptional regulator CDS	1	0	0	0	0	0	K	Transcriptional regulator
4378320	4380458	2139	-	AT699_RS19715	fptA	TonB-dependent siderophore receptor CDS	1	0	0	0	0	0	P	COG1629 Outer membrane receptor proteins, mostly Fe transport
4381505	4382470	966	-	AT699_RS19725		DJ-1/PfpI family protein CDS	1	0	0	0	0	0	K	Transcriptional regulator
4382572	4383798	1227	+	AT699_RS19730		MFS transporter CDS	1	0	0	0	0	0	EGP	Major facilitator Superfamily
4405804	4407336	1533	+	AT699_RS19865		ABC transporter substrate-binding protein CDS	1	0	0	0	0	0	E	Extracellular solute-binding protein, family 5 middle family protein 21
4409377	4411116	1740	+	AT699_RS19880		hypothetical protein CDS	1	0	0	0	0	0	E	Peptidase M14
4481923	4482567	645	+	AT699_RS20215	hly3	hemolysin III family protein CDS	1	0	0	0	0	0	S	membrane protein, hemolysin III homolog
4518465	4519307	843	+	AT699_RS20350	ntrB	ntrB CDS	1	0	0	0	0	0	P	COG0600 ABC-type nitrate sulfonate bicarbonate transport system, permease component
4546124	4546822	699	-	AT699_RS20435		hypothetical protein CDS	1	0	0	0	0	0	P	Secretin and TonB N terminus short domain
4559712	4560707	996	-	AT699_RS20445		DUF4880 domain-containing protein CDS	1	0	0	0	0	0	PT	Domain of unknown function (DUF4880)
4573984	4574799	816	+	AT699_RS20525	MA20_21745	helix-turn-helix domain-containing protein CDS	1	0	0	0	0	0	K	helix_turn_helix isocitrate lyase regulation
4574860	4575189	330	-	AT699_RS20530		four-helix bundle copper-binding protein CDS	1	0	0	0	0	0	C	Ferredoxin
4577654	4578895	1242	+	AT699_RS20550		GGDEF domain-containing protein CDS	1	0	0	0	0	0	T	diguanylate cyclase
4599131	4600255	1125	-	AT699_RS20625	dctP	TRAP transporter substrate-binding protein CDS	1	0	0	0	0	0	Q	Part of the tripartite ATP-independent periplasmic (TRAP) transport system
4607425	4608768	1344	+	AT699_RS20660		four-carbon acid sugar kinase family protein CDS	1	0	0	0	0	0	S	Putative nucleotide-binding of sugar-metabolising enzyme
4613884	4614897	1014	-	AT699_RS20690	coxI	XdhC family protein CDS	1	0	0	0	0	0	O	XdhC Rossmann domain
4640524	4641003	480	-	AT699_RS20840		hypothetical protein CDS	1	0	0	0	0	0
4644236	4646155	1920	-	AT699_RS20865	tal	Transaldolase / Glucose-6-phosphate isomerase CDS	1	0	0	0	0	0	G	Belongs to the GPI family
4648355	4648744	390	-	AT699_RS20885		low affinity iron permease family protein CDS	1	0	0	0	0	0	S	Low affinity iron permease
4707064	4707918	855	-	AT699_RS21095		fumarylacetoacetate hydrolase family protein CDS	1	0	0	0	0	0	Q	2-keto-4-pentenoate hydratase 2-oxohepta-3-ene-17-dioic acid hydratase (catechol pathway)
4716281	4717090	810	-	AT699_RS21145	aroE	shikimate dehydrogenase CDS	1	0	0	0	0	0	C	Shikimate quinate 5-dehydrogenase family protein
4751756	4752958	1203	+	AT699_RS21295		DUF2863 family protein CDS	1	0	0	0	0	0	S	Protein of unknown function (DUF2863)
4782441	4783106	666	-	AT699_RS21430		thermonuclease family protein CDS	1	0	0	0	0	0	L	Staphylococcal nuclease homologues
4809387	4810703	1317	+	AT699_RS21535		oligosaccharide flippase family protein CDS	1	0	0	0	0	0	S	polysaccharide biosynthetic process
4824211	4825500	1290	+	AT699_RS21595	fadA	acetyl-CoA C-acetyltransferase CDS	1	0	0	0	0	0	I	Catalyzes the synthesis of acetoacetyl coenzyme A from two molecules of acetyl coenzyme A. It can also act as a thiolase, catalyzing the reverse reaction and generating two-carbon units from the four-carbon product of fatty acid oxidation
4841796	4843016	1221	+	AT699_RS21660		four-carbon acid sugar kinase family protein CDS	1	0	0	0	0	0	S	Putative nucleotide-binding of sugar-metabolising enzyme
4854139	4854735	597	+	AT699_RS21730		short chain dehydrogenase CDS	1	0	0	0	0	0	IQ	(Short-chain) dehydrogenase
4865073	4868261	3189	-	AT699_RS21785		hybrid sensor histidine kinase/response regulator CDS	1	0	0	0	0	0	T	PhoQ Sensor
4868403	4869677	1275	-	AT699_RS21790	vieA	EAL domain-containing protein CDS	1	0	0	0	0	0	T	Putative diguanylate phosphodiesterase
4877119	4878585	1467	+	AT699_RS21830	ccoN	ccoN CDS	1	0	0	0	0	0	C	Belongs to the heme-copper respiratory oxidase family
4879476	4880429	954	+	AT699_RS21845	ccoP	ccoP CDS	1	0	0	0	0	0	C	C-type cytochrome. Part of the cbb3-type cytochrome c oxidase complex
4894394	4895257	864	-	AT699_RS21920	uppP	undecaprenyl-diphosphate phosphatase CDS	1	0	0	0	0	0	V	Catalyzes the dephosphorylation of undecaprenyl diphosphate (UPP). Confers resistance to bacitracin
4897933	4900119	2187	+	AT699_RS21935	nosR	regulatory protein NosR CDS	1	0	0	0	0	0	CK	Regulator of nitric oxide reductase transcription
4902226	4903401	1176	+	AT699_RS21945	nosD	nosD CDS	1	0	0	0	0	0	P	Nitrous oxidase accessory protein
4905664	4906674	1011	+	AT699_RS21965	nosX	FAD:protein FMN transferase CDS	1	0	0	0	0	0	H	Flavin transferase that catalyzes the transfer of the FMN moiety of FAD and its covalent binding to the hydroxyl group of a threonine residue in a target flavoprotein
4912884	4914068	1185	-	AT699_RS22000		DUF1513 domain-containing protein CDS	1	0	0	0	0	0	S	Tat pathway signal
4941800	4942993	1194	+	AT699_RS22155	ycfD	cupin domain-containing protein CDS	1	0	0	0	0	0	S	A domain family that is part of the cupin metalloenzyme superfamily.
4961732	4962529	798	+	AT699_RS22265		sulfite exporter TauE/SafE family protein CDS	1	0	0	0	0	0	S	Sulfite exporter TauE/SafE
4963747	4966236	2490	+	AT699_RS22275	yqiG	fimbria/pilus outer membrane usher protein CDS	1	0	0	0	0	0	NU	outer membrane usher protein
4983100	4985739	2640	+	AT699_RS22355	sphB1	autotransporter domain-containing protein CDS	1	0	0	0	0	0	O	Subtilase family
5010942	5011826	885	+	AT699_RS22495		helix-turn-helix transcriptional regulator CDS	1	0	0	0	0	0	K	helix_turn_helix, arabinose operon control protein
5013826	5015097	1272	-	AT699_RS22510		MFS transporter CDS	1	0	0	0	0	0	P	COG0477 Permeases of the major facilitator superfamily
5021808	5022782	975	+	AT699_RS22545		tripartite tricarboxylate transporter substrate binding protein CDS	1	0	0	0	0	0	S	Extra-cytoplasmic solute receptor family protein 121
5056429	5057712	1284	+	AT699_RS22730	pldA	phospholipase A CDS	1	0	0	0	0	0	M	Outer membrane phospholipase A
5065474	5066424	951	-	AT699_RS22775	ccoP	ccoP CDS	1	0	0	0	0	0	C	C-type cytochrome. Part of the cbb3-type cytochrome c oxidase complex
5119025	5119795	771	-	AT699_RS23025	speE	spermidine synthase-like protein CDS	1	0	0	0	0	0	E	Spermidine synthase
5138657	5139658	1002	-	AT699_RS23115	proX	ABC transporter substrate-binding protein CDS	1	0	0	0	0	0	E	Glycine betaine ABC transporter substrate-binding
5159512	5160792	1281	+	AT699_RS23205	proA	glutamate-5-semialdehyde dehydrogenase CDS	1	0	0	0	0	0	E	Catalyzes the NADPH-dependent reduction of L-glutamate 5-phosphate into L-glutamate 5-semialdehyde and phosphate. The product spontaneously undergoes cyclization to form 1-pyrroline-5- carboxylate
5168717	5169112	396	+	AT699_RS23255	ychJ	SEC-C domain-containing protein CDS	1	0	0	0	0	0	S	Belongs to the UPF0225 family
5185546	5186247	702	-	AT699_RS23330		hypothetical protein CDS	1	0	0	0	0	0
5209104	5209862	759	-	AT699_RS23460		DUF1275 domain-containing protein CDS	1	0	0	0	0	0	S	Protein of unknown function (DUF1275)
5214316	5215461	1146	-	AT699_RS23485		sterol desaturase family protein CDS	1	0	0	0	0	0	I	Fatty acid hydroxylase
5232831	5234039	1209	+	AT699_RS23575		ABC transporter substrate-binding protein CDS	1	0	0	0	0	0	E	Periplasmic binding protein domain
5234089	5234952	864	+	AT699_RS23580		branched-chain amino acid ABC transporter permease CDS	1	0	0	0	0	0	E	Belongs to the binding-protein-dependent transport system permease family
5242160	5242948	789	-	AT699_RS23630		enoyl-CoA hydratase/isomerase family protein CDS	1	0	0	0	0	0	I	Enoyl-CoA hydratase/isomerase
5261176	5261976	801	-	AT699_RS23710	menB	badI CDS	1	0	0	0	0	0	H	Belongs to the enoyl-CoA hydratase isomerase family. MenB subfamily
5264468	5266498	2031	-	AT699_RS23725	fadH	FAD-dependent oxidoreductase CDS	1	0	0	0	0	0	C	NADH:flavin oxidoreductase / NADH oxidase family
5268521	5269510	990	+	AT699_RS23735		NADPH:quinone oxidoreductase family protein CDS	1	0	0	0	0	0	C	Alcohol dehydrogenase GroES-like domain
5272352	5272960	609	+	AT699_RS23760		branched-chain amino acid ABC transporter permease CDS	1	0	0	0	0	0	E	Belongs to the binding-protein-dependent transport system permease family
5273254	5274927	1674	-	AT699_RS23765	etf	electron transfer flavoprotein-ubiquinone oxidoreductase CDS	1	0	0	0	0	0	C	Electron transfer flavoprotein-ubiquinone oxidoreductase
5278311	5279471	1161	-	AT699_RS23780	fadE	acyl-CoA dehydrogenase family protein CDS	1	0	0	0	0	0	C	Acyl-CoA dehydrogenase, C-terminal domain
5306323	5307633	1311	-	AT699_RS23875	rutG	uracil permease CDS	1	0	0	0	0	0	F	Permease family
5313553	5314197	645	+	AT699_RS23905	gpmB	histidine phosphatase family protein CDS	1	0	0	0	0	0	G	phosphoglycerate mutase
5377795	5378835	1041	+	AT699_RS24175		branched-chain amino acid ABC transporter permease CDS	1	0	0	0	0	0	U	Belongs to the binding-protein-dependent transport system permease family
5389581	5390153	573	-	AT699_RS24235		disulfide bond formation protein B CDS	1	0	0	0	0	0	C	Disulfide bond formation protein DsbB
5394642	5395958	1317	+	AT699_RS24260	gltP	dicarboxylate/amino acid:cation symporter CDS	1	0	0	0	0	0	U	Belongs to the dicarboxylate amino acid cation symporter (DAACS) (TC 2.A.23) family
5405982	5406941	960	-	AT699_RS24325		LysR family transcriptional regulator CDS	1	0	0	0	0	0	K	Transcriptional regulator
5422932	5423882	951	-	AT699_RS24425	cbpA	DnaJ domain-containing protein CDS	1	0	0	0	0	0	O	DnaJ C terminal domain
5424608	5424937	330	+	AT699_RS24435	MA20_27600	DHCW motif cupin fold protein CDS	1	0	0	0	0	0	S	Cupin 2, conserved barrel domain protein
5441243	5442478	1236	-	AT699_RS24510		patatin-like phospholipase family protein CDS	1	0	0	0	0	0	S	esterase of the alpha-beta hydrolase superfamily
5442459	5444747	2289	-	AT699_RS24515	maeB	NADP-dependent malic enzyme CDS	1	0	0	0	0	0	C	malic enzyme
5469729	5471609	1881	+	AT699_RS24645	secD	secD CDS	1	0	0	0	0	0	U	Part of the Sec protein translocase complex. Interacts with the SecYEG preprotein conducting channel. SecDF uses the proton motive force (PMF) to complete protein translocation after the ATP-dependent function of SecA
5500641	5501717	1077	-	AT699_RS24815	fdsR	helix-turn-helix transcriptional regulator CDS	1	0	0	0	0	0	P	LysR family transcriptional regulator
5536469	5538298	1830	-	AT699_RS24985	atzF	atzF CDS	1	0	0	0	0	0	J	Asp-tRNAAsn Glu-tRNAGln amidotransferase A subunit and related amidases
5546987	5548522	1536	+	AT699_RS25030		PepSY domain-containing protein CDS	1	0	0	0	0	0	S	PepSY-associated TM region
5566586	5567008	423	+	AT699_RS25120		VOC family protein CDS	1	0	0	0	0	0	E	Lactoylglutathione lyase and related lyases
5578417	5579178	762	+	AT699_RS25180	tcyC	amino acid ABC transporter ATP-binding protein CDS	1	0	0	0	0	0	E	abc transporter, ATP-binding protein
5592268	5594322	2055	-	AT699_RS25255	yncD	TonB-dependent receptor CDS	1	0	0	0	0	0	P	TonB-dependent receptor
5595963	5598257	2295	-	AT699_RS25275	maeB	NADP-dependent malic enzyme CDS	1	0	0	0	0	0	C	malic enzyme
5599366	5600160	795	+	AT699_RS25285	adaA_1	AraC family transcriptional regulator CDS	1	0	0	0	0	0	K	COG2207 AraC-type DNA-binding domain-containing proteins
5614152	5614694	543	-	AT699_RS25370		peroxidase-related enzyme CDS	1	0	0	0	0	0	O	Antioxidant protein with alkyl hydroperoxidase activity. Required for the reduction of the AhpC active site cysteine residues and for the regeneration of the AhpC enzyme activity
5621490	5622140	651	+	AT699_RS25420		2OG-Fe(II) oxygenase CDS	1	0	0	0	0	0	S	Oxygenase, catalysing oxidative methylation of damaged DNA
5622234	5624894	2661	+	AT699_RS25425	acnA	acnA CDS	1	0	0	0	0	0	C	Aconitate hydratase
5625801	5628254	2454	-	AT699_RS25435	fcuA	TonB-dependent receptor CDS	1	0	0	0	0	0	P	COG1629 Outer membrane receptor proteins, mostly Fe transport
5644500	5645267	768	-	AT699_RS25520	tam	tam CDS	1	0	0	0	0	0	J	Catalyzes the S-adenosylmethionine monomethyl esterification of trans-aconitate
5645418	5646131	714	+	AT699_RS25525		alpha/beta hydrolase CDS	1	0	0	0	0	0	I	carboxylic ester hydrolase activity
5651363	5653735	2373	-	AT699_RS25560		TonB-dependent siderophore receptor CDS	1	0	0	0	0	0	P	Outer membrane receptor proteins mostly Fe transport
5653951	5654943	993	-	AT699_RS25565		FecR family protein CDS	1	0	0	0	0	0	PT	Domain of unknown function (DUF4974)
5666447	5667238	792	+	AT699_RS25625	surF	SURF1 family protein CDS	1	0	0	0	0	0	S	SURF1-like protein
5680526	5681221	696	+	AT699_RS25695	icmE	pentapeptide repeat-containing protein CDS	1	0	0	0	0	0	S	Pentapeptide repeat
5701859	5702749	891	-	AT699_RS25785		LysR family transcriptional regulator CDS	1	0	0	0	0	0	K	Transcriptional regulator
5702908	5704074	1167	+	AT699_RS25790	mdlA1	mandelate racemase/muconate lactonizing enzyme family protein CDS	1	0	0	0	0	0	M	Enolase C-terminal domain-like
5718019	5718954	936	-	AT699_RS25860	dapA_5	4-hydroxy-tetrahydrodipicolinate synthase CDS	1	0	0	0	0	0	EM	Belongs to the DapA family
5729990	5730712	723	+	AT699_RS25915		hypothetical protein CDS	1	0	0	0	0	0
5764155	5765117	963	-	AT699_RS26055		hypothetical protein CDS	1	0	0	0	0	0	S	protein conserved in bacteria
5773734	5774657	924	+	AT699_RS26105	dapA	dihydrodipicolinate synthase family protein CDS	1	0	0	0	0	0	EM	Belongs to the DapA family
5779217	5780857	1641	-	AT699_RS26130	alkK2	long-chain-fatty-acid--CoA ligase CDS	1	0	0	0	0	0	IQ	Activates fatty acids by binding to coenzyme A
5787374	5789449	2076	+	AT699_RS26165		PIG-L family deacetylase CDS	1	0	0	0	0	0	T	GlcNAc-PI de-N-acetylase
5806728	5807648	921	+	AT699_RS26250		branched-chain amino acid ABC transporter permease CDS	1	0	0	0	0	0	E	Belongs to the binding-protein-dependent transport system permease family
5821325	5822323	999	+	AT699_RS26330	phnD	phnD CDS	1	0	0	0	0	0	P	ABC-type phosphate phosphonate transport system periplasmic component
5831324	5832676	1353	-	AT699_RS26360	ftsY	ftsY CDS	1	0	0	0	0	0	D	Involved in targeting and insertion of nascent membrane proteins into the cytoplasmic membrane. Acts as a receptor for the complex formed by the signal recognition particle (SRP) and the ribosome-nascent chain (RNC). Interaction with SRP-RNC leads to the transfer of the RNC complex to the Sec translocase for insertion into the membrane, the hydrolysis of GTP by both Ffh and FtsY, and the dissocia…
5874746	5876425	1680	+	AT699_RS26530	mhpA_1	FAD-dependent oxidoreductase CDS	1	0	0	0	0	0	CH	2-polyprenyl-6-methoxyphenol hydroxylase and related FAD-dependent oxidoreductases
5887927	5889210	1284	+	AT699_RS26590	dctM	TRAP transporter large permease CDS	1	0	0	0	0	0	G	COG1593 TRAP-type C4-dicarboxylate transport system, large permease component
5892139	5893554	1416	-	AT699_RS26610	dld2	FAD-binding oxidoreductase CDS	1	0	0	0	0	0	C	COG0277 FAD FMN-containing dehydrogenases
5909688	5910791	1104	-	AT699_RS26675	wecA	glycosyl transferase CDS	1	0	0	0	0	0	M	glycosyl transferase
5923166	5924731	1566	+	AT699_RS26725		ABC transporter substrate-binding protein CDS	1	0	0	0	0	0	E	extracellular solute-binding protein
5942566	5943180	615	-	AT699_RS26780	sodA	superoxide dismutase CDS	1	0	0	0	0	0	C	radicals which are normally produced within the cells and which are toxic to biological systems
5958483	5960549	2067	+	AT699_RS26840	metG	metG CDS	1	0	0	0	0	0	J	Is required not only for elongation of protein synthesis but also for the initiation of all mRNA translation through initiator tRNA(fMet) aminoacylation
5963190	5964395	1206	+	AT699_RS26860		acyltransferase CDS	1	0	0	0	0	0	I	Acyl-transferase
5973743	5975251	1509	+	AT699_RS26915	oprM_3	efflux transporter outer membrane subunit CDS	1	0	0	0	0	0	M	COG1538 Outer membrane protein
5976315	5979068	2754	+	AT699_RS26925	yhiH	ribosome-associated ATPase/putative transporter RbbA CDS	1	0	0	0	0	0	V	abc transporter, ATP-binding protein
5981498	5982394	897	-	AT699_RS26945		LysR family transcriptional regulator CDS	1	0	0	0	0	0	K	Transcriptional regulator
5982539	5983405	867	+	AT699_RS26950	pecM	EamA family transporter CDS	1	0	0	0	0	0	EG	Permeases of the drug metabolite transporter (DMT) superfamily
5983720	5985156	1437	+	AT699_RS26955	cioA	cytochrome ubiquinol oxidase subunit I CDS	1	0	0	0	0	0	C	Cytochrome bd-type quinol oxidase subunit 1
5994915	5996267	1353	-	AT699_RS27005	adhB	cytochrome c CDS	1	0	0	0	0	0	C	COG2010 Cytochrome c, mono- and diheme variants
6004717	6005613	897	-	AT699_RS27040		LysR family transcriptional regulator CDS	1	0	0	0	0	0	K	Transcriptional regulator
6005715	6007070	1356	+	AT699_RS27045	allB	amidohydrolase family protein CDS	1	0	0	0	0	0	F	Amidohydrolase family
6007072	6008334	1263	+	AT699_RS27050	amaB	Zn-dependent hydrolase CDS	1	0	0	0	0	0	E	the allantoate amidohydrolase from Escherichia coli forms a dimer and binds zinc ions for catalytic activity and catalyzes the conversion of allantoate to (S)-ureidoglycolate and ammonia
6010557	6013175	2619	+	AT699_RS27080	acnD	acnD CDS	1	0	0	0	0	0	C	Aconitate hydratase
6016195	6018570	2376	+	AT699_RS27100		TonB-dependent siderophore receptor CDS	1	0	0	0	0	0	P	Secretin and TonB N terminus short domain
6028273	6029559	1287	+	AT699_RS27150		MHS family MFS transporter CDS	1	0	0	0	0	0	EGP	Major facilitator Superfamily
6032940	6034127	1188	-	AT699_RS27170		ABC transporter substrate-binding protein CDS	1	0	0	0	0	0	E	COG0683 ABC-type branched-chain amino acid transport systems, periplasmic component
6037184	6038728	1545	+	AT699_RS27190		amidase CDS	1	0	0	0	0	0	J	Amidase
6059688	6060239	552	-	AT699_RS27310		hypothetical protein CDS	1	0	0	0	0	0
6086492	6087202	711	+	AT699_RS27420		ABC transporter ATP-binding protein CDS	1	0	0	0	0	0	V	COG1131 ABC-type multidrug transport system, ATPase component
6106618	6106854	237	-	AT699_RS27505		hypothetical protein CDS	1	0	0	0	0	0
6107425	6110685	3261	-	AT699_RS27515		host specificity protein J CDS	1	0	0	0	0	0
6147698	6148525	828	-	AT699_RS27685		helix-turn-helix domain-containing protein CDS	1	0	0	0	0	0	K	Transcriptional regulator
6156882	6158369	1488	+	AT699_RS27715		efflux transporter outer membrane subunit CDS	1	0	0	0	0	0	MU	Outer membrane efflux protein
6192629	6193357	729	+	AT699_RS27860		SDR family oxidoreductase CDS	1	0	0	0	0	0	IQ	Dehydrogenases with different specificities (related to short-chain alcohol dehydrogenases)
6204285	6205187	903	+	AT699_RS27930		branched-chain amino acid ABC transporter permease CDS	1	0	0	0	0	0	U	transport system permease
6221303	6222292	990	+	AT699_RS28015	MA20_23605	tripartite tricarboxylate transporter substrate binding protein CDS	1	0	0	0	0	0	S	protein conserved in bacteria
6222304	6223809	1506	+	AT699_RS28020		AMP-binding protein CDS	1	0	0	0	0	0	IQ	AMP-binding enzyme C-terminal domain
6243655	6244362	708	+	AT699_RS28130		FadR family transcriptional regulator CDS	1	0	0	0	0	0	K	FCD domain
6245668	6246573	906	-	AT699_RS28140	ygbJ	NAD-binding protein CDS	1	0	0	0	0	0	I	NAD-binding of NADP-dependent 3-hydroxyisobutyrate dehydrogenase
6248387	6249025	639	-	AT699_RS28155	fucA	aldolase CDS	1	0	0	0	0	0	G	Class II Aldolase and Adducin N-terminal domain
6255209	6256654	1446	+	AT699_RS28195		hypothetical protein CDS	1	0	0	0	0	0	S	antiporter activity
6257542	6258357	816	+	AT699_RS28205	nit	carbon-nitrogen hydrolase family protein CDS	1	0	0	0	0	0	S	Carbon-nitrogen hydrolase
6402438	6403850	1413	-	AT699_RS28855		FAD-binding oxidoreductase CDS	1	0	0	0	0	0	C	FAD linked oxidase C-terminal domain-containing protein 5
6413227	6414222	996	+	AT699_RS28910		tripartite tricarboxylate transporter substrate binding protein CDS	1	0	0	0	0	0	S	Extra-cytoplasmic solute receptor family protein 172
6418345	6419814	1470	-	AT699_RS28935	trkH	Potassium uptake protein TrkH CDS	1	0	0	0	0	0	P	Low-affinity potassium transport system. Interacts with Trk system potassium uptake protein TrkA
6421947	6424268	2322	-	AT699_RS28950	ntrY	HAMP domain-containing protein CDS	1	0	0	0	0	0	T	Histidine kinase
6427149	6428465	1317	+	AT699_RS28970	rimO	rimO CDS	1	0	0	0	0	0	J	Catalyzes the methylthiolation of an aspartic acid residue of ribosomal protein S12
6437199	6438215	1017	-	AT699_RS29035		amino acid ABC transporter substrate-binding protein CDS	1	0	0	0	0	0	ET	Belongs to the bacterial solute-binding protein 3 family
6440577	6441545	969	+	AT699_RS29050		tripartite tricarboxylate transporter substrate binding protein CDS	1	0	0	0	0	0	S	Tripartite tricarboxylate transporter family receptor
6443664	6447626	3963	-	AT699_RS29060	glpCD	FAD/FMN-binding oxidoreductase CDS	1	0	0	0	0	0	C	FAD linked oxidase, C-terminal domain-containing protein 6
6470068	6471351	1284	-	AT699_RS29175		cytochrome c CDS	1	0	0	0	0	0	C	COG2010 Cytochrome c, mono- and diheme variants
6487804	6488373	570	-	AT699_RS29265	mreD	mreD CDS	1	0	0	0	0	0	M	shape-determining protein
6521585	6523051	1467	+	AT699_RS29435	pap	pap CDS	1	0	0	0	0	0	S	polyphosphate kinase
6526761	6527936	1176	-	AT699_RS29465		hypothetical protein CDS	1	0	0	0	0	0	S	Periplasmic Protein
6671822	6672211	390	+	AT699_RS30070		DUF4148 domain-containing protein CDS	1	0	0	0	0	0	S	Domain of unknown function (DUF4148)
6673614	6674372	759	-	AT699_RS30080	glcC	glcC CDS	1	0	0	0	0	0	K	transcriptional
6686921	6689782	2862	+	AT699_RS30135	uvrA	uvrA CDS	1	0	0	0	0	0	L	The UvrABC repair system catalyzes the recognition and processing of DNA lesions. UvrA is an ATPase and a DNA-binding protein. A damage recognition complex composed of 2 UvrA and 2 UvrB subunits scans DNA for abnormalities. When the presence of a lesion has been verified by UvrB, the UvrA molecules dissociate
6693545	6695992	2448	+	AT699_RS30160	mrcA	PBP1A family penicillin-binding protein CDS	1	0	0	0	0	0	M	penicillin-binding protein
6741101	6741817	717	+	AT699_RS30445		response regulator transcription factor CDS	1	0	0	0	0	0	T	Response regulators consisting of a CheY-like receiver domain and a winged-helix DNA-binding domain
6758804	6759184	381	-	AT699_RS30505	secE	secE CDS	1	0	0	0	0	0	U	Essential subunit of the Sec protein translocation channel SecYEG. Clamps together the 2 halves of SecY. May contact the channel plug during translocation
6763865	6765250	1386	-	AT699_RS30545	ipuC	glutamine synthetase CDS	1	0	0	0	0	0	E	glutamine synthetase
6808449	6809894	1446	-	AT699_RS30735	katA	catalase CDS	1	0	0	0	0	0	P	Belongs to the catalase family
4589432	4590587	1156	+	AT699_RS31160		FAD-dependent monooxygenase CDS	1	0	0	0	0	0
3400107	3402911	2805	+	AT699_RS15335		autotransporter domain-containing protein CDS	0	0	0	0	0	0	O	protein with a C-terminal OMP (outer membrane protein) domain
3610221	3611105	885	-	AT699_RS16185		hypothetical protein CDS	0	0	0	0	0	0
378866	380929	2064	-	AT699_RS01770		LTA synthase family protein CDS	0	0	0	0	0	0	M	Sulfatase
1080077	1080994	918	-	AT699_RS04940	minC	minC CDS	0	0	0	0	0	0	D	Cell division inhibitor that blocks the formation of polar Z ring septums. Rapidly oscillates between the poles of the cell to destabilize FtsZ filaments that have formed before they mature into polar Z rings. Prevents FtsZ polymerization
3202818	3203816	999	-	AT699_RS14460		FecR domain-containing protein CDS	0	0	0	0	0	0	PT	Domain of unknown function (DUF4880)
3553101	3554540	1440	+	AT699_RS16015		CoA transferase CDS	0	0	0	0	0	0	C	CoA-transferase family III
5736142	5737164	1023	-	AT699_RS25950	czcD	dmeF CDS	0	0	0	0	0	0	P	Cation efflux family
1464	2573	1110	+	AT699_RS00010	dnaN	DNA polymerase III subunit beta CDS	0	0	0	0	0	0	L	Confers DNA tethering and processivity to DNA polymerases and other proteins. Acts as a clamp, forming a ring around DNA (a reaction catalyzed by the clamp-loading complex) which diffuses in an ATP-independent manner freely and bidirectionally along dsDNA. Initially characterized for its ability to contact the catalytic subunit of DNA polymerase III (Pol III), a complex, multichain enzyme respons…
2669	5116	2448	+	AT699_RS00015	gyrB	gyrB CDS	0	0	0	0	0	0	L	A type II topoisomerase that negatively supercoils closed circular double-stranded (ds) DNA in an ATP-dependent manner to modulate DNA topology and maintain chromosomes in an underwound state. Negative supercoiling favors strand separation, and DNA replication, transcription, recombination and repair, all of which involve strand separation. Also able to catalyze the interconversion of other topol…
5225	6397	1173	-	AT699_RS00020		multidrug effflux MFS transporter CDS	0	0	0	0	0	0	EGP	Major facilitator Superfamily
7492	8415	924	-	AT699_RS00030	MA20_06030	LysR family transcriptional regulator CDS	0	0	0	0	0	0	K	LysR substrate binding domain
8731	9417	687	+	AT699_RS00035	ycaC	hydrolase CDS	0	0	0	0	0	0	Q	Isochorismatase family
9533	11125	1593	+	AT699_RS00040		MFS transporter CDS	0	0	0	0	0	0	EGP	COG0477 Permeases of the major facilitator superfamily
11165	11869	705	+	AT699_RS00045	yhhW	pirin family protein CDS	0	0	0	0	0	0	S	Belongs to the pirin family
11893	12153	261	+	AT699_RS00050		XapX domain-containing protein CDS	0	0	0	0	0	0	S	Protein of unknown function (DUF1427)
12184	14175	1992	+	AT699_RS00055		amidohydrolase CDS	0	0	0	0	0	0	S	amidohydrolase
14187	14642	456	+	AT699_RS00060		DoxX family protein CDS	0	0	0	0	0	0	S	DoxX
14717	15649	933	-	AT699_RS00065		LysR family transcriptional regulator CDS	0	0	0	0	0	0	K	Transcriptional regulator
15821	16729	909	+	AT699_RS00070	gltI	amino acid ABC transporter substrate-binding protein CDS	0	0	0	0	0	0	ET	COG0834 ABC-type amino acid transport signal transduction systems, periplasmic component domain
16834	17586	753	+	AT699_RS00075	gltJ	amino acid ABC transporter permease CDS	0	0	0	0	0	0	P	ABC transporter permease
17595	18284	690	+	AT699_RS00080	gltK	ABC transporter permease subunit CDS	0	0	0	0	0	0	P	With GltJLPS and GadC for glutamate and GltJLP, DctA and DcuAB for aspartate is involved in the transport of glutamate and aspartate
18336	19070	735	+	AT699_RS00085		amino acid ABC transporter ATP-binding protein CDS	0	0	0	0	0	0	E	COG1126 ABC-type polar amino acid transport system, ATPase component
19076	20134	1059	+	AT699_RS00090		aminotransferase class I/II-fold pyridoxal phosphate-dependent enzyme CDS	0	0	0	0	0	0	E	Threonine aldolase
20175	21080	906	+	AT699_RS00095	eamA	EamA family transporter CDS	0	0	0	0	0	0	EG	Permeases of the drug metabolite transporter (DMT) superfamily
21177	21461	285	-	AT699_RS00100	acyP	acylphosphatase CDS	0	0	0	0	0	0	C	Belongs to the acylphosphatase family
21623	22519	897	+	AT699_RS00105		phytanoyl-CoA dioxygenase family protein CDS	0	0	0	0	0	0	Q	COG5285 Protein involved in biosynthesis of mitomycin antibiotics polyketide fumonisin
22729	23892	1164	+	AT699_RS00110	lldD	alpha-hydroxy-acid oxidizing protein CDS	0	0	0	0	0	0	C	functions in aerobic respiration and also has a role in anaerobic nitrate respiration
24351	25193	843	-	AT699_RS00115	IV02_25075	IclR family transcriptional regulator CDS	0	0	0	0	0	0	K	Transcriptional regulator
25391	26461	1071	+	AT699_RS00120		ABC transporter ATP-binding protein CDS	0	0	0	0	0	0	P	Belongs to the ABC transporter superfamily
26463	27350	888	+	AT699_RS00125	potB_1	ABC transporter permease CDS	0	0	0	0	0	0	U	COG1176 ABC-type spermidine putrescine transport system, permease component I
27366	28160	795	+	AT699_RS00130	IV02_25090	ABC transporter permease CDS	0	0	0	0	0	0	E	COG1177 ABC-type spermidine putrescine transport system, permease component II
28198	28527	330	+	AT699_RS00135		(2Fe-2S)-binding protein CDS	0	0	0	0	0	0	C	2Fe-2S iron-sulfur cluster binding domain
28524	29903	1380	+	AT699_RS00140		FAD-dependent oxidoreductase CDS	0	0	0	0	0	0	C	BFD-like [2Fe-2S] binding domain
29900	31072	1173	+	AT699_RS00145		FAD-binding oxidoreductase CDS	0	0	0	0	0	0	E	FAD dependent oxidoreductase
31069	32136	1068	+	AT699_RS00150		ABC transporter substrate-binding protein CDS	0	0	0	0	0	0	P	COG0687 Spermidine putrescine-binding periplasmic protein
32227	33165	939	+	AT699_RS00155	ghrA_1	glyoxylate/hydroxypyruvate reductase A CDS	0	0	0	0	0	0	C	D-isomer specific 2-hydroxyacid dehydrogenase, NAD binding domain
36535	38592	2058	+	AT699_RS00175	oplaH	hydantoinase/oxoprolinase family protein CDS	0	0	0	0	0	0	EQ	Hydantoinase/oxoprolinase N-terminal region
38585	40315	1731	+	AT699_RS00180	acxB	hydantoinase B/oxoprolinase family protein CDS	0	0	0	0	0	0	EQ	COG0146 N-methylhydantoinase B acetone carboxylase, alpha subunit
40302	41099	798	-	AT699_RS00185		GntR family transcriptional regulator CDS	0	0	0	0	0	0	K	transcriptional
41331	42362	1032	+	AT699_RS00190	MA20_04265	ABC transporter substrate-binding protein CDS	0	0	0	0	0	0	P	COG0687 Spermidine putrescine-binding periplasmic protein
42419	43474	1056	+	AT699_RS00195	MA20_04260	ABC transporter ATP-binding protein CDS	0	0	0	0	0	0	P	Part of the ABC transporter complex PotABCD involved in spermidine putrescine import. Responsible for energy coupling to the transport system
43471	44337	867	+	AT699_RS00200	MA20_04255	ABC transporter permease CDS	0	0	0	0	0	0	E	COG1176 ABC-type spermidine putrescine transport system, permease component I
45139	46296	1158	+	AT699_RS00210	ooxB	FAD-binding oxidoreductase CDS	0	0	0	0	0	0	E	FAD dependent oxidoreductase
46280	46588	309	+	AT699_RS00215	MA20_04240	(2Fe-2S)-binding protein CDS	0	0	0	0	0	0	C	2Fe-2S iron-sulfur cluster binding domain
46585	48030	1446	+	AT699_RS00220	ooxA	FAD-dependent oxidoreductase CDS	0	0	0	0	0	0	C	BFD-like [2Fe-2S] binding domain
48040	49203	1164	+	AT699_RS00225	soxB	FAD-binding oxidoreductase CDS	0	0	0	0	0	0	E	FAD dependent oxidoreductase
49200	49586	387	+	AT699_RS00230	yabJ_3	RidA family protein CDS	0	0	0	0	0	0	J	Endoribonuclease L-PSP
49601	50881	1281	-	AT699_RS00235	codA	amidohydrolase family protein CDS	0	0	0	0	0	0	F	Cytosine deaminase
50898	51848	951	-	AT699_RS00240	rbsC-2	ABC transporter permease CDS	0	0	0	0	0	0	U	Belongs to the binding-protein-dependent transport system permease family
52964	54493	1530	-	AT699_RS00250	rbsA4	ABC transporter ATP-binding protein CDS	0	0	0	0	0	0	S	ATPases associated with a variety of cellular activities
54490	55521	1032	-	AT699_RS00255		BMP family protein CDS	0	0	0	0	0	0	S	ABC-type transport system, periplasmic component surface lipoprotein
57013	57939	927	+	AT699_RS00265	panE	panE CDS	0	0	0	0	0	0	H	Catalyzes the NADPH-dependent reduction of ketopantoate into pantoic acid
58106	58717	612	+	AT699_RS00270	MA20_08400	NAD(P)-dependent oxidoreductase CDS	0	0	0	0	0	0	S	NADH-flavin reductase
58875	59327	453	+	AT699_RS00275		nuclear transport factor 2 family protein CDS	0	0	0	0	0	0	S	polyketide cyclase
59340	59909	570	+	AT699_RS00280	yddH	flavin reductase family protein CDS	0	0	0	0	0	0	S	COG1853 Conserved protein domain typically associated with flavoprotein oxygenases, DIM6 NTAB family
59914	60411	498	+	AT699_RS00285		nucleoside 2-deoxyribosyltransferase CDS	0	0	0	0	0	0	F	Nucleoside 2-deoxyribosyltransferase
60455	61132	678	-	AT699_RS00290		TetR family transcriptional regulator CDS	0	0	0	0	0	0	K	Transcriptional regulator
61284	62492	1209	+	AT699_RS00295		arabinose transporter CDS	0	0	0	0	0	0	EGP	Major facilitator Superfamily
62550	63269	720	-	AT699_RS00300	ribB	3,4-dihydroxy-2-butanone-4-phosphate synthase CDS	0	0	0	0	0	0	H	Catalyzes the conversion of D-ribulose 5-phosphate to formate and 3,4-dihydroxy-2-butanone 4-phosphate
64046	64573	528	-	AT699_RS00305		SET domain-containing protein-lysine N-methyltransferase CDS	0	0	0	0	0	0	S	SET (Su(var)3-9, Enhancer-of-zeste, Trithorax) domain
64682	65602	921	+	AT699_RS00310	yneE	membrane protein CDS	0	0	0	0	0	0	S	Bestrophin, RFP-TM, chloride channel
65634	66104	471	-	AT699_RS00315	lrp_6	Lrp/AsnC family transcriptional regulator CDS	0	0	0	0	0	0	K	transcriptional
66207	68018	1812	+	AT699_RS00320	ilvI	ilvB CDS	0	0	0	0	0	0	H	Acetolactate synthase
68921	69775	855	-	AT699_RS00330	ssuC_1	ABC transporter permease CDS	0	0	0	0	0	0	P	COG0600 ABC-type nitrate sulfonate bicarbonate transport system, permease component
69783	70553	771	-	AT699_RS00335	ssuB_1	ABC transporter ATP-binding protein CDS	0	0	0	0	0	0	P	Nitrate transport ATP-binding protein NrtC domain-containing protein 1
70553	71611	1059	-	AT699_RS00340		ABC transporter substrate-binding protein CDS	0	0	0	0	0	0	P	COG0715 ABC-type nitrate sulfonate bicarbonate transport systems, periplasmic components
71745	74372	2628	-	AT699_RS00345	topB	DNA topoisomerase III CDS	0	0	0	0	0	0	L	DNA topoisomerase iii
74435	77092	2658	+	AT699_RS00350		GDYXXLXY domain-containing protein CDS	0	0	0	0	0	0	S	GDYXXLXY protein
78095	78553	459	-	AT699_RS00360	smg	DUF494 domain-containing protein CDS	0	0	0	0	0	0	S	Belongs to the Smg family
78789	80813	2025	-	AT699_RS00365		TRAP transporter permease CDS	0	0	0	0	0	0	S	Transporter
80917	81879	963	-	AT699_RS00370	bcsP31	TAXI family TRAP transporter solute-binding subunit CDS	0	0	0	0	0	0	S	NMT1-like family
82078	83217	1140	+	AT699_RS00375	dhaa	DSD1 family PLP-dependent enzyme CDS	0	0	0	0	0	0	E	Putative serine dehydratase domain
84652	85389	738	-	AT699_RS00385	glnQ_2	amino acid ABC transporter ATP-binding protein CDS	0	0	0	0	0	0	E	COG1126 ABC-type polar amino acid transport system, ATPase component
85370	86026	657	-	AT699_RS00390	yecS_3	amino acid ABC transporter permease CDS	0	0	0	0	0	0	P	COG0765 ABC-type amino acid transport system, permease component
86023	86691	669	-	AT699_RS00395		amino acid ABC transporter permease CDS	0	0	0	0	0	0	P	COG0765 ABC-type amino acid transport system, permease component
86720	87502	783	-	AT699_RS00400		transporter substrate-binding domain-containing protein CDS	0	0	0	0	0	0	ET	COG0834 ABC-type amino acid transport signal transduction systems, periplasmic component domain
87889	88218	330	+	AT699_RS00405	yegP	YegP family protein CDS	0	0	0	0	0	0	S	Domain of unknown function (DUF1508)
88383	89348	966	-	AT699_RS00410		tripartite tricarboxylate transporter substrate binding protein CDS	0	0	0	0	0	0	S	protein conserved in bacteria
89562	90755	1194	+	AT699_RS00415	argD	acetylornithine transaminase CDS	0	0	0	0	0	0	E	Catalyzes the formation of N-acetyl-l-glutamate 5-semialdehyde from 2-oxoglutarate and N(2)-acetyl-L-ornithine
93526	93858	333	+	AT699_RS00420		hypothetical protein CDS	0	0	0	0	0	0
93953	94909	957	-	AT699_RS00425		helix-turn-helix domain-containing protein CDS	0	0	0	0	0	0	K	Transcriptional regulator containing an amidase domain and an AraC-type DNA-binding HTH domain
95048	95359	312	+	AT699_RS00430		DUF3817 domain-containing protein CDS	0	0	0	0	0	0	EGP	Major facilitator Superfamily
95363	95791	429	+	AT699_RS00435		DUF2269 family protein CDS	0	0	0	0	0	0	S	membrane
95943	96368	426	+	AT699_RS00440		hypothetical protein CDS	0	0	0	0	0	0	G	Cytotoxic translational repressor of toxin-antitoxin stability system
96399	96767	369	-	AT699_RS00445		bleomycin resistance family protein CDS	0	0	0	0	0	0	E	lactoylglutathione lyase activity
96858	97244	387	+	AT699_RS00450		DUF1232 domain-containing protein CDS	0	0	0	0	0	0	S	Protein of unknown function (DUF1232)
97258	97959	702	-	AT699_RS00455		hypothetical protein CDS	0	0	0	0	0	0
97972	98604	633	-	AT699_RS00460		LysE family translocator CDS	0	0	0	0	0	0	E	Lysine exporter protein LysE YggA
98637	99161	525	-	AT699_RS00465		DUF4189 domain-containing protein CDS	0	0	0	0	0	0	S	Domain of unknown function (DUF4189)
99170	99760	591	-	AT699_RS00470		cysteine hydrolase CDS	0	0	0	0	0	0	Q	Isochorismatase family
99879	100829	951	-	AT699_RS00475		hypothetical protein CDS	0	0	0	0	0	0
100924	101655	732	-	AT699_RS00480	lutR_4	FadR family transcriptional regulator CDS	0	0	0	0	0	0	K	FCD domain
101878	103269	1392	+	AT699_RS00485		MFS transporter CDS	0	0	0	0	0	0	EGP	major facilitator superfamily
105987	107012	1026	-	AT699_RS00495		FecR domain-containing protein CDS	0	0	0	0	0	0	PT	Fe2 -dicitrate sensor, membrane component
107009	107554	546	-	AT699_RS00500	fecI_1	RNA polymerase sigma factor CDS	0	0	0	0	0	0	K	ECF sigma factor
107726	109378	1653	-	AT699_RS00505		acyl-CoA synthetase CDS	0	0	0	0	0	0	IQ	COG0318 Acyl-CoA synthetases (AMP-forming) AMP-acid ligases II
109388	110452	1065	-	AT699_RS00510		phosphotransferase family protein CDS	0	0	0	0	0	0	S	Aminoglycoside phosphotransferase
110449	111675	1227	-	AT699_RS00515		acyl-CoA dehydrogenase family protein CDS	0	0	0	0	0	0	C	Acyl-CoA dehydrogenase, C-terminal domain
111704	112465	762	-	AT699_RS00520		SDR family oxidoreductase CDS	0	0	0	0	0	0	IQ	KR domain
114683	115658	976	-	AT699_RS00530		tripartite tricarboxylate transporter substrate binding protein CDS	0	0	0	0	0	0
115720	116061	342	-	AT699_RS00535		OB-fold domain-containing protein CDS	0	0	0	0	0	0	S	DUF35 OB-fold domain, acyl-CoA-associated
116058	117206	1149	-	AT699_RS00540	MA20_27255	thiolase family protein CDS	0	0	0	0	0	0	I	thiolase
117199	117969	771	-	AT699_RS00545		helix-turn-helix domain-containing protein CDS	0	0	0	0	0	0	K	Transcriptional regulator
119930	120727	798	-	AT699_RS00560		helix-turn-helix transcriptional regulator CDS	0	0	0	0	0	0	K	helix_turn_helix, arabinose operon control protein
120786	122801	2016	-	AT699_RS00565	mccA	acetyl/propionyl/methylcrotonyl-CoA carboxylase subunit alpha CDS	0	0	0	0	0	0	I	carboxylase
122983	124590	1608	-	AT699_RS00570	accD1	methylcrotonoyl-CoA carboxylase CDS	0	0	0	0	0	0	I	Acetyl-CoA carboxylase, carboxyltransferase component (subunits alpha and beta)
124880	126061	1182	-	AT699_RS00575	atoB	acetyl-CoA C-acetyltransferase CDS	0	0	0	0	0	0	I	Catalyzes the synthesis of acetoacetyl coenzyme A from two molecules of acetyl coenzyme A. It can also act as a thiolase, catalyzing the reverse reaction and generating two-carbon units from the four-carbon product of fatty acid oxidation
127978	129156	1179	-	AT699_RS00585	ivd	isovaleryl-CoA dehydrogenase CDS	0	0	0	0	0	0	I	Catalyzes the formation of 3-methylbut-2-enoyl CoA from 3-methylbutanoyl CoA
129402	130580	1179	+	AT699_RS00590	yxeP_3	amidohydrolase CDS	0	0	0	0	0	0	S	amidohydrolase
130627	131598	972	+	AT699_RS00595		tripartite tricarboxylate transporter substrate binding protein CDS	0	0	0	0	0	0	S	Extra-cytoplasmic solute receptor family protein 3
131768	132100	333	-	AT699_RS00600	ynfA	YnfA family protein CDS	0	0	0	0	0	0	S	UPF0060 membrane protein
132111	132494	384	-	AT699_RS00605	cueR	MerR family DNA-binding transcriptional regulator CDS	0	0	0	0	0	0	K	transcriptional
133738	134364	627	-	AT699_RS00615	leuE_1	LysE family translocator CDS	0	0	0	0	0	0	E	threonine efflux protein
134442	135140	699	+	AT699_RS00620	pnbA	nitroreductase CDS	0	0	0	0	0	0	C	Nitroreductase family protein 1
135224	136417	1194	+	AT699_RS00625	metC	metC CDS	0	0	0	0	0	0	E	cystathionine
136422	137381	960	-	AT699_RS00630		Putative hydrolase/carboxylic esterase CDS	0	0	0	0	0	0	S	hydrolases or acyltransferases (alpha beta hydrolase superfamily)
137360	138571	1212	-	AT699_RS00635		ABC transporter substrate-binding protein CDS	0	0	0	0	0	0	E	ABC-type branched-chain amino acid transport systems periplasmic component
138734	139366	633	-	AT699_RS00640	dsbA	thiol:disulfide interchange protein DsbA/DsbL CDS	0	0	0	0	0	0	O	Thiol disulfide interchange protein
139453	140169	717	-	AT699_RS00645	ftsN	SPOR domain-containing protein CDS	0	0	0	0	0	0	D	Sporulation related domain
140179	141879	1701	-	AT699_RS00650	argS	arginine--tRNA ligase CDS	0	0	0	0	0	0	J	Catalyzes a two-step reaction, first charging an arginine molecule by linking its carboxyl group to the alpha-phosphate of ATP, followed by transfer of the aminoacyl-adenylate to its tRNA
142197	142541	345	+	AT699_RS00655		DUF1840 domain-containing protein CDS	0	0	0	0	0	0	S	Domain of unknown function (DUF1840)
142622	142939	318	+	AT699_RS00660		hypothetical protein CDS	0	0	0	0	0	0
143003	143803	801	-	AT699_RS00665	ycjP_1	carbohydrate ABC transporter permease CDS	0	0	0	0	0	0	G	ABC-type sugar transport system, permease component
143800	144675	876	-	AT699_RS00670	ugpA_1	sugar ABC transporter permease CDS	0	0	0	0	0	0	G	ABC-type sugar transport systems permease components
144689	145984	1296	-	AT699_RS00675		ABC transporter substrate-binding protein CDS	0	0	0	0	0	0	G	ABC-type sugar transport system periplasmic component
146018	147073	1056	-	AT699_RS00680	ugpC	ABC transporter ATP-binding protein CDS	0	0	0	0	0	0	P	Belongs to the ABC transporter superfamily
147196	147993	798	-	AT699_RS00685	cpdA	phosphodiesterase CDS	0	0	0	0	0	0	F	Hydrolyzes cAMP to 5'-AMP. Plays an important regulatory role in modulating the intracellular concentration of cAMP, thereby influencing cAMP-dependent processes
148031	149044	1014	-	AT699_RS00690	cytR_1	LacI family DNA-binding transcriptional regulator CDS	0	0	0	0	0	0	K	Periplasmic binding protein and sugar binding domain of the LacI family protein 1
149362	150691	1330	+	AT699_RS00695		amidase CDS	0	0	0	1	0	0
152955	153932	978	-	AT699_RS00705		tripartite tricarboxylate transporter substrate binding protein CDS	0	0	0	0	0	0	S	protein conserved in bacteria
154125	154775	651	-	AT699_RS00710		hypothetical protein CDS	0	0	0	0	0	0
154774	156219	1446	+	AT699_RS00715	rpoN	rpoN CDS	0	0	0	0	0	0	K	Sigma factors are initiation factors that promote the attachment of RNA polymerase to specific initiation sites and are then released
156313	156519	207	+	AT699_RS00720		hypothetical protein CDS	0	0	0	0	0	0
156589	156867	279	+	AT699_RS00725		type II toxin-antitoxin system RelE/ParE family toxin CDS	0	0	0	0	0	0	S	ParE toxin of type II toxin-antitoxin system, parDE
157064	157345	282	+	AT699_RS00730	bfd	(2Fe-2S)-binding protein CDS	0	0	0	0	0	0	P	BFD-like 2Fe-2S binding domain-containing protein
157315	158235	921	-	AT699_RS00735		LysR family transcriptional regulator CDS	0	0	0	0	0	0	K	Transcriptional regulator
158349	159263	915	+	AT699_RS00740	MA20_19820	DMT family transporter CDS	0	0	0	0	0	0	EG	COG0697 Permeases of the drug metabolite transporter (DMT) superfamily
159688	160164	477	+	AT699_RS00745	bfr	bfr CDS	0	0	0	0	0	0	P	Iron-storage protein
160249	160935	687	-	AT699_RS00750		hypothetical protein CDS	0	0	0	0	0	0
162692	163321	630	-	AT699_RS00760	rhtB	LysE family transporter CDS	0	0	0	0	0	0	E	LysE type translocator
163367	164872	1506	-	AT699_RS00765	rhlE	DEAD/DEAH box helicase CDS	0	0	0	0	0	0	F	DEAD-box RNA helicase involved in ribosome assembly. Has RNA-dependent ATPase activity and unwinds double-stranded RNA
165174	166646	1473	+	AT699_RS00770		YdgA family protein CDS	0	0	0	0	0	0	S	protein conserved in bacteria
166741	168237	1497	+	AT699_RS00775		YdgA family protein CDS	0	0	0	0	0	0	S	protein conserved in bacteria
168270	169478	1209	-	AT699_RS00780		amidohydrolase family protein CDS	0	0	0	0	0	0	Q	Imidazolonepropionase and related amidohydrolases
169507	171234	1728	-	AT699_RS00785	dppD	ABC transporter ATP-binding protein CDS	0	0	0	0	0	0	P	Belongs to the ABC transporter superfamily
171242	172168	927	-	AT699_RS00790	oppC	ABC transporter permease CDS	0	0	0	0	0	0	P	ABC-type dipeptide oligopeptide nickel transport systems, permease components
172181	173152	972	-	AT699_RS00795		ABC transporter permease CDS	0	0	0	0	0	0	P	ABC-type dipeptide oligopeptide nickel transport systems, permease components
175127	176497	1371	-	AT699_RS00805		GTPase/DUF3482 domain-containing protein CDS	0	0	0	0	0	0	S	Domain of unknown function (DUF3482)
177987	178874	888	-	AT699_RS00815	tetD	helix-turn-helix transcriptional regulator CDS	0	0	0	0	0	0	K	AraC-type DNA-binding domain-containing proteins
179044	179937	894	+	AT699_RS00820	BP3797	EamA family transporter CDS	0	0	0	0	0	0	EG	Permeases of the drug metabolite transporter (DMT) superfamily
179965	181173	1209	-	AT699_RS00825	egtE	aminotransferase class V-fold PLP-dependent enzyme CDS	0	0	0	0	0	0	E	Aminotransferase, class V
181221	181694	474	-	AT699_RS00830		RidA family protein CDS	0	0	0	0	0	0	J	translation initiation inhibitor, yjgF family
182766	183179	414	-	AT699_RS00840		hypothetical protein CDS	0	0	0	0	0	0
186229	186672	444	-	AT699_RS00865	sspB	ClpXP protease specificity-enhancing factor CDS	0	0	0	0	0	0	S	Stringent starvation protein B
186685	187296	612	-	AT699_RS00870	sspA	glutathione S-transferase N-terminal domain-containing protein CDS	0	0	0	0	0	0	O	Glutathione S-transferase
187450	188304	855	-	AT699_RS00875	petC	cytochrome c1 CDS	0	0	0	0	0	0	P	Cytochrome C1
188329	189717	1389	-	AT699_RS00880	petB	cytochrome bc complex cytochrome b subunit CDS	0	0	0	0	0	0	C	Component of the ubiquinol-cytochrome c reductase complex (complex III or cytochrome b-c1 complex), which is a respiratory chain that generates an electrochemical potential coupled to ATP synthesis
189792	190433	642	-	AT699_RS00885	petA	petA CDS	0	0	0	0	0	0	C	Component of the ubiquinol-cytochrome c reductase complex (complex III or cytochrome b-c1 complex), which is a respiratory chain that generates an electrochemical potential coupled to ATP synthesis
190574	191026	453	+	AT699_RS00890	mscL	mscL CDS	0	0	0	0	0	0	M	Channel that opens in response to stretch forces in the membrane lipid bilayer. May participate in the regulation of osmotic pressure changes within the cell
193510	193899	390	-	AT699_RS00905		helix-turn-helix transcriptional regulator CDS	0	0	0	0	0	0	K	Helix-turn-helix XRE-family like proteins
194004	194795	792	-	AT699_RS00910	tatC	tatC CDS	0	0	0	0	0	0	U	Part of the twin-arginine translocation (Tat) system that transports large folded proteins containing a characteristic twin-arginine motif in their signal peptide across membranes. Together with TatB, TatC is part of a receptor directly interacting with Tat signal peptides
194792	195391	600	-	AT699_RS00915	tatB	tatB CDS	0	0	0	0	0	0	U	Part of the twin-arginine translocation (Tat) system that transports large folded proteins containing a characteristic twin-arginine motif in their signal peptide across membranes. Together with TatC, TatB is part of a receptor directly interacting with Tat signal peptides. TatB may form an oligomeric binding site that transiently accommodates folded Tat precursor proteins before their translocat…
195464	195691	228	-	AT699_RS00920	tatA	tatA CDS	0	0	0	0	0	0	U	Part of the twin-arginine translocation (Tat) system that transports large folded proteins containing a characteristic twin-arginine motif in their signal peptide across membranes. TatA could form the protein-conducting channel of the Tat system
195706	196074	369	-	AT699_RS00925	hinT	histidine triad nucleotide-binding protein CDS	0	0	0	0	0	0	FG	Diadenosine tetraphosphate (Ap4A) hydrolase and other HIT family hydrolases
196090	196440	351	-	AT699_RS00930	hisE	phosphoribosyl-ATP diphosphatase CDS	0	0	0	0	0	0	E	Phosphoribosyl-ATP
196437	196841	405	-	AT699_RS00935	hisI	hisI CDS	0	0	0	0	0	0	E	Catalyzes the hydrolysis of the adenine ring of phosphoribosyl-AMP
196844	197662	819	-	AT699_RS00940	hisF	hisF CDS	0	0	0	0	0	0	E	IGPS catalyzes the conversion of PRFAR and glutamine to IGP, AICAR and glutamate. The HisF subunit catalyzes the cyclization activity that produces IGP and AICAR from PRFAR using the ammonia provided by the HisH subunit
197659	198399	741	-	AT699_RS00945	hisA	hisA CDS	0	0	0	0	0	0	E	Catalyzes the formation of 5-(5-phospho-1-deoxyribulos-1-ylamino)methylideneamino-l- (5-phosphoribosyl)imidazole-4-carboxamide from 1-(5-phosphoribosyl)-5- (5- phosphoribosylamino)methylideneamino imidazole-4-carboxamide
199204	199791	588	-	AT699_RS00955	hisB	hisB CDS	0	0	0	0	0	0	E	Imidazoleglycerol-phosphate dehydratase
199805	200896	1092	-	AT699_RS00960	hisC	histidinol-phosphate transaminase CDS	0	0	0	0	0	0	E	Belongs to the class-II pyridoxal-phosphate-dependent aminotransferase family. Histidinol-phosphate aminotransferase subfamily
200893	202197	1305	-	AT699_RS00965	hisD	hisD CDS	0	0	0	0	0	0	E	Catalyzes the sequential NAD-dependent oxidations of L- histidinol to L-histidinaldehyde and then to L-histidine
202243	202917	675	-	AT699_RS00970	hisG	ATP phosphoribosyltransferase CDS	0	0	0	0	0	0	F	Catalyzes the condensation of ATP and 5-phosphoribose 1- diphosphate to form N'-(5'-phosphoribosyl)-ATP (PR-ATP). Has a crucial role in the pathway because the rate of histidine biosynthesis seems to be controlled primarily by regulation of HisG enzymatic activity
202914	204194	1281	-	AT699_RS00975	murA	murA CDS	0	0	0	0	0	0	M	Cell wall formation. Adds enolpyruvyl to UDP-N- acetylglucosamine
204197	204442	246	-	AT699_RS00980	yrbA	BolA family transcriptional regulator CDS	0	0	0	0	0	0	K	Belongs to the BolA IbaG family
204448	205260	813	-	AT699_RS00985	yadH	ABC transporter permease CDS	0	0	0	0	0	0	V	Transport permease protein
205257	206054	798	-	AT699_RS00990	yadG	ABC transporter ATP-binding protein CDS	0	0	0	0	0	0	V	ABC transporter, ATP-binding protein
206230	206859	630	-	AT699_RS00995	mlaC	ABC transporter substrate-binding protein CDS	0	0	0	0	0	0	Q	ABC-type transport system involved in resistance to organic solvents auxiliary component
206898	207707	810	-	AT699_RS01000	vacJ	VacJ family lipoprotein CDS	0	0	0	0	0	0	M	MlaA lipoprotein
207792	208292	501	-	AT699_RS01005	mlaD	mlaD CDS	0	0	0	0	0	0	Q	ABC transporter substrate-binding protein
208306	209094	789	-	AT699_RS01010	mlaE	mlaE CDS	0	0	0	0	0	0	Q	ABC-type transport system involved in resistance to organic solvents permease component
209091	209927	837	-	AT699_RS01015	mlaF	ABC transporter ATP-binding protein CDS	0	0	0	0	0	0	Q	abc transporter, ATP-binding protein
211294	212271	978	-	AT699_RS01025		tripartite tricarboxylate transporter substrate binding protein CDS	0	0	0	0	0	0	S	protein conserved in bacteria
212285	213511	1227	-	AT699_RS01030		YbfB/YjiJ family MFS transporter CDS	0	0	0	0	0	0	EGP	Major facilitator Superfamily
213577	214449	873	+	AT699_RS01035	gltR	LysR family transcriptional regulator CDS	0	0	0	0	0	0	K	Transcriptional regulator
215237	216154	918	-	AT699_RS01045		LysR family transcriptional regulator CDS	0	0	0	0	0	0	K	Transcriptional regulator
216413	217183	771	+	AT699_RS01050		5-oxoprolinase subunit PxpA CDS	0	0	0	0	0	0	S	Belongs to the UPF0271 (lamB) family
217223	217465	243	+	AT699_RS01055	accB_2	biotin carboxyl carrier domain-containing protein CDS	0	0	0	0	0	0	I	first, biotin carboxylase catalyzes the carboxylation of the carrier protein and then the transcarboxylase transfers the carboxyl group to form malonyl-CoA
217469	218857	1389	+	AT699_RS01060	accC	acetyl-CoA carboxylase biotin carboxylase subunit CDS	0	0	0	0	0	0	F	Biotin carboxylase C-terminal domain
218854	219729	876	+	AT699_RS01065		carboxyltransferase domain-containing protein CDS	0	0	0	0	0	0	E	Allophanate hydrolase subunit 1
219719	220708	990	+	AT699_RS01070	kipA	biotin-dependent carboxyltransferase CDS	0	0	0	0	0	0	E	Allophanate hydrolase subunit 2
220862	222199	1338	+	AT699_RS01075		hypothetical protein CDS	0	0	0	0	0	0	F	Allantoin permease
222314	223780	1467	-	AT699_RS01080	gltD	glutamate synthase subunit beta CDS	0	0	0	0	0	0	C	provides electrons to the alpha subunit, which binds L-glutamine and 2-oxoglutarate and forms L-glutamate
228882	229685	804	-	AT699_RS01090		hypothetical protein CDS	0	0	0	0	0	0	L	Transposase
229921	230784	864	+	AT699_RS01095	fghA	fghA CDS	0	0	0	0	0	0	S	Serine hydrolase involved in the detoxification of formaldehyde
230881	231570	690	+	AT699_RS01100		hypothetical protein CDS	0	0	0	0	0	0
231779	232663	885	+	AT699_RS01105	rpoH	rpoH CDS	0	0	0	0	0	0	K	Sigma factors are initiation factors that promote the attachment of RNA polymerase to specific initiation sites and are then released. This sigma factor is involved in regulation of expression of heat shock genes
233050	233892	843	-	AT699_RS01110	cpdA	phosphodiesterase CDS	0	0	0	0	0	0	S	Hydrolyzes cAMP to 5'-AMP. Plays an important regulatory role in modulating the intracellular concentration of cAMP, thereby influencing cAMP-dependent processes
236874	237679	806	-	AT699_RS01120		NUDIX domain-containing protein CDS	0	0	0	0	0	0
237972	239129	1158	+	AT699_RS01125	ctaC	coxB CDS	0	0	0	0	0	0	C	Subunits I and II form the functional core of the enzyme complex. Electrons originating in cytochrome c are transferred via heme a and Cu(A) to the binuclear center formed by heme a3 and Cu(B)
239230	240837	1608	+	AT699_RS01130	ctaD	ctaD CDS	0	0	0	0	0	0	C	Cytochrome c oxidase is the component of the respiratory chain that catalyzes the reduction of oxygen to water. Subunits 1- 3 form the functional core of the enzyme complex. CO I is the catalytic subunit of the enzyme. Electrons originating in cytochrome c are transferred via the copper A center of subunit 2 and heme A of subunit 1 to the bimetallic center formed by heme A3 and copper B
241013	241237	225	+	AT699_RS01135		DUF2970 domain-containing protein CDS	0	0	0	0	0	0	S	Protein of unknown function (DUF2970)
241276	242151	876	+	AT699_RS01140	ctaE	cytochrome c oxidase subunit 3 CDS	0	0	0	0	0	0	C	Heme copper-type cytochrome quinol oxidase subunit 3
242543	243343	801	+	AT699_RS01150	surf1	SURF1 family protein CDS	0	0	0	0	0	0	S	SURF1-like protein
243428	244003	576	+	AT699_RS01155	VVA1110	putative transmembrane protein CDS	0	0	0	0	0	0	S	protein SCO1 SenC PrrC involved in biogenesis of respiratory and photosynthetic systems
244025	245059	1035	+	AT699_RS01160	ctaA	COX15/CtaA family protein CDS	0	0	0	0	0	0	O	cytochrome oxidase assembly
245073	245963	891	+	AT699_RS01165	ctaB	protoheme IX farnesyltransferase CDS	0	0	0	0	0	0	O	Converts heme B (protoheme IX) to heme O by substitution of the vinyl group on carbon 2 of heme B porphyrin ring with a hydroxyethyl farnesyl side group
245980	246585	606	+	AT699_RS01170	hyaE	SCO family protein CDS	0	0	0	0	0	0	S	protein SCO1 SenC PrrC involved in biogenesis of respiratory and photosynthetic systems
246661	246882	222	-	AT699_RS01175		DUF3717 domain-containing protein CDS	0	0	0	0	0	0	S	Protein of unknown function (DUF3717)
247014	247685	672	+	AT699_RS01180	pcp	glycine zipper 2TM domain-containing protein CDS	0	0	0	0	0	0	M	Glycine zipper 2TM domain
247729	248520	792	+	AT699_RS01185		hypothetical protein CDS	0	0	0	0	0	0
248584	249957	1374	+	AT699_RS01190	glmU	glmU CDS	0	0	0	0	0	0	M	Catalyzes the last two sequential reactions in the de novo biosynthetic pathway for UDP-N-acetylglucosamine (UDP- GlcNAc). The C-terminal domain catalyzes the transfer of acetyl group from acetyl coenzyme A to glucosamine-1-phosphate (GlcN-1-P) to produce N-acetylglucosamine-1-phosphate (GlcNAc-1-P), which is converted into UDP-GlcNAc by the transfer of uridine 5- monophosphate (from uridine 5-tr…
249954	251345	1392	+	AT699_RS01195		MFS transporter CDS	0	0	0	0	0	0	EGP	Major facilitator Superfamily
251466	252788	1323	+	AT699_RS01200	ugd	UDP-glucose/GDP-mannose dehydrogenase family protein CDS	0	0	0	0	0	0	M	Belongs to the UDP-glucose GDP-mannose dehydrogenase family
252785	253846	1062	+	AT699_RS01205	pimB_1	glycosyltransferase family 4 protein CDS	0	0	0	0	0	0	M	Glycosyltransferase Family 4
253874	254362	489	-	AT699_RS01210	lrp_4	Lrp/AsnC family transcriptional regulator CDS	0	0	0	0	0	0	K	Transcriptional regulator
254514	256346	1833	+	AT699_RS01215	glmS	glmS CDS	0	0	0	0	0	0	M	Catalyzes the first step in hexosamine metabolism, converting fructose-6P into glucosamine-6P using glutamine as a nitrogen source
257688	258530	843	-	AT699_RS01225	tcmP	class I SAM-dependent methyltransferase CDS	0	0	0	0	0	0	H	Leucine carboxyl methyltransferase
258730	259209	480	+	AT699_RS01230		Rrf2 family transcriptional regulator CDS	0	0	0	0	0	0	K	Transcriptional regulator
260864	261616	753	+	AT699_RS01240	ypdC	helix-turn-helix transcriptional regulator CDS	0	0	0	0	0	0	K	helix_turn_helix, arabinose operon control protein
261762	263960	2199	+	AT699_RS01245		TonB-dependent siderophore receptor CDS	0	0	0	0	0	0	P	COG1629 Outer membrane receptor proteins, mostly Fe transport
264904	265929	1026	+	AT699_RS01255	yfiZ	iron ABC transporter permease CDS	0	0	0	0	0	0	P	FecCD transport family
266971	267819	849	+	AT699_RS01265		ABC transporter ATP-binding protein CDS	0	0	0	0	0	0	HP	ATPases associated with a variety of cellular activities
267846	269183	1338	+	AT699_RS01270	moxC	NtaA/DmoA family FMN-dependent monooxygenase CDS	0	0	0	0	0	0	C	COG2141 Coenzyme F420-dependent N5,N10-methylene tetrahydromethanopterin reductase and related flavin-dependent oxidoreductases
269180	269572	393	-	AT699_RS01275		hypothetical protein CDS	0	0	0	0	0	0
269795	270820	1026	-	AT699_RS01280		hypothetical protein CDS	0	0	0	0	0	0
271013	271789	777	+	AT699_RS01285		fused MFS/spermidine synthase CDS	0	0	0	0	0	0	E	Spermidine synthase
271920	272828	909	+	AT699_RS01290		DUF4261 domain-containing protein CDS	0	0	0	0	0	0	S	Domain of unknown function (DUF4261)
273119	273796	678	+	AT699_RS01295	csgG	CsgG/HfaB family protein CDS	0	0	0	0	0	0	M	Curli production assembly transport component CsgG
273808	274314	507	+	AT699_RS01300	Z012_10670	DUF4810 domain-containing protein CDS	0	0	0	0	0	0	S	(Lipo)protein
274316	274966	651	+	AT699_RS01305	VY92_06375	DUF799 domain-containing protein CDS	0	0	0	0	0	0	S	(Lipo)protein
275032	276588	1557	-	AT699_RS01310	nadB	nadB CDS	0	0	0	0	0	0	H	Catalyzes the oxidation of L-aspartate to iminoaspartate
276626	277762	1137	-	AT699_RS01315	nadA	nadA CDS	0	0	0	0	0	0	H	Catalyzes the condensation of iminoaspartate with dihydroxyacetone phosphate to form quinolinate
277948	279186	1239	-	AT699_RS01320	ynfM_3	MFS transporter CDS	0	0	0	0	0	0	EGP	COG0477 Permeases of the major facilitator superfamily
279300	280247	948	+	AT699_RS01325	ttdR	LysR family transcriptional regulator CDS	0	0	0	0	0	0	K	Transcriptional regulator
283944	284774	831	-	AT699_RS01345	panB	panB CDS	0	0	0	0	0	0	H	Catalyzes the reversible reaction in which hydroxymethyl group from 5,10-methylenetetrahydrofolate is transferred onto alpha-ketoisovalerate to form ketopantoate
286005	287405	1401	+	AT699_RS01355		sodium:solute symporter CDS	0	0	0	0	0	0	E	Belongs to the sodium solute symporter (SSF) (TC 2.A.21) family
287402	288448	1047	+	AT699_RS01360	speB	speB CDS	0	0	0	0	0	0	E	Belongs to the arginase family
288461	289906	1446	-	AT699_RS01365	arnT	glycosyltransferase family 39 protein CDS	0	0	0	0	0	0	M	Dolichyl-phosphate-mannose-protein mannosyltransferase
289890	290921	1032	-	AT699_RS01370	gtrB	glycosyltransferase family 2 protein CDS	0	0	0	1	0	0	M	Glycosyl transferase family 2
294272	295486	1215	-	AT699_RS01380	czcB	efflux RND transporter periplasmic adaptor subunit CDS	0	0	0	0	0	0	M	Belongs to the membrane fusion protein (MFP) (TC 8.A.1) family
295501	296754	1254	-	AT699_RS01385	czcC	TolC family protein CDS	0	0	0	0	0	0	MU	Outer membrane efflux protein
297007	297348	342	+	AT699_RS01390		DUF4148 domain-containing protein CDS	0	0	0	0	0	0	S	Domain of unknown function (DUF4148)
297525	298214	690	+	AT699_RS01395		heavy metal response regulator transcription factor CDS	0	0	0	0	0	0	KT	Response regulators consisting of a CheY-like receiver domain and a winged-helix DNA-binding domain
298214	299554	1341	+	AT699_RS01400		heavy metal sensor histidine kinase CDS	0	0	0	0	0	0	T	Member of a two-component regulatory system
299690	300019	330	+	AT699_RS01405		hypothetical protein CDS	0	0	0	0	0	0
301048	302229	1182	+	AT699_RS01415		glycosyltransferase family 4 protein CDS	0	0	0	0	0	0	M	Glycosyl transferase 4-like domain
302217	304142	1926	-	AT699_RS01420	ushA	5'-nucleotidase C-terminal domain-containing protein CDS	0	0	0	0	0	0	F	Belongs to the 5'-nucleotidase family
305447	305737	291	-	AT699_RS01430	frmR	metal/formaldehyde-sensitive transcriptional repressor CDS	0	0	0	0	0	0	S	protein conserved in bacteria
305890	306612	723	+	AT699_RS01435	hutC	hutC CDS	0	0	0	0	0	0	K	Histidine utilization repressor
306609	307229	621	+	AT699_RS01440	hutD	HutD family protein CDS	0	0	0	0	0	0	S	protein conserved in bacteria
307385	309064	1680	+	AT699_RS01445	hutU	hutU CDS	0	0	0	0	0	0	E	Catalyzes the conversion of urocanate to 4-imidazolone- 5-propionate
309134	310558	1425	+	AT699_RS01450	fcy21	cytosine permease CDS	0	0	0	0	0	0	U	Belongs to the purine-cytosine permease (2.A.39) family
310588	312117	1530	+	AT699_RS01455	hutH	hutH CDS	0	0	0	0	0	0	E	histidine
312143	313360	1218	+	AT699_RS01460	hutI	imidazolonepropionase CDS	0	0	0	0	0	0	Q	Amidohydrolase family
313402	315024	1623	-	AT699_RS01465	tap	Tar ligand binding domain-containing protein CDS	0	0	0	0	0	0	NT	Tar ligand binding domain homologue
317047	317562	516	+	AT699_RS01475		spore coat U domain-containing protein CDS	0	0	0	0	0	0	S	Spore coat U
317562	318287	726	+	AT699_RS01480	ecpD	molecular chaperone CDS	0	0	0	0	0	0	NU	COG3121 P pilus assembly protein, chaperone PapD
318344	320689	2346	+	AT699_RS01485		fimbrial biogenesis outer membrane usher protein CDS	0	0	0	0	0	0	NU	Fimbrial biogenesis outer membrane usher protein
320686	321681	996	+	AT699_RS01490		spore coat U domain-containing protein CDS	0	0	0	0	0	0	S	Spore Coat Protein U domain
321671	323731	2061	-	AT699_RS01495	agmG	site-specific recombinase CDS	0	0	0	0	0	0	L	Site-specific recombinase
325585	325908	324	-	AT699_RS01505	sorB	hypothetical protein CDS	0	0	0	0	0	0	C	c oxidoreductase (Subunit b)
325919	327154	1236	-	AT699_RS01510	sorA	molybdopterin-dependent oxidoreductase CDS	0	0	0	0	0	0	S	Mo-co oxidoreductase dimerisation domain
327297	327701	405	+	AT699_RS01515		DUF2809 domain-containing protein CDS	0	0	0	0	0	0	S	Protein of unknown function (DUF2809)
327789	327998	210	-	AT699_RS01520		hypothetical protein CDS	0	0	0	0	0	0
329032	329370	339	+	AT699_RS01530		(2Fe-2S)-binding protein CDS	0	0	0	0	0	0	C	2Fe-2S iron-sulfur cluster binding domain-containing protein 1
329444	329785	342	+	AT699_RS01535	camB	hypothetical protein CDS	0	0	0	0	0	0	C	Ferredoxin
329782	330132	351	+	AT699_RS01540		(2Fe-2S)-binding protein CDS	0	0	0	0	0	0	C	2Fe-2S iron-sulfur cluster binding domain
330156	330872	717	-	AT699_RS01545		GntR family transcriptional regulator CDS	0	0	0	0	0	0	K	FCD domain
331910	333442	1533	+	AT699_RS01555		hypothetical protein CDS	0	0	0	0	0	0	S	membrane
333561	335021	1461	+	AT699_RS01560	aldHT	aldehyde dehydrogenase family protein CDS	0	0	0	0	0	0	C	belongs to the aldehyde dehydrogenase family
335043	335522	480	+	AT699_RS01565		heme-binding protein CDS	0	0	0	0	0	0	S	protein, possibly involved in utilization of glycolate and propanediol
335534	336550	1017	+	AT699_RS01570	ascD	2Fe-2S iron-sulfur cluster binding domain-containing protein CDS	0	0	0	0	0	0	C	COG0543 2-polyprenylphenol hydroxylase and related flavodoxin oxidoreductases
336572	337009	438	-	AT699_RS01575		universal stress protein CDS	0	0	0	0	0	0	T	universal stress protein
337129	338838	1710	-	AT699_RS01580		ABC transporter ATP-binding protein CDS	0	0	0	0	0	0	P	Belongs to the ABC transporter superfamily
338835	339719	885	-	AT699_RS01585		ABC transporter permease CDS	0	0	0	0	0	0	P	ABC-type dipeptide oligopeptide nickel transport systems, permease components
339716	340693	978	-	AT699_RS01590		ABC transporter permease CDS	0	0	0	0	0	0	P	PFAM binding-protein-dependent transport systems inner membrane component
340706	342394	1689	-	AT699_RS01595		ABC transporter substrate-binding protein CDS	0	0	0	0	0	0	E	COG0747 ABC-type dipeptide transport system, periplasmic component
342429	343256	828	-	AT699_RS01600		hypothetical protein CDS	0	0	0	0	0	0
343484	344725	1242	+	AT699_RS01605		SfnB family sulfur acquisition oxidoreductase CDS	0	0	0	0	0	0	I	Acyl-CoA dehydrogenase, C-terminal domain
344729	345943	1215	+	AT699_RS01610		SfnB family sulfur acquisition oxidoreductase CDS	0	0	0	0	0	0	I	COG1960 Acyl-CoA dehydrogenases
345964	347334	1371	+	AT699_RS01615	ntaA_1	LLM class flavin-dependent oxidoreductase CDS	0	0	0	0	0	0	C	N5N10-methylene tetrahydromethanopterin reductase
348348	349154	807	+	AT699_RS01620	metQ	MetQ/NlpA family lipoprotein CDS	0	0	0	0	0	0	M	Belongs to the nlpA lipoprotein family
349204	349797	594	+	AT699_RS01625	ssuE	ssuE CDS	0	0	0	0	0	0	S	Flavodoxin-like fold
349815	350780	966	+	AT699_RS01630	ssuA	sulfonate ABC transporter substrate-binding protein CDS	0	0	0	0	0	0	P	NMT1-like family
350798	351970	1173	+	AT699_RS01635	ssuD	ssuD CDS	0	0	0	0	0	0	C	Catalyzes the desulfonation of aliphatic sulfonates
351970	352752	783	+	AT699_RS01640	ssuC	ssuC CDS	0	0	0	0	0	0	U	ABC-type nitrate sulfonate bicarbonate transport system permease component
352777	354003	1227	+	AT699_RS01645	msuC	acyl-CoA dehydrogenase family protein CDS	0	0	0	0	0	0	I	AcyL-CoA dehydrogenase, type 2
355520	356353	834	+	AT699_RS01660	metQ	methionine ABC transporter substrate-binding protein CDS	0	0	0	0	0	0	M	Belongs to the nlpA lipoprotein family
357376	357591	216	+	AT699_RS01670	ssuF	TOBE domain-containing protein CDS	0	0	0	0	0	0	H	TOBE domain
357712	359013	1302	+	AT699_RS01675	yacH	DUF3300 domain-containing protein CDS	0	0	0	0	0	0	M	Protein of unknown function (DUF3300)
359037	359912	876	+	AT699_RS01680	flgK	DUF2950 family protein CDS	0	0	0	0	0	0	N	Protein of unknown function (DUF2950)
360123	361067	945	+	AT699_RS01685		surface antigen CDS	0	0	0	0	0	0	S	Lactonase, 7-bladed beta-propeller
361051	361845	795	+	AT699_RS01690	MA20_25165	polysaccharide deacetylase family protein CDS	0	0	0	0	0	0	G	Polysaccharide deacetylase
361848	362861	1014	+	AT699_RS01695		sterol desaturase family protein CDS	0	0	0	0	0	0	I	Fatty acid hydroxylase
363133	363630	498	-	AT699_RS01700	vdlD	acyl-CoA thioesterase CDS	0	0	0	0	0	0	I	Thioesterase superfamily
365527	368595	3069	+	AT699_RS01715	fdnG	fdnG CDS	0	0	0	0	0	0	C	Belongs to the prokaryotic molybdopterin-containing oxidoreductase family
368606	369505	900	+	AT699_RS01720	fdxH	fdxH CDS	0	0	0	0	0	0	C	formate dehydrogenase
369498	370145	648	+	AT699_RS01725	fdoI	formate dehydrogenase subunit gamma CDS	0	0	0	0	0	0	C	COG2864 Cytochrome b subunit of formate dehydrogenase
371210	372643	1434	+	AT699_RS01735	selA	L-seryl-tRNA(Sec) selenium transferase CDS	0	0	0	0	0	0	H	Converts seryl-tRNA(Sec) to selenocysteinyl-tRNA(Sec) required for selenoprotein biosynthesis
372640	374577	1938	+	AT699_RS01740	selB	selB CDS	0	0	0	0	0	0	J	Translation elongation factor
374891	375925	1035	+	AT699_RS01750	hyaD	glycosyltransferase CDS	0	0	0	0	0	0	M	Glycosyl transferase, family 2
375943	376485	543	-	AT699_RS01755		TlpA family protein disulfide reductase CDS	0	0	0	0	0	0	CO	COG0526 Thiol-disulfide isomerase and thioredoxins
376500	377603	1104	-	AT699_RS01760		transglutaminase domain-containing protein CDS	0	0	0	0	0	0	E	Tat pathway signal sequence domain-containing protein 1
377746	378807	1062	+	AT699_RS01765	selD	selD CDS	0	0	0	0	0	0	H	Synthesizes selenophosphate from selenide and ATP
381233	382153	921	-	AT699_RS01775		LysR family transcriptional regulator CDS	0	0	0	0	0	0	K	LysR substrate binding domain
382562	383206	645	+	AT699_RS01785	nahD	2-hydroxychromene-2-carboxylate isomerase CDS	0	0	0	0	0	0	Q	2-hydroxychromene-2-carboxylate isomerase
383490	383867	378	-	AT699_RS01790		DUF779 domain-containing protein CDS	0	0	0	0	0	0	S	Protein of unknown function (DUF779)
385715	387607	1893	+	AT699_RS01800	acoR	sigma-54-dependent Fis family transcriptional regulator CDS	0	0	0	0	0	0	K	COG3284 Transcriptional activator of acetoin glycerol metabolism
387630	388418	789	-	AT699_RS01805	trpC	trpC CDS	0	0	0	0	0	0	E	Belongs to the TrpC family
388415	389446	1032	-	AT699_RS01810	trpD	trpD CDS	0	0	0	0	0	0	F	Catalyzes the transfer of the phosphoribosyl group of 5- phosphorylribose-1-pyrophosphate (PRPP) to anthranilate to yield N-(5'-phosphoribosyl)-anthranilate (PRA)
389459	390025	567	-	AT699_RS01815	trpG	aminodeoxychorismate/anthranilate synthase component II CDS	0	0	0	0	0	0	EH	with TrpE catalyzes the formation of anthranilate and glutamate from chorismate and glutamine
391881	392588	708	-	AT699_RS01825	gph	phosphoglycolate phosphatase CDS	0	0	0	0	0	0	G	Phosphoglycolate phosphatase
392601	393320	720	-	AT699_RS01830	rpe	rpe CDS	0	0	0	0	0	0	G	Belongs to the ribulose-phosphate 3-epimerase family
393366	393740	375	+	AT699_RS01835	apaG	apaG CDS	0	0	0	0	0	0	P	protein affecting Mg2 Co2 transport
393782	395083	1302	+	AT699_RS01840	mltA	murein transglycosylase A CDS	0	0	0	0	0	0	M	MltA specific insert domain
395080	396249	1170	+	AT699_RS01845	ubiH	UbiH/UbiF family hydroxylase CDS	0	0	0	0	0	0	CH	Ubiquinone biosynthesis
396418	397221	804	+	AT699_RS01850	dsbC	DsbC family protein CDS	0	0	0	0	0	0	O	Required for disulfide bond formation in some periplasmic proteins. Acts by transferring its disulfide bond to other proteins and is reduced in the process
397285	398241	957	+	AT699_RS01855	serA2	D-2-hydroxyacid dehydrogenase family protein CDS	0	0	0	0	0	0	C	Belongs to the D-isomer specific 2-hydroxyacid dehydrogenase family
398440	399456	1017	-	AT699_RS01860	ttcA	ttcA CDS	0	0	0	0	0	0	J	Catalyzes the ATP-dependent 2-thiolation of cytidine in position 32 of tRNA, to form 2-thiocytidine (s(2)C32). The sulfur atoms are provided by the cysteine cysteine desulfurase (IscS) system
399459	399818	360	-	AT699_RS01865	folB	folB CDS	0	0	0	0	0	0	H	Catalyzes the conversion of 7,8-dihydroneopterin to 6- hydroxymethyl-7,8-dihydropterin
400922	401722	801	-	AT699_RS01875		pcaD CDS	0	0	0	0	0	0
401876	402802	927	+	AT699_RS01880		LysR family transcriptional regulator CDS	0	0	0	0	0	0	K	Transcriptional regulator
403185	404381	1197	+	AT699_RS01885	urtA	urtA CDS	0	0	0	0	0	0	E	Periplasmic binding protein domain
404466	405347	882	+	AT699_RS01890		urtB CDS	0	0	0	0	0	0	P	Branched-chain amino acid transport system / permease component
405352	406398	1047	+	AT699_RS01895	urtC	urtC CDS	0	0	0	0	0	0	E	Branched-chain amino acid transport system / permease component
406413	407192	780	+	AT699_RS01900	urtD	urtD CDS	0	0	0	0	0	0	S	Branched-chain amino acid ATP-binding cassette transporter
407206	407895	690	+	AT699_RS01905		urtE CDS	0	0	0	0	0	0	E	ATPases associated with a variety of cellular activities
407921	408958	1038	+	AT699_RS01910	amiE	aliphatic amidase CDS	0	0	0	0	0	0	S	Carbon-nitrogen hydrolase
409002	409826	825	+	AT699_RS01915	norQ	CbbQ/NirQ/NorQ/GpvN family protein CDS	0	0	0	0	0	0	S	CbbQ/NirQ/NorQ C-terminal
409823	411565	1743	+	AT699_RS01920	morD	VWA domain-containing protein CDS	0	0	0	0	0	0	P	von Willebrand factor (vWF) type A domain
411657	412811	1155	+	AT699_RS01925	amiC	transporter substrate-binding domain-containing protein CDS	0	0	0	0	0	0	E	Periplasmic binding protein domain
412841	413440	600	+	AT699_RS01930	amiR	ANTAR domain-containing protein CDS	0	0	0	0	0	0	K	ANTAR
413444	414205	762	-	AT699_RS01935	maiA	aspartate/glutamate racemase family protein CDS	0	0	0	0	0	0	G	Catalyzes the conversion of maleate to fumarate
414329	415210	882	+	AT699_RS01940	xapR	LysR family transcriptional regulator CDS	0	0	0	0	0	0	K	LysR substrate binding domain
415344	416312	969	+	AT699_RS01945	MA20_36755	tripartite tricarboxylate transporter substrate binding protein CDS	0	0	0	0	0	0	S	protein conserved in bacteria
416313	416978	666	+	AT699_RS01950	pcaI2	3-oxoacid CoA-transferase subunit A CDS	0	0	0	0	0	0	I	3-oxoadipate CoA-transferase subunit A
416980	417684	705	+	AT699_RS01955	pcaJ2	3-oxoacid CoA-transferase subunit B CDS	0	0	0	0	0	0	I	Acyl CoA acetate 3-ketoacid CoA transferase beta subunit
417722	418714	993	+	AT699_RS01960		tripartite tricarboxylate transporter substrate binding protein CDS	0	0	0	0	0	0	S	protein conserved in bacteria
419113	420888	1776	-	AT699_RS01965		M61 family metallopeptidase CDS	0	0	0	0	0	0	S	Peptidase, M61
420928	421704	777	+	AT699_RS01970	badK	enoyl-CoA hydratase CDS	0	0	0	0	0	0	I	Belongs to the enoyl-CoA hydratase isomerase family
424626	425507	882	+	AT699_RS01985	atpB	atpB CDS	0	0	0	0	0	0	C	it plays a direct role in the translocation of protons across the membrane
425626	425868	243	+	AT699_RS01990	atpE	atpE CDS	0	0	0	0	0	0	C	F(1)F(0) ATP synthase produces ATP from ADP in the presence of a proton or sodium gradient. F-type ATPases consist of two structural domains, F(1) containing the extramembraneous catalytic core and F(0) containing the membrane proton channel, linked together by a central stalk and a peripheral stalk. During catalysis, ATP synthesis in the catalytic domain of F(1) is coupled via a rotary mechanism…
426011	426481	471	+	AT699_RS01995	atpF	F0F1 ATP synthase subunit B CDS	0	0	0	0	0	0	C	Component of the F(0) channel, it forms part of the peripheral stalk, linking F(1) to F(0)
426494	427033	540	+	AT699_RS02000	atpH	F0F1 ATP synthase subunit delta CDS	0	0	0	0	0	0	C	F(1)F(0) ATP synthase produces ATP from ADP in the presence of a proton or sodium gradient. F-type ATPases consist of two structural domains, F(1) containing the extramembraneous catalytic core and F(0) containing the membrane proton channel, linked together by a central stalk and a peripheral stalk. During catalysis, ATP synthesis in the catalytic domain of F(1) is coupled via a rotary mechanism…
427065	428606	1542	+	AT699_RS02005	atpA	F0F1 ATP synthase subunit alpha CDS	0	0	0	0	0	0	C	Produces ATP from ADP in the presence of a proton gradient across the membrane. The alpha chain is a regulatory subunit
431065	431490	426	+	AT699_RS02020	atpC	F0F1 ATP synthase subunit epsilon CDS	0	0	0	0	0	0	C	Produces ATP from ADP in the presence of a proton gradient across the membrane
431735	432457	723	+	AT699_RS02025		hypothetical protein CDS	0	0	0	0	0	0	T	response regulator
432627	433700	1074	+	AT699_RS02030	hemE	uroporphyrinogen decarboxylase CDS	0	0	0	0	0	0	H	Catalyzes the decarboxylation of four acetate groups of uroporphyrinogen-III to yield coproporphyrinogen-III
434063	436168	2106	+	AT699_RS02035	priA	primosomal protein N' CDS	0	0	0	0	0	0	L	Involved in the restart of stalled replication forks. Recognizes and binds the arrested nascent DNA chain at stalled replication forks. It can open the DNA duplex, via its helicase activity, and promote assembly of the primosome and loading of the major replicative helicase DnaB onto DNA
436224	438287	2064	+	AT699_RS02040	rep	UvrD-helicase domain-containing protein CDS	0	0	0	0	0	0	L	it can initiate unwinding at a nick in the DNA. It binds to the single-stranded DNA and acts in a progressive fashion along the DNA in the 3' to 5' direction
438360	439187	828	+	AT699_RS02045		AraC family transcriptional regulator CDS	0	0	0	0	0	0	K	Regulator
439212	440270	1059	-	AT699_RS02050	ltaE	low specificity L-threonine aldolase CDS	0	0	0	0	0	0	E	Catalyzes the cleavage of L-allo-threonine and L- threonine to glycine and acetaldehyde
440409	441248	840	+	AT699_RS02055	egtC	class II glutamine amidotransferase CDS	0	0	0	0	0	0	S	glutamine amidotransferase
442180	443112	933	+	AT699_RS02065		GlxA family transcriptional regulator CDS	0	0	0	0	0	0	K	Transcriptional regulator
443142	444122	981	-	AT699_RS02070	dapD	dapD CDS	0	0	0	0	0	0	H	Catalyzes the conversion of the cyclic tetrahydrodipicolinate (THDP) into the acyclic N-succinyl-L-2- amino-6-oxopimelate using succinyl-CoA
444280	445200	921	+	AT699_RS02075	ppk2	ppk2 CDS	0	0	0	0	0	0	S	Polyphosphate kinase 2 (PPK2)
445285	446412	1128	-	AT699_RS02080	cpg2	M20 family metallopeptidase CDS	0	0	0	0	0	0	E	Acetylornithine deacetylase Succinyl-diaminopimelate desuccinylase and related deacylases
446446	447351	906	-	AT699_RS02085		hydrolase CDS	0	0	0	0	0	0	Q	depolymerase
447357	448367	1011	-	AT699_RS02090	gsiA_3	ABC transporter ATP-binding protein CDS	0	0	0	0	0	0	P	Belongs to the ABC transporter superfamily
448364	449347	984	-	AT699_RS02095	oppD	ABC transporter ATP-binding protein CDS	0	0	0	0	0	0	P	Belongs to the ABC transporter superfamily
449477	450394	918	-	AT699_RS02100	oppC	ABC transporter permease CDS	0	0	0	0	0	0	P	ABC-type dipeptide oligopeptide nickel transport systems, permease components
451428	453068	1641	-	AT699_RS02110	dppA2	ABC transporter substrate-binding protein CDS	0	0	0	0	0	0	E	ABC-type dipeptide transport system periplasmic component
453133	454104	972	-	AT699_RS02115	astE	succinylglutamate desuccinylase/aspartoacylase family protein CDS	0	0	0	0	0	0	E	Succinylglutamate desuccinylase aspartoacylase family protein
455760	456674	915	+	AT699_RS02125		LysR family transcriptional regulator CDS	0	0	0	0	0	0	K	Transcriptional regulator
456749	458362	1614	-	AT699_RS02130	dppA2	ABC transporter substrate-binding protein CDS	0	0	0	0	0	0	E	ABC-type dipeptide transport system periplasmic component
458854	459087	234	-	AT699_RS02135		hypothetical protein CDS	0	0	0	0	0	0
459209	460078	870	-	AT699_RS02140	nnrD	NAD(P)H-hydrate dehydratase CDS	0	0	0	0	0	0	H	Catalyzes the dehydration of the S-form of NAD(P)HX at the expense of ADP, which is converted to AMP. Together with NAD(P)HX epimerase, which catalyzes the epimerization of the S- and R-forms, the enzyme allows the repair of both epimers of NAD(P)HX, a damaged form of NAD(P)H that is a result of enzymatic or heat-dependent hydration
460169	461002	834	+	AT699_RS02145	echA15	enoyl-CoA hydratase/isomerase family protein CDS	0	0	0	0	0	0	I	Belongs to the enoyl-CoA hydratase isomerase family
461118	461858	741	-	AT699_RS02150	dcaE	enoyl-CoA hydratase/isomerase family protein CDS	0	0	0	0	0	0	I	enoyl-CoA hydratase
461855	462826	972	-	AT699_RS02155	npd	nitronate monooxygenase CDS	0	0	0	0	0	0	S	2-nitropropane dioxygenase
463026	463649	624	+	AT699_RS02160		TetR/AcrR family transcriptional regulator CDS	0	0	0	0	0	0	K	Transcriptional regulator
465398	466627	1230	+	AT699_RS02170		CoA transferase CDS	0	0	0	0	0	0	C	CoA-transferase
466682	468208	1527	+	AT699_RS02175	paaH	3-hydroxyacyl-CoA dehydrogenase CDS	0	0	0	0	0	0	I	3-hydroxyacyl-CoA dehydrogenase
468307	469230	924	-	AT699_RS02180		cytochrome c5 family protein CDS	0	0	0	0	0	0	C	COG3245 Cytochrome c5
469568	470749	1182	-	AT699_RS02190		MFS transporter CDS	0	0	0	0	0	0	EGP	Major facilitator Superfamily
471138	471617	480	+	AT699_RS02195		carboxymuconolactone decarboxylase family protein CDS	0	0	0	0	0	0	O	Antioxidant protein with alkyl hydroperoxidase activity. Required for the reduction of the AhpC active site cysteine residues and for the regeneration of the AhpC enzyme activity
472404	472898	495	+	AT699_RS02205		Ohr family peroxiredoxin CDS	0	0	0	0	0	0	O	OsmC-like protein
474067	474498	432	-	AT699_RS02215		cupin domain-containing protein CDS	0	0	0	0	0	0	S	conserved protein, contains double-stranded beta-helix domain
474626	475504	879	-	AT699_RS02220		RNA polymerase sigma-70 factor CDS	0	0	0	0	0	0	K	Sigma-70 region 2
475802	476737	936	+	AT699_RS02225	ytnP_1	MBL fold metallo-hydrolase CDS	0	0	0	0	0	0	S	Zn-dependent hydrolases including glyoxylases
477000	478115	1116	+	AT699_RS02230		porin CDS	0	0	0	0	0	0	M	Gram-negative porin
478358	478618	261	-	AT699_RS02235		hypothetical protein CDS	0	0	0	0	0	0
480040	480951	912	+	AT699_RS02245		fumarylacetoacetate hydrolase family protein CDS	0	0	0	0	0	0	Q	COG0179 2-keto-4-pentenoate hydratase 2-oxohepta-3-ene-1,7-dioic acid hydratase (catechol pathway)
481010	482179	1170	+	AT699_RS02250		ABC transporter substrate-binding protein CDS	0	0	0	0	0	0	E	Receptor family ligand binding region
482176	483090	915	+	AT699_RS02255		branched-chain amino acid ABC transporter permease CDS	0	0	0	0	0	0	E	Belongs to the binding-protein-dependent transport system permease family
483087	484073	987	+	AT699_RS02260		branched-chain amino acid ABC transporter permease CDS	0	0	0	0	0	0	U	Belongs to the binding-protein-dependent transport system permease family
484168	484923	756	+	AT699_RS02265		ABC transporter ATP-binding protein CDS	0	0	0	0	0	0	E	ABC-type branched-chain amino acid transport systems ATPase component
484910	485602	693	+	AT699_RS02270		ABC transporter ATP-binding protein CDS	0	0	0	0	0	0	E	ABC-type branched-chain amino acid transport systems ATPase component
485623	486660	1038	+	AT699_RS02275	nitA	carbon-nitrogen hydrolase family protein CDS	0	0	0	0	0	0	S	Nitrilase
486745	487506	762	+	AT699_RS02280	csiR_1	FCD domain-containing protein CDS	0	0	0	0	0	0	K	FCD
487499	488383	885	+	AT699_RS02285	nlhH_1	alpha/beta hydrolase CDS	0	0	0	0	0	0	I	alpha/beta hydrolase fold
488409	489323	915	+	AT699_RS02290		LysR family transcriptional regulator CDS	0	0	0	0	0	0	K	LysR substrate binding domain
489498	490490	993	+	AT699_RS02295		tripartite tricarboxylate transporter substrate binding protein CDS	0	0	0	0	0	0	S	protein conserved in bacteria
490576	491520	945	+	AT699_RS02300		succinylglutamate desuccinylase/aspartoacylase family protein CDS	0	0	0	0	0	0	S	Succinylglutamate desuccinylase
491646	492167	522	-	AT699_RS02305	blc	lipocalin family protein CDS	0	0	0	0	0	0	M	Lipocalin / cytosolic fatty-acid binding protein family
493810	494718	909	-	AT699_RS02315	ytpA	alpha/beta hydrolase CDS	0	0	0	0	0	0	I	Serine aminopeptidase, S33
494765	495304	540	+	AT699_RS02320		hypothetical protein CDS	0	0	0	0	0	0
495294	495545	252	-	AT699_RS02325		helix-turn-helix domain-containing protein CDS	0	0	0	0	0	0	K	Transcriptional regulator
495664	496563	900	+	AT699_RS02330		AEC family transporter CDS	0	0	0	0	0	0	S	Membrane transport family protein 1
497269	498276	1008	-	AT699_RS02340	comC	Ldh family oxidoreductase CDS	0	0	0	0	0	0	C	Belongs to the LDH2 MDH2 oxidoreductase family
499256	500269	1014	-	AT699_RS02350		hypothetical protein CDS	0	0	0	0	0	0	S	protein conserved in bacteria
500519	501694	1176	-	AT699_RS02355	uxaA	UxaA family hydrolase CDS	0	0	0	0	0	0	G	D-galactarate dehydratase
501725	502006	282	-	AT699_RS02360	uxaA	UxaA family hydrolase CDS	0	0	0	0	0	0	G	SAF
503173	504444	1272	+	AT699_RS02370	metX	homoserine O-acetyltransferase CDS	0	0	0	0	0	0	E	Transfers a succinyl group from succinyl-CoA to L- homoserine, forming succinyl-L-homoserine
504441	505055	615	+	AT699_RS02375	metW	metW CDS	0	0	0	0	0	0	Q	Methionine biosynthesis protein MetW
505158	506405	1248	+	AT699_RS02380	ampG	muropeptide transporter CDS	0	0	0	0	0	0	G	Major facilitator superfamily
506443	507312	870	-	AT699_RS02385	uspE	universal stress protein CDS	0	0	0	0	0	0	T	Universal stress protein
507572	508210	639	+	AT699_RS02390	yicG	trimeric intracellular cation channel family protein CDS	0	0	0	0	0	0	S	membrane
508321	509022	702	+	AT699_RS02395		GntR family transcriptional regulator CDS	0	0	0	0	0	0	K	transcriptional
509937	510938	1002	-	AT699_RS02405	kipA	biotin-dependent carboxyltransferase family protein CDS	0	0	0	0	0	0	E	Allophanate hydrolase subunit 2
510935	511669	735	-	AT699_RS02410	kipI	pxpB CDS	0	0	0	0	0	0	E	Allophanate hydrolase subunit 1
512267	513142	876	+	AT699_RS02420	brg1	LysR family transcriptional regulator CDS	0	0	0	0	0	0	K	Transcriptional regulator
513215	513799	585	+	AT699_RS02425	maf	HD domain-containing protein CDS	0	0	0	0	0	0	S	Metal-dependent phosphohydrolase
513923	515122	1200	-	AT699_RS02430	serA	serA CDS	0	0	0	0	0	0	EH	Belongs to the D-isomer specific 2-hydroxyacid dehydrogenase family
515269	515745	477	-	AT699_RS02435		DUF411 domain-containing protein CDS	0	0	0	0	0	0	S	metal-binding protein
515764	516708	945	-	AT699_RS02440	copB	copper resistance protein B CDS	0	0	0	0	0	0	P	Copper resistance
516727	518520	1794	-	AT699_RS02445	copA	copper resistance system multicopper oxidase CDS	0	0	0	0	0	0	Q	Multicopper oxidase
518539	519033	495	-	AT699_RS02450	copC	cupredoxin family protein CDS	0	0	0	0	0	0	P	Copper binding proteins, plastocyanin/azurin family
519108	520508	1401	-	AT699_RS02455	cusS	heavy metal sensor histidine kinase CDS	0	0	0	0	0	0	T	Member of a two-component regulatory system
520505	521191	687	-	AT699_RS02460		heavy metal response regulator transcription factor CDS	0	0	0	0	0	0	K	COG0745 Response regulators consisting of a CheY-like receiver domain and a winged-helix DNA-binding domain
521256	522563	1308	-	AT699_RS02465	phoR	phoR CDS	0	0	0	0	0	0	T	Histidine kinase
522576	523274	699	-	AT699_RS02470		phoB CDS	0	0	0	0	0	0	K	Response regulators consisting of a CheY-like receiver domain and a winged-helix DNA-binding domain
523436	524212	777	+	AT699_RS02475	ubiE	ubiE CDS	0	0	0	0	0	0	H	Methyltransferase required for the conversion of demethylmenaquinol (DMKH2) to menaquinol (MKH2) and the conversion of 2-polyprenyl-6-methoxy-1,4-benzoquinol (DDMQH2) to 2- polyprenyl-3-methyl-6-methoxy-1,4-benzoquinol (DMQH2)
525583	526221	639	+	AT699_RS02485	yigP	SCP2 sterol-binding domain-containing protein CDS	0	0	0	0	0	0	S	SCP-2 sterol transfer family
526225	527778	1554	+	AT699_RS02490	ubiB	ubiB CDS	0	0	0	0	0	0	H	Is probably a protein kinase regulator of UbiI activity which is involved in aerobic coenzyme Q (ubiquinone) biosynthesis
527960	528838	879	+	AT699_RS02495		ferritin CDS	0	0	0	0	0	0	S	Catalyzes the formation of the isocyclic ring in chlorophyll biosynthesis. Mediates the cyclase reaction, which results in the formation of divinylprotochlorophyllide (Pchlide) characteristic of all chlorophylls from magnesium-protoporphyrin IX 13-monomethyl ester (MgPMME)
528928	529416	489	+	AT699_RS02500	aut	rfaE2 CDS	0	0	0	0	0	0	H	Catalyzes the ADP transfer from ATP to D-glycero-beta-D- manno-heptose 1-phosphate, yielding ADP-D-glycero-beta-D-manno- heptose
529432	530763	1332	-	AT699_RS02505	tolC	TolC family outer membrane protein CDS	0	0	0	0	0	0	MU	COG1538 Outer membrane protein
530862	531542	681	-	AT699_RS02510	pcm1	protein-L-isoaspartate O-methyltransferase CDS	0	0	0	0	0	0	O	Protein-L-isoaspartate
531684	532526	843	-	AT699_RS02515	thiD	thiD CDS	0	0	0	0	0	0	H	Phosphomethylpyrimidine kinase
533580	534488	909	-	AT699_RS02525	btuF	cobalamin-binding protein CDS	0	0	0	0	0	0	P	ABC-type Fe3 -hydroxamate transport system, periplasmic component
537029	540802	3774	+	AT699_RS02535	metH	metH CDS	0	0	0	0	0	0	E	Methionine synthase
540983	541711	729	+	AT699_RS02540		FadR family transcriptional regulator CDS	0	0	0	0	0	0	K	FCD
541806	542672	867	+	AT699_RS02545		transporter substrate-binding domain-containing protein CDS	0	0	0	0	0	0	ET	Extracellular solute-binding protein family 3
542803	543636	834	+	AT699_RS02550		transporter substrate-binding domain-containing protein CDS	0	0	0	0	0	0	ET	Extracellular solute-binding protein family 3
543649	544686	1038	+	AT699_RS02555	idnD	L-idonate 5-dehydrogenase CDS	0	0	0	0	0	0	C	COG1063 Threonine dehydrogenase and related Zn-dependent dehydrogenases
544718	545383	666	+	AT699_RS02560	hisM	amino acid ABC transporter permease CDS	0	0	0	0	0	0	E	COG0765 ABC-type amino acid transport system, permease component
545380	546039	660	+	AT699_RS02565	gltK	amino acid ABC transporter permease CDS	0	0	0	0	0	0	P	amino acid transport
546921	548132	1212	+	AT699_RS02575	rspA	D-galactonate dehydratase family protein CDS	0	0	0	0	0	0	M	mandelate racemase muconate lactonizing
548120	549682	1563	+	AT699_RS02580	uxuB	mannitol dehydrogenase family protein CDS	0	0	0	0	0	0	G	COG0246 Mannitol-1-phosphate altronate dehydrogenases
549714	551159	1446	-	AT699_RS02585	iaaH	iaaH CDS	0	0	0	0	0	0	J	Belongs to the amidase family
551361	552179	819	+	AT699_RS02590		helix-turn-helix domain-containing protein CDS	0	0	0	0	0	0	K	Helix-turn-helix XRE-family like proteins
552378	553454	1077	-	AT699_RS02595	mutY	mutY CDS	0	0	0	0	0	0	L	glycosylase
553625	557236	3612	+	AT699_RS02600	iorA	indolepyruvate ferredoxin oxidoreductase family protein CDS	0	0	0	0	0	0	C	Indolepyruvate ferredoxin oxidoreductase, alpha and beta subunits
557345	558034	690	-	AT699_RS02605		M24 family metallopeptidase CDS	0	0	0	0	0	0	E	Metallopeptidase family M24
558328	559299	972	+	AT699_RS02610		DJ-1/PfpI family protein CDS	0	0	0	0	0	0	K	DJ-1/PfpI family
559311	560087	777	-	AT699_RS02615	cheD	cheD CDS	0	0	0	0	0	0	NT	Probably deamidates glutamine residues to glutamate on methyl-accepting chemotaxis receptors (MCPs), playing an important role in chemotaxis
560503	561411	909	-	AT699_RS02620	ftsX	FtsX-like permease family protein CDS	0	0	0	0	0	0	D	Part of the ABC transporter FtsEX involved in cellular division
561408	562121	714	-	AT699_RS02625	ftsE	ATP-binding cassette domain-containing protein CDS	0	0	0	0	0	0	D	cell division
562437	563453	1017	+	AT699_RS02630	peb1A_1	amino acid ABC transporter substrate-binding protein CDS	0	0	0	0	0	0	ET	Belongs to the bacterial solute-binding protein 3 family
563581	564771	1191	+	AT699_RS02635	aapQ	amino acid ABC transporter permease CDS	0	0	0	0	0	0	P	COG4597 ABC-type amino acid transport system, permease component
564773	565876	1104	+	AT699_RS02640	aapM	amino acid ABC transporter permease CDS	0	0	0	0	0	0	P	ABC-type amino acid transport system permease component
565937	566677	741	+	AT699_RS02645	aapP	amino acid ABC transporter ATP-binding protein CDS	0	0	0	0	0	0	E	abc transporter, ATP-binding protein
566946	567962	1017	+	AT699_RS02650		tripartite tricarboxylate transporter substrate binding protein CDS	0	0	0	0	0	0	S	ABC transporter substrate-binding protein
568097	568456	360	-	AT699_RS02655		hypothetical protein CDS	0	0	0	0	0	0	L	nUDIX hydrolase
568937	569629	693	-	AT699_RS02665		ABC transporter ATP-binding protein CDS	0	0	0	0	0	0	E	ATPases associated with a variety of cellular activities
569629	570384	756	-	AT699_RS02670		ABC transporter ATP-binding protein CDS	0	0	0	0	0	0	E	Branched-chain amino acid ATP-binding cassette transporter
570377	571345	969	-	AT699_RS02675		branched-chain amino acid ABC transporter permease CDS	0	0	0	0	0	0	E	Branched-chain amino acid transport system / permease component
571353	572267	915	-	AT699_RS02680		branched-chain amino acid ABC transporter permease CDS	0	0	0	0	0	0	E	Branched-chain amino acid transport system / permease component
573486	574706	1221	-	AT699_RS02690	mhbM	3-hydroxybenzoate 6-monooxygenase CDS	0	0	0	0	0	0	CH	2-polyprenyl-6-methoxyphenol hydroxylase and related FAD-dependent oxidoreductases
574726	576078	1353	-	AT699_RS02695		FAD-dependent oxidoreductase CDS	0	0	0	0	0	0	C	FAD dependent oxidoreductase
576162	577166	1005	-	AT699_RS02700		tripartite tricarboxylate transporter substrate binding protein CDS	0	0	0	0	0	0	S	ABC transporter substrate-binding protein
577159	577557	399	-	AT699_RS02705	pchB	chorismate mutase CDS	0	0	0	0	0	0	E	Chorismate mutase
577554	578192	639	-	AT699_RS02710	maiA	maiA CDS	0	0	0	0	0	0	O	Maleylacetoacetate isomerase
578205	578903	699	-	AT699_RS02715	nagK	fumarylacetoacetate hydrolase family protein CDS	0	0	0	0	0	0	Q	2-keto-4-pentenoate hydratase 2-oxohepta-3-ene-17-dioic acid hydratase (catechol pathway)
578963	580015	1053	-	AT699_RS02720	gtdA	gtdA CDS	0	0	0	0	0	0	Q	Gentisate 1,2-dioxygenase
580185	581120	936	+	AT699_RS02725	mhbR	LysR family transcriptional regulator CDS	0	0	0	0	0	0	K	Transcriptional regulator
581120	581677	558	+	AT699_RS02730		hypothetical protein CDS	0	0	0	0	0	0
581721	583244	1524	-	AT699_RS02735	glpK	glpK CDS	0	0	0	0	0	0	F	Key enzyme in the regulation of glycerol uptake and metabolism. Catalyzes the phosphorylation of glycerol to yield sn- glycerol 3-phosphate
583231	584685	1455	-	AT699_RS02740	hsrA_2	DHA2 family efflux MFS transporter permease subunit CDS	0	0	0	0	0	0	EGP	Major facilitator Superfamily
584784	584972	189	+	AT699_RS02745		DUF3460 family protein CDS	0	0	0	0	0	0	S	carboxylase carboxyl transferase subunit alpha
584989	585879	891	+	AT699_RS02750	scpA	segregation/condensation protein A CDS	0	0	0	0	0	0	D	Participates in chromosomal partition during cell division. May act via the formation of a condensin-like complex containing Smc and ScpB that pull DNA away from mid-cell into both cell halves
585923	586777	855	+	AT699_RS02755	panC	pantoate--beta-alanine ligase CDS	0	0	0	0	0	0	H	Catalyzes the condensation of pantoate with beta-alanine in an ATP-dependent reaction via a pantoyl-adenylate intermediate
586896	587300	405	+	AT699_RS02760		helix-turn-helix transcriptional regulator CDS	0	0	0	0	0	0	K	Bacterial regulatory proteins, luxR family
587436	588212	777	-	AT699_RS02765	cutF	copper resistance protein NlpE N-terminal domain-containing protein CDS	0	0	0	0	0	0	MP	lipoprotein NlpE involved in copper resistance
589326	589973	648	+	AT699_RS02775	coaE	dephospho-CoA kinase CDS	0	0	0	0	0	0	F	Catalyzes the phosphorylation of the 3'-hydroxyl group of dephosphocoenzyme A to form coenzyme A
589998	590768	771	+	AT699_RS02780	zapD	zapD CDS	0	0	0	0	0	0	D	Cell division factor that enhances FtsZ-ring assembly. Directly interacts with FtsZ and promotes bundling of FtsZ protofilaments, with a reduction in FtsZ GTPase activity
590906	592183	1278	+	AT699_RS02785	mdtA	MdtA/MuxA family multidrug efflux RND transporter periplasmic adaptor subunit CDS	0	0	0	0	0	0	M	Belongs to the membrane fusion protein (MFP) (TC 8.A.1) family
600245	601183	939	+	AT699_RS02805		tripartite tricarboxylate transporter substrate binding protein CDS	0	0	0	0	0	0	S	protein conserved in bacteria
601257	602510	1254	-	AT699_RS02810	dadA2	D-amino acid dehydrogenase CDS	0	0	0	0	0	0	C	acid dehydrogenase
602561	604060	1500	-	AT699_RS02815		D-aminoacylase CDS	0	0	0	0	0	0	Q	deacylase
604068	604733	666	-	AT699_RS02820		TetR/AcrR family transcriptional regulator CDS	0	0	0	0	0	0	K	Transcriptional regulator
604720	605649	930	-	AT699_RS02825		hypothetical protein CDS	0	0	0	0	0	0
605659	606558	900	-	AT699_RS02830		carbohydrate ABC transporter permease CDS	0	0	0	0	0	0	P	glycerophosphodiester transmembrane transport
606548	607492	945	-	AT699_RS02835		sugar ABC transporter permease CDS	0	0	0	0	0	0	G	Binding-protein-dependent transport system inner membrane component
607489	608610	1122	-	AT699_RS02840		ABC transporter ATP-binding protein CDS	0	0	0	0	0	0	P	Part of the ABC transporter complex UgpABCE involved in sn-glycerol-3-phosphate import. Responsible for energy coupling to the transport system
608615	610051	1437	-	AT699_RS02845		extracellular solute-binding protein CDS	0	0	0	0	0	0	G	carbohydrate transport
610349	611311	963	-	AT699_RS02850	mutT	Nudix family hydrolase CDS	0	0	0	0	0	0	HL	Belongs to the Nudix hydrolase family
611304	612170	867	-	AT699_RS02855	MA20_41470	ATP-binding protein CDS	0	0	0	0	0	0	S	ATPase (AAA
612471	613697	1227	-	AT699_RS02860	argJ	argJ CDS	0	0	0	0	0	0	E	Catalyzes two activities which are involved in the cyclic version of arginine biosynthesis the synthesis of N- acetylglutamate from glutamate and acetyl-CoA as the acetyl donor, and of ornithine by transacetylation between N(2)-acetylornithine and glutamate
613819	614859	1041	-	AT699_RS02865		hypothetical protein CDS	0	0	0	0	0	0
614970	615464	495	-	AT699_RS02870	badR	MarR family transcriptional regulator CDS	0	0	0	0	0	0	K	Winged helix DNA-binding domain
615725	616888	1164	+	AT699_RS02875	braC_1	ABC transporter substrate-binding protein CDS	0	0	0	0	0	0	E	ABC-type branched-chain amino acid transport systems periplasmic component
617964	618932	969	+	AT699_RS02885		branched-chain amino acid ABC transporter permease CDS	0	0	0	0	0	0	U	Belongs to the binding-protein-dependent transport system permease family
618929	619729	801	+	AT699_RS02890	lptB_1	ABC transporter ATP-binding protein CDS	0	0	0	0	0	0	E	branched-chain amino acid
619729	620433	705	+	AT699_RS02895	MA20_22545	ABC transporter ATP-binding protein CDS	0	0	0	0	0	0	E	ABC-type branched-chain amino acid transport systems ATPase component
620684	622645	1962	+	AT699_RS02900	srrB	SpoIIE family protein phosphatase CDS	0	0	0	0	0	0	KT	Sigma factor PP2C-like phosphatases
623247	623624	378	+	AT699_RS02910		DUF1987 domain-containing protein CDS	0	0	0	0	0	0	S	Domain of unknown function (DUF1987)
623621	624418	798	+	AT699_RS02915	ydaM_1	GGDEF domain-containing protein CDS	0	0	0	0	0	0	T	Diguanylate cyclase
624419	627034	2616	+	AT699_RS02920	pdeA	GGDEF and EAL domain-containing protein CDS	0	0	0	0	0	0	T	Domain present in phytochromes and cGMP-specific phosphodiesterases.
628205	630556	2352	+	AT699_RS02925	abmA	bifunctional salicylyl-CoA 5-hydroxylase/oxidoreductase CDS	0	0	0	0	0	0	CH	Catalyzes the conversion of salicylyl-CoA to gentisyl-CoA
630553	631344	792	+	AT699_RS02930		SDR family oxidoreductase CDS	0	0	0	0	0	0	IQ	Dehydrogenases with different specificities (related to short-chain alcohol dehydrogenases)
631383	632240	858	+	AT699_RS02935	MA20_38145	enoyl-CoA hydratase family protein CDS	0	0	0	0	0	0	I	Belongs to the enoyl-CoA hydratase isomerase family
633473	635113	1641	+	AT699_RS02945	bclA	AMP-binding protein CDS	0	0	0	0	0	0	I	2-aminobenzoate-CoA ligase
635134	635559	426	+	AT699_RS02950	ysmA	acyl-CoA thioesterase CDS	0	0	0	0	0	0	S	thioesterase
635612	636016	405	+	AT699_RS02955	abmE	RidA family protein CDS	0	0	0	0	0	0	J	Endoribonuclease L-PSP
636488	637474	987	-	AT699_RS02960		AraC family transcriptional regulator CDS	0	0	0	0	0	0	K	AraC family
637737	638924	1188	+	AT699_RS02965		ABC transporter substrate-binding protein CDS	0	0	0	0	0	0	E	Receptor family ligand binding region family protein 6
638966	640210	1245	+	AT699_RS02970		dienelactone hydrolase family protein CDS	0	0	0	0	0	0	Q	COG0412 Dienelactone hydrolase and related enzymes
640220	641563	1344	+	AT699_RS02975		Rieske 2Fe-2S domain-containing protein CDS	0	0	0	0	0	0	P	COG4638 Phenylpropionate dioxygenase and related ring-hydroxylating dioxygenases, large terminal subunit
641554	642087	534	+	AT699_RS02980		aromatic-ring-hydroxylating dioxygenase subunit beta CDS	0	0	0	0	0	0	Q	Ring hydroxylating subunit beta family protein 1
642084	642695	612	+	AT699_RS02985		cysteine hydrolase CDS	0	0	0	0	0	0	Q	isochorismatase
642710	643516	807	+	AT699_RS02990		glucose 1-dehydrogenase CDS	0	0	0	0	0	0	IQ	COG1028 Dehydrogenases with different specificities (related to short-chain alcohol dehydrogenases)
643647	645374	1728	-	AT699_RS02995		DUF342 domain-containing protein CDS	0	0	0	0	0	0	L	polymerase, most proteins contain PALM domain, HD hydrolase domain and Zn-ribbon domain
645680	646423	744	+	AT699_RS03000		lytic transglycosylase domain-containing protein CDS	0	0	0	0	0	0	M	PFAM Lytic transglycosylase catalytic
646524	647801	1278	-	AT699_RS03005	hemL	hemL CDS	0	0	0	0	0	0	H	Converts (S)-4-amino-5-oxopentanoate to 5-aminolevulinate during the porphyrin biosynthesis pathway
647807	648472	666	-	AT699_RS03010	thiE	thiamine phosphate synthase CDS	0	0	0	0	0	0	H	Condenses 4-methyl-5-(beta-hydroxyethyl)thiazole monophosphate (THZ-P) and 2-methyl-4-amino-5-hydroxymethyl pyrimidine pyrophosphate (HMP-PP) to form thiamine monophosphate (TMP)
649434	649598	165	+	AT699_RS03020	rubA	rubredoxin CDS	0	0	0	0	0	0	C	PFAM Rubredoxin-type Fe(Cys)4 protein
649726	650313	588	+	AT699_RS03025	yqgE	YqgE/AlgH family protein CDS	0	0	0	0	0	0	K	Belongs to the UPF0301 (AlgH) family
650306	650707	402	+	AT699_RS03030	yqgF	ruvX CDS	0	0	0	0	0	0	J	Could be a nuclease involved in processing of the 5'-end of pre-16S rRNA
650727	651716	990	+	AT699_RS03035	pyrB	aspartate carbamoyltransferase CDS	0	0	0	0	0	0	F	Catalyzes the transfer of the carbamoyl moiety from carbamoyl phosphate to L- aspartate in pyrimidine biosynthesis
651713	653017	1305	+	AT699_RS03040	pyrC	dihydroorotase CDS	0	0	0	0	0	0	F	Catalyzes the reversible hydrolysis of the amide bond within dihydroorotate. This metabolic intermediate is required for the biosynthesis of pyrimidine nucleotides
653014	653754	741	+	AT699_RS03045	plsC	1-acyl-sn-glycerol-3-phosphate acyltransferase CDS	0	0	0	0	0	0	I	Acyltransferase
654670	655566	897	-	AT699_RS03050		LysR family transcriptional regulator CDS	0	0	0	0	0	0	K	Transcriptional regulator
655733	656407	675	+	AT699_RS03055		RraA family protein CDS	0	0	0	0	0	0	H	ribonuclease inhibitor activity
656404	657621	1218	+	AT699_RS03060	aspC	aminotransferase class I/II-fold pyridoxal phosphate-dependent enzyme CDS	0	0	0	0	0	0	E	DegT/DnrJ/EryC1/StrS aminotransferase family
657690	658517	828	+	AT699_RS03065		ABC transporter substrate-binding protein CDS	0	0	0	0	0	0	ET	Belongs to the bacterial solute-binding protein 3 family
658546	659247	702	+	AT699_RS03070	glnM	amino acid ABC transporter permease CDS	0	0	0	0	0	0	U	ABC-type amino acid transport system permease component
659961	660686	726	+	AT699_RS03080	glnQ	amino acid ABC transporter ATP-binding protein CDS	0	0	0	0	0	0	E	ATPases associated with a variety of cellular activities
661594	662427	834	-	AT699_RS03085	apaH	symmetrical bis(5'-nucleosyl)-tetraphosphatase CDS	0	0	0	0	0	0	T	Hydrolyzes diadenosine 5',5'''-P1,P4-tetraphosphate to yield ADP
662424	663602	1179	-	AT699_RS03090	lptG	lptG CDS	0	0	0	0	0	0	S	Predicted permease YjgP/YjgQ family
663694	664428	735	-	AT699_RS03095	mtgA	mtgA CDS	0	0	0	0	0	0	M	Peptidoglycan polymerase that catalyzes glycan chain elongation from lipid-linked precursors
664433	665296	864	-	AT699_RS03100	aroE	aroE CDS	0	0	0	0	0	0	E	Involved in the biosynthesis of the chorismate, which leads to the biosynthesis of aromatic amino acids. Catalyzes the reversible NADPH linked reduction of 3-dehydroshikimate (DHSA) to yield shikimate (SA)
665293	666192	900	-	AT699_RS03105	tonB3	TonB family protein CDS	0	0	0	0	0	0	M	Periplasmic protein TonB links inner and outer membranes
666231	667319	1089	-	AT699_RS03110	potA_1	ABC transporter ATP-binding protein CDS	0	0	0	0	0	0	P	Belongs to the ABC transporter superfamily
667312	669090	1779	-	AT699_RS03115	cysW_1	iron ABC transporter permease CDS	0	0	0	0	0	0	P	Binding-protein-dependent transport system inner membrane component
669239	670336	1098	-	AT699_RS03120	afuA	ABC transporter substrate-binding protein CDS	0	0	0	0	0	0	P	Bacterial extracellular solute-binding protein
673007	673678	672	-	AT699_RS03130		response regulator transcription factor CDS	0	0	0	0	0	0	T	COG0745 Response regulators consisting of a CheY-like receiver domain and a winged-helix DNA-binding domain
674564	676471	1908	-	AT699_RS03135	rnb	RNB domain-containing ribonuclease CDS	0	0	0	0	0	0	K	RNB
676537	677139	603	-	AT699_RS03140	yqiA	alpha/beta fold hydrolase CDS	0	0	0	0	0	0	S	Uncharacterised protein family (UPF0227)
677190	678560	1371	-	AT699_RS03145	murC	mpl CDS	0	0	0	0	0	0	M	Reutilizes the intact tripeptide L-alanyl-gamma-D- glutamyl-meso-diaminopimelate by linking it to UDP-N- acetylmuramate
678657	679187	531	+	AT699_RS03150	tlpA	TlpA family protein disulfide reductase CDS	0	0	0	0	0	0	CO	Thiol-disulfide isomerase and thioredoxins
679277	679711	435	+	AT699_RS03155	aroQ	aroQ CDS	0	0	0	0	0	0	E	Catalyzes a trans-dehydration via an enolate intermediate
680271	681617	1347	+	AT699_RS03165	accC	accC CDS	0	0	0	0	0	0	F	An AccC homodimer forms the biotin carboxylase subunit of the acetyl CoA carboxylase, an enzyme that catalyzes the formation of malonyl-CoA, which in turn controls the rate of fatty acid metabolism
681720	682646	927	+	AT699_RS03170	prmA	prmA CDS	0	0	0	0	0	0	J	Ribosomal protein L11 methyltransferase
684097	685038	942	+	AT699_RS03180	adoK	carbohydrate kinase family protein CDS	0	0	0	0	0	0	G	Sugar kinases ribokinase family
685259	685762	504	+	AT699_RS03185	slyB	glycine zipper 2TM domain-containing protein CDS	0	0	0	0	0	0	M	Outer membrane lipoprotein
686178	686417	240	+	AT699_RS03190	dltC	acyl carrier protein CDS	0	0	0	0	0	0	IQ	acyl carrier protein
686395	687573	1179	+	AT699_RS03195	dltD	D-alanyl-lipoteichoic acid biosynthesis protein DltD CDS	0	0	0	0	0	0	M	COG3966 Protein involved in D-alanine esterification of lipoteichoic acid and wall teichoic acid (D-alanine transfer protein)
687784	688911	1128	+	AT699_RS03205	dltB	membrane-bound O-acyltransferase CDS	0	0	0	0	0	0	M	membrane protein involved in D-alanine export
688928	690376	1449	+	AT699_RS03210	dltA	D-alanine--poly(phosphoribitol) ligase CDS	0	0	0	0	0	0	Q	COG1020 Non-ribosomal peptide synthetase modules and related proteins
690441	691001	561	-	AT699_RS03215	yggT	YggT family protein CDS	0	0	0	0	0	0	S	integral membrane protein
692158	693357	1200	-	AT699_RS03225	nrdB	ribonucleotide-diphosphate reductase subunit beta CDS	0	0	0	0	0	0	F	Provides the precursors necessary for DNA synthesis. Catalyzes the biosynthesis of deoxyribonucleotides from the corresponding ribonucleotides
693378	696308	2931	-	AT699_RS03230	nrdA	ribonucleoside-diphosphate reductase subunit alpha CDS	0	0	0	0	0	0	F	Provides the precursors necessary for DNA synthesis. Catalyzes the biosynthesis of deoxyribonucleotides from the corresponding ribonucleotides
696612	700118	3507	-	AT699_RS03235		indolepyruvate ferredoxin oxidoreductase family protein CDS	0	0	0	0	0	0	C	Indolepyruvate ferredoxin oxidoreductase, alpha and beta subunits
700257	700706	450	+	AT699_RS03240	MA20_06125	Lrp/AsnC family transcriptional regulator CDS	0	0	0	0	0	0	K	transcriptional
702388	703239	852	-	AT699_RS03250		alpha/beta hydrolase CDS	0	0	0	0	0	0	S	Serine hydrolase
703314	704213	900	+	AT699_RS03255		LysR family transcriptional regulator CDS	0	0	0	0	0	0	K	COG0583 Transcriptional regulator
704402	704908	507	+	AT699_RS03260		hypothetical protein CDS	0	0	0	0	0	0
705038	706231	1194	+	AT699_RS03265	emrB_1	MFS transporter CDS	0	0	0	0	0	0	EGP	Major facilitator Superfamily
706305	707711	1407	-	AT699_RS03270	gltX	glutamate--tRNA ligase CDS	0	0	0	0	0	0	J	Catalyzes the attachment of glutamate to tRNA(Glu) in a two-step reaction glutamate is first activated by ATP to form Glu-AMP and then transferred to the acceptor end of tRNA(Glu)
707832	710273	2442	+	AT699_RS03275	yfiQ	GNAT family N-acetyltransferase CDS	0	0	0	0	0	0	CJ	GNAT family
710321	711013	693	-	AT699_RS03280		cysteine hydrolase CDS	0	0	0	0	0	0	Q	COG1335 Amidases related to nicotinamidase
711863	712675	813	-	AT699_RS03290	ytlC	ABC transporter ATP-binding protein CDS	0	0	0	0	0	0	P	COG1116 ABC-type nitrate sulfonate bicarbonate transport system, ATPase component
712675	713682	1008	-	AT699_RS03295		ABC transporter substrate-binding protein CDS	0	0	0	0	0	0	P	ABC transporter substrate-binding protein
713998	714675	678	-	AT699_RS03300	estB	alpha/beta hydrolase CDS	0	0	0	0	0	0	S	Carboxylesterase
714691	715239	549	-	AT699_RS03305	yjgA	ribosome-associated protein CDS	0	0	0	0	0	0	S	Belongs to the UPF0307 family
715298	716662	1365	+	AT699_RS03310	pmbA	pmbA CDS	0	0	0	0	0	0	S	Protease involved in proteolytic processing of the antibiotic Microcin B17 and in sensitivity to the DNA gyrase inhibitor LetD
716796	718010	1215	+	AT699_RS03315		twin-arginine translocation signal domain-containing protein CDS	0	0	0	0	0	0	Q	Part of the tripartite ATP-independent periplasmic (TRAP) transport system
718268	719422	1155	+	AT699_RS03320		ABC transporter substrate-binding protein CDS	0	0	0	0	0	0	E	Receptor family ligand binding region family protein 7
719672	720553	882	+	AT699_RS03325		branched-chain amino acid ABC transporter permease CDS	0	0	0	0	0	0
720556	721422	867	+	AT699_RS03330	livM	branched-chain amino acid ABC transporter permease CDS	0	0	0	0	0	0	U	Belongs to the binding-protein-dependent transport system permease family
721415	722203	789	+	AT699_RS03335	lptB_10	ABC transporter ATP-binding protein CDS	0	0	0	0	0	0	E	ABC-type branched-chain amino acid transport systems ATPase component
722200	722913	714	+	AT699_RS03340		ABC transporter ATP-binding protein CDS	0	0	0	0	0	0	E	COG0410 ABC-type branched-chain amino acid transport systems, ATPase component
723276	723704	429	+	AT699_RS03345	rplM	rplM CDS	0	0	0	0	0	0	J	This protein is one of the early assembly proteins of the 50S ribosomal subunit, although it is not seen to bind rRNA by itself. It is important during the early stages of 50S assembly
723714	724106	393	+	AT699_RS03350	rpsI	rpsI CDS	0	0	0	0	0	0	J	Belongs to the universal ribosomal protein uS9 family
724276	725340	1065	+	AT699_RS03355	argC	N-acetyl-gamma-glutamyl-phosphate reductase CDS	0	0	0	0	0	0	E	Catalyzes the NADPH-dependent reduction of N-acetyl-5- glutamyl phosphate to yield N-acetyl-L-glutamate 5-semialdehyde
725381	726127	747	+	AT699_RS03360		hypothetical protein CDS	0	0	0	0	0	0
726213	726584	372	+	AT699_RS03365	erpA	erpA CDS	0	0	0	0	0	0	C	Required for insertion of 4Fe-4S clusters
726690	727799	1110	-	AT699_RS03370	anmK	anhydro-N-acetylmuramic acid kinase CDS	0	0	0	0	0	0	F	Catalyzes the specific phosphorylation of 1,6-anhydro-N- acetylmuramic acid (anhMurNAc) with the simultaneous cleavage of the 1,6-anhydro ring, generating MurNAc-6-P. Is required for the utilization of anhMurNAc either imported from the medium or derived from its own cell wall murein, and thus plays a role in cell wall recycling
727879	729288	1410	-	AT699_RS03375	yebA	peptidoglycan DD-metalloendopeptidase family protein CDS	0	0	0	0	0	0	M	Membrane proteins related to metalloendopeptidases
730848	731504	657	+	AT699_RS03385	ybhB	YbhB/YbcL family Raf kinase inhibitor-like protein CDS	0	0	0	0	0	0	S	Phospholipid-binding protein
731584	732222	639	-	AT699_RS03390		LysE family translocator CDS	0	0	0	0	0	0	E	LysE type translocator
733885	734364	480	+	AT699_RS03400	nrdR	nrdR CDS	0	0	0	0	0	0	K	Negatively regulates transcription of bacterial ribonucleotide reductase nrd genes and operons by binding to NrdR- boxes
734412	735371	960	-	AT699_RS03405	darR	helix-turn-helix domain-containing protein CDS	0	0	0	0	0	0	K	Transcriptional regulator
735384	735953	570	-	AT699_RS03410	yecD_3	isochorismatase family protein CDS	0	0	0	0	0	0	Q	Isochorismatase family
736194	737315	1122	+	AT699_RS03415	ribD	ribD CDS	0	0	0	0	0	0	H	Converts 2,5-diamino-6-(ribosylamino)-4(3h)-pyrimidinone 5'-phosphate into 5-amino-6-(ribosylamino)-2,4(1h,3h)- pyrimidinedione 5'-phosphate
737312	739768	2457	-	AT699_RS03420		hypothetical protein CDS	0	0	0	0	0	0	NU	Type IV pilus biogenesis stability protein PilW
739755	740951	1197	-	AT699_RS03425		DUF3142 domain-containing protein CDS	0	0	0	0	0	0	S	Protein of unknown function (DUF3142)
745011	746561	1551	+	AT699_RS03440	spoVR	SpoVR family protein CDS	0	0	0	0	0	0	S	SpoVR family
746930	747787	858	-	AT699_RS03450		LysR family transcriptional regulator CDS	0	0	0	0	0	0	K	LysR substrate binding domain
747871	748251	381	+	AT699_RS03455		tautomerase family protein CDS	0	0	0	0	0	0	S	Tautomerase enzyme
748619	749323	705	+	AT699_RS03460		hypothetical protein CDS	0	0	0	0	0	0	S	Nucleotide-diphospho-sugar transferase
749493	750143	651	+	AT699_RS03465	frnE	DsbA family oxidoreductase CDS	0	0	0	0	0	0	Q	dithiol-disulfide isomerase involved in polyketide biosynthesis
750192	751463	1272	-	AT699_RS03470		hypothetical protein CDS	0	0	0	0	0	0	U	Involved in the tonB-independent uptake of proteins
751481	752473	993	-	AT699_RS03475		tripartite tricarboxylate transporter substrate binding protein CDS	0	0	0	0	0	0	M	Tripartite tricarboxylate transporter family receptor
753664	755142	1479	+	AT699_RS03485		hypothetical protein CDS	0	0	0	0	0	0	H	Glutamate-cysteine ligase family 2(GCS2)
755332	756525	1194	-	AT699_RS03490		hypothetical protein CDS	0	0	0	0	0	0	S	ABC transporter substrate binding protein
756522	758525	2004	-	AT699_RS03495	rsbU	SpoIIE family protein phosphatase CDS	0	0	0	0	0	0	KT	Sigma factor PP2C-like phosphatases
761182	762327	1146	-	AT699_RS03505	alr	alr CDS	0	0	0	0	0	0	E	Catalyzes the interconversion of L-alanine and D- alanine. May also act on other amino acids
762458	762889	432	-	AT699_RS03510	rsbW	ATP-binding protein CDS	0	0	0	0	0	0	T	Histidine kinase-like ATPase domain
763086	763421	336	+	AT699_RS03515	btrV	STAS domain-containing protein CDS	0	0	0	0	0	0	T	Belongs to the anti-sigma-factor antagonist family
763438	763674	237	-	AT699_RS03520		hypothetical protein CDS	0	0	0	0	0	0
763909	764844	936	+	AT699_RS03525		membrane protein CDS	0	0	0	0	0	0	F	belongs to the nudix hydrolase family
764929	765807	879	+	AT699_RS03530	nadC	carboxylating nicotinate-nucleotide diphosphorylase CDS	0	0	0	1	0	0	H	Belongs to the NadC ModD family
765836	766822	987	+	AT699_RS03535		tripartite tricarboxylate transporter substrate binding protein CDS	0	0	0	0	0	0	S	Tripartite tricarboxylate transporter family receptor
766898	767575	678	-	AT699_RS03540	yebE	tellurite resistance TerB family protein CDS	0	0	0	0	0	0	S	Protein of unknown function (DUF533)
767755	768153	399	+	AT699_RS03545	XK27_07670	OsmC family protein CDS	0	0	0	0	0	0	O	redox protein regulator of disulfide bond formation
768227	769012	786	-	AT699_RS03550	fabI	fabI CDS	0	0	0	0	0	0	I	Enoyl- acyl-carrier-protein reductase NADH
769138	770556	1419	-	AT699_RS03555	mltD	transglycosylase SLT domain-containing protein CDS	0	0	0	0	0	0	M	Soluble lytic murein transglycosylase and related regulatory proteins (some contain LysM invasin domains)
771406	772185	780	+	AT699_RS03565	yafS	methyltransferase domain-containing protein CDS	0	0	0	0	0	0	Q	Methyltransferase domain
772235	772696	462	+	AT699_RS03570	rnhA	rnhA CDS	0	0	0	0	0	0	L	Endonuclease that specifically degrades the RNA of RNA- DNA hybrids
772937	774025	1089	+	AT699_RS03575	mdtA_2	efflux RND transporter periplasmic adaptor subunit CDS	0	0	0	0	0	0	M	Belongs to the membrane fusion protein (MFP) (TC 8.A.1) family
778600	779067	468	-	AT699_RS03595	yaiI	YaiI/YqxD family protein CDS	0	0	0	0	0	0	S	Belongs to the UPF0178 family
779067	779330	264	-	AT699_RS03600		hypothetical protein CDS	0	0	0	0	0	0
779373	780875	1503	-	AT699_RS03605		TAXI family TRAP transporter solute-binding subunit CDS	0	0	0	0	0	0	S	TRAP transporter solute receptor, TAXI family
782229	782732	504	-	AT699_RS03615	aacA4_1	GNAT family N-acetyltransferase CDS	0	0	0	0	0	0	K	Acetyltransferase
783001	784053	1053	+	AT699_RS03620	MA20_05865	glycosyltransferase family 2 protein CDS	0	0	0	0	0	0	M	Glycosyltransferases involved in cell wall biogenesis
784053	785642	1590	+	AT699_RS03625		glycosyltransferase family 39 protein CDS	0	0	0	0	0	0	M	COG1807 4-amino-4-deoxy-L-arabinose transferase and related glycosyltransferases of PMT family
785599	785994	396	-	AT699_RS03630		GtrA family protein CDS	0	0	0	0	0	0	S	GtrA-like protein
786031	786846	816	+	AT699_RS03635		ChbG/HpnK family deacetylase CDS	0	0	0	0	0	0	G	protein conserved in bacteria
788339	788989	651	-	AT699_RS03650		GntR family transcriptional regulator CDS	0	0	0	0	0	0	K	FCD
788989	789954	966	-	AT699_RS03655		branched-chain amino acid ABC transporter permease CDS	0	0	0	0	0	0	E	Belongs to the binding-protein-dependent transport system permease family
789956	790858	903	-	AT699_RS03660		branched-chain amino acid ABC transporter permease CDS	0	0	0	0	0	0	U	Belongs to the binding-protein-dependent transport system permease family
790971	792176	1206	-	AT699_RS03665		ABC transporter substrate-binding protein CDS	0	0	0	0	0	0	E	ABC-type branched-chain amino acid transport systems periplasmic component
792264	792983	720	-	AT699_RS03670		ABC transporter ATP-binding protein CDS	0	0	0	0	0	0	E	ABC-type branched-chain amino acid transport systems ATPase component
792976	793731	756	-	AT699_RS03675		ABC transporter ATP-binding protein CDS	0	0	0	0	0	0	E	ABC-type branched-chain amino acid transport systems ATPase component
793808	794719	912	-	AT699_RS03680	dapA2	dihydrodipicolinate synthase family protein CDS	0	0	0	0	0	0	EM	Belongs to the DapA family
794978	795865	888	-	AT699_RS03685	mhpC	alpha/beta fold hydrolase CDS	0	0	0	0	0	0	S	Hydrolases of the alpha beta superfamily
796921	797325	405	+	AT699_RS03695	cidA	CidA/LrgA family protein CDS	0	0	0	0	0	0	S	effector of murein hydrolase LrgA
797315	798007	693	+	AT699_RS03700	ywbG	LrgB family protein CDS	0	0	0	0	0	0	M	LrgB-like family
798060	798704	645	-	AT699_RS03705	eamB	LysE family translocator CDS	0	0	0	0	0	0	E	LysE type translocator
798701	799627	927	-	AT699_RS03710		DMT family transporter CDS	0	0	0	0	0	0	EG	COG0697 Permeases of the drug metabolite transporter (DMT) superfamily
799764	801197	1434	+	AT699_RS03715	yjiR_1	PLP-dependent aminotransferase family protein CDS	0	0	0	0	0	0	K	Transcriptional regulators containing a DNA-binding HTH domain and an aminotransferase domain (MocR family) and their eukaryotic orthologs
801255	801599	345	+	AT699_RS03720		TIGR01244 family phosphatase CDS	0	0	0	0	0	0	S	Putative phosphatase (DUF442)
801687	802151	465	+	AT699_RS03725		universal stress protein CDS	0	0	0	0	0	0	T	Belongs to the universal stress protein A family
802431	804542	2112	+	AT699_RS03730	fusA	fusA CDS	0	0	0	0	0	0	J	Catalyzes the GTP-dependent ribosomal translocation step during translation elongation. During this step, the ribosome changes from the pre-translocational (PRE) to the post- translocational (POST) state as the newly formed A-site-bound peptidyl-tRNA and P-site-bound deacylated tRNA move to the P and E sites, respectively. Catalyzes the coordinated movement of the two tRNA molecules, the mRNA and…
804604	805503	900	-	AT699_RS03735		DMT family transporter CDS	0	0	0	0	0	0	EG	COG0697 Permeases of the drug metabolite transporter (DMT) superfamily
805804	806274	471	+	AT699_RS03740	lrp2	Lrp/AsnC family transcriptional regulator CDS	0	0	0	0	0	0	K	helix_turn_helix ASNC type
806287	807096	810	-	AT699_RS03745	MA20_06765	alpha/beta hydrolase CDS	0	0	0	0	0	0	S	hydrolases or acyltransferases (alpha beta hydrolase superfamily)
807240	807737	498	+	AT699_RS03750	ybaK_1	YbaK/EbsC family protein CDS	0	0	0	0	0	0	S	Aminoacyl-tRNA editing domain
807791	808591	801	-	AT699_RS03755	fhuC_1	ABC transporter ATP-binding protein CDS	0	0	0	0	0	0	HP	COG1120 ABC-type cobalamin Fe3 -siderophores transport systems, ATPase components
808588	809631	1044	-	AT699_RS03760	irp6B	iron ABC transporter permease CDS	0	0	0	0	0	0	P	Belongs to the binding-protein-dependent transport system permease family. FecCD subfamily
809631	810323	693	-	AT699_RS03765	cpoB	ybgF CDS	0	0	0	0	0	0	D	Mediates coordination of peptidoglycan synthesis and outer membrane constriction during cell division
810409	810909	501	-	AT699_RS03770	pal	pal CDS	0	0	0	0	0	0	M	Belongs to the ompA family
810941	812263	1323	-	AT699_RS03775	tolB	tolB CDS	0	0	0	0	0	0	U	Involved in the TonB-independent uptake of proteins
812280	813371	1092	-	AT699_RS03780	tolA	tolA CDS	0	0	0	0	0	0	M	COG0810 Periplasmic protein TonB, links inner and outer membranes
813411	813869	459	-	AT699_RS03785	tolR	ExbD/TolR family protein CDS	0	0	0	0	0	0	U	Biopolymer
813869	814549	681	-	AT699_RS03790	tolQ	tolQ CDS	0	0	0	0	0	0	U	MotA/TolQ/ExbB proton channel family
814552	814974	423	-	AT699_RS03795	ybgC	ybgC CDS	0	0	0	0	0	0	S	Acyl-CoA thioesterase
815032	816762	1731	-	AT699_RS03800	proS	proline--tRNA ligase CDS	0	0	0	0	0	0	J	Catalyzes the attachment of proline to tRNA(Pro) in a two-step reaction proline is first activated by ATP to form Pro- AMP and then transferred to the acceptor end of tRNA(Pro). As ProRS can inadvertently accommodate and process non-cognate amino acids such as alanine and cysteine, to avoid such errors it has two additional distinct editing activities against alanine. One activity is designated a…
816828	817400	573	+	AT699_RS03805	nudH	RNA pyrophosphohydrolase CDS	0	0	0	0	0	0	L	Accelerates the degradation of transcripts by removing pyrophosphate from the 5'-end of triphosphorylated RNA, leading to a more labile monophosphorylated state that can stimulate subsequent ribonuclease cleavage
817381	818067	687	+	AT699_RS03810		response regulator CDS	0	0	0	0	0	0	K	Response regulators consisting of a CheY-like receiver domain and a winged-helix DNA-binding domain
818096	819607	1512	+	AT699_RS03815	tctE	sensor histidine kinase CDS	0	0	0	0	0	0	T	Histidine kinase
819820	820299	480	+	AT699_RS03820		tripartite tricarboxylate transporter TctB family protein CDS	0	0	0	0	0	0	S	Tripartite tricarboxylate transporter TctB family
820306	821829	1524	+	AT699_RS03825		tripartite tricarboxylate transporter permease CDS	0	0	0	0	0	0	S	Tripartite tricarboxylate transporter TctA family
821941	822870	930	+	AT699_RS03830	ghrA	glyoxylate/hydroxypyruvate reductase A CDS	0	0	0	0	0	0	EH	Phosphoglycerate dehydrogenase and related dehydrogenases
823930	824562	633	+	AT699_RS03840	azoR	NAD(P)H-dependent oxidoreductase CDS	0	0	0	0	0	0	C	Catalyzes the reductive cleavage of azo bond in aromatic azo compounds to the corresponding amines. Requires NADH, but not NADPH, as an electron donor for its activity
824615	825520	906	-	AT699_RS03845	mmsB	NAD(P)-dependent oxidoreductase CDS	0	0	0	0	0	0	I	3-hydroxyisobutyrate dehydrogenase and related beta-hydroxyacid dehydrogenases
825573	827177	1605	-	AT699_RS03850	ggt	gamma-glutamyltransferase family protein CDS	0	0	0	0	0	0	E	Gamma-glutamyltranspeptidase
828906	829370	465	-	AT699_RS03860		tripartite tricarboxylate transporter TctB family protein CDS	0	0	0	0	0	0	S	Tripartite tricarboxylate transporter TctB family
829855	830301	447	+	AT699_RS03865		hypothetical protein CDS	0	0	0	0	0	0
830301	830612	312	+	AT699_RS03870	zapA	cell division protein ZapA CDS	0	0	0	0	0	0	D	Activator of cell division through the inhibition of FtsZ GTPase activity, therefore promoting FtsZ assembly into bundles of protofilaments necessary for the formation of the division Z ring. It is recruited early at mid-cell but it is not essential for cell division
830915	831685	771	+	AT699_RS03880	Z012_10940	SIMPL domain-containing protein CDS	0	0	0	0	0	0	S	Protein of unknown function (DUF541)
831660	832448	789	-	AT699_RS03885	lgt	prolipoprotein diacylglyceryl transferase CDS	0	0	0	0	0	0	M	Transfers the N-acyl diglyceride group on what will become the N-terminal cysteine of membrane lipoproteins
832629	834314	1686	+	AT699_RS03890	ilvD	ilvD CDS	0	0	0	0	0	0	H	Belongs to the IlvD Edd family
834298	834633	336	+	AT699_RS03895	cyt	c-type cytochrome CDS	0	0	0	0	0	0	C	Cytochrome c551 c552
834672	835226	555	+	AT699_RS03900	msrA	msrA CDS	0	0	0	0	0	0	O	Has an important function as a repair enzyme for proteins that have been inactivated by oxidation. Catalyzes the reversible oxidation-reduction of methionine sulfoxide in proteins to methionine
835311	836423	1113	-	AT699_RS03905	hppD	hppD CDS	0	0	0	0	0	0	C	4-hydroxyphenylpyruvate dioxygenase
836580	837056	477	+	AT699_RS03910	lrp_8	Lrp/AsnC family transcriptional regulator CDS	0	0	0	0	0	0	K	helix_turn_helix ASNC type
844032	844397	366	+	AT699_RS03940		membrane protein CDS	0	0	0	0	0	0	S	membrane
844522	845127	606	-	AT699_RS03945		LysE family translocator CDS	0	0	0	0	0	0	E	homoserine transmembrane transporter activity
845259	846164	906	+	AT699_RS03950	gcvA	gcvA CDS	0	0	0	0	0	0	K	Transcriptional regulator
846478	846756	279	-	AT699_RS03955		DNA topoisomerase CDS	0	0	0	0	0	0	B	SWIB/MDM2 domain
846904	848097	1194	+	AT699_RS03960	yxeP_2	amidohydrolase CDS	0	0	0	0	0	0	S	Metal-dependent amidase aminoacylase carboxypeptidase
848109	849173	1065	+	AT699_RS03965	pyrC	pyrC CDS	0	0	0	0	0	0	F	Catalyzes the reversible cyclization of carbamoyl aspartate to dihydroorotate
849221	851056	1836	-	AT699_RS03970	uup	ATP-binding cassette domain-containing protein CDS	0	0	0	0	0	0	S	ATPase components of ABC transporters with duplicated ATPase domains
852330	853427	1098	+	AT699_RS03980	rsmH	rsmH CDS	0	0	0	0	0	0	J	Specifically methylates the N4 position of cytidine in position 1402 (C1402) of 16S rRNA
853427	853717	291	+	AT699_RS03985	ftsL	ftsL CDS	0	0	0	0	0	0	D	Essential cell division protein. May link together the upstream cell division proteins, which are predominantly cytoplasmic, with the downstream cell division proteins, which are predominantly periplasmic
855438	858302	2865	+	AT699_RS03995	murE	murF CDS	0	0	0	0	0	0	M	Catalyzes the addition of meso-diaminopimelic acid to the nucleotide precursor UDP-N-acetylmuramoyl-L-alanyl-D-glutamate (UMAG) in the biosynthesis of bacterial cell-wall peptidoglycan
858292	859461	1170	+	AT699_RS04000	mraY	phospho-N-acetylmuramoyl-pentapeptide- transferase CDS	0	0	0	0	0	0	M	First step of the lipid cycle reactions in the biosynthesis of the cell wall peptidoglycan
859458	860990	1533	+	AT699_RS04005	murD	UDP-N-acetylmuramoyl-L-alanine--D-glutamate ligase CDS	0	0	0	0	0	0	M	Cell wall formation. Catalyzes the addition of glutamate to the nucleotide precursor UDP-N-acetylmuramoyl-L-alanine (UMA)
860987	862180	1194	+	AT699_RS04010	ftsW	ftsW CDS	0	0	0	0	0	0	D	Peptidoglycan polymerase that is essential for cell division
862177	863256	1080	+	AT699_RS04015	murG	murG CDS	0	0	0	0	0	0	M	Cell wall formation. Catalyzes the transfer of a GlcNAc subunit on undecaprenyl-pyrophosphoryl-MurNAc-pentapeptide (lipid intermediate I) to form undecaprenyl-pyrophosphoryl-MurNAc- (pentapeptide)GlcNAc (lipid intermediate II)
863253	864659	1407	+	AT699_RS04020	murC	UDP-N-acetylmuramate--L-alanine ligase CDS	0	0	0	0	0	0	M	Belongs to the MurCDEF family
864656	865606	951	+	AT699_RS04025	ddl	D-alanine--D-alanine ligase CDS	0	0	0	0	0	0	F	Belongs to the D-alanine--D-alanine ligase family
865619	866443	825	+	AT699_RS04030	ftsQ	FtsQ-type POTRA domain-containing protein CDS	0	0	0	0	0	0	D	Essential cell division protein. May link together the upstream cell division proteins, which are predominantly cytoplasmic, with the downstream cell division proteins, which are predominantly periplasmic. May control correct divisome assembly
866448	867674	1227	+	AT699_RS04035	ftsA	ftsA CDS	0	0	0	0	0	0	D	Cell division protein that is involved in the assembly of the Z ring. May serve as a membrane anchor for the Z ring
867865	869049	1185	+	AT699_RS04040	ftsZ	ftsZ CDS	0	0	0	0	0	0	D	Essential cell division protein that forms a contractile ring structure (Z ring) at the future cell division site. The regulation of the ring assembly controls the timing and the location of cell division. One of the functions of the FtsZ ring is to recruit other cell division proteins to the septum to produce a new cell wall between the dividing cells. Binds GTP and shows GTPase activity
869289	870212	924	+	AT699_RS04045	lpxC	UDP-3-O-acyl-N-acetylglucosamine deacetylase CDS	0	0	0	0	0	0	M	Catalyzes the hydrolysis of UDP-3-O-myristoyl-N- acetylglucosamine to form UDP-3-O-myristoylglucosamine and acetate, the committed step in lipid A biosynthesis
870411	870818	408	-	AT699_RS04050	Z012_02020	flagellar hook-length control protein FliK CDS	0	0	0	0	0	0	S	Protein of unknown function (DUF721)
870946	871929	984	+	AT699_RS04055	nlpD_1	M23 family metallopeptidase CDS	0	0	0	0	0	0	M	peptidase family M23
874853	875572	720	+	AT699_RS04065		VOC family protein CDS	0	0	0	0	0	0	E	Glyoxalase-like domain
875757	876500	744	+	AT699_RS04070		GntR family transcriptional regulator CDS	0	0	0	0	0	0	K	COG1802 Transcriptional regulators
876497	877486	990	+	AT699_RS04075		tripartite tricarboxylate transporter substrate binding protein CDS	0	0	0	0	0	0	S	Tripartite tricarboxylate transporter family receptor
877545	879239	1695	+	AT699_RS04080	ilvB	thiamine pyrophosphate-binding protein CDS	0	0	0	0	0	0	EH	Belongs to the TPP enzyme family
880031	880810	780	+	AT699_RS04090		SDR family oxidoreductase CDS	0	0	0	0	0	0	IQ	Dehydrogenases with different specificities (related to short-chain alcohol dehydrogenases
881590	882201	612	+	AT699_RS04100	chaC	gamma-glutamylcyclotransferase CDS	0	0	0	0	0	0	P	Catalyzes the cleavage of glutathione into 5-oxo-L- proline and a Cys-Gly dipeptide. Acts specifically on glutathione, but not on other gamma-glutamyl peptides
882239	882793	555	-	AT699_RS04105	pagP	lipid IV(A) palmitoyltransferase PagP CDS	0	0	0	0	0	0	M	Transfers a palmitate residue from the sn-1 position of a phospholipid to the N-linked hydroxymyristate on the proximal unit of lipid A or its precursors
882927	884399	1473	-	AT699_RS04110	mgtE	mgtE CDS	0	0	0	0	0	0	P	Acts as a magnesium transporter
884410	884820	411	-	AT699_RS04115	yciA	acyl-CoA thioesterase CDS	0	0	0	0	0	0	I	Acyl-CoA hydrolase
884924	885907	984	-	AT699_RS04120	yeiH	YeiH family putative sulfate export transporter CDS	0	0	0	0	0	0	S	Belongs to the UPF0324 family
886155	887051	897	+	AT699_RS04125		LysR family transcriptional regulator CDS	0	0	0	0	0	0	K	Transcriptional regulator
887105	888301	1197	-	AT699_RS04130	yxeP_1	amidohydrolase CDS	0	0	0	0	0	0	S	amidohydrolase
888378	890078	1701	+	AT699_RS04135	fadD	AMP-binding protein CDS	0	0	0	0	0	0	IQ	Acyl-CoA synthetases (AMP-forming) AMP-acid ligases II
890098	890973	876	-	AT699_RS04140	suhB	inositol monophosphatase CDS	0	0	0	0	0	0	G	Belongs to the inositol monophosphatase superfamily
898732	899238	507	+	AT699_RS04175	prhI	sigma-70 family RNA polymerase sigma factor CDS	0	0	0	0	0	0	K	Belongs to the sigma-70 factor family. ECF subfamily
899235	900224	990	+	AT699_RS04180		DUF4880 domain-containing protein CDS	0	0	0	0	0	0	PT	Domain of unknown function (DUF4880)
902729	903160	432	-	AT699_RS04190	yjgH	RidA family protein CDS	0	0	0	0	0	0	J	Endoribonuclease L-PSP
903262	903549	288	-	AT699_RS04195		hypothetical protein CDS	0	0	0	0	0	0
903666	905282	1617	-	AT699_RS04200	tap	Tar ligand binding domain-containing protein CDS	0	0	0	0	0	0	NT	methyl-accepting chemotaxis protein
905431	906342	912	-	AT699_RS04205		LysR family transcriptional regulator CDS	0	0	0	0	0	0	K	LysR substrate binding domain
907209	907649	441	-	AT699_RS04215	fur	transcriptional repressor CDS	0	0	0	0	0	0	K	Belongs to the Fur family
907757	908539	783	+	AT699_RS04220	ripA_1	helix-turn-helix transcriptional regulator CDS	0	0	0	0	0	0	K	AraC-type DNA-binding domain-containing proteins
908896	909759	864	+	AT699_RS04225	est	alpha/beta fold hydrolase CDS	0	0	0	0	0	0	S	Alpha/beta hydrolase family
909802	910275	474	-	AT699_RS04230	ykgJ	YkgJ family cysteine cluster protein CDS	0	0	0	0	0	0	S	Putative zinc- or iron-chelating domain
910494	911135	642	+	AT699_RS04235	tag	DNA-3-methyladenine glycosylase I CDS	0	0	0	0	0	0	L	3-methyladenine DNA glycosylase
911152	913080	1929	-	AT699_RS04240	mdoB	LTA synthase family protein CDS	0	0	0	0	0	0	M	Sulfatase
913376	915448	2073	+	AT699_RS04245	yhjG	AsmA family protein CDS	0	0	0	0	0	0	M	protein involved in outer membrane biogenesis
915455	917050	1596	-	AT699_RS04250		GGDEF domain-containing protein CDS	0	0	0	0	0	0	T	Diguanylate cyclase
917062	917706	645	-	AT699_RS04255		TetR/AcrR family transcriptional regulator CDS	0	0	0	0	0	0	K	Transcriptional regulator
917824	918570	747	+	AT699_RS04260		3-oxoacyl-ACP reductase FabG CDS	0	0	0	0	0	0	IQ	COG1028 Dehydrogenases with different specificities (related to short-chain alcohol dehydrogenases)
919141	920085	945	+	AT699_RS04270	apaH	metallophosphoesterase CDS	0	0	0	0	0	0	T	Calcineurin-like phosphoesterase
920211	920834	624	-	AT699_RS04275	azoR	NAD(P)H-dependent oxidoreductase CDS	0	0	0	0	0	0	C	Catalyzes the reductive cleavage of azo bond in aromatic azo compounds to the corresponding amines. Requires NADH, but not NADPH, as an electron donor for its activity
921177	921860	684	+	AT699_RS04280	hdl_IVa	HAD-IA family hydrolase CDS	0	0	0	0	0	0	S	haloacid dehalogenase
921945	922592	648	+	AT699_RS04285	yiaD	OmpA family protein CDS	0	0	0	0	0	0	M	Belongs to the ompA family
922604	922930	327	+	AT699_RS04290	phhB	4a-hydroxytetrahydrobiopterin dehydratase CDS	0	0	0	0	0	0	H	pterin-4-alpha-carbinolamine dehydratase
922987	923442	456	-	AT699_RS04295		winged helix-turn-helix transcriptional regulator CDS	0	0	0	0	0	0	K	transcriptional
923439	923660	222	-	AT699_RS04300		hypothetical protein CDS	0	0	0	0	0	0
923657	925291	1635	-	AT699_RS04305	mhpA_1	FAD-dependent monooxygenase CDS	0	0	0	0	0	0	CH	2-polyprenyl-6-methoxyphenol hydroxylase and related FAD-dependent oxidoreductases
925427	926125	699	-	AT699_RS04310		hypothetical protein CDS	0	0	0	0	0	0	S	Transposase
926285	926971	687	-	AT699_RS04315	rmlA	nucleotidyltransferase family protein CDS	0	0	0	0	0	0	JM	Nucleoside-diphosphate-sugar pyrophosphorylase involved in lipopolysaccharide biosynthesis translation initiation factor 2B, gamma epsilon subunits (eIF-2Bgamma eIF-2Bepsilon)
926971	928011	1041	-	AT699_RS04320		phosphotransferase CDS	0	0	0	0	0	0	S	phosphotransferase related to Ser Thr protein kinases
928180	930573	2394	+	AT699_RS04325	lptD	LPS-assembly protein LptD CDS	0	0	0	0	0	0	M	Together with LptE, is involved in the assembly of lipopolysaccharide (LPS) at the surface of the outer membrane
932157	932948	792	+	AT699_RS04335	ksgA	rsmA CDS	0	0	0	0	0	0	J	Specifically dimethylates two adjacent adenosines (A1518 and A1519) in the loop of a conserved hairpin near the 3'-end of 16S rRNA in the 30S particle. May play a critical role in biogenesis of 30S subunits
933018	934160	1143	-	AT699_RS04340	glxK	glycerate kinase CDS	0	0	0	0	0	0	G	Belongs to the glycerate kinase type-1 family
934267	935709	1443	+	AT699_RS04345	pyk	pyk CDS	0	0	0	0	0	0	G	Belongs to the pyruvate kinase family
937164	939437	2274	+	AT699_RS04355	fadE	acyl-CoA dehydrogenase CDS	0	0	0	0	0	0	I	Acyl-CoA dehydrogenases
939425	939958	534	-	AT699_RS04360	def2	peptide deformylase CDS	0	0	0	0	0	0	J	Removes the formyl group from the N-terminal Met of newly synthesized proteins. Requires at least a dipeptide for an efficient rate of reaction. N-terminal L-methionine is a prerequisite for activity but the enzyme has broad specificity at other positions
939977	940372	396	-	AT699_RS04365	gloA	gloA CDS	0	0	0	0	0	0	E	Catalyzes the conversion of hemimercaptal, formed from methylglyoxal and glutathione, to S-lactoylglutathione
940384	941520	1137	-	AT699_RS04370	phnW	2-aminoethylphosphonate--pyruvate transaminase CDS	0	0	0	0	0	0	E	Belongs to the class-V pyridoxal-phosphate-dependent aminotransferase family. PhnW subfamily
941573	942382	810	-	AT699_RS04375		DUF45 domain-containing protein CDS	0	0	0	0	0	0	S	Protein of unknown function DUF45
942543	943271	729	-	AT699_RS04380	plsC	1-acyl-sn-glycerol-3-phosphate acyltransferase CDS	0	0	0	0	0	0	I	Acyltransferase
943271	943810	540	-	AT699_RS04385	gmhB	gmhB CDS	0	0	0	0	0	0	E	D,D-heptose 1,7-bisphosphate phosphatase
943807	945945	2139	-	AT699_RS04390	glyS	glycine--tRNA ligase subunit beta CDS	0	0	0	0	0	0	J	Glycyl-tRNA synthetase beta subunit
945946	946857	912	-	AT699_RS04395	glyQ	glyQ CDS	0	0	0	0	0	0	J	Glycyl-tRNA synthetase, alpha subunit
947128	947895	768	+	AT699_RS04400	caiD	crotonase/enoyl-CoA hydratase family protein CDS	0	0	0	0	0	0	I	Belongs to the enoyl-CoA hydratase isomerase family
947973	949496	1524	+	AT699_RS04405	fumA	fumarate hydratase CDS	0	0	0	0	0	0	C	Catalyzes the reversible hydration of fumarate to (S)- malate
949610	951061	1452	-	AT699_RS04410		methyl-accepting chemotaxis protein CDS	0	0	0	0	0	0	NT	COG2202 FOG PAS PAC domain
951223	952968	1746	-	AT699_RS04415		autotransporter outer membrane beta-barrel domain-containing protein CDS	0	0	0	0	0	0	T	pathogenesis
954112	955341	1230	-	AT699_RS04420		CoA transferase CDS	0	0	0	0	0	0	C	CoA-transferase
955338	956198	861	-	AT699_RS04425		MaoC family dehydratase N-terminal domain-containing protein CDS	0	0	0	0	0	0	I	MaoC like domain
956206	957120	915	-	AT699_RS04430		SDR family oxidoreductase CDS	0	0	0	0	0	0	IQ	Dehydrogenases with different specificities (related to short-chain alcohol dehydrogenases
957269	958168	900	+	AT699_RS04435		LysR family transcriptional regulator CDS	0	0	0	0	0	0	K	Transcriptional regulator
958487	959470	984	+	AT699_RS04440		tripartite tricarboxylate transporter substrate binding protein CDS	0	0	0	0	0	0	S	Tat pathway signal sequence domain-containing protein 5
959842	960795	954	-	AT699_RS04445		nitronate monooxygenase CDS	0	0	0	0	0	0	S	Dioxygenases related to 2-nitropropane dioxygenase
960815	961792	978	-	AT699_RS04450		tripartite tricarboxylate transporter substrate binding protein CDS	0	0	0	0	0	0	S	protein conserved in bacteria
961848	963368	1521	-	AT699_RS04455		acyl--CoA ligase CDS	0	0	0	0	0	0	IQ	AMP-binding protein
963386	964558	1173	-	AT699_RS04460		thiolase CDS	0	0	0	0	0	0	I	Thiolase
964555	964953	399	-	AT699_RS04465		Zn-ribbon domain-containing OB-fold protein CDS	0	0	0	0	0	0	S	nucleic-acid-binding protein containing a Zn-ribbon
965149	966339	1191	+	AT699_RS04470		acyl-CoA dehydrogenase family protein CDS	0	0	0	0	0	0	C	acyl-CoA dehydrogenase
966371	967483	1113	+	AT699_RS04475		acyl-CoA dehydrogenase family protein CDS	0	0	0	0	0	0	C	Acyl-CoA dehydrogenases
968376	969269	894	-	AT699_RS04485	cysL_2	LysR family transcriptional regulator CDS	0	0	0	0	0	0	K	Transcriptional regulator
970233	971426	1194	+	AT699_RS04495		CoA transferase CDS	0	0	0	0	0	0	C	CoA-transferase family III
971423	972256	834	+	AT699_RS04500	citE	CoA ester lyase CDS	0	0	0	0	0	0	G	Belongs to the HpcH HpaI aldolase family
972312	973208	897	+	AT699_RS04505	rbsK	sugar kinase CDS	0	0	0	0	0	0	G	Belongs to the carbohydrate kinase PfkB family
973275	973757	483	-	AT699_RS04510	folK	2-amino-4-hydroxy-6- hydroxymethyldihydropteridine diphosphokinase CDS	0	0	0	0	0	0	H	7,8-dihydro-6-hydroxymethylpterin-pyrophosphokinase (HPPK)
973762	975147	1386	-	AT699_RS04515	pcnB	pcnB CDS	0	0	0	0	0	0	H	Adds poly(A) tail to the 3' end of many RNAs, which usually targets these RNAs for decay. Plays a significant role in the global control of gene expression, through influencing the rate of transcript degradation, and in the general RNA quality control
975148	975846	699	-	AT699_RS04520	serB2	HAD-IB family hydrolase CDS	0	0	0	0	0	0	E	haloacid dehalogenase-like hydrolase
975843	976544	702	-	AT699_RS04525	hda	DnaA regulatory inactivator Hda CDS	0	0	0	0	0	0	L	Belongs to the DnaA family
976861	977910	1050	+	AT699_RS04530	purM	phosphoribosylformylglycinamidine cyclo-ligase CDS	0	0	0	0	0	0	F	catalyzes the formation of 1-(5-phosphoribosyl)-5-aminoimidazole from 2-(formamido)-N1-(5-phosphoribosyl)acetamidine and ATP in purine biosynthesis
977971	978465	495	-	AT699_RS04535		hypothetical protein CDS	0	0	0	0	0	0
978550	979506	957	-	AT699_RS04540	miaA	miaA CDS	0	0	0	0	0	0	F	Catalyzes the transfer of a dimethylallyl group onto the adenine at position 37 in tRNAs that read codons beginning with uridine, leading to the formation of N6-(dimethylallyl)adenosine (i(6)A)
981554	982192	639	+	AT699_RS04550	dedA	VTT domain-containing protein CDS	0	0	0	0	0	0	S	SNARE associated Golgi protein
982241	984694	2454	-	AT699_RS04555	hpuB	TonB-dependent receptor CDS	0	0	0	0	0	0	P	receptor
984992	986371	1380	-	AT699_RS04560	amiC	N-acetylmuramoyl-L-alanine amidase CDS	0	0	0	0	0	0	M	N-acetylmuramoyl-L-alanine amidase
987008	988399	1392	+	AT699_RS04565	fumC	fumC CDS	0	0	0	0	0	0	C	Involved in the TCA cycle. Catalyzes the stereospecific interconversion of fumarate to L-malate
988481	989461	981	-	AT699_RS04570		AEC family transporter CDS	0	0	0	0	0	0	S	Membrane transport protein
990711	991601	891	-	AT699_RS04580	VPA0331	LysR family transcriptional regulator CDS	0	0	0	0	0	0	K	Transcriptional regulator
991728	993485	1758	+	AT699_RS04585	ggt	ggt CDS	0	0	0	0	0	0	M	cleaves the gammaglutamyl linkages of compounds such as glutathione and transfer the gammaglutamyl group to other amino acids and peptides
993566	994969	1404	-	AT699_RS04590		APC family permease CDS	0	0	0	0	0	0	E	amino acid
995289	996410	1122	-	AT699_RS04595		CoA transferase CDS	0	0	0	0	0	0	C	carnitine dehydratase
997467	999167	1701	-	AT699_RS04605	aidB_1	acyl-CoA dehydrogenase family protein CDS	0	0	0	0	0	0	C	Acyl-CoA dehydrogenase, C-terminal domain
999310	1000200	891	+	AT699_RS04610	alsR	LysR family transcriptional regulator CDS	0	0	0	0	0	0	K	Transcriptional regulator
1000242	1001006	765	-	AT699_RS04615		fumarylacetoacetate hydrolase family protein CDS	0	0	0	0	0	0	Q	fumarylacetoacetate (FAA) hydrolase
1001018	1001440	423	-	AT699_RS04620		nuclear transport factor 2 family protein CDS	0	0	0	0	0	0	S	SnoaL-like domain
1002617	1003597	981	-	AT699_RS04630		tripartite tricarboxylate transporter substrate binding protein CDS	0	0	0	0	0	0	S	Tripartite tricarboxylate transporter family receptor
1003621	1004496	876	-	AT699_RS04635	tauD	TauD/TfdA family dioxygenase CDS	0	0	0	0	0	0	Q	taurine catabolism dioxygenase
1004554	1005738	1185	-	AT699_RS04640		iron-containing alcohol dehydrogenase CDS	0	0	0	0	0	0	C	alcohol dehydrogenase
1006759	1007613	855	-	AT699_RS04650	purU	purU CDS	0	0	0	0	0	0	F	Catalyzes the hydrolysis of 10-formyltetrahydrofolate (formyl-FH4) to formate and tetrahydrofolate (FH4)
1007617	1008750	1134	-	AT699_RS04655	lhgO	NAD(P)/FAD-dependent oxidoreductase CDS	0	0	0	0	0	0	S	Oxidoreductase
1008747	1009271	525	-	AT699_RS04660	ntaB	flavin reductase family protein CDS	0	0	0	0	0	0	S	Conserved protein domain typically associated with flavoprotein oxygenases, DIM6 NTAB family
1009319	1009948	630	-	AT699_RS04665	pdxH	pdxH CDS	0	0	0	0	0	0	H	Catalyzes the oxidation of either pyridoxine 5'- phosphate (PNP) or pyridoxamine 5'-phosphate (PMP) into pyridoxal 5'-phosphate (PLP)
1010711	1011838	1128	-	AT699_RS04675		MFS transporter CDS	0	0	0	0	0	0	S	Permeases of the major facilitator superfamily
1013521	1015479	1959	+	AT699_RS04685	macB	macB CDS	0	0	0	0	0	0	V	Non-canonical ABC transporter that contains transmembrane domains (TMD), which form a pore in the membrane, and an ATP-binding domain (NBD), which is responsible for energy generation. Confers resistance against macrolides
1015485	1016912	1428	+	AT699_RS04690	oprM	efflux transporter outer membrane subunit CDS	0	0	0	0	0	0	MU	Efflux transporter outer membrane factor lipoprotein
1017255	1018163	909	+	AT699_RS04695	traR	LysR family transcriptional regulator CDS	0	0	0	0	0	0	K	Transcriptional regulator
1020392	1021243	852	+	AT699_RS04700		hypothetical protein CDS	0	0	0	0	0	0
1025469	1026173	705	+	AT699_RS04705	macB_2	ABC transporter ATP-binding protein CDS	0	0	0	0	0	0	V	Part of the ABC transporter complex LolCDE involved in the translocation of
1026192	1027382	1191	+	AT699_RS04710	macB_1	ABC transporter permease CDS	0	0	0	0	0	0	V	COG0577 ABC-type antimicrobial peptide transport system, permease component
1027375	1028856	1482	+	AT699_RS04715	tolC	TolC family protein CDS	0	0	0	0	0	0	MU	Outer membrane efflux protein
1030172	1031008	837	+	AT699_RS04725	ygdL	tRNA threonylcarbamoyladenosine dehydratase CDS	0	0	0	0	0	0	H	Dinucleotide-utilizing enzymes involved in molybdopterin and thiamine biosynthesis family 1
1031052	1031363	312	-	AT699_RS04730	nagAb	non-heme iron oxygenase ferredoxin subunit CDS	0	0	0	0	0	0	P	Ferredoxin subunits of nitrite reductase and ring-hydroxylating dioxygenases
1031379	1031852	474	-	AT699_RS04735	nagH	nuclear transport factor 2 family protein CDS	0	0	0	0	0	0	Q	Ring hydroxylating beta subunit
1031855	1033090	1236	-	AT699_RS04740	nagG	Rieske 2Fe-2S domain-containing protein CDS	0	0	0	0	0	0	P	Phenylpropionate dioxygenase and related ring-hydroxylating dioxygenases large terminal subunit
1033383	1034285	903	+	AT699_RS04745		LysR family transcriptional regulator CDS	0	0	0	0	0	0	K	Transcriptional regulator
1034320	1034952	633	-	AT699_RS04750	pabB	aminotransferase class IV CDS	0	0	0	0	0	0	EH	Branched-chain amino acid aminotransferase 4-amino-4-deoxychorismate lyase
1035029	1036165	1137	-	AT699_RS04755	pabB	aminodeoxychorismate synthase component I CDS	0	0	0	0	0	0	EH	Anthranilate para-aminobenzoate synthases component I
1042172	1042963	792	+	AT699_RS04765	rhmR	IclR family transcriptional regulator CDS	0	0	0	0	0	0	K	Transcriptional regulator
1042988	1043632	645	+	AT699_RS04770	eda	bifunctional 4-hydroxy-2-oxoglutarate aldolase/2-dehydro-3-deoxy-phosphogluconate aldolase CDS	0	0	0	0	0	0	G	2-dehydro-3-deoxyphosphogluconate aldolase 4-hydroxy-2-oxoglutarate aldolase
1043625	1044548	924	+	AT699_RS04775		sugar kinase CDS	0	0	0	0	0	0	G	Sugar kinases ribokinase family
1047485	1048228	744	-	AT699_RS04790		ABC transporter ATP-binding protein CDS	0	0	0	0	0	0	E	COG0410 ABC-type branched-chain amino acid transport systems, ATPase component
1050018	1051058	1041	-	AT699_RS04800		branched-chain amino acid ABC transporter permease CDS	0	0	0	0	0	0	U	COG0559 Branched-chain amino acid ABC-type transport system, permease components
1051210	1052358	1149	-	AT699_RS04805		ABC transporter substrate-binding protein CDS	0	0	0	0	0	0	E	branched-chain amino acid
1053289	1054074	786	-	AT699_RS04815	hemA	cyclase family protein CDS	0	0	0	0	0	0	S	Putative cyclase
1055344	1056519	1176	-	AT699_RS04825		thiolase family protein CDS	0	0	0	0	0	0	I	Acetyl-CoA acetyltransferase
1056516	1058147	1632	-	AT699_RS04830		AMP-binding protein CDS	0	0	0	0	0	0	IQ	COG0318 Acyl-CoA synthetases (AMP-forming) AMP-acid ligases II
1058157	1058648	492	-	AT699_RS04835		aromatic-ring-hydroxylating dioxygenase subunit beta CDS	0	0	0	0	0	0	Q	Ring hydroxylating subunit beta family protein 3
1058645	1059958	1314	-	AT699_RS04840		Rieske 2Fe-2S domain-containing protein CDS	0	0	0	0	0	0	P	COG4638 Phenylpropionate dioxygenase and related ring-hydroxylating dioxygenases, large terminal subunit
1059985	1060962	978	-	AT699_RS04845		oxidoreductase CDS	0	0	0	0	0	0	C	COG1018 Flavodoxin reductases (ferredoxin-NADPH reductases) family 1
1060985	1062529	1545	-	AT699_RS04850	iorB	indolepyruvate oxidoreductase subunit beta family protein CDS	0	0	0	0	0	0	C	indolepyruvate oxidoreductase subunit B
1065138	1065629	492	+	AT699_RS04860		winged helix-turn-helix transcriptional regulator CDS	0	0	0	0	0	0	K	helix_turn_helix multiple antibiotic resistance protein
1065855	1067426	1572	+	AT699_RS04865		ABC transporter substrate-binding protein CDS	0	0	0	0	0	0	E	Extracellular solute-binding protein, family 5 middle family protein
1067490	1068479	990	+	AT699_RS04870		ABC transporter permease CDS	0	0	0	0	0	0	P	ABC-type dipeptide oligopeptide nickel transport systems, permease components
1068479	1069393	915	+	AT699_RS04875	oppC	ABC transporter permease CDS	0	0	0	0	0	0	P	ABC-type dipeptide oligopeptide nickel transport systems, permease components
1069404	1070384	981	+	AT699_RS04880	MA20_16740	ABC transporter ATP-binding protein CDS	0	0	0	0	0	0	P	Belongs to the ABC transporter superfamily
1070381	1071376	996	+	AT699_RS04885	MA20_16745	dipeptide ABC transporter ATP-binding protein CDS	0	0	0	0	0	0	P	Belongs to the ABC transporter superfamily
1071867	1072388	522	-	AT699_RS04890		hypothetical protein CDS	0	0	0	0	0	0
1072499	1073287	789	-	AT699_RS04895	ripA_1	helix-turn-helix transcriptional regulator CDS	0	0	0	0	0	0	K	AraC family transcriptional regulator
1073386	1074312	927	+	AT699_RS04900		DMT family transporter CDS	0	0	0	0	0	0	EG	Permeases of the drug metabolite transporter (DMT) superfamily
1075295	1076968	1674	+	AT699_RS04910	yjjK	ettA CDS	0	0	0	0	0	0	S	ABC transporter, ATP-binding protein
1077289	1077666	378	+	AT699_RS04915		type II toxin-antitoxin system VapC family toxin CDS	0	0	0	0	0	0	S	Toxic component of a toxin-antitoxin (TA) module. An RNase
1077734	1078267	534	+	AT699_RS04920		isochorismatase family protein CDS	0	0	0	0	0	0	Q	isochorismatase
1078458	1078682	225	+	AT699_RS04925	osmB	glycine zipper 2TM domain-containing protein CDS	0	0	0	0	0	0	M	Glycine zipper 2TM domain
1078812	1079069	258	-	AT699_RS04930	minE	minE CDS	0	0	0	0	0	0	D	Prevents the cell division inhibition by proteins MinC and MinD at internal division sites while permitting inhibition at polar sites. This ensures cell division at the proper site by restricting the formation of a division septum at the midpoint of the long axis of the cell
1079073	1079888	816	-	AT699_RS04935	minD	minD CDS	0	0	0	0	0	0	D	Belongs to the ParA family
1081212	1082978	1767	-	AT699_RS04945	glnS	glutamine--tRNA ligase/YqeY domain fusion protein CDS	0	0	0	0	0	0	J	glutaminyl-tRNA synthetase
1083115	1084458	1344	+	AT699_RS04950		cytochrome ubiquinol oxidase subunit I CDS	0	0	0	0	0	0	C	Cytochrome bd-type quinol oxidase subunit 1
1084455	1085510	1056	+	AT699_RS04955	cydB	cytochrome d ubiquinol oxidase subunit II CDS	0	0	0	0	0	0	C	Cytochrome bd-type quinol oxidase, subunit 2
1085622	1087451	1830	-	AT699_RS04960	recQ	recQ CDS	0	0	0	0	0	0	L	DNA helicase
1089072	1089773	702	+	AT699_RS04970		response regulator CDS	0	0	0	0	0	0	K	Response regulators consisting of a CheY-like receiver domain and a winged-helix DNA-binding domain
1091424	1092497	1074	+	AT699_RS04980	ruvB	ruvB CDS	0	0	0	0	0	0	L	The RuvA-RuvB complex in the presence of ATP renatures cruciform structure in supercoiled DNA with palindromic sequence, indicating that it may promote strand exchange reactions in homologous recombination. RuvAB is a helicase that mediates the Holliday junction migration by localized denaturation and reannealing
1092592	1093557	966	+	AT699_RS04985	ilvA2	threo-3-hydroxy-L-aspartate ammonia-lyase CDS	0	0	0	0	0	0	E	Catalyzes the formation of 2-oxobutanoate from L-threonine or the formation of pyruvate from serine
1093671	1094591	921	+	AT699_RS04990		complex I NDUFA9 subunit family protein CDS	0	0	0	0	0	0	GM	NAD dependent epimerase dehydratase family protein
1094701	1095273	573	-	AT699_RS04995	ruvA	ruvA CDS	0	0	0	0	0	0	L	The RuvA-RuvB complex in the presence of ATP renatures cruciform structure in supercoiled DNA with palindromic sequence, indicating that it may promote strand exchange reactions in homologous recombination. RuvAB is a helicase that mediates the Holliday junction migration by localized denaturation and reannealing. RuvA stimulates, in the presence of DNA, the weak ATPase activity of RuvB
1095373	1095921	549	-	AT699_RS05000	ruvC	ruvC CDS	0	0	0	0	0	0	L	Nuclease that resolves Holliday junction intermediates in genetic recombination. Cleaves the cruciform structure in supercoiled DNA by nicking to strands with the same polarity at sites symmetrically opposed at the junction in the homologous arms and leaves a 5'-terminal phosphate and a 3'-terminal hydroxyl group
1095921	1097510	1590	-	AT699_RS05005	purH	purH CDS	0	0	0	0	0	0	F	Bifunctional purine biosynthesis protein PurH
1097614	1097853	240	-	AT699_RS05010	fis	DNA-binding protein CDS	0	0	0	0	0	0	KL	Belongs to the transcriptional regulatory Fis family
1097890	1098915	1026	-	AT699_RS05015	dusB	dusB CDS	0	0	0	0	0	0	J	Catalyzes the synthesis of 5,6-dihydrouridine (D), a modified base found in the D-loop of most tRNAs, via the reduction of the C5-C6 double bond in target uridines
1100249	1100713	465	+	AT699_RS05025		hypothetical protein CDS	0	0	0	0	0	0	S	TM2 domain
1100796	1102139	1344	-	AT699_RS05030	pepP	aminopeptidase P N-terminal domain-containing protein CDS	0	0	0	0	0	0	E	Belongs to the peptidase M24B family
1102515	1103519	1005	+	AT699_RS05035		sodium:calcium antiporter CDS	0	0	0	0	0	0	P	Sodium/calcium exchanger protein
1103964	1104296	333	+	AT699_RS05040		hypothetical protein CDS	0	0	0	0	0	0
1104712	1107513	2802	+	AT699_RS05045	mgtA	mgtA CDS	0	0	0	0	0	0	P	COG0474 Cation transport ATPase
1107568	1108674	1107	+	AT699_RS05050	ompQ	porin CDS	0	0	0	0	0	0	M	COG3203 Outer membrane protein (porin)
1108771	1109649	879	+	AT699_RS05055	ctaG	cytochrome c oxidase assembly protein CDS	0	0	0	0	0	0	S	Cytochrome c oxidase caa3 assembly factor (Caa3_CtaG)
1109678	1110523	846	-	AT699_RS05060	galU	galU CDS	0	0	0	0	0	0	M	UTP--glucose-1-phosphate uridylyltransferase
1110710	1112104	1395	+	AT699_RS05065	bepA	M48 family metallopeptidase CDS	0	0	0	0	0	0	S	Zn-dependent protease contains TPR repeats
1113260	1113682	423	-	AT699_RS05075		nuclear transport factor 2 family protein CDS	0	0	0	0	0	0	S	SnoaL-like domain
1113717	1113929	213	-	AT699_RS05080	MA20_32275	zinc-finger domain-containing protein CDS	0	0	0	0	0	0	S	protein conserved in bacteria
1114009	1114929	921	-	AT699_RS05085	ilvE	branched-chain amino acid transaminase CDS	0	0	0	0	0	0	E	Belongs to the class-IV pyridoxal-phosphate-dependent aminotransferase family
1115116	1115865	750	+	AT699_RS05090	azlC	AzlC family ABC transporter permease CDS	0	0	0	0	0	0	E	branched-chain amino acid permease (azaleucine resistance)
1115862	1116197	336	+	AT699_RS05095		AzlD domain-containing protein CDS	0	0	0	0	0	0	S	Branched-chain amino acid transport protein (AzlD)
1116204	1117376	1173	-	AT699_RS05100		FAD-dependent monooxygenase CDS	0	0	0	0	0	0	CH	COG0654 2-polyprenyl-6-methoxyphenol hydroxylase and related FAD-dependent oxidoreductases
1117373	1118623	1251	-	AT699_RS05105		MFS transporter CDS	0	0	0	0	0	0	EGP	Major Facilitator Superfamily
1118640	1120727	2088	-	AT699_RS05110	fyuA	TonB-dependent siderophore receptor CDS	0	0	0	0	0	0	M	TonB-dependent Receptor Plug Domain
1120860	1121810	951	+	AT699_RS05115		helix-turn-helix transcriptional regulator CDS	0	0	0	0	0	0
1122139	1123500	1362	+	AT699_RS05120	rhlE2	DEAD/DEAH box helicase CDS	0	0	0	0	0	0	JKL	Belongs to the DEAD box helicase family
1123589	1123972	384	-	AT699_RS05125		thioredoxin family protein CDS	0	0	0	0	0	0	CO	Thiol-disulfide isomerase
1124036	1124839	804	+	AT699_RS05130	cysZ	EI24 domain-containing protein CDS	0	0	0	0	0	0	E	Etoposide-induced protein 2.4 (EI24)
1124886	1125698	813	+	AT699_RS05135	cinA	competence/damage-inducible protein A CDS	0	0	0	0	0	0	S	nucleotide-utilizing enzyme related to molybdopterin-biosynthesis enzyme MoeA
1125856	1126719	864	+	AT699_RS05140	yiaJ	IclR family transcriptional regulator CDS	0	0	0	0	0	0	K	Transcriptional regulator
1128210	1128788	579	+	AT699_RS05150	phaP	phaP CDS	0	0	0	0	0	0	S	Phasin protein
1128934	1129974	1041	-	AT699_RS05155	pyrD	quinone-dependent dihydroorotate dehydrogenase CDS	0	0	0	0	0	0	F	Catalyzes the conversion of dihydroorotate to orotate with quinone as electron acceptor
1130020	1130775	756	-	AT699_RS05160	ate	arginyltransferase CDS	0	0	0	0	0	0	O	May conjugate Arg from its aminoacyl-tRNA to the N- termini of proteins containing an N-terminal aspartate or glutamate
1130902	1131657	756	-	AT699_RS05165	aat	leucyl/phenylalanyl-tRNA--protein transferase CDS	0	0	0	0	0	0	O	Functions in the N-end rule pathway of protein degradation where it conjugates Leu, Phe and, less efficiently, Met from aminoacyl-tRNAs to the N-termini of proteins containing an N-terminal arginine or lysine
1131654	1132235	582	-	AT699_RS05170	nudC_1	NUDIX hydrolase CDS	0	0	0	0	0	0	F	Nudix hydrolase
1132246	1133178	933	-	AT699_RS05175	dmlR_8	LysR family transcriptional regulator CDS	0	0	0	0	0	0	K	Transcriptional regulator
1133302	1133703	402	+	AT699_RS05180		DoxX family protein CDS	0	0	0	0	0	0	S	DoxX
1133800	1134252	453	+	AT699_RS05185		nuclear transport factor 2 family protein CDS	0	0	0	0	0	0	S	SnoaL-like polyketide cyclase
1134295	1134885	591	-	AT699_RS05190		DUF2946 family protein CDS	0	0	0	0	0	0	S	Protein of unknown function (DUF2946)
1134888	1135259	372	-	AT699_RS05195		hypothetical protein CDS	0	0	0	0	0	0
1135861	1136361	501	-	AT699_RS05205		DUF305 domain-containing protein CDS	0	0	0	0	0	0	S	protein conserved in bacteria
1136812	1137558	747	+	AT699_RS05210		hypothetical protein CDS	0	0	0	0	0	0
1137677	1137889	213	+	AT699_RS05215	alpA	AlpA family transcriptional regulator CDS	0	0	0	0	0	0	K	PFAM Prophage CP4-57 regulatory
1137932	1138807	876	+	AT699_RS05220	soj	ParA family protein CDS	0	0	0	0	0	0	D	ATPases involved in chromosome partitioning
1138791	1139060	270	+	AT699_RS05225		hypothetical protein CDS	0	0	0	0	0	0
1140747	1141307	561	+	AT699_RS05235		DUF2857 domain-containing protein CDS	0	0	0	0	0	0	S	Protein of unknown function (DUF2857)
1141311	1142549	1239	+	AT699_RS05240		hypothetical protein CDS	0	0	0	0	0	0
1142979	1143770	792	+	AT699_RS05245		TIGR03761 family integrating conjugative elementprotein CDS	0	0	0	0	0	0	K	Domain of unknown function (DUF1845)
1143767	1144294	528	+	AT699_RS05250	inrR	DUF3158 family protein CDS	0	0	0	0	0	0	S	Protein of unknown function (DUF3158)
1144368	1144808	441	+	AT699_RS05255	ssb1	single-stranded DNA-binding protein CDS	0	0	0	0	0	0	L	Single-stranded DNA-binding protein
1147846	1148481	636	-	AT699_RS05265		cation transporter CDS	0	0	0	0	0	0	P	Cation efflux family
1149557	1149955	399	-	AT699_RS05275	zntR	cadR CDS	0	0	0	0	0	0	K	MerR, DNA binding
1152963	1153463	501	+	AT699_RS05285	lspA	lspA CDS	0	0	0	0	0	0	MU	This protein specifically catalyzes the removal of signal peptides from prolipoproteins
1154449	1154661	213	+	AT699_RS05295		hypothetical protein CDS	0	0	0	0	0	0
1154683	1155075	393	+	AT699_RS05300		hypothetical protein CDS	0	0	0	0	0	0
1155258	1155944	687	+	AT699_RS05305		hypothetical protein CDS	0	0	0	0	0	0
1156028	1156765	738	+	AT699_RS05310		hypothetical protein CDS	0	0	0	0	0	0	S	ABC transporter substrate-binding protein
1156863	1157141	279	+	AT699_RS05315		hypothetical protein CDS	0	0	0	0	0	0
1157430	1158254	825	+	AT699_RS05320		hypothetical protein CDS	0	0	0	0	0	0
1158516	1158923	408	-	AT699_RS05325	merR	merR CDS	0	0	0	0	0	0	K	Transcriptional regulator
1158995	1159345	351	+	AT699_RS05330	merT	merT CDS	0	0	0	0	0	0	P	MerT mercuric transport protein
1159358	1159645	288	+	AT699_RS05335	merP	merP CDS	0	0	0	0	0	0	P	Mercury scavenger that specifically binds to one mercury ion and which passes it to the mercuric reductase (MerA) via the MerT protein
1159656	1161344	1689	+	AT699_RS05340	merA	merA CDS	0	0	0	0	0	0	C	Resistance to Hg(2 ) in bacteria appears to be governed by a specialized system which includes mercuric reductase. MerA protein is responsible for volatilizing mercury as Hg(0)
1162406	1162690	285	+	AT699_RS05355		DUF3085 domain-containing protein CDS	0	0	0	0	0	0	S	Protein of unknown function (DUF3085)
1162998	1163282	285	+	AT699_RS05360		hypothetical protein CDS	0	0	0	0	0	0
1164644	1165471	828	+	AT699_RS05370		DUF945 domain-containing protein CDS	0	0	0	0	0	0	L	Domain of unknown function (DUF932)
1165566	1166255	690	+	AT699_RS05375		DUF3275 family protein CDS	0	0	0	0	0	0	S	Protein of unknown function (DUF3275)
1166350	1166691	342	+	AT699_RS05380		hypothetical protein CDS	0	0	0	0	0	0
1166796	1167203	408	+	AT699_RS05385		hypothetical protein CDS	0	0	0	0	0	0
1167220	1167480	261	+	AT699_RS05390		hypothetical protein CDS	0	0	0	0	0	0
1167557	1168204	648	+	AT699_RS05395		hypothetical protein CDS	0	0	0	0	0	0
1168932	1170647	1716	+	AT699_RS05400	ltrA_1	ltrA CDS	0	0	0	0	0	0	LV	Retron-type reverse transcriptase
1170715	1171791	1077	+	AT699_RS05405		SAM-dependent methyltransferase CDS	0	0	0	0	0	0	L	DNA restriction-modification system
1171838	1172164	327	+	AT699_RS05410		hypothetical protein CDS	0	0	0	0	0	0
1172242	1172541	300	+	AT699_RS05415		hypothetical protein CDS	0	0	0	0	0	0
1172654	1173694	1041	+	AT699_RS05420		DEAD/DEAH box helicase family protein CDS	0	0	0	0	0	0
1174314	1176032	1719	+	AT699_RS05425	ltrA_2	ltrA CDS	0	0	0	0	0	0	LV	Retron-type reverse transcriptase
1176115	1177356	1242	+	AT699_RS05430		DEAD/DEAH box helicase CDS	0	0	0	0	0	0	L	Superfamily II DNA RNA helicases, SNF2 family
1178513	1179085	573	+	AT699_RS05440		integrating conjugative element protein pill, pfgi-1 CDS	0	0	0	0	0	0	S	Integrating conjugative element protein PilL
1179082	1179723	642	+	AT699_RS05445		hypothetical protein CDS	0	0	0	0	0	0
1179739	1180464	726	+	AT699_RS05450		TIGR03759 family integrating conjugative elementprotein CDS	0	0	0	0	0	0	O	Integrating conjugative element protein
1180446	1181051	606	+	AT699_RS05455		transglycosylase SLT domain-containing protein CDS	0	0	0	0	0	0	M	Soluble lytic murein transglycosylase and related regulatory proteins
1181048	1181587	540	+	AT699_RS05460		integrating conjugative element protein CDS	0	0	0	0	0	0	KT	Protein of unknown function (DUF2859)
1181592	1183778	2187	+	AT699_RS05465	traD	traD CDS	0	0	0	0	0	0	U	TraM recognition site of TraD and TraG
1183775	1184524	750	+	AT699_RS05470		TIGR03747 family integrating conjugative elementmembrane protein CDS	0	0	0	0	0	0	S	membrane
1184660	1185712	1053	-	AT699_RS05475		DUF3800 domain-containing protein CDS	0	0	0	0	0	0
1185852	1186526	675	-	AT699_RS05480		hypothetical protein CDS	0	0	0	0	0	0	S	Evidence 4 Homologs of previously reported genes of
1186633	1187535	903	+	AT699_RS05485		hypothetical protein CDS	0	0	0	0	0	0	S	Bacteriophage abortive infection AbiH
1187577	1188302	726	-	AT699_RS05490		hypothetical protein CDS	0	0	0	0	0	0
1188339	1189241	903	-	AT699_RS05495		nucleotidyltransferase CDS	0	0	0	0	0	0	J	tRNA cytidylyltransferase activity
1189241	1189741	501	-	AT699_RS05500		hypothetical protein CDS	0	0	0	0	0	0
1189738	1190208	471	-	AT699_RS05505		hypothetical protein CDS	0	0	0	0	0	0
1190205	1191119	915	-	AT699_RS05510		AAA family ATPase CDS	0	0	0	0	0	0	O	PFAM AAA ATPase central domain protein
1191708	1192178	471	-	AT699_RS05520		helix-turn-helix domain-containing protein CDS	0	0	0	0	0	0	K	Excisionase
1192381	1192764	384	+	AT699_RS05525		putative type III effector Hop protein CDS	0	0	0	0	0	0	S	Plasmid protein of unknown function (Plasmid_RAQPRD)
1192761	1192994	234	+	AT699_RS05530		TIGR03758 family integrating conjugative elementprotein CDS	0	0	0	0	0	0	S	Protein of unknown function (DUF3262)
1193011	1193370	360	+	AT699_RS05535		TIGR03745 family integrating conjugative elementmembrane protein CDS	0	0	0	0	0	0	S	Protein of unknown function (DUF2976)
1193384	1193782	399	+	AT699_RS05540		TIGR03750 family conjugal transfer protein CDS	0	0	0	0	0	0	S	Protein of unknown function (DUF3487)
1193779	1194477	699	+	AT699_RS05545		TIGR03746 family integrating conjugative elementprotein CDS	0	0	0	0	0	0	S	Protein of unknown function (DUF2895)
1194474	1195412	939	+	AT699_RS05550		TIGR03749 family integrating conjugative elementprotein CDS	0	0	0	0	0	0	S	Integrating conjugative element protein
1195402	1196823	1422	+	AT699_RS05555		TIGR03752 family integrating conjugative elementprotein CDS	0	0	0	0	0	0	M	Integrating conjugative element protein
1196804	1197247	444	+	AT699_RS05560		TIGR03751 family conjugal transfer lipoprotein CDS	0	0	0	0	0	0	S	Conjugal transfer protein
1197247	1200126	2880	+	AT699_RS05565		conjugative transfer ATPase CDS	0	0	0	0	0	0	U	F pilus assembly Type-IV secretion system for plasmid transfer
1200142	1200918	777	+	AT699_RS05570		thioredoxin domain-containing protein CDS	0	0	0	0	0	0	O	Thioredoxin
1200941	1201438	498	-	AT699_RS05575		helix-turn-helix domain-containing protein CDS	0	0	0	0	0	0	K	Helix-turn-helix domain protein
1201537	1201848	312	-	AT699_RS05580	hupB	HU family DNA-binding protein CDS	0	0	0	0	0	0	L	Histone-like DNA-binding protein which is capable of wrapping DNA to stabilize it, and thus to prevent its denaturation under extreme environmental conditions
1202057	1202503	447	+	AT699_RS05585		TIGR03757 family integrating conjugative elementprotein CDS	0	0	0	0	0	0	S	Protein of unknown function (DUF1525)
1202500	1203447	948	+	AT699_RS05590		TIGR03756 family integrating conjugative elementprotein CDS	0	0	0	0	0	0	S	TraU protein
1203458	1204852	1395	+	AT699_RS05595		integrating conjugative element protein CDS	0	0	0	0	0	0	S	Integrating conjugative element protein
1204849	1205217	369	+	AT699_RS05600		hypothetical protein CDS	0	0	0	0	0	0
1205231	1206778	1548	+	AT699_RS05605		conjugal transfer protein TraG N-terminal domain-containing protein CDS	0	0	0	0	0	0	S	TraG-like protein, N-terminal region
1206848	1207213	366	-	AT699_RS05610		DUF3742 family protein CDS	0	0	0	0	0	0	S	Protein of unknown function (DUF3742)
1207449	1208207	759	+	AT699_RS05615		AbiEi antitoxin N-terminal domain-containing protein CDS	0	0	0	0	0	0	K	Transcriptional regulator, AbiEi antitoxin N-terminal domain
1208200	1209012	813	+	AT699_RS05620		nucleotidyl transferase AbiEii/AbiGii toxin family protein CDS	0	0	0	0	0	0	S	Nucleotidyl transferase AbiEii toxin, Type IV TA system
1209216	1209842	627	-	AT699_RS05625		hypothetical protein CDS	0	0	0	0	0	0	L	viral genome integration into host DNA
1210815	1211213	399	+	AT699_RS05630	pdxH	pyridoxamine 5'-phosphate oxidase family protein CDS	0	0	0	0	0	0	S	Pfam:Pyridox_oxidase
1211244	1211714	471	-	AT699_RS05635		hypothetical protein CDS	0	0	0	0	0	0
1211729	1212556	828	-	AT699_RS05640	map	map CDS	0	0	0	0	0	0	E	Methionine aminopeptidase
1212559	1212822	264	-	AT699_RS05645		ParD-like family protein CDS	0	0	0	0	0	0	S	ParD-like antitoxin of type II bacterial toxin-antitoxin system
1212909	1213163	255	+	AT699_RS05650		MarR family transcriptional regulator CDS	0	0	0	0	0	0
1213180	1213467	288	+	AT699_RS05655		hypothetical protein CDS	0	0	0	0	0	0
1213539	1214738	1200	-	AT699_RS05660		MFS transporter CDS	0	0	0	0	0	0	P	Major Facilitator Superfamily
1214777	1216009	1233	-	AT699_RS05665		MFS transporter CDS	0	0	0	0	0	0	EGP	Major facilitator Superfamily
1216006	1217034	1029	-	AT699_RS05670		methyltransferase CDS	0	0	0	0	0	0	Q	O-methyltransferase
1217044	1219068	2025	-	AT699_RS05675		TonB-dependent receptor CDS	0	0	0	0	0	0	P	TonB dependent receptor
1219232	1220200	969	+	AT699_RS05680		helix-turn-helix transcriptional regulator CDS	0	0	0	0	0	0	K	AraC family transcriptional regulator
1220190	1220999	810	+	AT699_RS05685		class I SAM-dependent methyltransferase CDS	0	0	0	0	0	0
1221084	1222091	1008	+	AT699_RS05690		pyridoxamine 5'-phosphate oxidase family protein CDS	0	0	0	0	0	0	Q	Pyridoxamine 5'-phosphate
1222168	1223532	1365	-	AT699_RS05695		DUF3526 domain-containing protein CDS	0	0	0	0	0	0	S	Domain of unknown function (DUF3526)
1223529	1224959	1431	-	AT699_RS05700		DUF3526 domain-containing protein CDS	0	0	0	0	0	0	S	Domain of unknown function (DUF3526)
1224956	1225711	756	-	AT699_RS05705	nosF	ABC transporter ATP-binding protein CDS	0	0	0	0	0	0	V	Abc transporter
1225943	1228108	2166	+	AT699_RS05710		TonB-dependent siderophore receptor CDS	0	0	0	0	0	0	P	TonB dependent receptor
1228493	1229875	1383	+	AT699_RS05715		alanine racemase CDS	0	0	0	0	0	0	E	Pyridoxal-dependent decarboxylase, pyridoxal binding domain
1229911	1230912	1002	+	AT699_RS05720	ocd	ornithine cyclodeaminase CDS	0	0	0	0	0	0	E	PFAM Ornithine cyclodeaminase mu-crystallin
1230906	1232324	1419	+	AT699_RS05725	norM	MATE family efflux transporter CDS	0	0	0	0	0	0	V	MatE
1232343	1233479	1137	+	AT699_RS05730	hisC1	hisC CDS	0	0	0	0	0	0	E	Belongs to the class-II pyridoxal-phosphate-dependent aminotransferase family. Histidinol-phosphate aminotransferase subfamily
1233569	1234597	1029	+	AT699_RS05735	cbs	cysteine synthase family protein CDS	0	0	0	0	0	0	E	Belongs to the cysteine synthase cystathionine beta- synthase family
1235204	1237354	2151	+	AT699_RS05740		TonB-dependent siderophore receptor CDS	0	0	0	0	0	0	P	TonB dependent receptor
1237356	1238591	1236	+	AT699_RS05745		PepSY domain-containing protein CDS	0	0	0	0	0	0	S	PFAM PepSY-associated TM helix domain protein
1238784	1239215	432	+	AT699_RS05750		TIGR03757 family integrating conjugative elementprotein CDS	0	0	0	0	0	0	S	Protein of unknown function (DUF1525)
1239212	1240147	936	+	AT699_RS05755		TIGR03756 family integrating conjugative elementprotein CDS	0	0	0	0	0	0	S	TraU protein
1240158	1241552	1395	+	AT699_RS05760		integrating conjugative element protein CDS	0	0	0	0	0	0	S	Integrating conjugative element protein
1241549	1241899	351	+	AT699_RS05765		hypothetical protein CDS	0	0	0	0	0	0
1241913	1243433	1521	+	AT699_RS05770		conjugal transfer protein TraG N-terminal domain-containing protein CDS	0	0	0	0	0	0	S	TraG-like protein, N-terminal region
1243445	1243810	366	-	AT699_RS05775		DUF3742 family protein CDS	0	0	0	0	0	0	S	Protein of unknown function (DUF3742)
1243837	1244295	459	-	AT699_RS05780		type II toxin-antitoxin system YhaV family toxin CDS	0	0	0	0	0	0	S	Toxin with endonuclease activity, of toxin-antitoxin system
1244295	1244612	318	-	AT699_RS05785		type II toxin-antitoxin system PrlF family antitoxin CDS	0	0	0	0	0	0	K	Transcriptional regulator, AbrB family
1244921	1246729	1809	+	AT699_RS05790	traI	DNA-binding domain-containing protein CDS	0	0	0	0	0	0	K	relaxase
1246711	1247136	426	-	AT699_RS05795		hypothetical protein CDS	0	0	0	0	0	0
1247352	1247879	528	-	AT699_RS05800	ygaP	DUF2892 domain-containing protein CDS	0	0	0	0	0	0	P	Protein of unknown function (DUF2892)
1247905	1248216	312	-	AT699_RS05805	ygaV	helix-turn-helix transcriptional regulator CDS	0	0	0	0	0	0	K	helix_turn_helix, Arsenical Resistance Operon Repressor
1248387	1248740	354	+	AT699_RS05810		carboxymuconolactone decarboxylase family protein CDS	0	0	0	0	0	0	O	Antioxidant protein with alkyl hydroperoxidase activity. Required for the reduction of the AhpC active site cysteine residues and for the regeneration of the AhpC enzyme activity
1248755	1249129	375	+	AT699_RS05815		DsrE family protein CDS	0	0	0	0	0	0	P	DsrE/DsrF-like family
1249246	1249998	753	+	AT699_RS05820		glucose 1-dehydrogenase CDS	0	0	0	0	0	0	IQ	KR domain
1250160	1251380	1221	-	AT699_RS05825		MFS transporter CDS	0	0	0	0	0	0	EGP	Major Facilitator Superfamily
1251441	1251632	192	-	AT699_RS05830		hypothetical protein CDS	0	0	0	0	0	0
1251676	1253721	2046	-	AT699_RS05835	fyuA	TonB-dependent receptor CDS	0	0	0	0	0	0	M	TonB-dependent Receptor Plug Domain
1253962	1255743	1782	-	AT699_RS05840		ABC transporter ATP-binding protein CDS	0	0	0	0	0	0	V	COG1132 ABC-type multidrug transport system, ATPase and permease components
1255740	1257464	1725	-	AT699_RS05845	ybtP	ABC transporter ATP-binding protein CDS	0	0	0	0	0	0	V	COG1132 ABC-type multidrug transport system, ATPase and permease components
1257502	1258782	1281	-	AT699_RS05850	ybtX	hypothetical protein CDS	0	0	0	0	0	0	EGP	Major Facilitator Superfamily
1259099	1260085	987	+	AT699_RS05855		helix-turn-helix transcriptional regulator CDS	0	0	0	0	0	0	K	COG2207 AraC-type DNA-binding domain-containing proteins
1260162	1260917	756	+	AT699_RS05860		class I SAM-dependent methyltransferase CDS	0	0	0	0	0	0	Q	methyltransferase
1264358	1265179	822	+	AT699_RS05875		hypothetical protein CDS	0	0	0	0	0	0
1265426	1267234	1809	+	AT699_RS05880	hasD	type I secretion system permease/ATPase CDS	0	0	0	0	0	0	P	ABC transporter transmembrane region
1267261	1267752	492	-	AT699_RS05885		DUF3368 domain-containing protein CDS	0	0	0	0	0	0	S	Domain of unknown function (DUF3368)
1267756	1268100	345	-	AT699_RS05890		UPF0175 family protein CDS	0	0	0	0	0	0	S	Uncharacterised protein family (UPF0175)
1268180	1269511	1332	+	AT699_RS05895		HlyD family type I secretion periplasmic adaptorsubunit CDS	0	0	0	0	0	0
1269512	1271062	1551	+	AT699_RS05900	lipD	TolC family outer membrane protein CDS	0	0	0	0	0	0	MU	COG1538 Outer membrane protein
1271135	1277374	6240	+	AT699_RS05905	mbtB	non-ribosomal peptide synthetase CDS	0	0	0	0	0	0	Q	Belongs to the ATP-dependent AMP-binding enzyme family
1277371	1287093	9723	+	AT699_RS05910	irp1	type I polyketide synthase CDS	0	0	0	0	0	0	Q	Acyl transferase domain in polyketide synthase (PKS) enzymes.
1287090	1288223	1134	+	AT699_RS05915	pchG	Gfo/Idh/MocA family oxidoreductase CDS	0	0	0	0	0	0	Q	Oxidoreductase family, NAD-binding Rossmann fold
1288228	1289001	774	+	AT699_RS05920	irp4	alpha/beta fold hydrolase CDS	0	0	0	0	0	0	Q	Thioesterase domain
1289014	1291953	2940	+	AT699_RS05925	irp5	salicylate synthase CDS	0	0	0	0	0	0	Q	AMP-binding enzyme C-terminal domain
1292774	1293664	891	+	AT699_RS05935		LysR family transcriptional regulator CDS	0	0	0	0	0	0	K	Transcriptional regulator
1293733	1295676	1944	-	AT699_RS05940		integrase arm-type DNA-binding domain-containingprotein CDS	0	0	0	0	0	0	L	Belongs to the 'phage' integrase family
1296298	1297335	1038	+	AT699_RS05950	murB	murB CDS	0	0	0	0	0	0	M	Cell wall formation
1297400	1298191	792	-	AT699_RS05955	dapB	dapB CDS	0	0	0	0	0	0	E	Catalyzes the conversion of 4-hydroxy- tetrahydrodipicolinate (HTPA) to tetrahydrodipicolinate
1298207	1298743	537	-	AT699_RS05960	bamE	outer membrane protein assembly factor BamE CDS	0	0	0	0	0	0	M	Part of the outer membrane protein assembly complex, which is involved in assembly and insertion of beta-barrel proteins into the outer membrane
1298900	1299319	420	+	AT699_RS05965	fur	fur CDS	0	0	0	0	0	0	K	Belongs to the Fur family
1299460	1301121	1662	-	AT699_RS05970	recN	recN CDS	0	0	0	0	0	0	L	May be involved in recombinational repair of damaged DNA
1301135	1302034	900	-	AT699_RS05975	nadK	NAD kinase CDS	0	0	0	0	0	0	F	Involved in the regulation of the intracellular balance of NAD and NADP, and is a key enzyme in the biosynthesis of NADP. Catalyzes specifically the phosphorylation on 2'-hydroxyl of the adenosine moiety of NAD to yield NADP
1303214	1304305	1092	+	AT699_RS05985	hemH	ferrochelatase CDS	0	0	0	0	0	0	H	Catalyzes the ferrous insertion into protoporphyrin IX
1304318	1304551	234	+	AT699_RS05990		hypothetical protein CDS	0	0	0	0	0	0
1304759	1305316	558	+	AT699_RS05995	grpE	grpE CDS	0	0	0	0	0	0	O	Participates actively in the response to hyperosmotic and heat shock by preventing the aggregation of stress-denatured proteins, in association with DnaK and GrpE. It is the nucleotide exchange factor for DnaK and may function as a thermosensor. Unfolded proteins bind initially to DnaJ
1305331	1305735	405	+	AT699_RS06000		thioredoxin family protein CDS	0	0	0	0	0	0	CO	COG0526, thiol-disulfide isomerase and thioredoxins
1305817	1307742	1926	+	AT699_RS06005	dnaK	dnaK CDS	0	0	0	0	0	0	O	Heat shock 70 kDa protein
1307852	1308982	1131	+	AT699_RS06010	dnaJ	dnaJ CDS	0	0	0	0	0	0	O	ATP binding to DnaK triggers the release of the substrate protein, thus completing the reaction cycle. Several rounds of ATP-dependent interactions between DnaJ, DnaK and GrpE are required for fully efficient folding. Also involved, together with DnaK and GrpE, in the DNA replication of plasmids through activation of initiation proteins
1309342	1309731	390	-	AT699_RS06015		DUF4148 domain-containing protein CDS	0	0	0	0	0	0	S	Domain of unknown function (DUF4148)
1310016	1312769	2754	-	AT699_RS06020	pqqL	insulinase family protein CDS	0	0	0	0	0	0	M	Belongs to the peptidase M16 family
1312881	1313480	600	+	AT699_RS06025		GNAT family N-acetyltransferase CDS	0	0	0	0	0	0	J	family acetyltransferase
1313792	1314172	381	+	AT699_RS06030		hypothetical protein CDS	0	0	0	0	0	0
1314265	1314822	558	+	AT699_RS06035	yncA	N-acetyltransferase CDS	0	0	0	0	0	0	M	COG1247 Sortase and related acyltransferases
1314863	1316035	1173	-	AT699_RS06040	MA20_01305	VWA domain-containing protein CDS	0	0	0	0	0	0	S	VWA domain containing CoxE-like protein
1316058	1316939	882	-	AT699_RS06045		MoxR family ATPase CDS	0	0	0	0	0	0	S	ATP-binding protein
1317118	1317471	354	+	AT699_RS06050	cytC2	cytochrome c CDS	0	0	0	0	0	0	C	Cytochrome c
1317487	1317849	363	+	AT699_RS06055	cytC1	cytochrome c CDS	0	0	0	0	0	0	C	Cytochrome c
1317919	1318344	426	-	AT699_RS06060		DUF1841 family protein CDS	0	0	0	0	0	0	S	Domain of unknown function (DUF1841)
1318550	1319806	1257	+	AT699_RS06065	icd	icd CDS	0	0	0	0	0	0	C	Converts isocitrate to alpha ketoglutarate
1321138	1322409	1272	+	AT699_RS06075	waaL	O-antigen ligase family protein CDS	0	0	0	0	0	0	M	O-Antigen ligase
1325543	1326298	756	-	AT699_RS06095		putative SIGNAL PEPTIDE PROTEIN CDS	0	0	0	0	0	0	S	Bacterial protein of unknown function (Gcw_chp)
1326461	1327153	693	-	AT699_RS06100		kdpE CDS	0	0	0	0	0	0	K	Transcriptional regulatory protein, C terminal
1327163	1329949	2787	-	AT699_RS06105		sensor histidine kinase KdpD CDS	0	0	0	0	0	0	T	PhoQ Sensor
1330001	1330609	609	-	AT699_RS06110	kdpC	kdpC CDS	0	0	0	0	0	0	P	Part of the high-affinity ATP-driven potassium transport (or Kdp) system, which catalyzes the hydrolysis of ATP coupled with the electrogenic transport of potassium into the cytoplasm. This subunit acts as a catalytic chaperone that increases the ATP- binding affinity of the ATP-hydrolyzing subunit KdpB by the formation of a transient KdpB KdpC ATP ternary complex
1330640	1332799	2160	-	AT699_RS06115	kdpB	kdpB CDS	0	0	0	0	0	0	P	Part of the high-affinity ATP-driven potassium transport (or Kdp) system, which catalyzes the hydrolysis of ATP coupled with the electrogenic transport of potassium into the cytoplasm. This subunit is responsible for energy coupling to the transport system
1334618	1334707	90	-	AT699_RS06125		kdpF CDS	0	0	0	0	0	0
1335444	1335719	276	+	AT699_RS06130		DUF4212 domain-containing protein CDS	0	0	0	0	0	0	S	membrane
1335719	1337812	2094	+	AT699_RS06135	actP_1	cation acetate symporter CDS	0	0	0	0	0	0	S	Belongs to the sodium solute symporter (SSF) (TC 2.A.21) family
1337874	1338203	330	-	AT699_RS06140	emrE	multidrug transporter CDS	0	0	0	0	0	0	U	Membrane transporters of cations and cationic drugs
1338200	1338886	687	-	AT699_RS06145	yfcN	Smr/MutS family protein CDS	0	0	0	0	0	0	S	Smr domain
1338873	1339832	960	-	AT699_RS06150	trxB	trxB CDS	0	0	0	0	0	0	C	Belongs to the class-II pyridine nucleotide-disulfide oxidoreductase family
1339866	1342253	2388	+	AT699_RS06155	ftsK	DNA translocase FtsK CDS	0	0	0	0	0	0	D	cell division protein
1343832	1345313	1482	-	AT699_RS06170	dan	D-aminoacylase CDS	0	0	0	0	0	0	Q	COG3653 N-acyl-D-aspartate D-glutamate deacylase
1345328	1346200	873	-	AT699_RS06175	hexR	MurR/RpiR family transcriptional regulator CDS	0	0	0	0	0	0	K	transcriptional regulators
1346233	1347234	1002	-	AT699_RS06180		ABC transporter ATP-binding protein CDS	0	0	0	0	0	0	P	Belongs to the ABC transporter superfamily
1347231	1348238	1008	-	AT699_RS06185	oppD	ABC transporter ATP-binding protein CDS	0	0	0	0	0	0	P	Belongs to the ABC transporter superfamily
1348241	1349110	870	-	AT699_RS06190	gsiD_4	ABC transporter permease CDS	0	0	0	0	0	0	EP	ABC-type dipeptide oligopeptide nickel transport systems, permease components
1349138	1350079	942	-	AT699_RS06195		ABC transporter permease CDS	0	0	0	0	0	0	EP	ABC-type dipeptide oligopeptide nickel transport systems, permease components
1350165	1351724	1560	-	AT699_RS06200		ABC transporter substrate-binding protein CDS	0	0	0	0	0	0	E	ABC-type dipeptide transport system periplasmic component
1353316	1354107	792	+	AT699_RS06210		deaminated glutathione amidase CDS	0	0	0	0	0	0	S	Hydrolase
1354242	1355582	1341	+	AT699_RS06215	rarA	replication-associated recombination protein A CDS	0	0	0	0	0	0	L	Recombination factor protein RarA
1355625	1356971	1347	+	AT699_RS06220	serS	serS CDS	0	0	0	0	0	0	J	Catalyzes the attachment of serine to tRNA(Ser). Is also able to aminoacylate tRNA(Sec) with serine, to form the misacylated tRNA L-seryl-tRNA(Sec), which will be further converted into selenocysteinyl-tRNA(Sec)
1358446	1358946	501	-	AT699_RS06225		ASCH domain-containing protein CDS	0	0	0	0	0	0
1359138	1359338	201	+	AT699_RS06230		hypothetical protein CDS	0	0	0	0	0	0
1359399	1360598	1200	+	AT699_RS06235	atzC	amidohydrolase family protein CDS	0	0	0	0	0	0	F	Cytosine deaminase
1360613	1361491	879	-	AT699_RS06240		LysR family transcriptional regulator CDS	0	0	0	0	0	0	K	Transcriptional regulator
1361648	1362775	1128	+	AT699_RS06245		mandelate racemase/muconate lactonizing enzyme family protein CDS	0	0	0	0	0	0	M	Belongs to the mandelate racemase muconate lactonizing enzyme family
1362789	1363697	909	+	AT699_RS06250	dapA	dihydrodipicolinate synthase family protein CDS	0	0	0	0	0	0	EM	Belongs to the DapA family
1364809	1367052	2244	-	AT699_RS06260	fcuA	TonB-dependent siderophore receptor CDS	0	0	0	0	0	0	P	Outer membrane receptor proteins mostly Fe transport
1367190	1368170	981	-	AT699_RS06265	fatB	siderophore ABC transporter substrate-binding protein CDS	0	0	0	0	0	0	P	Ferric anguibactin-binding protein
1368167	1368943	777	-	AT699_RS06270	yclP	ATP-binding cassette domain-containing protein CDS	0	0	0	0	0	0	P	abc transporter, ATP-binding protein
1369884	1370825	942	-	AT699_RS06280	yclN	iron chelate uptake ABC transporter family permease subunit CDS	0	0	0	0	0	0	P	Belongs to the binding-protein-dependent transport system permease family. FecCD subfamily
1370825	1372591	1767	-	AT699_RS06285		ABC transporter ATP-binding protein CDS	0	0	0	0	0	0	V	COG1132 ABC-type multidrug transport system, ATPase and permease components
1372585	1374378	1794	-	AT699_RS06290	irtA	ABC transporter ATP-binding protein CDS	0	0	0	0	0	0	V	COG1132 ABC-type multidrug transport system, ATPase and permease components
1374512	1375141	630	+	AT699_RS06295		TetR/AcrR family transcriptional regulator CDS	0	0	0	0	0	0	K	Transcriptional regulator
1375635	1376900	1266	+	AT699_RS06305	kefC	cation:proton antiporter CDS	0	0	0	0	0	0	P	COG0475 Kef-type K transport systems, membrane components
1377049	1377831	783	+	AT699_RS06310		3-hydroxybutyrate dehydrogenase CDS	0	0	0	0	0	0	IQ	Dehydrogenases with different specificities (related to short-chain alcohol dehydrogenases
1377848	1378618	771	+	AT699_RS06315	yaaA	yaaA CDS	0	0	0	0	0	0	S	Belongs to the UPF0246 family
1378696	1380918	2223	-	AT699_RS06320	yccS	FUSC family protein CDS	0	0	0	0	0	0	S	membrane
1381413	1383128	1716	+	AT699_RS06325	ilvI	acetolactate synthase 3 catalytic subunit CDS	0	0	0	0	0	0	H	Catalyzes the formation of 2-acetolactate from pyruvate, leucine sensitive
1383139	1383630	492	+	AT699_RS06330	ilvH	ilvN CDS	0	0	0	0	0	0	E	Acetolactate synthase
1385787	1386305	519	-	AT699_RS06345		hypothetical protein CDS	0	0	0	0	0	0	J	Part of the outer membrane protein assembly complex, which is involved in assembly and insertion of beta-barrel proteins into the outer membrane
1386624	1386893	270	+	AT699_RS06350	rpsO	rpsO CDS	0	0	0	0	0	0	J	Forms an intersubunit bridge (bridge B4) with the 23S rRNA of the 50S subunit in the ribosome
1386984	1389140	2157	+	AT699_RS06355	pnp	pnp CDS	0	0	0	0	0	0	J	Involved in mRNA degradation. Catalyzes the phosphorolysis of single-stranded polyribonucleotides processively in the 3'- to 5'-direction
1389349	1390077	729	+	AT699_RS06360		hypothetical protein CDS	0	0	0	0	0	0
1390093	1391310	1218	+	AT699_RS06365	ilvA	threonine ammonia-lyase CDS	0	0	0	0	0	0	E	Threonine dehydratase
1391312	1391926	615	-	AT699_RS06370		PIN domain-containing protein CDS	0	0	0	0	0	0	S	PIN domain
1393446	1394387	942	+	AT699_RS06380	mexT	LysR family transcriptional regulator CDS	0	0	0	0	0	0	K	Transcriptional regulator
1394328	1395314	987	-	AT699_RS06385		AraC family transcriptional regulator CDS	0	0	0	0	0	0	K	Cupin
1395415	1396650	1236	+	AT699_RS06390	nepI	MFS transporter CDS	0	0	0	0	0	0	EGP	Sugar (and other) transporter
1396759	1398021	1263	+	AT699_RS06395		hypothetical protein CDS	0	0	0	0	0	0
1398372	1399349	978	+	AT699_RS06405	qor	NAD(P)H-quinone oxidoreductase CDS	0	0	0	0	0	0	C	NAD(P)H quinone oxidoreductase
1399478	1400224	747	+	AT699_RS06410	tpiA	triose-phosphate isomerase CDS	0	0	0	0	0	0	G	Involved in the gluconeogenesis. Catalyzes stereospecifically the conversion of dihydroxyacetone phosphate (DHAP) to D-glyceraldehyde-3-phosphate (G3P)
1400835	1401014	180	-	AT699_RS06420		hypothetical protein CDS	0	0	0	0	0	0
1401780	1403474	1695	+	AT699_RS06430	ompA	OmpA family protein CDS	0	0	0	0	0	0	M	Belongs to the ompA family
1403520	1404983	1464	+	AT699_RS06435		hypothetical protein CDS	0	0	0	0	0	0
1405032	1405853	822	+	AT699_RS06440		hypothetical protein CDS	0	0	0	0	0	0
1405978	1408080	2103	+	AT699_RS06445		PhoX family phosphatase CDS	0	0	0	0	0	0	S	Bacterial protein of unknown function (DUF839)
1408214	1408519	306	-	AT699_RS06450		hypothetical protein CDS	0	0	0	0	0	0
1408839	1410479	1641	+	AT699_RS06455		MCP four helix bundle domain-containing protein CDS	0	0	0	0	0	0	NT	chemotaxis
1410620	1411219	600	+	AT699_RS06460		nitroreductase family protein CDS	0	0	0	0	0	0	S	Nitroreductase family
1411441	1412055	615	+	AT699_RS06465		hypothetical protein CDS	0	0	0	0	0	0
1413083	1413868	786	-	AT699_RS06475	peb3	extracellular solute-binding protein CDS	0	0	0	0	0	0	S	Accessory colonization factor AcfC, contains ABC-type periplasmic domain
1420425	1421243	819	+	AT699_RS06485		META and DUF4377 domain-containing protein CDS	0	0	0	0	0	0	O	COG3187 Heat shock protein
1421292	1422005	714	-	AT699_RS06490	ctb	DUF1971 domain-containing protein CDS	0	0	0	0	0	0	P	Domain of unknown function (DUF1971)
1422132	1422851	720	-	AT699_RS06495		Crp/Fnr family transcriptional regulator CDS	0	0	0	0	0	0	K	helix_turn_helix, cAMP Regulatory protein
1422913	1423908	996	+	AT699_RS06500		ABC transporter substrate-binding protein CDS	0	0	0	0	0	0	P	COG0715 ABC-type nitrate sulfonate bicarbonate transport systems periplasmic components
1423905	1424699	795	+	AT699_RS06505		ABC transporter permease subunit CDS	0	0	0	0	0	0	P	Binding-protein-dependent transport system inner membrane component
1424692	1425375	684	+	AT699_RS06510		ATP-binding cassette domain-containing protein CDS	0	0	0	0	0	0	P	Nitrate transport ATP-binding protein NrtC domain-containing protein 2
1425472	1427598	2127	+	AT699_RS06515		TonB-dependent receptor CDS	0	0	0	0	0	0	P	Outer membrane receptor proteins mostly Fe transport
1428168	1428695	528	+	AT699_RS06525	fecI	sigma-70 family RNA polymerase sigma factor CDS	0	0	0	0	0	0	K	Belongs to the sigma-70 factor family. ECF subfamily
1428702	1429652	951	+	AT699_RS06530	fecR	FecR domain-containing protein CDS	0	0	0	0	0	0	PT	Fe2 -dicitrate sensor, membrane component
1429739	1432192	2454	+	AT699_RS06535		TonB-dependent siderophore receptor CDS	0	0	0	0	0	0	P	receptor
1433348	1434430	1083	-	AT699_RS06545	afuA	ABC transporter substrate-binding protein CDS	0	0	0	0	0	0	P	PFAM extracellular solute-binding protein family 1
1434420	1435868	1449	-	AT699_RS06550		sensor histidine kinase CDS	0	0	0	0	0	0	T	Histidine kinase
1437066	1438406	1341	+	AT699_RS06560	citM	CitMHS family transporter CDS	0	0	0	0	0	0	C	COG2851 H citrate symporter
1438446	1439186	741	+	AT699_RS06565		SDR family oxidoreductase CDS	0	0	0	0	0	0	IQ	Belongs to the short-chain dehydrogenases reductases (SDR) family
1439197	1439961	765	-	AT699_RS06570		SDR family oxidoreductase CDS	0	0	0	0	0	0	IQ	Dehydrogenase
1440118	1440945	828	+	AT699_RS06575	apaH	symmetrical bis(5'-nucleosyl)-tetraphosphatase CDS	0	0	0	0	0	0	T	Hydrolyzes diadenosine 5',5'''-P1,P4-tetraphosphate to yield ADP
1440906	1441322	417	-	AT699_RS06580		response regulator CDS	0	0	0	0	0	0	T	Response regulator, receiver
1444244	1445374	1131	+	AT699_RS06595		sensor histidine kinase CDS	0	0	0	0	0	0	T	PhoQ Sensor
1445459	1445809	351	+	AT699_RS06600		hypothetical protein CDS	0	0	0	0	0	0
1445823	1447343	1521	-	AT699_RS06605	norR	norR CDS	0	0	0	0	0	0	K	Transcriptional regulator containing GAF AAA-type ATPase and DNA binding domains
1447494	1448174	681	+	AT699_RS06610	ytfE	ytfE CDS	0	0	0	0	0	0	D	Di-iron-containing protein involved in the repair of iron-sulfur clusters
1448272	1448580	309	-	AT699_RS06615	MA20_39405	DUF1272 domain-containing protein CDS	0	0	0	0	0	0	S	Protein of unknown function (DUF1272)
1448744	1449655	912	+	AT699_RS06620	yedI	DUF808 domain-containing protein CDS	0	0	0	0	0	0	S	Protein of unknown function (DUF808)
1449747	1451903	2157	-	AT699_RS06625	fecA	TonB-dependent siderophore receptor CDS	0	0	0	0	0	0	P	TonB-dependent siderophore receptor
1452200	1452625	426	+	AT699_RS06630		Lrp/AsnC family transcriptional regulator CDS	0	0	0	0	0	0	K	helix_turn_helix ASNC type
1453222	1454085	864	+	AT699_RS06635		hypothetical protein CDS	0	0	0	0	0	0	S	alpha beta
1455088	1455909	822	+	AT699_RS06645	gsiD_2	ABC transporter permease CDS	0	0	0	0	0	0	P	COG1173 ABC-type dipeptide oligopeptide nickel transport systems, permease components
1455906	1457561	1656	+	AT699_RS06650		ABC transporter ATP-binding protein CDS	0	0	0	0	0	0	P	Belongs to the ABC transporter superfamily
1457652	1458272	621	+	AT699_RS06655		GntR family transcriptional regulator CDS	0	0	0	0	0	0	K	FCD
1458455	1460014	1560	+	AT699_RS06660		peptide ABC transporter substrate-binding protein CDS	0	0	0	0	0	0	E	ABC transporter substrate-binding protein
1460455	1462017	1563	-	AT699_RS06665		ABC transporter substrate-binding protein CDS	0	0	0	0	0	0	E	COG0747 ABC-type dipeptide transport system, periplasmic component
1468170	1469270	1101	-	AT699_RS06685	arcE	efflux RND transporter periplasmic adaptor subunit CDS	0	0	0	0	0	0	M	Belongs to the membrane fusion protein (MFP) (TC 8.A.1) family
1469515	1470138	624	+	AT699_RS06690	MA20_02145	TetR/AcrR family transcriptional regulator CDS	0	0	0	0	0	0	K	Transcriptional regulator
1472481	1473611	1131	+	AT699_RS06700	mdtA_1	efflux RND transporter periplasmic adaptor subunit CDS	0	0	0	0	0	0	M	Belongs to the membrane fusion protein (MFP) (TC 8.A.1) family
1478214	1478876	663	+	AT699_RS06715		transcriptional regulator CDS	0	0	0	0	0	0	K	Transcriptional regulator
1478886	1480277	1392	-	AT699_RS06720		oprZ CDS	0	0	0	0	0	0	M	RND efflux system, outer membrane lipoprotein
1485561	1486457	897	+	AT699_RS06740		LysR family transcriptional regulator CDS	0	0	0	0	0	0	K	Transcriptional regulator
1486690	1488192	1503	+	AT699_RS06745		ABC transporter substrate-binding protein CDS	0	0	0	0	0	0	E	Extracellular solute-binding protein, family 5 middle family protein 10
1488288	1490087	1800	+	AT699_RS06750	ggt_3	gamma-glutamyltransferase family protein CDS	0	0	0	0	0	0	E	Gamma-glutamyltranspeptidase
1490164	1491138	975	+	AT699_RS06755		diacylglycerol kinase CDS	0	0	0	0	0	0	I	COG1597 Sphingosine kinase and enzymes related to eukaryotic diacylglycerol kinase
1491135	1491971	837	+	AT699_RS06760	cpdA	metallophosphoesterase CDS	0	0	0	0	0	0	L	Calcineurin-like phosphoesterase superfamily domain
1491968	1492735	768	+	AT699_RS06765		phosphatase PAP2 family protein CDS	0	0	0	0	0	0	I	Membrane-associated phospholipid phosphatase
1492706	1493140	435	-	AT699_RS06770		NAD(P)-dependent oxidoreductase CDS	0	0	0	0	0	0	I	COG2084 3-hydroxyisobutyrate dehydrogenase and related beta-hydroxyacid dehydrogenases
1493137	1493583	447	-	AT699_RS06775	MA20_36950	PaaI family thioesterase CDS	0	0	0	0	0	0	Q	Thioesterase superfamily
1496187	1496546	360	+	AT699_RS06790	nuoA	NADH-quinone oxidoreductase subunit A CDS	0	0	0	0	0	0	C	NDH-1 shuttles electrons from NADH, via FMN and iron- sulfur (Fe-S) centers, to quinones in the respiratory chain. The immediate electron acceptor for the enzyme in this species is believed to be ubiquinone. Couples the redox reaction to proton translocation (for every two electrons transferred, four hydrogen ions are translocated across the cytoplasmic membrane), and thus conserves the redox ene…
1496589	1497065	477	+	AT699_RS06795	nuoB	NADH-quinone oxidoreductase subunit B CDS	0	0	0	0	0	0	C	NDH-1 shuttles electrons from NADH, via FMN and iron- sulfur (Fe-S) centers, to quinones in the respiratory chain. The immediate electron acceptor for the enzyme in this species is believed to be ubiquinone. Couples the redox reaction to proton translocation (for every two electrons transferred, four hydrogen ions are translocated across the cytoplasmic membrane), and thus conserves the redox ene…
1497148	1497774	627	+	AT699_RS06800	nuoC	NADH-quinone oxidoreductase subunit C CDS	0	0	0	0	0	0	C	NDH-1 shuttles electrons from NADH, via FMN and iron- sulfur (Fe-S) centers, to quinones in the respiratory chain. The immediate electron acceptor for the enzyme in this species is believed to be ubiquinone. Couples the redox reaction to proton translocation (for every two electrons transferred, four hydrogen ions are translocated across the cytoplasmic membrane), and thus conserves the redox ene…
1499081	1499575	495	+	AT699_RS06810	nuoE	nuoE CDS	0	0	0	0	0	0	C	NADH dehydrogenase
1499572	1500939	1368	+	AT699_RS06815	nuoF	nuoF CDS	0	0	0	0	0	0	C	NDH-1 shuttles electrons from NADH, via FMN and iron- sulfur (Fe-S) centers, to quinones in the respiratory chain
1500955	1503282	2328	+	AT699_RS06820	nuoG	NADH-quinone oxidoreductase subunit G CDS	0	0	0	0	0	0	C	Catalyzes the transfer of electrons from NADH to ubiquinone
1503282	1504355	1074	+	AT699_RS06825	nuoH	nuoH CDS	0	0	0	0	0	0	C	NDH-1 shuttles electrons from NADH, via FMN and iron- sulfur (Fe-S) centers, to quinones in the respiratory chain. The immediate electron acceptor for the enzyme in this species is believed to be ubiquinone. Couples the redox reaction to proton translocation (for every two electrons transferred, four hydrogen ions are translocated across the cytoplasmic membrane), and thus conserves the redox ene…
1504377	1504865	489	+	AT699_RS06830	nuoI	nuoI CDS	0	0	0	0	0	0	C	NDH-1 shuttles electrons from NADH, via FMN and iron- sulfur (Fe-S) centers, to quinones in the respiratory chain. The immediate electron acceptor for the enzyme in this species is believed to be ubiquinone. Couples the redox reaction to proton translocation (for every two electrons transferred, four hydrogen ions are translocated across the cytoplasmic membrane), and thus conserves the redox ene…
1504883	1505533	651	+	AT699_RS06835	nuoJ	NADH-quinone oxidoreductase subunit J CDS	0	0	0	0	0	0	C	Belongs to the complex I subunit 6 family
1505530	1505838	309	+	AT699_RS06840	nuoK	nuoK CDS	0	0	0	0	0	0	C	NDH-1 shuttles electrons from NADH, via FMN and iron- sulfur (Fe-S) centers, to quinones in the respiratory chain. The immediate electron acceptor for the enzyme in this species is believed to be ubiquinone. Couples the redox reaction to proton translocation (for every two electrons transferred, four hydrogen ions are translocated across the cytoplasmic membrane), and thus conserves the redox ene…
1505856	1507892	2037	+	AT699_RS06845	nuoL	nuoL CDS	0	0	0	0	0	0	CP	NADH ubiquinone oxidoreductase subunit
1509401	1510885	1485	+	AT699_RS06855	nuoN	nuoN CDS	0	0	0	0	0	0	C	NDH-1 shuttles electrons from NADH, via FMN and iron- sulfur (Fe-S) centers, to quinones in the respiratory chain. The immediate electron acceptor for the enzyme in this species is believed to be ubiquinone. Couples the redox reaction to proton translocation (for every two electrons transferred, four hydrogen ions are translocated across the cytoplasmic membrane), and thus conserves the redox ene…
1511460	1513679	2220	+	AT699_RS06865	bfrE	TonB-dependent siderophore receptor CDS	0	0	0	0	0	0	P	Outer membrane receptor for monomeric catechols
1516229	1517086	858	-	AT699_RS06875	serB	serB CDS	0	0	0	0	0	0	E	Phosphoserine phosphatase
1520622	1521305	684	+	AT699_RS06885	ispD	2-C-methyl-D-erythritol 4-phosphate cytidylyltransferase CDS	0	0	0	0	0	0	I	Catalyzes the formation of 4-diphosphocytidyl-2-C- methyl-D-erythritol from CTP and 2-C-methyl-D-erythritol 4- phosphate (MEP)
[truncated: 4,215 more rows]

## Sheet: non-coding
Minimum	Maximum	Length	Direction	locus tag	Gene	Name	CF1	CF2	CF3	CF4	CF5	CF6	COG annotation	Gene description
5454447	5454674	228	--	AT699_RS24565//AT699_RS24570	C//nasD	hypothetical protein CDS//ABC transporter ATP-binding protein CDS	3	0	0	0	0	0	S-(hydroxymethyl)glutathione dehydrogenase activity//P	//COG1116 ABC-type nitrate sulfonate bicarbonate transport system, ATPase component
3265420	3265574	155	++	AT699_RS14730//AT699_RS14735	bcr//fauA	multidrug effflux MFS transporter CDS//TonB-dependent siderophore receptor CDS	1	0	1	0	3	0	EGP//P	Major facilitator Superfamily//TonB dependent receptor
3779982	3780775	794	-+	AT699_RS16950//AT699_RS16955	L//dinJ	DUF945 domain-containing protein CDS//type II toxin-antitoxin system RelB/DinJ family antitoxin CDS	0	0	3	0	0	0	Domain of unknown function (DUF932)//L	//TIGRFAM addiction module antitoxin, RelB DinJ family
5284350	5287002	2653	-+	AT699_RS23790//AT699_RS23800	L//benK	DEAD/DEAH box helicase family protein CDS//aromatic acid/H+ symport family MFS transporter CDS	0	0	3	0	0	0	Type III restriction protein res subunit//EGP	//Major facilitator Superfamily
6199471	6200088	618	++	AT699_RS27905//AT699_RS27910	//cynT	hypothetical protein CDS//carbonic anhydrase CDS	0	0	3	0	0	0	//P	//Reversible hydration of carbon dioxide
2291871	2292159	289	++	AT699_RS10305//AT699_RS10310	S//yqiC	hypothetical protein CDS//accessory factor UbiK family protein CDS	3	0	0	0	0	0	Family of unknown function (DUF5339)//S	//Membrane fusogenic activity
2092307	2099014	6708	--	AT699_RS09460//AT699_RS09490	rng//dctD	rng CDS//sigma-54-dependent Fis family transcriptional regulator CDS	2	0	0	0	2	0	J//T	Ribonuclease E/G family//C4-dicarboxylate transport transcriptional regulatory protein DctD
4928487	4929465	979	+-	AT699_RS22075//AT699_RS22080	azr//S	NAD(P)H-dependent oxidoreductase CDS//dodecin domain-containing protein CDS	1	0	0	0	1	0	S//Dodecin	NADPH-dependent FMN reductase//
191027	191517	491	+-	AT699_RS00890//AT699_RS00895	mscL//ybgI	mscL CDS//Nif3-like dinuclear metal center hexameric protein CDS	1	0	0	0	1	0	M//S	Channel that opens in response to stretch forces in the membrane lipid bilayer. May participate in the regulation of osmotic pressure changes within the cell//NIF3 (NGG1p interacting factor 3)
837057	844031	6975	++	AT699_RS03910//AT699_RS03940	lrp_8//S	Lrp/AsnC family transcriptional regulator CDS//membrane protein CDS	0	0	0	0	1	0	K//membrane	helix_turn_helix ASNC type//
6704088	6704229	142	+-	AT699_RS30195//AT699_RS30200	hemB//eamA_1	hemB CDS//DMT family transporter CDS	0	0	0	0	1	0	H//EG	Belongs to the ALAD family//EamA-like transporter family
3515430	3515640	211	-+	AT699_RS15800//AT699_RS15805	K//P	helix-turn-helix transcriptional regulator CDS//TonB-dependent receptor CDS	0	0	0	0	1	0	AraC family transcriptional regulator//TonB dependent receptor	//
5048179	5048356	178	--	AT699_RS22675//AT699_RS22680	S//	hypothetical protein CDS//hypothetical protein CDS	0	0	0	0	1	0	Catalyzes the formation of the isocyclic ring in chlorophyll biosynthesis. Mediates the cyclase reaction, which results in the formation of divinylprotochlorophyllide (Pchlide) characteristic of all chlorophylls from magnesium-protoporphyrin IX 13-monomethyl ester (MgPMME)//	//
5094850	5095122	273	--	AT699_RS22905//AT699_RS22910	M//K	efflux RND transporter periplasmic adaptor subunit CDS//winged helix-turn-helix transcriptional regulator CDS	0	0	0	0	1	0	Belongs to the membrane fusion protein (MFP) (TC 8.A.1) family//Response regulators consisting of a CheY-like receiver domain and a winged-helix DNA-binding domain	//
5446990	5447601	612	++	AT699_RS24525//AT699_RS24530	aspB//	pyridoxal phosphate-dependent aminotransferase CDS//hypothetical protein CDS	0	0	0	0	1	0	E//	Aminotransferase//
5918405	5918576	172	-+	AT699_RS26705//AT699_RS26710	ydcR_2//aptA	PLP-dependent aminotransferase family protein CDS//aspartate aminotransferase family protein CDS	0	0	0	0	1	0	K//H	Transcriptional regulators containing a DNA-binding HTH domain and an aminotransferase domain (MocR family) and their eukaryotic orthologs//Belongs to the class-III pyridoxal-phosphate-dependent aminotransferase family
6055391	6055560	170	+-	AT699_RS27280//AT699_RS27285	ygaU//ffh	lysM CDS//ffh CDS	0	0	0	0	1	1	S//U	Lysin motif//Involved in targeting and insertion of nascent membrane proteins into the cytoplasmic membrane. Binds to the hydrophobic signal sequence of the ribosome-nascent chain (RNC) as it emerges from the ribosomes. The SRP-RNC complex is then targeted to the cytoplasmic membrane where it interacts with the SRP receptor FtsY. Interaction with FtsY leads to the transfer of the RNC complex to t…
3775735	3776751	1017	--	AT699_RS16935//AT699_RS16940	MA20_25550//	DUF736 domain-containing protein CDS//hypothetical protein CDS	0	0	2	0	0	0	S//	Protein of unknown function (DUF736)//
1011839	1012334	496	-+	AT699_RS04675//AT699_RS04680	S//macA	MFS transporter CDS//efflux RND transporter periplasmic adaptor subunit CDS	0	0	2	0	0	0	Permeases of the major facilitator superfamily//M	//Belongs to the membrane fusion protein (MFP) (TC 8.A.1) family
2121417	2121579	163	++	AT699_RS09585//AT699_RS09590	qor//C	quinone oxidoreductase CDS//aldehyde dehydrogenase family protein CDS	0	0	2	0	0	0	C//Belongs to the aldehyde dehydrogenase family	NADPH quinone reductase and related Zn-dependent oxidoreductases//
6151975	6152369	395	-+	AT699_RS27700//AT699_RS27705	K//mexE	LysR family transcriptional regulator CDS//efflux RND transporter periplasmic adaptor subunit CDS	0	0	2	0	0	0	Transcriptional regulator//M	//Belongs to the membrane fusion protein (MFP) (TC 8.A.1) family
6158370	6159271	902	++	AT699_RS27715//AT699_RS27720	MU//ligT	efflux transporter outer membrane subunit CDS//thpR CDS	0	0	2	0	0	0	Outer membrane efflux protein//J	//Hydrolyzes RNA 2',3'-cyclic phosphodiester to an RNA 2'- phosphomonoester
1583193	1583332	140	-+	AT699_RS07165//AT699_RS07170	maf//yceD	maf CDS//DUF177 domain-containing protein CDS	1	1	1	0	0	1	D//S	Maf-like protein//metal-binding, possibly nucleic acid-binding protein
2191037	2191818	782	++	AT699_RS09895//AT699_RS09900	dnaG//rpoD	DNA primase CDS//rpoD CDS	1	0	1	0	0	0	L//K	RNA polymerase that catalyzes the synthesis of short RNA molecules used as primers for DNA polymerase during DNA replication//Sigma factors are initiation factors that promote the attachment of RNA polymerase to specific initiation sites and are then released. This sigma factor is the primary sigma factor during exponential growth
2087978	2088243	266	++	AT699_RS09445//AT699_RS09450	//T	hypothetical protein CDS//sensor domain-containing diguanylate cyclase CDS	1	0	1	0	0	0	//Diguanylate cyclase	//
6098959	6099439	481	+-	AT699_RS27455//AT699_RS27465	xanP//S	purine permease CDS//YXWGXW repeat-containing protein CDS	1	0	1	0	0	0	F//YXWGXW repeat (2 copies)	Permease family//
2060150	2060391	242	+-	AT699_RS09345//AT699_RS09350	phoU//plcN	phoU CDS//phospholipase C, phosphocholine-specific CDS	1	0	1	0	0	0	P//M	Plays a role in the regulation of phosphate uptake//Phospholipase
34375	34447	73	+-	AT699_RS00160//AT699_RS00165	tetD//syrM1	AraC family transcriptional regulator CDS//LysR family transcriptional regulator CDS	0	0	1	0	0	0	K//K	COG2207 AraC-type DNA-binding domain-containing proteins//LysR substrate binding domain
173153	173308	156	--	AT699_RS00795//AT699_RS00800	P//E	ABC transporter permease CDS//ABC transporter substrate-binding protein CDS	0	0	1	0	0	0	ABC-type dipeptide oligopeptide nickel transport systems, permease components//Extracellular solute-binding protein, family 5 middle family protein	//
347335	348347	1013	++	AT699_RS01615//AT699_RS01620	ntaA_1//metQ	LLM class flavin-dependent oxidoreductase CDS//MetQ/NlpA family lipoprotein CDS	0	0	1	0	0	0	C//M	N5N10-methylene tetrahydromethanopterin reductase//Belongs to the nlpA lipoprotein family
952969	954111	1143	--	AT699_RS04415//AT699_RS04420	T//C	autotransporter outer membrane beta-barrel domain-containing protein CDS//CoA transferase CDS	0	0	1	0	0	0	pathogenesis//CoA-transferase	//
1041934	1042171	238	-+	AT699_RS04760//AT699_RS04765	uvrA2//rhmR	uvrA CDS//IclR family transcriptional regulator CDS	0	0	1	0	0	0	L//K	The UvrABC repair system catalyzes the recognition and processing of DNA lesions. UvrA is an ATPase and a DNA-binding protein. A damage recognition complex composed of 2 UvrA and 2 UvrB subunits scans DNA for abnormalities. When the presence of a lesion has been verified by UvrB, the UvrA molecules dissociate//Transcriptional regulator
1051059	1051209	151	--	AT699_RS04800//AT699_RS04805	U//E	branched-chain amino acid ABC transporter permease CDS//ABC transporter substrate-binding protein CDS	0	0	1	0	0	0	COG0559 Branched-chain amino acid ABC-type transport system, permease components//branched-chain amino acid	//
1295677	1295976	300	-+	AT699_RS05940//AT699_RS31455	L//	integrase arm-type DNA-binding domain-containingprotein CDS//hypothetical protein CDS	0	0	1	0	0	0	Belongs to the 'phage' integrase family//	//
1938571	1938786	216	-+	AT699_RS08735//AT699_RS08740	S//IQ	cupin domain-containing protein CDS//SDR family oxidoreductase CDS	0	0	1	0	0	0	ChrR Cupin-like domain//KR domain	//
1956970	1957751	782	-+	AT699_RS08825//AT699_RS08830	bph3//tldD	H-NS histone family protein CDS//tldD CDS	0	0	1	0	0	0	S//S	DNA-binding protein//Responsible for the proteolytic maturation of the E. coli pMccB17 plasmid-encoded microcin B17, an exported protein that targets the essential topoisomerase II DNA gyrase
2007929	2007965	37	--	AT699_RS09090//AT699_RS09095	egtB//egtD	ergothioneine biosynthesis protein EgtB CDS//egtD CDS	0	0	1	0	0	0	NT//S	DinB superfamily//Histidine-specific methyltransferase, SAM-dependent
2034080	2034257	178	-+	AT699_RS09215//AT699_RS09220	K//S	LysR family transcriptional regulator CDS//amidohydrolase family protein CDS	0	0	1	0	0	0	Transcriptional regulator//metal-dependent hydrolase of the TIM-barrel fold	//
2087605	2087749	145	++	AT699_RS09440//AT699_RS09445	kefB//	cation:proton antiporter CDS//hypothetical protein CDS	0	0	1	0	0	0	P//	Belongs to the monovalent cation proton antiporter 2 (CPA2) transporter (TC 2.A.37) family//
2152672	2152719	48	+-	AT699_RS09715//AT699_RS09720	ycbX//sugE	MOSC N-terminal beta barrel domain-containing protein CDS//sugE CDS	0	0	1	0	0	0	S//U	MOSC domain//Small Multidrug Resistance protein
2181462	2181545	84	++	AT699_RS09855//AT699_RS09860	hfq//hflX	hfq CDS//hflX CDS	0	0	1	0	0	0	J//S	RNA chaperone that binds small regulatory RNA (sRNAs) and mRNAs to facilitate mRNA translational regulation in response to envelope stress, environmental stress and changes in metabolite concentrations. Also binds with high specificity to tRNAs//GTPase that associates with the 50S ribosomal subunit and may have a role during protein synthesis or ribosome biogenesis
2194087	2194934	848	++	AT699_RS09900//AT699_RS09910	rpoD//M	rpoD CDS//glycosyltransferase family 4 protein CDS	0	0	1	0	0	0	K//Glycosyltransferase Family 4	Sigma factors are initiation factors that promote the attachment of RNA polymerase to specific initiation sites and are then released. This sigma factor is the primary sigma factor during exponential growth//
2389632	2389813	182	-+	AT699_RS10810//AT699_RS10815	//nirK	Crp/Fnr family transcriptional regulator CDS//nirK CDS	0	0	1	0	0	0	//Q	//Nitrite reductase
2406084	2406221	138	-+	AT699_RS10880//AT699_RS10885	liuC//IQ	enoyl-CoA hydratase/isomerase family protein CDS//SDR family oxidoreductase CDS	0	0	1	0	0	0	I//COG1028 Dehydrogenases with different specificities (related to short-chain alcohol dehydrogenases)	enoyl-CoA hydratase//
2450601	2451404	804	+-	AT699_RS11050//AT699_RS11055	T//yhhW_1	EAL domain-containing protein CDS//pirin family protein CDS	0	0	1	0	0	0	EAL domain//S	//Belongs to the pirin family
2872489	2872848	360	++	AT699_RS13035//AT699_RS13040	NPTU//S	hypothetical protein CDS//hypothetical protein CDS	0	0	1	0	0	0	ATP-independent chaperone mediated protein folding//Bacterial protein of unknown function (Gcw_chp)	//
2974956	2975071	116	+-	AT699_RS13435//AT699_RS13440	S//fbpC	tripartite tricarboxylate transporter substrate binding protein CDS//ABC transporter ATP-binding protein CDS	0	0	1	0	0	0	Tripartite tricarboxylate transporter family receptor//E	//ABC transporter
3396316	3396512	197	-+	AT699_RS15305//AT699_RS15310	K//MA20_43575	response regulator transcription factor CDS//cytochrome b/b6 domain-containing protein CDS	0	0	1	0	0	0	Response regulators consisting of a CheY-like receiver domain and a winged-helix DNA-binding domain//C	//Thiosulfate reductase cytochrome B subunit (membrane anchoring protein)
4007440	4007577	138	+-	AT699_RS17970//AT699_RS17975	cfa//betA	cfa CDS//choline dehydrogenase CDS	0	0	1	0	0	0	M//C	Cyclopropane fatty acid synthase and related methyltransferases//Belongs to the GMC oxidoreductase family
4019750	4019854	105	-+	AT699_RS18015//AT699_RS18020	trpB//trpI	trpB CDS//LysR family transcriptional regulator CDS	0	0	1	0	0	0	E//K	The beta subunit is responsible for the synthesis of L- tryptophan from indole and L-serine//LysR substrate binding domain
4342097	4342306	210	-+	AT699_RS19540//AT699_RS19545	hpaE//hpcD	hpaE CDS//fumarylacetoacetate hydrolase family protein CDS	0	0	1	0	0	0	C//G	belongs to the aldehyde dehydrogenase family//4-hydroxyphenylacetate degradation bifunctional isomerase decarboxylase
4567281	4567521	241	+-	AT699_RS20495//AT699_RS20500	S//	AAA family ATPase CDS//hypothetical protein CDS	0	0	1	0	0	0	zeta toxin//	//
4626469	4626553	85	+-	AT699_RS20770//AT699_RS31680	//	hypothetical protein CDS//hypothetical protein CDS	0	0	1	0	0	0	//	//
4920252	4920373	122	--	AT699_RS22025//AT699_RS22030	//K	hypothetical protein CDS//LysR family transcriptional regulator CDS	0	0	1	0	0	0	//COG0583 Transcriptional regulator	//
5068818	5068964	147	--	AT699_RS22790//AT699_RS22795	ccoN//ccoS	ccoN CDS//ccoS CDS	0	0	1	0	0	0	C//P	Belongs to the heme-copper respiratory oxidase family//Cytochrome oxidase maturation protein, cbb3-type
5153000	5153163	164	++	AT699_RS23175//AT699_RS23180	hup//pecS	HU family DNA-binding protein CDS//MarR family transcriptional regulator CDS	0	0	1	0	0	0	L//K	Belongs to the bacterial histone-like protein family//transcriptional
5576639	5576872	234	-+	AT699_RS25165//AT699_RS25170	EQ//tcyA	P1 family peptidase CDS//amino acid ABC transporter substrate-binding protein CDS	0	0	1	0	0	0	PFAM peptidase S58, DmpA//ET	//Belongs to the bacterial solute-binding protein 3 family
5760559	5760638	80	--	AT699_RS26035//AT699_RS26040	S//frc_1	tripartite tricarboxylate transporter substrate binding protein CDS//CoA transferase CDS	0	0	1	0	0	0	Tripartite tricarboxylate transporter family receptor//C	//CoA-transferase family III
5921498	5921575	78	++	AT699_RS26715//AT699_RS26720	mmsA//E	CoA-acylating methylmalonate-semialdehyde dehydrogenase CDS//M81 family metallopeptidase CDS	0	0	1	0	0	0	C//Involved in peptidolytic degradation of cyclic heptapeptide hepatotoxin microcystin (MC)	Aldehyde dehydrogenase family//
6081848	6082103	256	-+	AT699_RS27395//AT699_RS27400	K//dgoK	IclR family transcriptional regulator CDS//2-dehydro-3-deoxygalactonokinase CDS	0	0	1	0	0	0	Transcriptional regulator family protein 33//G	//2-dehydro-3-deoxygalactonokinase
6125577	6125847	271	-+	AT699_RS27600//AT699_RS27605	T//opuAC	HAMP domain-containing histidine kinase CDS//WG repeat-containing protein CDS	0	0	1	0	0	0	PhoQ Sensor//E	//WG containing repeat
6508280	6508358	79	--	AT699_RS29360//AT699_RS29365	ohrR//ccpN	MarR family transcriptional regulator CDS//Crp/Fnr family transcriptional regulator CDS	0	0	1	0	0	0	K//K	transcriptional//cAMP-binding proteins - catabolite gene activator and regulatory subunit of cAMP-dependent protein kinases
1883656	1883872	217	--	AT699_RS08450//AT699_RS08455	yiaH//S	acyltransferase family protein CDS//tripartite tricarboxylate transporter substrate binding protein CDS	0	0	1	0	0	1	S//protein conserved in bacteria	Acyltransferase family//
898210	898731	522	++	AT699_RS04165//AT699_RS04175	metQ_2//prhI	MetQ/NlpA family ABC transporter substrate-binding protein CDS//sigma-70 family RNA polymerase sigma factor CDS	2	0	0	0	0	0	M//K	Belongs to the nlpA lipoprotein family//Belongs to the sigma-70 factor family. ECF subfamily
2748102	2748246	145	++	AT699_RS12385//AT699_RS12390	trmH//	RNA methyltransferase CDS//hypothetical protein CDS	2	0	0	0	0	0	J//	RNA methyltransferase//
3009987	3010114	128	--	AT699_RS13575//AT699_RS13580	ugpC//ugpE	sn-glycerol-3-phosphate import ATP-binding protein UgpC CDS//ugpE CDS	2	0	0	0	0	0	E//G	Part of the ABC transporter complex UgpABCE involved in sn-glycerol-3-phosphate import. Responsible for energy coupling to the transport system//probably responsible for the translocation of the substrate across the membrane
3428855	3429250	396	++	AT699_RS15455//AT699_RS15460	gabR_3//pic	PLP-dependent aminotransferase family protein CDS//autotransporter outer membrane beta-barrel domain-containing protein CDS	2	0	0	0	0	0	K//MU	COG1167 Transcriptional regulators containing a DNA-binding HTH domain and an aminotransferase domain (MocR family) and their eukaryotic orthologs//Immunoglobulin A1 protease
4351185	4351260	76	+-	AT699_RS19585//AT699_RS19590	hpnE//crcB	FAD-dependent oxidoreductase CDS//CrcB family protein CDS	2	0	0	0	0	0	H//U	Flavin containing amine oxidoreductase//Important for reducing fluoride concentration in the cell, thus reducing its toxicity
4954367	4955185	819	-+	AT699_RS22230//AT699_RS22235	//S	hypothetical protein CDS//PQQ-like beta-propeller repeat protein CDS	2	0	0	0	0	0	//amino acid activation for nonribosomal peptide biosynthetic process	//
5134670	5134681	12	+-	AT699_RS23090//AT699_RS23095	GM//nagR	NAD(P)-dependent oxidoreductase CDS//LacI family DNA-binding transcriptional regulator CDS	2	0	0	0	0	0	Nad-dependent epimerase dehydratase//K	//helix_turn _helix lactose operon repressor
6479092	6479426	335	-+	AT699_RS29225//AT699_RS29230	metQ//argB	MetQ/NlpA family ABC transporter substrate-binding protein CDS//argB CDS	2	0	0	0	0	0	P//F	Methionine ABC transporter substrate-binding protein//Belongs to the acetylglutamate kinase family. ArgB subfamily
1463229	1463476	248	--	AT699_RS06670//AT699_RS06675	S//ttgC_2	peptidase C45 CDS//efflux transporter outer membrane subunit CDS	1	1	0	0	0	0	Acyl-coenzyme A:6-aminopenicillanic acid acyl-transferase//M	//Efflux transporter outer membrane factor lipoprotein
6192474	6192628	155	++	AT699_RS27855//AT699_RS27860	atoE//IQ	short-chain fatty acid transporter CDS//SDR family oxidoreductase CDS	1	0	0	0	0	0	I//Dehydrogenases with different specificities (related to short-chain alcohol dehydrogenases)	fatty acids transporter//
2812033	2812142	110	+-	AT699_RS12720//AT699_RS12725	KT//glpD	HD domain-containing protein CDS//glycerol-3-phosphate dehydrogenase/oxidase CDS	1	0	0	0	0	0	HD domain-containing protein 1//C	//Glycerol-3-phosphate dehydrogenase
464834	465397	564	++	AT699_RS02165//AT699_RS02170	dcaA//C	acyl-CoA dehydrogenase family protein CDS//CoA transferase CDS	1	0	0	0	0	0	C//CoA-transferase	Acyl-CoA dehydrogenase, C-terminal domain//
2294060	2294515	456	++	AT699_RS10315//AT699_RS10320	comM//rpmI	YifB family Mg chelatase-like AAA ATPase CDS//rpmI CDS	1	0	0	0	0	0	O//J	Magnesium chelatase, subunit ChlI C-terminal//Belongs to the bacterial ribosomal protein bL35 family
4371630	4372026	397	-+	AT699_RS19685//AT699_RS19690	nudF//K	NUDIX hydrolase CDS//LysR family transcriptional regulator CDS	1	0	0	0	0	0	L//Transcriptional regulator	NTP pyrophosphohydrolases including oxidative damage repair enzymes//
141880	142196	317	-+	AT699_RS00650//AT699_RS00655	argS//S	arginine--tRNA ligase CDS//DUF1840 domain-containing protein CDS	1	0	0	0	0	0	J//Domain of unknown function (DUF1840)	Catalyzes a two-step reaction, first charging an arginine molecule by linking its carboxyl group to the alpha-phosphate of ATP, followed by transfer of the aminoacyl-adenylate to its tRNA//
156868	157063	196	++	AT699_RS00725//AT699_RS00730	S//bfd	type II toxin-antitoxin system RelE/ParE family toxin CDS//(2Fe-2S)-binding protein CDS	1	0	0	0	0	0	ParE toxin of type II toxin-antitoxin system, parDE//P	//BFD-like 2Fe-2S binding domain-containing protein
162581	162691	111	--	AT699_RS00755//AT699_RS00760	prfC//rhtB	peptide chain release factor 3 CDS//LysE family transporter CDS	1	0	0	0	0	0	J//E	Increases the formation of ribosomal termination complexes and stimulates activities of RF-1 and RF-2. It binds guanine nucleotides and has strong preference for UGA stop codons. It may interact directly with the ribosome. The stimulation of RF- 1 and RF-2 is significantly reduced by GTP and GDP, but not by GMP//LysE type translocator
183180	183589	410	-+	AT699_RS00840//AT699_RS00850	//gntP	hypothetical protein CDS//gluconate transporter CDS	1	0	0	0	0	0	//EG	//gluconate transporter
195392	195463	72	--	AT699_RS00915//AT699_RS00920	tatB//tatA	tatB CDS//tatA CDS	1	0	0	0	0	0	U//U	Part of the twin-arginine translocation (Tat) system that transports large folded proteins containing a characteristic twin-arginine motif in their signal peptide across membranes. Together with TatC, TatB is part of a receptor directly interacting with Tat signal peptides. TatB may form an oligomeric binding site that transiently accommodates folded Tat precursor proteins before their translocat…
206055	206229	175	--	AT699_RS00990//AT699_RS00995	yadG//mlaC	ABC transporter ATP-binding protein CDS//ABC transporter substrate-binding protein CDS	1	0	0	0	0	0	V//Q	ABC transporter, ATP-binding protein//ABC-type transport system involved in resistance to organic solvents auxiliary component
382154	382325	172	-+	AT699_RS01775//AT699_RS01780	K//S	LysR family transcriptional regulator CDS//DUF2917 domain-containing protein CDS	1	0	0	0	0	0	LysR substrate binding domain//Protein of unknown function (DUF2917)	//
476738	476999	262	++	AT699_RS02225//AT699_RS02230	ytnP_1//M	MBL fold metallo-hydrolase CDS//porin CDS	1	0	0	0	0	0	S//Gram-negative porin	Zn-dependent hydrolases including glyoxylases//
645375	645679	305	-+	AT699_RS02995//AT699_RS03000	L//M	DUF342 domain-containing protein CDS//lytic transglycosylase domain-containing protein CDS	1	0	0	0	0	0	polymerase, most proteins contain PALM domain, HD hydrolase domain and Zn-ribbon domain//PFAM Lytic transglycosylase catalytic	//
681618	681719	102	++	AT699_RS03165//AT699_RS03170	accC//prmA	accC CDS//prmA CDS	1	0	0	0	0	0	F//J	An AccC homodimer forms the biotin carboxylase subunit of the acetyl CoA carboxylase, an enzyme that catalyzes the formation of malonyl-CoA, which in turn controls the rate of fatty acid metabolism//Ribosomal protein L11 methyltransferase
710274	710320	47	+-	AT699_RS03275//AT699_RS03280	yfiQ//Q	GNAT family N-acetyltransferase CDS//cysteine hydrolase CDS	1	0	0	0	0	0	CJ//COG1335 Amidases related to nicotinamidase	GNAT family//
821830	821940	111	++	AT699_RS03825//AT699_RS03830	S//ghrA	tripartite tricarboxylate transporter permease CDS//glyoxylate/hydroxypyruvate reductase A CDS	1	0	0	0	0	0	Tripartite tricarboxylate transporter TctA family//EH	//Phosphoglycerate dehydrogenase and related dehydrogenases
830613	830914	302	++	AT699_RS03870//AT699_RS03880	zapA//Z012_10940	cell division protein ZapA CDS//SIMPL domain-containing protein CDS	1	0	0	0	0	0	D//S	Activator of cell division through the inhibition of FtsZ GTPase activity, therefore promoting FtsZ assembly into bundles of protofilaments necessary for the formation of the division Z ring. It is recruited early at mid-cell but it is not essential for cell division//Protein of unknown function (DUF541)
851057	851893	837	-+	AT699_RS03970//AT699_RS03975	uup//mraZ	ATP-binding cassette domain-containing protein CDS//mraZ CDS	1	0	0	0	0	0	S//K	ATPase components of ABC transporters with duplicated ATPase domains//Belongs to the MraZ family
906343	906792	450	--	AT699_RS04205//AT699_RS04210	K//	LysR family transcriptional regulator CDS//hypothetical protein CDS	1	0	0	0	0	0	LysR substrate binding domain//	//
958169	958486	318	++	AT699_RS04435//AT699_RS04440	K//S	LysR family transcriptional regulator CDS//tripartite tricarboxylate transporter substrate binding protein CDS	1	0	0	0	0	0	Transcriptional regulator//Tat pathway signal sequence domain-containing protein 5	//
1125699	1125855	157	++	AT699_RS05135//AT699_RS05140	cinA//yiaJ	competence/damage-inducible protein A CDS//IclR family transcriptional regulator CDS	1	0	0	0	0	0	S//K	nucleotide-utilizing enzyme related to molybdopterin-biosynthesis enzyme MoeA//Transcriptional regulator
1135260	1135860	601	--	AT699_RS05195//AT699_RS05205	//S	hypothetical protein CDS//DUF305 domain-containing protein CDS	1	0	0	0	0	0	//protein conserved in bacteria	//
1302035	1302163	129	-+	AT699_RS05975//AT699_RS05980	nadK//hrcA	NAD kinase CDS//hrcA CDS	1	0	0	0	0	0	F//K	Involved in the regulation of the intracellular balance of NAD and NADP, and is a key enzyme in the biosynthesis of NADP. Catalyzes specifically the phosphorylation on 2'-hydroxyl of the adenosine moiety of NAD to yield NADP//Negative regulator of class I heat shock genes (grpE- dnaK-dnaJ and groELS operons). Prevents heat-shock induction of these operons
1317472	1317486	15	++	AT699_RS06050//AT699_RS06055	cytC2//cytC1	cytochrome c CDS//cytochrome c CDS	1	0	0	0	0	0	C//C	Cytochrome c//Cytochrome c
1322410	1322654	245	++	AT699_RS06075//AT699_RS06080	waaL//T	O-antigen ligase family protein CDS//cache domain-containing protein CDS	1	0	0	0	0	0	M//chemotaxis protein	O-Antigen ligase//
1334708	1335443	736	-+	AT699_RS06125//AT699_RS06130	//S	kdpF CDS//DUF4212 domain-containing protein CDS	1	0	0	0	0	0	//membrane	//
1376901	1377048	148	++	AT699_RS06305//AT699_RS06310	kefC//IQ	cation:proton antiporter CDS//3-hydroxybutyrate dehydrogenase CDS	1	0	0	0	0	0	P//Dehydrogenases with different specificities (related to short-chain alcohol dehydrogenases	COG0475 Kef-type K transport systems, membrane components//
1401015	1401779	765	-+	AT699_RS06420//AT699_RS06430	//ompA	hypothetical protein CDS//OmpA family protein CDS	1	0	0	0	0	0	//M	//Belongs to the ompA family
1448581	1448743	163	-+	AT699_RS06615//AT699_RS06620	MA20_39405//yedI	DUF1272 domain-containing protein CDS//DUF808 domain-containing protein CDS	1	0	0	0	0	0	S//S	Protein of unknown function (DUF1272)//Protein of unknown function (DUF808)
1469271	1469514	244	-+	AT699_RS06685//AT699_RS06690	arcE//MA20_02145	efflux RND transporter periplasmic adaptor subunit CDS//TetR/AcrR family transcriptional regulator CDS	1	0	0	0	0	0	M//K	Belongs to the membrane fusion protein (MFP) (TC 8.A.1) family//Transcriptional regulator
1494195	1494632	438	-+	AT699_RS06780//AT699_RS06785	K//M	TetR/AcrR family transcriptional regulator CDS//porin CDS	1	0	0	0	0	0	Transcriptional regulator//Gram-negative porin	//
1557243	1557610	368	--	AT699_RS07045//AT699_RS07050	drrA//nth	ABC transporter ATP-binding protein CDS//nth CDS	1	0	0	0	0	0	E//L	ABC-type branched-chain amino acid transport systems ATPase component//DNA repair enzyme that has both DNA N-glycosylase activity and AP-lyase activity. The DNA N-glycosylase activity releases various damaged pyrimidines from DNA by cleaving the N- glycosidic bond, leaving an AP (apurinic apyrimidinic) site. The AP-lyase activity cleaves the phosphodiester bond 3' to the AP site by a beta-elimina…
1573894	1574041	148	+-	AT699_RS07125//AT699_RS07130	pagL//rne	acyloxyacyl hydrolase CDS//Rne/Rng family ribonuclease CDS	1	0	0	0	0	0	M//J	Has lipid A 3-O-deacylase activity. Hydrolyzes the ester bond at the 3 position of lipid A, a bioactive component of lipopolysaccharide (LPS), thereby releasing the primary fatty acyl moiety//Endoribonuclease that plays a central role in RNA processing and decay. Required for the maturation of 5S and 16S rRNAs and the majority of tRNAs. Also involved in the degradation of most mRNAs
1665504	1665768	265	--	AT699_RS07560//AT699_RS07565	prpB//mdh	prpB CDS//malate dehydrogenase CDS	1	0	0	0	0	0	G//C	Catalyzes the thermodynamically favored C-C bond cleavage of (2R,3S)-2-methylisocitrate to yield pyruvate and succinate//Catalyzes the reversible oxidation of malate to oxaloacetate
1769838	1770250	413	-+	AT699_RS07935//AT699_RS07940	ompA//gyrA	OmpA family protein CDS//gyrA CDS	1	0	0	0	0	0	M//L	Belongs to the ompA family//A type II topoisomerase that negatively supercoils closed circular double-stranded (ds) DNA in an ATP-dependent manner to modulate DNA topology and maintain chromosomes in an underwound state. Negative supercoiling favors strand separation, and DNA replication, transcription, recombination and repair, all of which involve strand separation. Also able to catalyze the in…
1838862	1839633	772	-+	AT699_RS08260//AT699_RS08275	K//yciC	response regulator CDS//GTP-binding protein CDS	1	0	0	0	0	0	COG0745 Response regulators consisting of a CheY-like receiver domain and a winged-helix DNA-binding domain//S	//Cobalamin synthesis protein cobW C-terminal domain
1902196	1902515	320	++	AT699_RS08565//AT699_RS08575	//	hypothetical protein CDS//hypothetical protein CDS	1	0	0	0	0	0	//	//
1907893	1908022	130	++	AT699_RS08610//AT699_RS08615	pyrB//yddV	aspartate carbamoyltransferase CDS//diguanylate cyclase CDS	1	0	0	0	0	0	F//T	Belongs to the ATCase OTCase family//Protoglobin
2090509	2090842	334	--	AT699_RS09455//AT699_RS09460	yiaF//rng	DUF3053 domain-containing protein CDS//rng CDS	1	0	0	0	0	0	S//J	Protein of unknown function (DUF3053)//Ribonuclease E/G family
2227451	2229994	2544	--	AT699_RS31840//AT699_RS31845	//	VWA domain-containing protein CDS//RTX toxin CDS	1	0	0	0	0	0	//	//
2233733	2233831	99	--	AT699_RS31865//AT699_RS31870	//	flagellin CDS//hypothetical protein CDS	1	0	0	0	0	0	//	//
2245651	2245881	231	++	AT699_RS10085//AT699_RS10090	leuB//asd	leuB CDS//asd CDS	1	0	0	0	0	0	CE//E	Catalyzes the oxidation of 3-carboxy-2-hydroxy-4- methylpentanoate (3-isopropylmalate) to 3-carboxy-4-methyl-2- oxopentanoate. The product decarboxylates to 4-methyl-2 oxopentanoate//Catalyzes the NADPH-dependent formation of L-aspartate- semialdehyde (L-ASA) by the reductive dephosphorylation of L- aspartyl-4-phosphate
2278489	2278588	100	+-	AT699_RS10240//AT699_RS10245	M//	glycosyltransferase family 39 protein CDS//hypothetical protein CDS	1	0	0	0	0	0	Dolichyl-phosphate-mannose-protein mannosyltransferase//	//
2306142	2306230	89	+-	AT699_RS10395//AT699_RS10400	ypeA//S	GNAT family acetyltransferase CDS//succinylglutamate desuccinylase/aspartoacylase family protein CDS	1	0	0	0	0	0	K//Succinylglutamate desuccinylase aspartoacylase family protein	FR47-like protein//
2342776	2343380	605	-+	AT699_RS10575//AT699_RS10580	pgaA//T	pgaA CDS//GGDEF domain-containing protein CDS	1	0	0	0	0	0	H//Diguanylate cyclase	Poly-beta-1,6 N-acetyl-D-glucosamine export porin PgaA//
2362755	2362865	111	-+	AT699_RS10680//AT699_RS10685	IQ//acpT2	beta-ketoacyl synthase chain length factor CDS//4'-phosphopantetheinyl transferase superfamily protein CDS	1	0	0	0	0	0	Beta-ketoacyl synthase, N-terminal domain//H	//Belongs to the P-Pant transferase superfamily
2366735	2366875	141	++	AT699_RS10700//AT699_RS10705	dadA2//EG	D-amino acid dehydrogenase CDS//DMT family transporter CDS	1	0	0	0	0	0	C//COG0697 Permeases of the drug metabolite transporter (DMT) superfamily	acid dehydrogenase//
2726644	2726752	109	--	AT699_RS12285//AT699_RS12290	ygjP//dsbB	M48 family metallopeptidase CDS//disulfide bond formation protein B CDS	1	0	0	0	0	0	S//C	Metal-dependent hydrolase//Disulfide bond formation protein
2768558	2768818	261	++	AT699_RS12495//AT699_RS12500	S//kdgR_4	ankyrin repeat domain-containing protein CDS//IclR family transcriptional regulator CDS	1	0	0	0	0	0	Ankyrin repeat//K	//Transcriptional regulator
2774567	2775058	492	-+	AT699_RS12525//AT699_RS12530	S//gdhA	FAD-dependent oxidoreductase CDS//Glu/Leu/Phe/Val dehydrogenase CDS	1	0	0	0	0	0	Berberine and berberine like//E	//Belongs to the Glu Leu Phe Val dehydrogenases family
2794661	2795120	460	--	AT699_RS12625//AT699_RS12630	infB//S	YXWGXW repeat-containing protein CDS//DoxX family protein CDS	1	0	0	0	0	0	M//GntR family transcriptional regulator	YXWGXW repeat (2 copies)//
2809397	2809516	120	-+	AT699_RS12705//AT699_RS12710	K//yncB	TetR/AcrR family transcriptional regulator CDS//NADP-dependent oxidoreductase CDS	1	0	0	0	0	0	Transcriptional regulator//C	//Oxidoreductase, zinc-binding dehydrogenase family protein
2908541	2908585	45	++	AT699_RS13190//AT699_RS13195	E//MA20_16475	ABC transporter substrate-binding protein CDS//branched-chain amino acid ABC transporter permease CDS	1	0	0	0	0	0	Receptor family ligand binding region//U	//Belongs to the binding-protein-dependent transport system permease family
2954319	2954397	79	+-	AT699_RS13355//AT699_RS13360	lysP//yicC	amino acid permease CDS//YicC family protein CDS	1	0	0	0	0	0	E//S	COG0833 Amino acid transporters//Domain of unknown function (DUF1732)
2979797	2979905	109	+-	AT699_RS13455//AT699_RS13460	fpr//S	ferredoxin--NADP reductase CDS//tripartite tricarboxylate transporter substrate binding protein CDS	1	0	0	0	0	0	CH//protein conserved in bacteria	Flavodoxin reductases (ferredoxin-NADPH reductases) family 1//
3083186	3083609	424	--	AT699_RS13925//AT699_RS13930	//C	hypothetical protein CDS//c-type cytochrome CDS	1	0	0	0	0	0	//Cytochrome C oxidase, cbb3-type, subunit III	//
3092041	3092298	258	-+	AT699_RS13955//AT699_RS13960	T//chrA	HAMP domain-containing protein CDS//chrA CDS	1	0	0	0	0	0	PhoQ Sensor//P	//Chromate transporter
3093559	3093639	81	+-	AT699_RS13960//AT699_RS13965	chrA//Echdc	chrA CDS//enoyl-CoA hydratase CDS	1	0	0	0	0	0	P//I	Chromate transporter//enoyl-CoA hydratase
3348483	3348565	83	--	AT699_RS15125//AT699_RS15130	yhbU//narL	U32 family peptidase CDS//response regulator transcription factor CDS	1	0	0	0	0	0	O//K	Collagenase and related proteases//Response regulator containing a CheY-like receiver domain and an HTH DNA-binding domain
3576875	3576937	63	--	AT699_RS31560//AT699_RS16080	//	hypothetical protein CDS//hypothetical protein CDS	1	0	0	0	0	0	//	//
3894196	3894226	31	++	AT699_RS17535//AT699_RS17540	dppF2//dppA2	ATP-binding cassette domain-containing protein CDS//ABC transporter substrate-binding protein CDS	1	0	0	0	0	0	P//E	Belongs to the ABC transporter superfamily//ABC-type dipeptide transport system periplasmic component
3940665	3940755	91	++	AT699_RS17750//AT699_RS17755	//murA	hypothetical protein CDS//UDP-N-acetylglucosamine 1-carboxyvinyltransferase CDS	1	0	0	0	0	0	//M	//COG0766 UDP-N-acetylglucosamine enolpyruvyl transferase
3955364	3955825	462	-+	AT699_RS17810//AT699_RS17815	K//hxuB	response regulator CDS//ShlB/FhaC/HecB family hemolysin secretion/activation protein CDS	1	0	0	0	0	0	helix_turn_helix, arabinose operon control protein//U	//hemolysin activation secretion protein
4043213	4043487	275	++	AT699_RS18130//AT699_RS18135	groL//hspA-2	groL CDS//Hsp20/alpha crystallin family protein CDS	1	0	0	0	0	0	O//O	Prevents misfolding and promotes the refolding and proper assembly of unfolded polypeptides generated under stress conditions//Belongs to the small heat shock protein (HSP20) family
4362950	4363062	113	+-	AT699_RS19645//AT699_RS19650	S//clpB	DUF1641 domain-containing protein CDS//clpB CDS	1	0	0	0	0	0	Protein of unknown function (DUF1641)//O	//Part of a stress-induced multi-chaperone system, it is involved in the recovery of the cell from heat-induced damage, in cooperation with DnaK, DnaJ and GrpE
4386517	4386540	24	--	AT699_RS19755//AT699_RS19760	O//ymaD	glutathione S-transferase CDS//OsmC family protein CDS	1	0	0	0	0	0	Glutathione S-transferase, C-terminal domain//O	//redox protein regulator of disulfide bond formation
4458512	4458592	81	-+	AT699_RS20105//AT699_RS20110	gabR//ycbX	PLP-dependent aminotransferase family protein CDS//NAD(P)H dependent flavin oxidoreductase family protein CDS	1	0	0	0	0	0	K//C	Transcriptional regulators containing a DNA-binding HTH domain and an aminotransferase domain (MocR family) and their eukaryotic orthologs//Metallopeptidase family M24
4646561	4646726	166	--	AT699_RS31170//AT699_RS20875	//S	DUF892 family protein CDS//DUF421 domain-containing protein CDS	1	0	0	0	0	0	//Protein of unknown function (DUF421)	//
4850113	4850309	197	-+	AT699_RS21700//AT699_RS21705	cdo//cobB	cysteine dioxygenase CDS//NAD-dependent deacylase CDS	1	0	0	0	0	0	C//K	metal-dependent enzyme of the double-stranded beta helix superfamily//NAD-dependent lysine deacetylase and desuccinylase that specifically removes acetyl and succinyl groups on target proteins. Modulates the activities of several proteins which are inactive in their acylated form
5097527	5097739	213	-+	AT699_RS22920//AT699_RS22925	S//modE	DUF4136 domain-containing protein CDS//TOBE domain-containing protein CDS	1	0	0	0	0	0	Domain of unknown function (DUF4136)//H	//N-terminal domain of molybdenum-binding protein
5186775	5187300	526	-+	AT699_RS23335//AT699_RS23340	//MA20_36975	hypothetical protein CDS//antibiotic biosynthesis monooxygenase CDS	1	0	0	0	0	0	//S	//enzyme involved in biosynthesis of extracellular polysaccharides
5201519	5201837	319	++	AT699_RS23420//AT699_RS23425	//acnB	hypothetical protein CDS//acnB CDS	1	0	0	0	0	0	//C	//Belongs to the aconitase IPM isomerase family
5221500	5221978	479	--	AT699_RS31205//AT699_RS23525	//K	acyl-CoA dehydrogenase C-terminal domain-containing protein CDS//PLP-dependent aminotransferase family protein CDS	1	0	0	0	0	0	//Transcriptional regulator	//
5224733	5224836	104	+-	AT699_RS23530//AT699_RS23535	iscS//I	IscS subfamily cysteine desulfurase CDS//enoyl-CoA hydratase/isomerase family protein CDS	1	0	0	0	0	0	H//Enoyl-CoA hydratase	Master enzyme that delivers sulfur to a number of partners involved in Fe-S cluster assembly, tRNA modification or cofactor biosynthesis. Catalyzes the removal of elemental sulfur atoms from cysteine to produce alanine. Functions as a sulfur delivery protein for Fe-S cluster synthesis onto IscU, an Fe-S scaffold assembly protein, as well as other S acceptor proteins//
5255168	5255384	217	--	AT699_RS31215//AT699_RS23680	U//	hypothetical protein CDS//EexN family lipoprotein CDS	1	0	0	0	0	0	unidirectional conjugation//	//
5269933	5270391	459	+-	AT699_RS23740//AT699_RS23745	//badR	HIT family protein CDS//MarR family transcriptional regulator CDS	1	0	0	0	0	0	//K	//helix_turn_helix multiple antibiotic resistance protein
5314198	5314234	37	+-	AT699_RS23905//AT699_RS23910	gpmB//S	histidine phosphatase family protein CDS//SDR family oxidoreductase CDS	1	0	0	0	0	0	G//Belongs to the short-chain dehydrogenases reductases (SDR) family	phosphoglycerate mutase//
5330245	5330341	97	--	AT699_RS23975//AT699_RS23980	frc//recR	CoA transferase CDS//recR CDS	1	0	0	0	0	0	C//L	acyl-CoA transferases carnitine dehydratase//May play a role in DNA repair. It seems to be involved in an RecBC-independent recombinational process of DNA repair. It may act with RecF and RecO
5414734	5415250	517	++	AT699_RS24370//AT699_RS24375	S//infA	SRPBCC family protein CDS//infA CDS	1	0	0	0	0	0	Activator of Hsp90 ATPase family protein 3//J	//One of the essential components for the initiation of protein synthesis. Stabilizes the binding of IF-2 and IF-3 on the 30S subunit to which N-formylmethionyl-tRNA(fMet) subsequently binds. Helps modulate mRNA selection, yielding the 30S pre- initiation complex (PIC). Upon addition of the 50S ribosomal subunit IF-1, IF-2 and IF-3 are released leaving the mature 70S translation initation complex
5501718	5501875	158	-+	AT699_RS24815//AT699_RS24820	fdsR//fdsG	helix-turn-helix transcriptional regulator CDS//formate dehydrogenase subunit gamma CDS	1	0	0	0	0	0	P//C	LysR family transcriptional regulator//formate dehydrogenase
5563888	5564069	182	-+	AT699_RS25100//AT699_RS25105	hurI//S	sigma-70 family RNA polymerase sigma factor CDS//CopD family protein CDS	1	0	0	0	0	0	K//Copper resistance protein D	Belongs to the sigma-70 factor family. ECF subfamily//
5660681	5660735	55	+-	AT699_RS25595//AT699_RS25600	ET//yhjE	amino acid ABC transporter substrate-binding protein CDS//MFS transporter CDS	1	0	0	0	0	0	Belongs to the bacterial solute-binding protein 3 family//EGP	//Permeases of the major facilitator superfamily
5677943	5678364	422	-+	AT699_RS25675//AT699_RS25680	//gvpU	hypothetical protein CDS//hypothetical protein CDS	1	0	0	0	0	0	//S	//gas vesicle protein
5679421	5679843	423	-+	AT699_RS25685//AT699_RS25690	//rcsB	hypothetical protein CDS//response regulator CDS	1	0	0	0	0	0	//K	//COG2197 Response regulator containing a CheY-like receiver domain and an HTH DNA-binding domain
5727106	5727228	123	++	AT699_RS25895//AT699_RS25900	K//	LysR family transcriptional regulator CDS//hypothetical protein CDS	1	0	0	0	0	0	Transcriptional regulator//	//
5728858	5729096	239	-+	AT699_RS25905//AT699_RS25910	G//M	class II aldolase/adducin family protein CDS//hypothetical protein CDS	1	0	0	0	0	0	Class II aldolase and adducin N-terminal domain-containing protein 8//glycosyl transferase family 8	//
5893555	5893671	117	--	AT699_RS26610//AT699_RS26615	dld2//I	FAD-binding oxidoreductase CDS//hypothetical protein CDS	1	0	0	0	0	0	C//Biotin carboxylase	COG0277 FAD FMN-containing dehydrogenases//
5931288	5931496	209	++	AT699_RS26750//AT699_RS26755	E//ydgA	M81 family metallopeptidase CDS//DUF945 family protein CDS	1	0	0	0	0	0	Involved in peptidolytic degradation of cyclic heptapeptide hepatotoxin microcystin (MC)//S	//Putative bacterial sensory transduction regulator
5947581	5947693	113	-+	AT699_RS26795//AT699_RS26800	//K	hypothetical protein CDS//GNAT family N-acetyltransferase CDS	1	0	0	0	0	0	//GNAT family acetyltransferase	//
5993903	5994022	120	--	AT699_RS26995//AT699_RS27000	K//C	LysR family transcriptional regulator CDS//c-type cytochrome CDS	1	0	0	0	0	0	LysR substrate binding domain//Cytochrome C oxidase, cbb3-type, subunit III	//
5997222	5997453	232	--	AT699_RS27010//AT699_RS27015	gstch3//hutH	glutathione S-transferase N-terminal domain-containing protein CDS//aromatic amino acid lyase CDS	1	0	0	0	0	0	O//E	Belongs to the GST superfamily//Phenylalanine and histidine ammonia-lyase family protein
6021657	6021908	252	--	AT699_RS27110//AT699_RS27115	T//K	HAMP domain-containing protein CDS//LuxR family transcriptional regulator CDS	1	0	0	0	0	0	PhoQ Sensor//helix_turn_helix, Lux Regulon	//
6028111	6028272	162	++	AT699_RS27145//AT699_RS27150	maiA//EGP	maiA CDS//MHS family MFS transporter CDS	1	0	0	0	0	0	O//Major facilitator Superfamily	Maleylacetoacetate isomerase//
6105884	6106024	141	--	AT699_RS27495//AT699_RS27500	K//S	LysR family transcriptional regulator CDS//tail assembly protein CDS	1	0	0	0	0	0	Transcriptional regulator//Bacteriophage lambda tail assembly protein I	//
6212331	6212492	162	+-	AT699_RS27970//AT699_RS27975	//S	hypothetical protein CDS//DUF3100 domain-containing protein CDS	1	0	0	0	0	0	//Protein of unknown function (DUF3100)	//
6426235	6426364	130	-+	AT699_RS28960//AT699_RS28965	sun//E	rsmB CDS//LysE family translocator CDS	1	0	0	0	0	0	J//LysE type translocator	Specifically methylates the cytosine at position 967 (m5C967) of 16S rRNA//
6449958	6450117	160	+-	AT699_RS29070//AT699_RS29075	ilvA//M	ilvA CDS//porin CDS	1	0	0	0	0	0	E//Outer membrane protein (porin)	Catalyzes the anaerobic formation of alpha-ketobutyrate and ammonia from threonine in a two-step reaction. The first step involved a dehydration of threonine and a production of enamine intermediates (aminocrotonate), which tautomerizes to its imine form (iminobutyrate). Both intermediates are unstable and short- lived. The second step is the nonenzymatic hydrolysis of the enamine imine intermedi…
6595717	6595865	149	-+	AT699_RS29725//AT699_RS29730	lipA//K	lipA CDS//substrate-binding domain-containing protein CDS	1	0	0	0	0	0	H//Periplasmic binding protein-like domain	Catalyzes the radical-mediated insertion of two sulfur atoms into the C-6 and C-8 positions of the octanoyl moiety bound to the lipoyl domains of lipoate-dependent enzymes, thereby converting the octanoylated domains into lipoylated derivatives//
6599374	6599505	132	--	AT699_RS29750//AT699_RS29755	dat//dacC	D-amino acid aminotransferase CDS//D-alanyl-D-alanine carboxypeptidase CDS	1	0	0	0	0	0	EH//M	Branched-chain amino acid aminotransferase 4-amino-4-deoxychorismate lyase//Belongs to the peptidase S11 family
5522976	5523126	151	++	AT699_RS24925//AT699_RS24930	IQ//G	SDR family oxidoreductase CDS//DUF1800 domain-containing protein CDS	1	0	0	0	0	0	Dehydrogenases with different specificities (related to short-chain alcohol dehydrogenases)//Protein of unknown function (DUF1800)	//
398242	398439	198	+-	AT699_RS01855//AT699_RS01860	serA2//ttcA	D-2-hydroxyacid dehydrogenase family protein CDS//ttcA CDS	0	0	0	1	0	0	C//J	Belongs to the D-isomer specific 2-hydroxyacid dehydrogenase family//Catalyzes the ATP-dependent 2-thiolation of cytidine in position 32 of tRNA, to form 2-thiocytidine (s(2)C32). The sulfur atoms are provided by the cysteine cysteine desulfurase (IscS) system
2574258	2574483	226	++	AT699_RS11620//AT699_RS11625	K//speG	LysR family transcriptional regulator CDS//speG CDS	0	0	0	1	0	0	Transcriptional regulator//J	//COG1670 Acetyltransferases, including N-acetylases of ribosomal proteins
5292404	5292729	326	--	AT699_RS23820//AT699_RS23825	pstS//ppk	pstS CDS//ppk1 CDS	0	0	0	1	0	0	P//H	Part of the ABC transporter complex PstSACB involved in phosphate import//Catalyzes the reversible transfer of the terminal phosphate of ATP to form a long-chain polyphosphate (polyP)
4230397	4230519	123	++	AT699_RS19085//AT699_RS19090	yheS_1//K	ATP-binding cassette domain-containing protein CDS//RNA polymerase sigma factor CDS	0	2	0	0	0	0	S//Belongs to the sigma-70 factor family. ECF subfamily	ABC transporter//
2495996	2496188	193	--	AT699_RS11265//AT699_RS11270	S//K	tripartite tricarboxylate transporter substrate binding protein CDS//LysR family transcriptional regulator CDS	0	1	0	0	0	0	Tripartite tricarboxylate transporter family receptor//Transcriptional regulator	//
228529	228881	353	--	AT699_RS01085//AT699_RS01090	gltB//L	glutamate synthase subunit alpha CDS//hypothetical protein CDS	0	1	0	0	0	0	E//Transposase	glutamate synthase//
1584225	1584283	59	++	AT699_RS07175//AT699_RS07180	rpmF//plsX	rpmF CDS//plsX CDS	0	1	0	0	0	0	J//I	Belongs to the bacterial ribosomal protein bL32 family//Catalyzes the reversible formation of acyl-phosphate (acyl-PO(4)) from acyl- acyl-carrier-protein (acyl-ACP). This enzyme utilizes acyl-ACP as fatty acyl donor, but not acyl-CoA
1809404	1809615	212	++	AT699_RS08105//AT699_RS08110	cysN//splB	sulfate adenylyltransferase CDS//PA0069 family radical SAM protein CDS	0	1	0	0	0	0	H//L	Belongs to the TRAFAC class translation factor GTPase superfamily. Classic translation factor GTPase family. CysN NodQ subfamily//Elongator protein 3, MiaB family, Radical SAM
2845588	2846138	551	-+	AT699_RS12895//AT699_RS12900	S//mrpA	tripartite tricarboxylate transporter substrate binding protein BugE CDS//monovalent cation/H+ antiporter subunit A CDS	0	1	0	0	0	0	protein conserved in bacteria//CP	//Subunit A of antiporter complex involved in resistance to high concentrations of Na , K , Li and or alkali
5351135	5352222	1088	-+	AT699_RS24055//AT699_RS31225	I//pbpG	enoyl-CoA hydratase/isomerase family protein CDS//pbpG CDS	0	1	0	0	0	0	enoyl-CoA hydratase carnithine racemase//M	//Belongs to the peptidase S11 family
5469614	5469728	115	++	AT699_RS24640//AT699_RS24645	yajC//secD	yajC CDS//secD CDS	0	1	0	0	0	0	U//U	Preprotein translocase subunit YajC//Part of the Sec protein translocase complex. Interacts with the SecYEG preprotein conducting channel. SecDF uses the proton motive force (PMF) to complete protein translocation after the ATP-dependent function of SecA
4255860	4256015	156	++	AT699_RS19170//AT699_RS19175	lspA//coaBC	lspA CDS//coaBC CDS	0	0	0	0	0	0	MU//H	This protein specifically catalyzes the removal of signal peptides from prolipoproteins//Catalyzes two steps in the biosynthesis of coenzyme A. In the first step cysteine is conjugated to 4'-phosphopantothenate to form 4-phosphopantothenoylcysteine, in the latter compound is decarboxylated to form 4'-phosphopantotheine
4887400	4887598	199	--	AT699_RS21880//AT699_RS21885	lysC//tilS	aspartate kinase CDS//tilS CDS	0	0	0	0	0	0	E//J	Belongs to the aspartokinase family//Ligates lysine onto the cytidine present at position 34 of the AUA codon-specific tRNA(Ile) that contains the anticodon CAU, in an ATP-dependent manner. Cytidine is converted to lysidine, thus changing the amino acid specificity of the tRNA from methionine to isoleucine
5747278	5747364	87	--	AT699_RS25985//AT699_RS25990	lig//MA20_22065	ATP-dependent DNA ligase CDS//ligase-associated DNA damage response exonuclease CDS	0	0	0	0	0	0	L//J	DNA ligase//Exonuclease of the beta-lactamase fold involved in RNA processing
881360	881589	230	++	AT699_RS04095//AT699_RS04100	grp//chaC	Lrp/AsnC family transcriptional regulator CDS//gamma-glutamylcyclotransferase CDS	0	0	0	0	0	0	K//P	transcriptional//Catalyzes the cleavage of glutathione into 5-oxo-L- proline and a Cys-Gly dipeptide. Acts specifically on glutathione, but not on other gamma-glutamyl peptides
903550	903665	116	--	AT699_RS04195//AT699_RS04200	//tap	hypothetical protein CDS//Tar ligand binding domain-containing protein CDS	0	0	0	0	0	0	//NT	//methyl-accepting chemotaxis protein
4002423	4002605	183	+-	AT699_RS17945//AT699_RS17950	G//greB	DctP family TRAP transporter solute-binding subunit CDS//greB CDS	0	0	0	0	0	0	TRAP transporter solute receptor subunit DctP family protein 5//K	//Necessary for efficient RNA polymerase transcription elongation past template-encoded arresting sites. The arresting sites in DNA have the property of trapping a certain fraction of elongating RNA polymerases that pass through, resulting in locked ternary complexes. Cleavage of the nascent transcript by cleavage factors such as GreA or GreB allows the resumption of elongation from the new 3'ter…
4257213	4257318	106	+-	AT699_RS19175//AT699_RS19180	coaBC//S	coaBC CDS//tripartite tricarboxylate transporter substrate binding protein CDS	0	0	0	0	0	0	H//Extra-cytoplasmic solute receptor family protein 94	Catalyzes two steps in the biosynthesis of coenzyme A. In the first step cysteine is conjugated to 4'-phosphopantothenate to form 4-phosphopantothenoylcysteine, in the latter compound is decarboxylated to form 4'-phosphopantotheine//
4896875	4897064	190	--	AT699_RS21925//AT699_RS21930	yoaE//azu	TerC family protein CDS//azu CDS	0	0	0	0	0	0	P//C	Membrane protein TerC, possibly involved in tellurium resistance//Transfers electrons from cytochrome c551 to cytochrome oxidase
627035	628204	1170	++	AT699_RS02920//AT699_RS02925	pdeA//abmA	GGDEF and EAL domain-containing protein CDS//bifunctional salicylyl-CoA 5-hydroxylase/oxidoreductase CDS	0	0	0	0	0	0	T//CH	Domain present in phytochromes and cGMP-specific phosphodiesterases.//Catalyzes the conversion of salicylyl-CoA to gentisyl-CoA
546040	546161	122	++	AT699_RS02565//AT699_RS02570	gltK//E	amino acid ABC transporter permease CDS//amino acid ABC transporter ATP-binding protein CDS	0	0	0	0	0	0	P//ABC transporter	amino acid transport//
777899	778404	506	++	AT699_RS03585//AT699_RS31390	dnaQ//	dnaQ CDS//hypothetical protein CDS	0	0	0	0	0	0	L//	DNA polymerase III is a complex, multichain enzyme responsible for most of the replicative synthesis in bacteria. The epsilon subunit contain the editing function and is a proofreading 3'-5' exonuclease//
1071377	1071866	490	+-	AT699_RS04885//AT699_RS04890	MA20_16745//	dipeptide ABC transporter ATP-binding protein CDS//hypothetical protein CDS	0	0	0	0	0	0	P//	Belongs to the ABC transporter superfamily//
1811557	1811636	80	+-	AT699_RS08115//AT699_RS08120	//EG	hypothetical protein CDS//EamA family transporter CDS	0	0	0	0	0	0	//Permeases of the drug metabolite transporter (DMT) superfamily	//
2911844	2911937	94	+-	AT699_RS13210//AT699_RS13215	E//M	ABC transporter ATP-binding protein CDS//porin CDS	0	0	0	0	0	0	ATPases associated with a variety of cellular activities//Gram-negative porin	//
4207548	4208189	642	+-	AT699_RS18960//AT699_RS18965	//	PIN domain-containing protein CDS//hypothetical protein CDS	0	0	0	0	0	0	//	//
6739495	6740139	645	--	AT699_RS30435//AT699_RS30440	rpsL//K	rpsL CDS//response regulator transcription factor CDS	0	0	0	0	0	0	J//COG0745 Response regulators consisting of a CheY-like receiver domain and a winged-helix DNA-binding domain	Interacts with and stabilizes bases of the 16S rRNA that are involved in tRNA selection in the A site and with the mRNA backbone. Located at the interface of the 30S and 50S subunits, it traverses the body of the 30S subunit contacting proteins on the other side and probably holding the rRNA structure together. The combined cluster of proteins S8, S12 and S17 appears to hold together the shoulder…
4854736	4855410	675	++	AT699_RS21730//AT699_RS21740	IQ//S	short chain dehydrogenase CDS//DUF3079 domain-containing protein CDS	0	0	0	0	0	0	(Short-chain) dehydrogenase//Protein of unknown function (DUF3079)	//
1342889	1343395	507	+-	AT699_RS06160//AT699_RS06165	lolA//yabJ_2	lolA CDS//RidA family protein CDS	0	0	0	0	0	0	M//J	Participates in the translocation of lipoproteins from the inner membrane to the outer membrane. Only forms a complex with a lipoprotein if the residue after the N-terminal Cys is not an aspartate (The Asp acts as a targeting signal to indicate that the lipoprotein should stay in the inner membrane)//translation initiation inhibitor, yjgF family
6296089	6296330	242	++	AT699_RS28385//AT699_RS28390	L//	hypothetical protein CDS//hypothetical protein CDS	0	0	0	0	0	0	DNA restriction-modification system//	//
849174	849220	47	+-	AT699_RS03965//AT699_RS03970	pyrC//uup	pyrC CDS//ATP-binding cassette domain-containing protein CDS	0	0	0	0	0	0	F//S	Catalyzes the reversible cyclization of carbamoyl aspartate to dihydroorotate//ATPase components of ABC transporters with duplicated ATPase domains
2605117	2605560	444	--	AT699_RS11730//AT699_RS11735	//gspN	TonB-dependent receptor CDS//gspN CDS	0	0	0	0	0	0	//S	//Type II secretion system (T2SS), protein N
3274268	3274649	382	--	AT699_RS14770//AT699_RS14775	aatB//MA20_36480	amino acid ABC transporter substrate-binding protein CDS//nitronate monooxygenase CDS	0	0	0	0	0	0	ET//S	ABC-type amino acid transport signal transduction systems periplasmic component domain//Nitronate monooxygenase
4132381	4132488	108	+-	AT699_RS18515//AT699_RS18520	lexA//lon	lexA CDS//lon CDS	0	0	0	0	0	0	K//O	Represses a number of genes involved in the response to DNA damage (SOS response), including recA and lexA. In the presence of single-stranded DNA, RecA interacts with LexA causing an autocatalytic cleavage which disrupts the DNA-binding part of LexA, leading to derepression of the SOS regulon and eventually DNA repair//ATP-dependent serine protease that mediates the selective degradation of muta…
4231938	4232110	173	++	AT699_RS19095//AT699_RS19100	PT//P	FecR domain-containing protein CDS//TonB-dependent receptor CDS	0	0	0	0	0	0	FecR protein//COG1629 Outer membrane receptor proteins, mostly Fe transport	//
2946925	2947561	637	+-	AT699_RS13330//AT699_RS13335	U//yafL	hemagglutinin repeat-containing protein CDS//C40 family peptidase CDS	0	0	0	0	0	0	Haemagluttinin repeat//M	//NlpC P60 family protein
3501868	3502068	201	--	AT699_RS15740//AT699_RS15745	O//E	carboxymuconolactone decarboxylase family protein CDS//M81 family metallopeptidase CDS	0	0	0	0	0	0	Antioxidant protein with alkyl hydroperoxidase activity. Required for the reduction of the AhpC active site cysteine residues and for the regeneration of the AhpC enzyme activity//Involved in peptidolytic degradation of cyclic heptapeptide hepatotoxin microcystin (MC)	//
5646132	5646252	121	+-	AT699_RS25525//AT699_RS25530	I//alx	alpha/beta hydrolase CDS//TerC family protein CDS	0	0	0	0	0	0	carboxylic ester hydrolase activity//P	//COG0861 Membrane protein TerC, possibly involved in tellurium resistance
1462	1463	2	++	AT699_RS00005//AT699_RS00010	dnaA//dnaN	dnaA CDS//DNA polymerase III subunit beta CDS	0	0	0	0	0	0	L//L	it binds specifically double-stranded DNA at a 9 bp consensus (dnaA box) 5'-TTATC CA A CA A-3'. DnaA binds to ATP and to acidic phospholipids//Confers DNA tethering and processivity to DNA polymerases and other proteins. Acts as a clamp, forming a ring around DNA (a reaction catalyzed by the clamp-loading complex) which diffuses in an ATP-independent manner freely and bidirectionally along dsDNA.…
2574	2668	95	++	AT699_RS00010//AT699_RS00015	dnaN//gyrB	DNA polymerase III subunit beta CDS//gyrB CDS	0	0	0	0	0	0	L//L	Confers DNA tethering and processivity to DNA polymerases and other proteins. Acts as a clamp, forming a ring around DNA (a reaction catalyzed by the clamp-loading complex) which diffuses in an ATP-independent manner freely and bidirectionally along dsDNA. Initially characterized for its ability to contact the catalytic subunit of DNA polymerase III (Pol III), a complex, multichain enzyme respons…
5117	5224	108	+-	AT699_RS00015//AT699_RS00020	gyrB//EGP	gyrB CDS//multidrug effflux MFS transporter CDS	0	0	0	0	0	0	L//Major facilitator Superfamily	A type II topoisomerase that negatively supercoils closed circular double-stranded (ds) DNA in an ATP-dependent manner to modulate DNA topology and maintain chromosomes in an underwound state. Negative supercoiling favors strand separation, and DNA replication, transcription, recombination and repair, all of which involve strand separation. Also able to catalyze the interconversion of other topol…
6398	6543	146	-+	AT699_RS00020//AT699_RS00025	EGP//K	multidrug effflux MFS transporter CDS//LysR family transcriptional regulator CDS	0	0	0	0	0	0	Major facilitator Superfamily//LysR substrate binding domain	//
7441	7491	51	+-	AT699_RS00025//AT699_RS00030	K//MA20_06030	LysR family transcriptional regulator CDS//LysR family transcriptional regulator CDS	0	0	0	0	0	0	LysR substrate binding domain//K	//LysR substrate binding domain
8416	8730	315	-+	AT699_RS00030//AT699_RS00035	MA20_06030//ycaC	LysR family transcriptional regulator CDS//hydrolase CDS	0	0	0	0	0	0	K//Q	LysR substrate binding domain//Isochorismatase family
9418	9532	115	++	AT699_RS00035//AT699_RS00040	ycaC//EGP	hydrolase CDS//MFS transporter CDS	0	0	0	0	0	0	Q//COG0477 Permeases of the major facilitator superfamily	Isochorismatase family//
11126	11164	39	++	AT699_RS00040//AT699_RS00045	EGP//yhhW	MFS transporter CDS//pirin family protein CDS	0	0	0	0	0	0	COG0477 Permeases of the major facilitator superfamily//S	//Belongs to the pirin family
11870	11892	23	++	AT699_RS00045//AT699_RS00050	yhhW//S	pirin family protein CDS//XapX domain-containing protein CDS	0	0	0	0	0	0	S//Protein of unknown function (DUF1427)	Belongs to the pirin family//
12154	12183	30	++	AT699_RS00050//AT699_RS00055	S//S	XapX domain-containing protein CDS//amidohydrolase CDS	0	0	0	0	0	0	Protein of unknown function (DUF1427)//amidohydrolase	//
14176	14186	11	++	AT699_RS00055//AT699_RS00060	S//S	amidohydrolase CDS//DoxX family protein CDS	0	0	0	0	0	0	amidohydrolase//DoxX	//
14643	14716	74	+-	AT699_RS00060//AT699_RS00065	S//K	DoxX family protein CDS//LysR family transcriptional regulator CDS	0	0	0	0	0	0	DoxX//Transcriptional regulator	//
15650	15820	171	-+	AT699_RS00065//AT699_RS00070	K//gltI	LysR family transcriptional regulator CDS//amino acid ABC transporter substrate-binding protein CDS	0	0	0	0	0	0	Transcriptional regulator//ET	//COG0834 ABC-type amino acid transport signal transduction systems, periplasmic component domain
16730	16833	104	++	AT699_RS00070//AT699_RS00075	gltI//gltJ	amino acid ABC transporter substrate-binding protein CDS//amino acid ABC transporter permease CDS	0	0	0	0	0	0	ET//P	COG0834 ABC-type amino acid transport signal transduction systems, periplasmic component domain//ABC transporter permease
17587	17594	8	++	AT699_RS00075//AT699_RS00080	gltJ//gltK	amino acid ABC transporter permease CDS//ABC transporter permease subunit CDS	0	0	0	0	0	0	P//P	ABC transporter permease//With GltJLPS and GadC for glutamate and GltJLP, DctA and DcuAB for aspartate is involved in the transport of glutamate and aspartate
18285	18335	51	++	AT699_RS00080//AT699_RS00085	gltK//E	ABC transporter permease subunit CDS//amino acid ABC transporter ATP-binding protein CDS	0	0	0	0	0	0	P//COG1126 ABC-type polar amino acid transport system, ATPase component	With GltJLPS and GadC for glutamate and GltJLP, DctA and DcuAB for aspartate is involved in the transport of glutamate and aspartate//
19071	19075	5	++	AT699_RS00085//AT699_RS00090	E//E	amino acid ABC transporter ATP-binding protein CDS//aminotransferase class I/II-fold pyridoxal phosphate-dependent enzyme CDS	0	0	0	0	0	0	COG1126 ABC-type polar amino acid transport system, ATPase component//Threonine aldolase	//
20135	20174	40	++	AT699_RS00090//AT699_RS00095	E//eamA	aminotransferase class I/II-fold pyridoxal phosphate-dependent enzyme CDS//EamA family transporter CDS	0	0	0	0	0	0	Threonine aldolase//EG	//Permeases of the drug metabolite transporter (DMT) superfamily
21081	21176	96	+-	AT699_RS00095//AT699_RS00100	eamA//acyP	EamA family transporter CDS//acylphosphatase CDS	0	0	0	0	0	0	EG//C	Permeases of the drug metabolite transporter (DMT) superfamily//Belongs to the acylphosphatase family
21462	21622	161	-+	AT699_RS00100//AT699_RS00105	acyP//Q	acylphosphatase CDS//phytanoyl-CoA dioxygenase family protein CDS	0	0	0	0	0	0	C//COG5285 Protein involved in biosynthesis of mitomycin antibiotics polyketide fumonisin	Belongs to the acylphosphatase family//
22520	22728	209	++	AT699_RS00105//AT699_RS00110	Q//lldD	phytanoyl-CoA dioxygenase family protein CDS//alpha-hydroxy-acid oxidizing protein CDS	0	0	0	0	0	0	COG5285 Protein involved in biosynthesis of mitomycin antibiotics polyketide fumonisin//C	//functions in aerobic respiration and also has a role in anaerobic nitrate respiration
23893	24350	458	+-	AT699_RS00110//AT699_RS00115	lldD//IV02_25075	alpha-hydroxy-acid oxidizing protein CDS//IclR family transcriptional regulator CDS	0	0	0	0	0	0	C//K	functions in aerobic respiration and also has a role in anaerobic nitrate respiration//Transcriptional regulator
25194	25390	197	-+	AT699_RS00115//AT699_RS00120	IV02_25075//P	IclR family transcriptional regulator CDS//ABC transporter ATP-binding protein CDS	0	0	0	0	0	0	K//Belongs to the ABC transporter superfamily	Transcriptional regulator//
26462	26462	1	++	AT699_RS00120//AT699_RS00125	P//potB_1	ABC transporter ATP-binding protein CDS//ABC transporter permease CDS	0	0	0	0	0	0	Belongs to the ABC transporter superfamily//U	//COG1176 ABC-type spermidine putrescine transport system, permease component I
27351	27365	15	++	AT699_RS00125//AT699_RS00130	potB_1//IV02_25090	ABC transporter permease CDS//ABC transporter permease CDS	0	0	0	0	0	0	U//E	COG1176 ABC-type spermidine putrescine transport system, permease component I//COG1177 ABC-type spermidine putrescine transport system, permease component II
28161	28197	37	++	AT699_RS00130//AT699_RS00135	IV02_25090//C	ABC transporter permease CDS//(2Fe-2S)-binding protein CDS	0	0	0	0	0	0	E//2Fe-2S iron-sulfur cluster binding domain	COG1177 ABC-type spermidine putrescine transport system, permease component II//
32137	32226	90	++	AT699_RS00150//AT699_RS00155	P//ghrA_1	ABC transporter substrate-binding protein CDS//glyoxylate/hydroxypyruvate reductase A CDS	0	0	0	0	0	0	COG0687 Spermidine putrescine-binding periplasmic protein//C	//D-isomer specific 2-hydroxyacid dehydrogenase, NAD binding domain
33166	33540	375	++	AT699_RS00155//AT699_RS00160	ghrA_1//tetD	glyoxylate/hydroxypyruvate reductase A CDS//AraC family transcriptional regulator CDS	0	0	0	0	0	0	C//K	D-isomer specific 2-hydroxyacid dehydrogenase, NAD binding domain//COG2207 AraC-type DNA-binding domain-containing proteins
35330	35450	121	-+	AT699_RS00165//AT699_RS00170	syrM1//S	LysR family transcriptional regulator CDS//tripartite tricarboxylate transporter substrate binding protein CDS	0	0	0	0	0	0	K//protein conserved in bacteria	LysR substrate binding domain//
36495	36534	40	++	AT699_RS00170//AT699_RS00175	S//oplaH	tripartite tricarboxylate transporter substrate binding protein CDS//hydantoinase/oxoprolinase family protein CDS	0	0	0	0	0	0	protein conserved in bacteria//EQ	//Hydantoinase/oxoprolinase N-terminal region
41100	41330	231	-+	AT699_RS00185//AT699_RS00190	K//MA20_04265	GntR family transcriptional regulator CDS//ABC transporter substrate-binding protein CDS	0	0	0	0	0	0	transcriptional//P	//COG0687 Spermidine putrescine-binding periplasmic protein
42363	42418	56	++	AT699_RS00190//AT699_RS00195	MA20_04265//MA20_04260	ABC transporter substrate-binding protein CDS//ABC transporter ATP-binding protein CDS	0	0	0	0	0	0	P//P	COG0687 Spermidine putrescine-binding periplasmic protein//Part of the ABC transporter complex PotABCD involved in spermidine putrescine import. Responsible for energy coupling to the transport system
44338	44338	1	++	AT699_RS00200//AT699_RS00205	MA20_04255//MA20_04250	ABC transporter permease CDS//ABC transporter permease CDS	0	0	0	0	0	0	E//E	COG1176 ABC-type spermidine putrescine transport system, permease component I//ABC transporter permease
48031	48039	9	++	AT699_RS00220//AT699_RS00225	ooxA//soxB	FAD-dependent oxidoreductase CDS//FAD-binding oxidoreductase CDS	0	0	0	0	0	0	C//E	BFD-like [2Fe-2S] binding domain//FAD dependent oxidoreductase
49587	49600	14	+-	AT699_RS00230//AT699_RS00235	yabJ_3//codA	RidA family protein CDS//amidohydrolase family protein CDS	0	0	0	0	0	0	J//F	Endoribonuclease L-PSP//Cytosine deaminase
50882	50897	16	--	AT699_RS00235//AT699_RS00240	codA//rbsC-2	amidohydrolase family protein CDS//ABC transporter permease CDS	0	0	0	0	0	0	F//U	Cytosine deaminase//Belongs to the binding-protein-dependent transport system permease family
51849	51858	10	--	AT699_RS00240//AT699_RS00245	rbsC-2//U	ABC transporter permease CDS//ABC transporter permease CDS	0	0	0	0	0	0	U//Belongs to the binding-protein-dependent transport system permease family	Belongs to the binding-protein-dependent transport system permease family//
52933	52963	31	--	AT699_RS00245//AT699_RS00250	U//rbsA4	ABC transporter permease CDS//ABC transporter ATP-binding protein CDS	0	0	0	0	0	0	Belongs to the binding-protein-dependent transport system permease family//S	//ATPases associated with a variety of cellular activities
55522	55972	451	-+	AT699_RS00255//AT699_RS00260	S//dedA_2	BMP family protein CDS//VTT domain-containing protein CDS	0	0	0	0	0	0	ABC-type transport system, periplasmic component surface lipoprotein//P	//membrane-associated protein
56888	57012	125	++	AT699_RS00260//AT699_RS00265	dedA_2//panE	VTT domain-containing protein CDS//panE CDS	0	0	0	0	0	0	P//H	membrane-associated protein//Catalyzes the NADPH-dependent reduction of ketopantoate into pantoic acid
57940	58105	166	++	AT699_RS00265//AT699_RS00270	panE//MA20_08400	panE CDS//NAD(P)-dependent oxidoreductase CDS	0	0	0	0	0	0	H//S	Catalyzes the NADPH-dependent reduction of ketopantoate into pantoic acid//NADH-flavin reductase
58718	58874	157	++	AT699_RS00270//AT699_RS00275	MA20_08400//S	NAD(P)-dependent oxidoreductase CDS//nuclear transport factor 2 family protein CDS	0	0	0	0	0	0	S//polyketide cyclase	NADH-flavin reductase//
59328	59339	12	++	AT699_RS00275//AT699_RS00280	S//yddH	nuclear transport factor 2 family protein CDS//flavin reductase family protein CDS	0	0	0	0	0	0	polyketide cyclase//S	//COG1853 Conserved protein domain typically associated with flavoprotein oxygenases, DIM6 NTAB family
59910	59913	4	++	AT699_RS00280//AT699_RS00285	yddH//F	flavin reductase family protein CDS//nucleoside 2-deoxyribosyltransferase CDS	0	0	0	0	0	0	S//Nucleoside 2-deoxyribosyltransferase	COG1853 Conserved protein domain typically associated with flavoprotein oxygenases, DIM6 NTAB family//
60412	60454	43	+-	AT699_RS00285//AT699_RS00290	F//K	nucleoside 2-deoxyribosyltransferase CDS//TetR family transcriptional regulator CDS	0	0	0	0	0	0	Nucleoside 2-deoxyribosyltransferase//Transcriptional regulator	//
61133	61283	151	-+	AT699_RS00290//AT699_RS00295	K//EGP	TetR family transcriptional regulator CDS//arabinose transporter CDS	0	0	0	0	0	0	Transcriptional regulator//Major facilitator Superfamily	//
62493	62549	57	+-	AT699_RS00295//AT699_RS00300	EGP//ribB	arabinose transporter CDS//3,4-dihydroxy-2-butanone-4-phosphate synthase CDS	0	0	0	0	0	0	Major facilitator Superfamily//H	//Catalyzes the conversion of D-ribulose 5-phosphate to formate and 3,4-dihydroxy-2-butanone 4-phosphate
63270	64045	776	--	AT699_RS00300//AT699_RS00305	ribB//S	3,4-dihydroxy-2-butanone-4-phosphate synthase CDS//SET domain-containing protein-lysine N-methyltransferase CDS	0	0	0	0	0	0	H//SET (Su(var)3-9, Enhancer-of-zeste, Trithorax) domain	Catalyzes the conversion of D-ribulose 5-phosphate to formate and 3,4-dihydroxy-2-butanone 4-phosphate//
64574	64681	108	-+	AT699_RS00305//AT699_RS00310	S//yneE	SET domain-containing protein-lysine N-methyltransferase CDS//membrane protein CDS	0	0	0	0	0	0	SET (Su(var)3-9, Enhancer-of-zeste, Trithorax) domain//S	//Bestrophin, RFP-TM, chloride channel
65603	65633	31	+-	AT699_RS00310//AT699_RS00315	yneE//lrp_6	membrane protein CDS//Lrp/AsnC family transcriptional regulator CDS	0	0	0	0	0	0	S//K	Bestrophin, RFP-TM, chloride channel//transcriptional
66105	66206	102	-+	AT699_RS00315//AT699_RS00320	lrp_6//ilvI	Lrp/AsnC family transcriptional regulator CDS//ilvB CDS	0	0	0	0	0	0	K//H	transcriptional//Acetolactate synthase
68019	68123	105	+-	AT699_RS00320//AT699_RS00325	ilvI//IQ	ilvB CDS//SDR family oxidoreductase CDS	0	0	0	0	0	0	H//gluconate 5-dehydrogenase	Acetolactate synthase//
68907	68920	14	--	AT699_RS00325//AT699_RS00330	IQ//ssuC_1	SDR family oxidoreductase CDS//ABC transporter permease CDS	0	0	0	0	0	0	gluconate 5-dehydrogenase//P	//COG0600 ABC-type nitrate sulfonate bicarbonate transport system, permease component
69776	69782	7	--	AT699_RS00330//AT699_RS00335	ssuC_1//ssuB_1	ABC transporter permease CDS//ABC transporter ATP-binding protein CDS	0	0	0	0	0	0	P//P	COG0600 ABC-type nitrate sulfonate bicarbonate transport system, permease component//Nitrate transport ATP-binding protein NrtC domain-containing protein 1
71612	71744	133	--	AT699_RS00340//AT699_RS00345	P//topB	ABC transporter substrate-binding protein CDS//DNA topoisomerase III CDS	0	0	0	0	0	0	COG0715 ABC-type nitrate sulfonate bicarbonate transport systems, periplasmic components//L	//DNA topoisomerase iii
74373	74434	62	-+	AT699_RS00345//AT699_RS00350	topB//S	DNA topoisomerase III CDS//GDYXXLXY domain-containing protein CDS	0	0	0	0	0	0	L//GDYXXLXY protein	DNA topoisomerase iii//
77093	77113	21	+-	AT699_RS00350//AT699_RS00355	S//gluQ	GDYXXLXY domain-containing protein CDS//tRNA glutamyl-Q(34) synthetase GluQRS CDS	0	0	0	0	0	0	GDYXXLXY protein//J	//Catalyzes the tRNA-independent activation of glutamate in presence of ATP and the subsequent transfer of glutamate onto a tRNA(Asp). Glutamate is transferred on the 2-amino-5-(4,5- dihydroxy-2-cyclopenten-1-yl) moiety of the queuosine in the wobble position of the QUC anticodon
77996	78094	99	--	AT699_RS00355//AT699_RS00360	gluQ//smg	tRNA glutamyl-Q(34) synthetase GluQRS CDS//DUF494 domain-containing protein CDS	0	0	0	0	0	0	J//S	Catalyzes the tRNA-independent activation of glutamate in presence of ATP and the subsequent transfer of glutamate onto a tRNA(Asp). Glutamate is transferred on the 2-amino-5-(4,5- dihydroxy-2-cyclopenten-1-yl) moiety of the queuosine in the wobble position of the QUC anticodon//Belongs to the Smg family
78554	78788	235	--	AT699_RS00360//AT699_RS00365	smg//S	DUF494 domain-containing protein CDS//TRAP transporter permease CDS	0	0	0	0	0	0	S//Transporter	Belongs to the Smg family//
80814	80916	103	--	AT699_RS00365//AT699_RS00370	S//bcsP31	TRAP transporter permease CDS//TAXI family TRAP transporter solute-binding subunit CDS	0	0	0	0	0	0	Transporter//S	//NMT1-like family
81880	82077	198	-+	AT699_RS00370//AT699_RS00375	bcsP31//dhaa	TAXI family TRAP transporter solute-binding subunit CDS//DSD1 family PLP-dependent enzyme CDS	0	0	0	0	0	0	S//E	NMT1-like family//Putative serine dehydratase domain
84609	84651	43	+-	AT699_RS00380//AT699_RS00385	//glnQ_2	hypothetical protein CDS//amino acid ABC transporter ATP-binding protein CDS	0	0	0	0	0	0	//E	//COG1126 ABC-type polar amino acid transport system, ATPase component
86692	86719	28	--	AT699_RS00395//AT699_RS00400	P//ET	amino acid ABC transporter permease CDS//transporter substrate-binding domain-containing protein CDS	0	0	0	0	0	0	COG0765 ABC-type amino acid transport system, permease component//COG0834 ABC-type amino acid transport signal transduction systems, periplasmic component domain	//
87503	87888	386	-+	AT699_RS00400//AT699_RS00405	ET//yegP	transporter substrate-binding domain-containing protein CDS//YegP family protein CDS	0	0	0	0	0	0	COG0834 ABC-type amino acid transport signal transduction systems, periplasmic component domain//S	//Domain of unknown function (DUF1508)
88219	88382	164	+-	AT699_RS00405//AT699_RS00410	yegP//S	YegP family protein CDS//tripartite tricarboxylate transporter substrate binding protein CDS	0	0	0	0	0	0	S//protein conserved in bacteria	Domain of unknown function (DUF1508)//
89349	89561	213	-+	AT699_RS00410//AT699_RS00415	S//argD	tripartite tricarboxylate transporter substrate binding protein CDS//acetylornithine transaminase CDS	0	0	0	0	0	0	protein conserved in bacteria//E	//Catalyzes the formation of N-acetyl-l-glutamate 5-semialdehyde from 2-oxoglutarate and N(2)-acetyl-L-ornithine
90756	91038	283	+-	AT699_RS00415//AT699_RS31380	argD//	acetylornithine transaminase CDS//hypothetical protein CDS	0	0	0	0	0	0	E//	Catalyzes the formation of N-acetyl-l-glutamate 5-semialdehyde from 2-oxoglutarate and N(2)-acetyl-L-ornithine//
91420	91450	31	--	AT699_RS31380//AT699_RS30765	//S	hypothetical protein CDS//ATP-binding protein CDS	0	0	0	0	0	0	//AAA ATPase domain	//
92741	93525	785	-+	AT699_RS30765//AT699_RS00420	S//	ATP-binding protein CDS//hypothetical protein CDS	0	0	0	0	0	0	AAA ATPase domain//	//
93859	93952	94	+-	AT699_RS00420//AT699_RS00425	//K	hypothetical protein CDS//helix-turn-helix domain-containing protein CDS	0	0	0	0	0	0	//Transcriptional regulator containing an amidase domain and an AraC-type DNA-binding HTH domain	//
94910	95047	138	-+	AT699_RS00425//AT699_RS00430	K//EGP	helix-turn-helix domain-containing protein CDS//DUF3817 domain-containing protein CDS	0	0	0	0	0	0	Transcriptional regulator containing an amidase domain and an AraC-type DNA-binding HTH domain//Major facilitator Superfamily	//
95360	95362	3	++	AT699_RS00430//AT699_RS00435	EGP//S	DUF3817 domain-containing protein CDS//DUF2269 family protein CDS	0	0	0	0	0	0	Major facilitator Superfamily//membrane	//
95792	95942	151	++	AT699_RS00435//AT699_RS00440	S//G	DUF2269 family protein CDS//hypothetical protein CDS	0	0	0	0	0	0	membrane//Cytotoxic translational repressor of toxin-antitoxin stability system	//
96369	96398	30	+-	AT699_RS00440//AT699_RS00445	G//E	hypothetical protein CDS//bleomycin resistance family protein CDS	0	0	0	0	0	0	Cytotoxic translational repressor of toxin-antitoxin stability system//lactoylglutathione lyase activity	//
96768	96857	90	-+	AT699_RS00445//AT699_RS00450	E//S	bleomycin resistance family protein CDS//DUF1232 domain-containing protein CDS	0	0	0	0	0	0	lactoylglutathione lyase activity//Protein of unknown function (DUF1232)	//
97245	97257	13	+-	AT699_RS00450//AT699_RS00455	S//	DUF1232 domain-containing protein CDS//hypothetical protein CDS	0	0	0	0	0	0	Protein of unknown function (DUF1232)//	//
97960	97971	12	--	AT699_RS00455//AT699_RS00460	//E	hypothetical protein CDS//LysE family translocator CDS	0	0	0	0	0	0	//Lysine exporter protein LysE YggA	//
98605	98636	32	--	AT699_RS00460//AT699_RS00465	E//S	LysE family translocator CDS//DUF4189 domain-containing protein CDS	0	0	0	0	0	0	Lysine exporter protein LysE YggA//Domain of unknown function (DUF4189)	//
99162	99169	8	--	AT699_RS00465//AT699_RS00470	S//Q	DUF4189 domain-containing protein CDS//cysteine hydrolase CDS	0	0	0	0	0	0	Domain of unknown function (DUF4189)//Isochorismatase family	//
99761	99878	118	--	AT699_RS00470//AT699_RS00475	Q//	cysteine hydrolase CDS//hypothetical protein CDS	0	0	0	0	0	0	Isochorismatase family//	//
100830	100923	94	--	AT699_RS00475//AT699_RS00480	//lutR_4	hypothetical protein CDS//FadR family transcriptional regulator CDS	0	0	0	0	0	0	//K	//FCD domain
101656	101877	222	-+	AT699_RS00480//AT699_RS00485	lutR_4//EGP	FadR family transcriptional regulator CDS//MFS transporter CDS	0	0	0	0	0	0	K//major facilitator superfamily	FCD domain//
103270	103459	190	+-	AT699_RS00485//AT699_RS00490	EGP//P	MFS transporter CDS//TonB-dependent siderophore receptor CDS	0	0	0	0	0	0	major facilitator superfamily//Outer membrane receptor for ferric coprogen and ferric-rhodotorulic acid	//
105743	105986	244	--	AT699_RS00490//AT699_RS00495	P//PT	TonB-dependent siderophore receptor CDS//FecR domain-containing protein CDS	0	0	0	0	0	0	Outer membrane receptor for ferric coprogen and ferric-rhodotorulic acid//Fe2 -dicitrate sensor, membrane component	//
107555	107725	171	--	AT699_RS00500//AT699_RS00505	fecI_1//IQ	RNA polymerase sigma factor CDS//acyl-CoA synthetase CDS	0	0	0	0	0	0	K//COG0318 Acyl-CoA synthetases (AMP-forming) AMP-acid ligases II	ECF sigma factor//
109379	109387	9	--	AT699_RS00505//AT699_RS00510	IQ//S	acyl-CoA synthetase CDS//phosphotransferase family protein CDS	0	0	0	0	0	0	COG0318 Acyl-CoA synthetases (AMP-forming) AMP-acid ligases II//Aminoglycoside phosphotransferase	//
111676	111703	28	--	AT699_RS00515//AT699_RS00520	C//IQ	acyl-CoA dehydrogenase family protein CDS//SDR family oxidoreductase CDS	0	0	0	0	0	0	Acyl-CoA dehydrogenase, C-terminal domain//KR domain	//
112466	112498	33	--	AT699_RS00520//AT699_RS00525	IQ//C	SDR family oxidoreductase CDS//acetate--CoA ligase family protein CDS	0	0	0	0	0	0	KR domain//CoA binding domain	//
114647	114682	36	--	AT699_RS00525//AT699_RS00530	C//	acetate--CoA ligase family protein CDS//tripartite tricarboxylate transporter substrate binding protein CDS	0	0	0	0	0	0	CoA binding domain//	//
115659	115719	61	--	AT699_RS00530//AT699_RS00535	//S	tripartite tricarboxylate transporter substrate binding protein CDS//OB-fold domain-containing protein CDS	0	0	0	0	0	0	//DUF35 OB-fold domain, acyl-CoA-associated	//
117970	118094	125	--	AT699_RS00545//AT699_RS00550	K//entS	helix-turn-helix domain-containing protein CDS//MFS transporter CDS	0	0	0	0	0	0	Transcriptional regulator//EGP	//COG0477 Permeases of the major facilitator superfamily
119328	119448	121	--	AT699_RS00550//AT699_RS00555	entS//S	MFS transporter CDS//VOC family protein CDS	0	0	0	0	0	0	EGP//Glyoxalase-like domain	COG0477 Permeases of the major facilitator superfamily//
119860	119929	70	--	AT699_RS00555//AT699_RS00560	S//K	VOC family protein CDS//helix-turn-helix transcriptional regulator CDS	0	0	0	0	0	0	Glyoxalase-like domain//helix_turn_helix, arabinose operon control protein	//
120728	120785	58	--	AT699_RS00560//AT699_RS00565	K//mccA	helix-turn-helix transcriptional regulator CDS//acetyl/propionyl/methylcrotonyl-CoA carboxylase subunit alpha CDS	0	0	0	0	0	0	helix_turn_helix, arabinose operon control protein//I	//carboxylase
122802	122982	181	--	AT699_RS00565//AT699_RS00570	mccA//accD1	acetyl/propionyl/methylcrotonyl-CoA carboxylase subunit alpha CDS//methylcrotonoyl-CoA carboxylase CDS	0	0	0	0	0	0	I//I	carboxylase//Acetyl-CoA carboxylase, carboxyltransferase component (subunits alpha and beta)
124591	124879	289	--	AT699_RS00570//AT699_RS00575	accD1//atoB	methylcrotonoyl-CoA carboxylase CDS//acetyl-CoA C-acetyltransferase CDS	0	0	0	0	0	0	I//I	Acetyl-CoA carboxylase, carboxyltransferase component (subunits alpha and beta)//Catalyzes the synthesis of acetoacetyl coenzyme A from two molecules of acetyl coenzyme A. It can also act as a thiolase, catalyzing the reverse reaction and generating two-carbon units from the four-carbon product of fatty acid oxidation
126062	126094	33	--	AT699_RS00575//AT699_RS00580	atoB//aceK	acetyl-CoA C-acetyltransferase CDS//aceK CDS	0	0	0	0	0	0	I//F	Catalyzes the synthesis of acetoacetyl coenzyme A from two molecules of acetyl coenzyme A. It can also act as a thiolase, catalyzing the reverse reaction and generating two-carbon units from the four-carbon product of fatty acid oxidation//Bifunctional enzyme which can phosphorylate or dephosphorylate isocitrate dehydrogenase (IDH) on a specific serine residue. This is a regulatory mechanism whic…
127961	127977	17	--	AT699_RS00580//AT699_RS00585	aceK//ivd	aceK CDS//isovaleryl-CoA dehydrogenase CDS	0	0	0	0	0	0	F//I	Bifunctional enzyme which can phosphorylate or dephosphorylate isocitrate dehydrogenase (IDH) on a specific serine residue. This is a regulatory mechanism which enables bacteria to bypass the Krebs cycle via the glyoxylate shunt in response to the source of carbon. When bacteria are grown on glucose, IDH is fully active and unphosphorylated, but when grown on acetate or ethanol, the activity of I…
129157	129401	245	-+	AT699_RS00585//AT699_RS00590	ivd//yxeP_3	isovaleryl-CoA dehydrogenase CDS//amidohydrolase CDS	0	0	0	0	0	0	I//S	Catalyzes the formation of 3-methylbut-2-enoyl CoA from 3-methylbutanoyl CoA//amidohydrolase
130581	130626	46	++	AT699_RS00590//AT699_RS00595	yxeP_3//S	amidohydrolase CDS//tripartite tricarboxylate transporter substrate binding protein CDS	0	0	0	0	0	0	S//Extra-cytoplasmic solute receptor family protein 3	amidohydrolase//
131599	131767	169	+-	AT699_RS00595//AT699_RS00600	S//ynfA	tripartite tricarboxylate transporter substrate binding protein CDS//YnfA family protein CDS	0	0	0	0	0	0	Extra-cytoplasmic solute receptor family protein 3//S	//UPF0060 membrane protein
132101	132110	10	--	AT699_RS00600//AT699_RS00605	ynfA//cueR	YnfA family protein CDS//MerR family DNA-binding transcriptional regulator CDS	0	0	0	0	0	0	S//K	UPF0060 membrane protein//transcriptional
132495	132567	73	-+	AT699_RS00605//AT699_RS00610	cueR//yqjP	MerR family DNA-binding transcriptional regulator CDS//MBL fold metallo-hydrolase CDS	0	0	0	0	0	0	K//S	transcriptional//Zn-dependent hydrolases including glyoxylases
133636	133737	102	+-	AT699_RS00610//AT699_RS00615	yqjP//leuE_1	MBL fold metallo-hydrolase CDS//LysE family translocator CDS	0	0	0	0	0	0	S//E	Zn-dependent hydrolases including glyoxylases//threonine efflux protein
134365	134441	77	-+	AT699_RS00615//AT699_RS00620	leuE_1//pnbA	LysE family translocator CDS//nitroreductase CDS	0	0	0	0	0	0	E//C	threonine efflux protein//Nitroreductase family protein 1
135141	135223	83	++	AT699_RS00620//AT699_RS00625	pnbA//metC	nitroreductase CDS//metC CDS	0	0	0	0	0	0	C//E	Nitroreductase family protein 1//cystathionine
136418	136421	4	+-	AT699_RS00625//AT699_RS00630	metC//S	metC CDS//Putative hydrolase/carboxylic esterase CDS	0	0	0	0	0	0	E//hydrolases or acyltransferases (alpha beta hydrolase superfamily)	cystathionine//
138572	138733	162	--	AT699_RS00635//AT699_RS00640	E//dsbA	ABC transporter substrate-binding protein CDS//thiol:disulfide interchange protein DsbA/DsbL CDS	0	0	0	0	0	0	ABC-type branched-chain amino acid transport systems periplasmic component//O	//Thiol disulfide interchange protein
139367	139452	86	--	AT699_RS00640//AT699_RS00645	dsbA//ftsN	thiol:disulfide interchange protein DsbA/DsbL CDS//SPOR domain-containing protein CDS	0	0	0	0	0	0	O//D	Thiol disulfide interchange protein//Sporulation related domain
140170	140178	9	--	AT699_RS00645//AT699_RS00650	ftsN//argS	SPOR domain-containing protein CDS//arginine--tRNA ligase CDS	0	0	0	0	0	0	D//J	Sporulation related domain//Catalyzes a two-step reaction, first charging an arginine molecule by linking its carboxyl group to the alpha-phosphate of ATP, followed by transfer of the aminoacyl-adenylate to its tRNA
142542	142621	80	++	AT699_RS00655//AT699_RS00660	S//	DUF1840 domain-containing protein CDS//hypothetical protein CDS	0	0	0	0	0	0	Domain of unknown function (DUF1840)//	//
142940	143002	63	+-	AT699_RS00660//AT699_RS00665	//ycjP_1	hypothetical protein CDS//carbohydrate ABC transporter permease CDS	0	0	0	0	0	0	//G	//ABC-type sugar transport system, permease component
144676	144688	13	--	AT699_RS00670//AT699_RS00675	ugpA_1//G	sugar ABC transporter permease CDS//ABC transporter substrate-binding protein CDS	0	0	0	0	0	0	G//ABC-type sugar transport system periplasmic component	ABC-type sugar transport systems permease components//
145985	146017	33	--	AT699_RS00675//AT699_RS00680	G//ugpC	ABC transporter substrate-binding protein CDS//ABC transporter ATP-binding protein CDS	0	0	0	0	0	0	ABC-type sugar transport system periplasmic component//P	//Belongs to the ABC transporter superfamily
147074	147195	122	--	AT699_RS00680//AT699_RS00685	ugpC//cpdA	ABC transporter ATP-binding protein CDS//phosphodiesterase CDS	0	0	0	0	0	0	P//F	Belongs to the ABC transporter superfamily//Hydrolyzes cAMP to 5'-AMP. Plays an important regulatory role in modulating the intracellular concentration of cAMP, thereby influencing cAMP-dependent processes
147994	148030	37	--	AT699_RS00685//AT699_RS00690	cpdA//cytR_1	phosphodiesterase CDS//LacI family DNA-binding transcriptional regulator CDS	0	0	0	0	0	0	F//K	Hydrolyzes cAMP to 5'-AMP. Plays an important regulatory role in modulating the intracellular concentration of cAMP, thereby influencing cAMP-dependent processes//Periplasmic binding protein and sugar binding domain of the LacI family protein 1
149045	149361	317	-+	AT699_RS00690//AT699_RS00695	cytR_1//	LacI family DNA-binding transcriptional regulator CDS//amidase CDS	0	0	0	0	0	0	K//	Periplasmic binding protein and sugar binding domain of the LacI family protein 1//
150692	150854	163	+-	AT699_RS00695//AT699_RS00700	//leuA	amidase CDS//leuA CDS	0	0	0	0	0	0	//E	//Catalyzes the condensation of the acetyl group of acetyl-CoA with 3-methyl-2-oxobutanoate (2-oxoisovalerate) to form 3-carboxy-3-hydroxy-4-methylpentanoate (2-isopropylmalate)
152565	152954	390	--	AT699_RS00700//AT699_RS00705	leuA//S	leuA CDS//tripartite tricarboxylate transporter substrate binding protein CDS	0	0	0	0	0	0	E//protein conserved in bacteria	Catalyzes the condensation of the acetyl group of acetyl-CoA with 3-methyl-2-oxobutanoate (2-oxoisovalerate) to form 3-carboxy-3-hydroxy-4-methylpentanoate (2-isopropylmalate)//
153933	154124	192	--	AT699_RS00705//AT699_RS00710	S//	tripartite tricarboxylate transporter substrate binding protein CDS//hypothetical protein CDS	0	0	0	0	0	0	protein conserved in bacteria//	//
156220	156312	93	++	AT699_RS00715//AT699_RS00720	rpoN//	rpoN CDS//hypothetical protein CDS	0	0	0	0	0	0	K//	Sigma factors are initiation factors that promote the attachment of RNA polymerase to specific initiation sites and are then released//
156520	156588	69	++	AT699_RS00720//AT699_RS00725	//S	hypothetical protein CDS//type II toxin-antitoxin system RelE/ParE family toxin CDS	0	0	0	0	0	0	//ParE toxin of type II toxin-antitoxin system, parDE	//
158236	158348	113	-+	AT699_RS00735//AT699_RS00740	K//MA20_19820	LysR family transcriptional regulator CDS//DMT family transporter CDS	0	0	0	0	0	0	Transcriptional regulator//EG	//COG0697 Permeases of the drug metabolite transporter (DMT) superfamily
159264	159687	424	++	AT699_RS00740//AT699_RS00745	MA20_19820//bfr	DMT family transporter CDS//bfr CDS	0	0	0	0	0	0	EG//P	COG0697 Permeases of the drug metabolite transporter (DMT) superfamily//Iron-storage protein
160165	160248	84	+-	AT699_RS00745//AT699_RS00750	bfr//	bfr CDS//hypothetical protein CDS	0	0	0	0	0	0	P//	Iron-storage protein//
160936	160972	37	--	AT699_RS00750//AT699_RS00755	//prfC	hypothetical protein CDS//peptide chain release factor 3 CDS	0	0	0	0	0	0	//J	//Increases the formation of ribosomal termination complexes and stimulates activities of RF-1 and RF-2. It binds guanine nucleotides and has strong preference for UGA stop codons. It may interact directly with the ribosome. The stimulation of RF- 1 and RF-2 is significantly reduced by GTP and GDP, but not by GMP
163322	163366	45	--	AT699_RS00760//AT699_RS00765	rhtB//rhlE	LysE family transporter CDS//DEAD/DEAH box helicase CDS	0	0	0	0	0	0	E//F	LysE type translocator//DEAD-box RNA helicase involved in ribosome assembly. Has RNA-dependent ATPase activity and unwinds double-stranded RNA
164873	165173	301	-+	AT699_RS00765//AT699_RS00770	rhlE//S	DEAD/DEAH box helicase CDS//YdgA family protein CDS	0	0	0	0	0	0	F//protein conserved in bacteria	DEAD-box RNA helicase involved in ribosome assembly. Has RNA-dependent ATPase activity and unwinds double-stranded RNA//
166647	166740	94	++	AT699_RS00770//AT699_RS00775	S//S	YdgA family protein CDS//YdgA family protein CDS	0	0	0	0	0	0	protein conserved in bacteria//protein conserved in bacteria	//
168238	168269	32	+-	AT699_RS00775//AT699_RS00780	S//Q	YdgA family protein CDS//amidohydrolase family protein CDS	0	0	0	0	0	0	protein conserved in bacteria//Imidazolonepropionase and related amidohydrolases	//
169479	169506	28	--	AT699_RS00780//AT699_RS00785	Q//dppD	amidohydrolase family protein CDS//ABC transporter ATP-binding protein CDS	0	0	0	0	0	0	Imidazolonepropionase and related amidohydrolases//P	//Belongs to the ABC transporter superfamily
171235	171241	7	--	AT699_RS00785//AT699_RS00790	dppD//oppC	ABC transporter ATP-binding protein CDS//ABC transporter permease CDS	0	0	0	0	0	0	P//P	Belongs to the ABC transporter superfamily//ABC-type dipeptide oligopeptide nickel transport systems, permease components
172169	172180	12	--	AT699_RS00790//AT699_RS00795	oppC//P	ABC transporter permease CDS//ABC transporter permease CDS	0	0	0	0	0	0	P//ABC-type dipeptide oligopeptide nickel transport systems, permease components	ABC-type dipeptide oligopeptide nickel transport systems, permease components//
174917	175126	210	--	AT699_RS00800//AT699_RS00805	E//S	ABC transporter substrate-binding protein CDS//GTPase/DUF3482 domain-containing protein CDS	0	0	0	0	0	0	Extracellular solute-binding protein, family 5 middle family protein//Domain of unknown function (DUF3482)	//
177921	177986	66	--	AT699_RS00810//AT699_RS00815	S//tetD	DUF2868 domain-containing protein CDS//helix-turn-helix transcriptional regulator CDS	0	0	0	0	0	0	Protein of unknown function (DUF2868)//K	//AraC-type DNA-binding domain-containing proteins
178875	179043	169	-+	AT699_RS00815//AT699_RS00820	tetD//BP3797	helix-turn-helix transcriptional regulator CDS//EamA family transporter CDS	0	0	0	0	0	0	K//EG	AraC-type DNA-binding domain-containing proteins//Permeases of the drug metabolite transporter (DMT) superfamily
179938	179964	27	+-	AT699_RS00820//AT699_RS00825	BP3797//egtE	EamA family transporter CDS//aminotransferase class V-fold PLP-dependent enzyme CDS	0	0	0	0	0	0	EG//E	Permeases of the drug metabolite transporter (DMT) superfamily//Aminotransferase, class V
181174	181220	47	--	AT699_RS00825//AT699_RS00830	egtE//J	aminotransferase class V-fold PLP-dependent enzyme CDS//RidA family protein CDS	0	0	0	0	0	0	E//translation initiation inhibitor, yjgF family	Aminotransferase, class V//
181695	181802	108	--	AT699_RS00830//AT699_RS00835	J//K	RidA family protein CDS//gcvA CDS	0	0	0	0	0	0	translation initiation inhibitor, yjgF family//Transcriptional regulator	//
182706	182765	60	--	AT699_RS00835//AT699_RS00840	K//	gcvA CDS//hypothetical protein CDS	0	0	0	0	0	0	Transcriptional regulator//	//
184979	185272	294	+-	AT699_RS00850//AT699_RS00860	gntP//	gluconate transporter CDS//hypothetical protein CDS	0	0	0	0	0	0	EG//	gluconate transporter//
185954	186228	275	--	AT699_RS00860//AT699_RS00865	//sspB	hypothetical protein CDS//ClpXP protease specificity-enhancing factor CDS	0	0	0	0	0	0	//S	//Stringent starvation protein B
186673	186684	12	--	AT699_RS00865//AT699_RS00870	sspB//sspA	ClpXP protease specificity-enhancing factor CDS//glutathione S-transferase N-terminal domain-containing protein CDS	0	0	0	0	0	0	S//O	Stringent starvation protein B//Glutathione S-transferase
187297	187449	153	--	AT699_RS00870//AT699_RS00875	sspA//petC	glutathione S-transferase N-terminal domain-containing protein CDS//cytochrome c1 CDS	0	0	0	0	0	0	O//P	Glutathione S-transferase//Cytochrome C1
188305	188328	24	--	AT699_RS00875//AT699_RS00880	petC//petB	cytochrome c1 CDS//cytochrome bc complex cytochrome b subunit CDS	0	0	0	0	0	0	P//C	Cytochrome C1//Component of the ubiquinol-cytochrome c reductase complex (complex III or cytochrome b-c1 complex), which is a respiratory chain that generates an electrochemical potential coupled to ATP synthesis
189718	189791	74	--	AT699_RS00880//AT699_RS00885	petB//petA	cytochrome bc complex cytochrome b subunit CDS//petA CDS	0	0	0	0	0	0	C//C	Component of the ubiquinol-cytochrome c reductase complex (complex III or cytochrome b-c1 complex), which is a respiratory chain that generates an electrochemical potential coupled to ATP synthesis//Component of the ubiquinol-cytochrome c reductase complex (complex III or cytochrome b-c1 complex), which is a respiratory chain that generates an electrochemical potential coupled to ATP synthesis
190434	190573	140	-+	AT699_RS00885//AT699_RS00890	petA//mscL	petA CDS//mscL CDS	0	0	0	0	0	0	C//M	Component of the ubiquinol-cytochrome c reductase complex (complex III or cytochrome b-c1 complex), which is a respiratory chain that generates an electrochemical potential coupled to ATP synthesis//Channel that opens in response to stretch forces in the membrane lipid bilayer. May participate in the regulation of osmotic pressure changes within the cell
192295	192313	19	-+	AT699_RS00895//AT699_RS00900	ybgI//degS	Nif3-like dinuclear metal center hexameric protein CDS//trypsin-like peptidase domain-containing protein CDS	0	0	0	0	0	0	S//O	NIF3 (NGG1p interacting factor 3)//Trypsin-like serine proteases typically periplasmic contain C-terminal PDZ domain
193475	193509	35	+-	AT699_RS00900//AT699_RS00905	degS//K	trypsin-like peptidase domain-containing protein CDS//helix-turn-helix transcriptional regulator CDS	0	0	0	0	0	0	O//Helix-turn-helix XRE-family like proteins	Trypsin-like serine proteases typically periplasmic contain C-terminal PDZ domain//
193900	194003	104	--	AT699_RS00905//AT699_RS00910	K//tatC	helix-turn-helix transcriptional regulator CDS//tatC CDS	0	0	0	0	0	0	Helix-turn-helix XRE-family like proteins//U	//Part of the twin-arginine translocation (Tat) system that transports large folded proteins containing a characteristic twin-arginine motif in their signal peptide across membranes. Together with TatB, TatC is part of a receptor directly interacting with Tat signal peptides
195692	195705	14	--	AT699_RS00920//AT699_RS00925	tatA//hinT	tatA CDS//histidine triad nucleotide-binding protein CDS	0	0	0	0	0	0	U//FG	Part of the twin-arginine translocation (Tat) system that transports large folded proteins containing a characteristic twin-arginine motif in their signal peptide across membranes. TatA could form the protein-conducting channel of the Tat system//Diadenosine tetraphosphate (Ap4A) hydrolase and other HIT family hydrolases
196075	196089	15	--	AT699_RS00925//AT699_RS00930	hinT//hisE	histidine triad nucleotide-binding protein CDS//phosphoribosyl-ATP diphosphatase CDS	0	0	0	0	0	0	FG//E	Diadenosine tetraphosphate (Ap4A) hydrolase and other HIT family hydrolases//Phosphoribosyl-ATP
196842	196843	2	--	AT699_RS00935//AT699_RS00940	hisI//hisF	hisI CDS//hisF CDS	0	0	0	0	0	0	E//E	Catalyzes the hydrolysis of the adenine ring of phosphoribosyl-AMP//IGPS catalyzes the conversion of PRFAR and glutamine to IGP, AICAR and glutamate. The HisF subunit catalyzes the cyclization activity that produces IGP and AICAR from PRFAR using the ammonia provided by the HisH subunit
198400	198467	68	--	AT699_RS00945//AT699_RS00950	hisA//hisH	hisA CDS//hisH CDS	0	0	0	0	0	0	E//E	Catalyzes the formation of 5-(5-phospho-1-deoxyribulos-1-ylamino)methylideneamino-l- (5-phosphoribosyl)imidazole-4-carboxamide from 1-(5-phosphoribosyl)-5- (5- phosphoribosylamino)methylideneamino imidazole-4-carboxamide//IGPS catalyzes the conversion of PRFAR and glutamine to IGP, AICAR and glutamate. The HisH subunit provides the glutamine amidotransferase activity that produces the ammonia nec…
199167	199203	37	--	AT699_RS00950//AT699_RS00955	hisH//hisB	hisH CDS//hisB CDS	0	0	0	0	0	0	E//E	IGPS catalyzes the conversion of PRFAR and glutamine to IGP, AICAR and glutamate. The HisH subunit provides the glutamine amidotransferase activity that produces the ammonia necessary to HisF for the synthesis of IGP and AICAR//Imidazoleglycerol-phosphate dehydratase
199792	199804	13	--	AT699_RS00955//AT699_RS00960	hisB//hisC	hisB CDS//histidinol-phosphate transaminase CDS	0	0	0	0	0	0	E//E	Imidazoleglycerol-phosphate dehydratase//Belongs to the class-II pyridoxal-phosphate-dependent aminotransferase family. Histidinol-phosphate aminotransferase subfamily
202198	202242	45	--	AT699_RS00965//AT699_RS00970	hisD//hisG	hisD CDS//ATP phosphoribosyltransferase CDS	0	0	0	0	0	0	E//F	Catalyzes the sequential NAD-dependent oxidations of L- histidinol to L-histidinaldehyde and then to L-histidine//Catalyzes the condensation of ATP and 5-phosphoribose 1- diphosphate to form N'-(5'-phosphoribosyl)-ATP (PR-ATP). Has a crucial role in the pathway because the rate of histidine biosynthesis seems to be controlled primarily by regulation of HisG enzymatic activity
204195	204196	2	--	AT699_RS00975//AT699_RS00980	murA//yrbA	murA CDS//BolA family transcriptional regulator CDS	0	0	0	0	0	0	M//K	Cell wall formation. Adds enolpyruvyl to UDP-N- acetylglucosamine//Belongs to the BolA IbaG family
204443	204447	5	--	AT699_RS00980//AT699_RS00985	yrbA//yadH	BolA family transcriptional regulator CDS//ABC transporter permease CDS	0	0	0	0	0	0	K//V	Belongs to the BolA IbaG family//Transport permease protein
206860	206897	38	--	AT699_RS00995//AT699_RS01000	mlaC//vacJ	ABC transporter substrate-binding protein CDS//VacJ family lipoprotein CDS	0	0	0	0	0	0	Q//M	ABC-type transport system involved in resistance to organic solvents auxiliary component//MlaA lipoprotein
207708	207791	84	--	AT699_RS01000//AT699_RS01005	vacJ//mlaD	VacJ family lipoprotein CDS//mlaD CDS	0	0	0	0	0	0	M//Q	MlaA lipoprotein//ABC transporter substrate-binding protein
208293	208305	13	--	AT699_RS01005//AT699_RS01010	mlaD//mlaE	mlaD CDS//mlaE CDS	0	0	0	0	0	0	Q//Q	ABC transporter substrate-binding protein//ABC-type transport system involved in resistance to organic solvents permease component
209928	210212	285	--	AT699_RS01015//AT699_RS01020	mlaF//C	ABC transporter ATP-binding protein CDS//nitronate monooxygenase CDS	0	0	0	0	0	0	Q//COG2070 Dioxygenases related to 2-nitropropane dioxygenase	abc transporter, ATP-binding protein//
211275	211293	19	--	AT699_RS01020//AT699_RS01025	C//S	nitronate monooxygenase CDS//tripartite tricarboxylate transporter substrate binding protein CDS	0	0	0	0	0	0	COG2070 Dioxygenases related to 2-nitropropane dioxygenase//protein conserved in bacteria	//
212272	212284	13	--	AT699_RS01025//AT699_RS01030	S//EGP	tripartite tricarboxylate transporter substrate binding protein CDS//YbfB/YjiJ family MFS transporter CDS	0	0	0	0	0	0	protein conserved in bacteria//Major facilitator Superfamily	//
213512	213576	65	-+	AT699_RS01030//AT699_RS01035	EGP//gltR	YbfB/YjiJ family MFS transporter CDS//LysR family transcriptional regulator CDS	0	0	0	0	0	0	Major facilitator Superfamily//K	//Transcriptional regulator
214450	214466	17	+-	AT699_RS01035//AT699_RS01040	gltR//ompW	LysR family transcriptional regulator CDS//outer membrane beta-barrel protein CDS	0	0	0	0	0	0	K//M	Transcriptional regulator//COG3047 Outer membrane protein W
215109	215236	128	--	AT699_RS01040//AT699_RS01045	ompW//K	outer membrane beta-barrel protein CDS//LysR family transcriptional regulator CDS	0	0	0	0	0	0	M//Transcriptional regulator	COG3047 Outer membrane protein W//
216155	216412	258	-+	AT699_RS01045//AT699_RS01050	K//S	LysR family transcriptional regulator CDS//5-oxoprolinase subunit PxpA CDS	0	0	0	0	0	0	Transcriptional regulator//Belongs to the UPF0271 (lamB) family	//
217184	217222	39	++	AT699_RS01050//AT699_RS01055	S//accB_2	5-oxoprolinase subunit PxpA CDS//biotin carboxyl carrier domain-containing protein CDS	0	0	0	0	0	0	Belongs to the UPF0271 (lamB) family//I	//first, biotin carboxylase catalyzes the carboxylation of the carrier protein and then the transcarboxylase transfers the carboxyl group to form malonyl-CoA
217466	217468	3	++	AT699_RS01055//AT699_RS01060	accB_2//accC	biotin carboxyl carrier domain-containing protein CDS//acetyl-CoA carboxylase biotin carboxylase subunit CDS	0	0	0	0	0	0	I//F	first, biotin carboxylase catalyzes the carboxylation of the carrier protein and then the transcarboxylase transfers the carboxyl group to form malonyl-CoA//Biotin carboxylase C-terminal domain
220709	220861	153	++	AT699_RS01070//AT699_RS01075	kipA//F	biotin-dependent carboxyltransferase CDS//hypothetical protein CDS	0	0	0	0	0	0	E//Allantoin permease	Allophanate hydrolase subunit 2//
222200	222313	114	+-	AT699_RS01075//AT699_RS01080	F//gltD	hypothetical protein CDS//glutamate synthase subunit beta CDS	0	0	0	0	0	0	Allantoin permease//C	//provides electrons to the alpha subunit, which binds L-glutamine and 2-oxoglutarate and forms L-glutamate
223781	223788	8	--	AT699_RS01080//AT699_RS01085	gltD//gltB	glutamate synthase subunit beta CDS//glutamate synthase subunit alpha CDS	0	0	0	0	0	0	C//E	provides electrons to the alpha subunit, which binds L-glutamine and 2-oxoglutarate and forms L-glutamate//glutamate synthase
229686	229920	235	-+	AT699_RS01090//AT699_RS01095	L//fghA	hypothetical protein CDS//fghA CDS	0	0	0	0	0	0	Transposase//S	//Serine hydrolase involved in the detoxification of formaldehyde
230785	230880	96	++	AT699_RS01095//AT699_RS01100	fghA//	fghA CDS//hypothetical protein CDS	0	0	0	0	0	0	S//	Serine hydrolase involved in the detoxification of formaldehyde//
231571	231778	208	++	AT699_RS01100//AT699_RS01105	//rpoH	hypothetical protein CDS//rpoH CDS	0	0	0	0	0	0	//K	//Sigma factors are initiation factors that promote the attachment of RNA polymerase to specific initiation sites and are then released. This sigma factor is involved in regulation of expression of heat shock genes
232664	233049	386	+-	AT699_RS01105//AT699_RS01110	rpoH//cpdA	rpoH CDS//phosphodiesterase CDS	0	0	0	0	0	0	K//S	Sigma factors are initiation factors that promote the attachment of RNA polymerase to specific initiation sites and are then released. This sigma factor is involved in regulation of expression of heat shock genes//Hydrolyzes cAMP to 5'-AMP. Plays an important regulatory role in modulating the intracellular concentration of cAMP, thereby influencing cAMP-dependent processes
233893	234080	188	-+	AT699_RS01110//AT699_RS01115	cpdA//PT	phosphodiesterase CDS//cation:proton antiporter CDS	0	0	0	0	0	0	S//Sodium hydrogen exchanger	Hydrolyzes cAMP to 5'-AMP. Plays an important regulatory role in modulating the intracellular concentration of cAMP, thereby influencing cAMP-dependent processes//
236853	236873	21	+-	AT699_RS01115//AT699_RS01120	PT//	cation:proton antiporter CDS//NUDIX domain-containing protein CDS	0	0	0	0	0	0	Sodium hydrogen exchanger//	//
237680	237971	292	-+	AT699_RS01120//AT699_RS01125	//ctaC	NUDIX domain-containing protein CDS//coxB CDS	0	0	0	0	0	0	//C	//Subunits I and II form the functional core of the enzyme complex. Electrons originating in cytochrome c are transferred via heme a and Cu(A) to the binuclear center formed by heme a3 and Cu(B)
239130	239229	100	++	AT699_RS01125//AT699_RS01130	ctaC//ctaD	coxB CDS//ctaD CDS	0	0	0	0	0	0	C//C	Subunits I and II form the functional core of the enzyme complex. Electrons originating in cytochrome c are transferred via heme a and Cu(A) to the binuclear center formed by heme a3 and Cu(B)//Cytochrome c oxidase is the component of the respiratory chain that catalyzes the reduction of oxygen to water. Subunits 1- 3 form the functional core of the enzyme complex. CO I is the catalytic subunit o…
240838	241012	175	++	AT699_RS01130//AT699_RS01135	ctaD//S	ctaD CDS//DUF2970 domain-containing protein CDS	0	0	0	0	0	0	C//Protein of unknown function (DUF2970)	Cytochrome c oxidase is the component of the respiratory chain that catalyzes the reduction of oxygen to water. Subunits 1- 3 form the functional core of the enzyme complex. CO I is the catalytic subunit of the enzyme. Electrons originating in cytochrome c are transferred via the copper A center of subunit 2 and heme A of subunit 1 to the bimetallic center formed by heme A3 and copper B//
241238	241275	38	++	AT699_RS01135//AT699_RS01140	S//ctaE	DUF2970 domain-containing protein CDS//cytochrome c oxidase subunit 3 CDS	0	0	0	0	0	0	Protein of unknown function (DUF2970)//C	//Heme copper-type cytochrome quinol oxidase subunit 3
242152	242305	154	+-	AT699_RS01140//AT699_RS01145	ctaE//S	cytochrome c oxidase subunit 3 CDS//twin transmembrane helix small protein CDS	0	0	0	0	0	0	C//Protein of unknown function (DUF2909)	Heme copper-type cytochrome quinol oxidase subunit 3//
[truncated: 4,753 more rows]
