# Supplementary material for: Genomic and Phenotypic Evolution of Achromobacter xylosoxidans during Chronic Airway Infections of Patients with Cystic Fibrosis
Source: mSystems. 2021 Jun 29;6(3):e00523-21. doi: 10.1128/mSystems.00523-21 (PMC8269239; doi:10.1128/mSystems.00523-21)
Supplement: TABLE S5 [file msystems.00523-21-st005.xlsx]

## Sheet: coding
Minimum	Maximum	Length	Direction	locus tag	Gene	Putative product	CF1	CF2	CF3	CF4	CF5	CF6	Observed	CF1	CF2	CF3	CF4	CF5	CF6	Expected	Fold change	Poisson P-value	COG annotation	Gene description
6520161	6520499	339	-	AT699_RS29425	bigR	helix-turn-helix transcriptional regulator CDS	0	1	1	0	1	1	4	0.0320417	0.00331466	0.0101097	0.000497199	0.00232026	0.00226502	0.0505486	79.1318	2.63682e-09	K	transcriptional
2629432	2630337	906	-	AT699_RS11855		LysR family transcriptional regulator CDS	1	0	1	0	0	1	3	0.0856336	0.00885865	0.0270189	0.0013288	0.00620106	0.00605341	0.135094	22.2067	1.24597e-05	K	Transcriptional regulator
1302164	1303168	1005	+	AT699_RS05980	hrcA	hrcA CDS	1	1	1	0	0	0	3	0.094991	0.00982665	0.0299713	0.001474	0.00687866	0.00671488	0.149856	20.0192	1.86447e-05	K	Negative regulator of class I heat shock genes (grpE- dnaK-dnaJ and groELS operons). Prevents heat-shock induction of these operons
3394115	3395587	1473	-	AT699_RS15300	PhoQ	HAMP domain-containing histidine kinase CDS	0	0	1	0	1	1	3	0.139226	0.0144026	0.0439281	0.0021604	0.0100818	0.00984181	0.21964	13.6587	8.13971e-05	T	PhoQ Sensor
6153597	6156812	3216	+	AT699_RS27710	mexF	efflux RND transporter permease subunit CDS	1	0	1	0	0	1	3	0.303971	0.0314453	0.0959081	0.00471679	0.0220117	0.0214876	0.479541	6.25599	0.00150608	U	efflux pump
1517110	1520592	3483	-	AT699_RS06880	mfd	mfd CDS	1	0	1	0	1	0	3	0.329207	0.0340559	0.103871	0.00510839	0.0238392	0.0232716	0.519353	5.77642	0.0020082	L	Couples transcription and DNA repair by recognizing RNA polymerase (RNAP) stalled at DNA lesions. Mediates ATP-dependent release of RNAP and its truncated transcript from the DNA, and recruitment of nucleotide excision repair machinery to the damaged site
679800	680261	462	+	AT699_RS03160	accB	acetyl-CoA carboxylase biotin carboxyl carrier protein CDS	1	0	0	0	0	1	2	0.0436675	0.00451733	0.0137778	0.000677599	0.00316213	0.00308684	0.0688892	29.0321	5.17491e-05	I	first, biotin carboxylase catalyzes the carboxylation of the carrier protein and then the transcarboxylase transfers the carboxyl group to form malonyl-CoA
6733054	6733671	618	-	AT699_RS30405	rplD	rplD CDS	1	1	0	0	0	0	2	0.0584123	0.00604266	0.0184301	0.000906398	0.00422986	0.00412915	0.0921505	21.7036	0.00012173	J	Forms part of the polypeptide exit tunnel
1484836	1485474	639	+	AT699_RS06735	axyZ	axyZ CDS	0	1	0	0	1	0	2	0.0603972	0.00624799	0.0190564	0.000937198	0.00437359	0.00426946	0.0952818	20.9904	0.000134251	K	TRANSCRIPTIONal
3004612	3005313	702	+	AT699_RS13555		response regulator CDS	1	1	0	0	0	0	2	0.0663519	0.00686399	0.0209352	0.0010296	0.00480479	0.00469039	0.104676	19.1066	0.000176759	K	COG0745 Response regulators consisting of a CheY-like receiver domain and a winged-helix DNA-binding domain
6683589	6684317	729	-	AT699_RS30120	bioC_2	class I SAM-dependent methyltransferase CDS	1	0	0	0	0	1	2	0.0689039	0.00712799	0.0217404	0.0010692	0.00498959	0.00487079	0.108702	18.399	0.000197356	Q	ubiE/COQ5 methyltransferase family
6031204	6031980	777	-	AT699_RS27160		SDR family oxidoreductase CDS	1	0	1	0	0	0	2	0.0734408	0.00759732	0.0231718	0.0011396	0.00531812	0.0051915	0.115859	17.2623	0.000237691	IQ	COG1028 Dehydrogenases with different specificities (related to short-chain alcohol dehydrogenases)
3716399	3717262	864	-	AT699_RS16655		SDR family oxidoreductase CDS	1	0	1	0	0	0	2	0.0816639	0.00844799	0.0257664	0.0012672	0.00591359	0.00577279	0.128832	15.5241	0.000323661	IQ	KR domain
2049994	2050914	921	+	AT699_RS09300	potH	ABC transporter permease subunit CDS	1	0	1	0	0	0	2	0.0870514	0.00900532	0.0274662	0.0013508	0.00630372	0.00615363	0.137331	14.5633	0.000389564	P	Permease
5992976	5993902	927	-	AT699_RS26995		LysR family transcriptional regulator CDS	1	0	0	0	0	1	2	0.0876185	0.00906398	0.0276452	0.0013596	0.00634479	0.00619372	0.138226	14.4691	0.000396963	K	LysR substrate binding domain
4231005	4231937	933	+	AT699_RS19095		FecR domain-containing protein CDS	1	0	1	0	0	0	2	0.0881856	0.00912265	0.0278241	0.0013684	0.00638586	0.00623381	0.13912	14.376	0.000404451	PT	FecR protein
3325698	3326672	975	+	AT699_RS15020		tripartite tricarboxylate transporter substrate binding protein CDS	0	0	1	0	0	1	2	0.0921554	0.00953332	0.0290766	0.00143	0.00667332	0.00651443	0.145383	13.7568	0.00045942	S	protein conserved in bacteria
1552520	1553503	984	-	AT699_RS07025		branched-chain amino acid ABC transporter permease CDS	1	0	0	0	0	1	2	0.0930061	0.00962132	0.029345	0.0014432	0.00673492	0.00657457	0.146725	13.6309	0.000471788	U	Belongs to the binding-protein-dependent transport system permease family
4840771	4841799	1029	+	AT699_RS21655	kdgT	2-keto-3-deoxygluconate permease CDS	1	0	1	0	0	0	2	0.0972594	0.0100613	0.030687	0.0015092	0.00704292	0.00687523	0.153435	13.0348	0.000536833	U	2-keto-3-deoxygluconate permease
2559317	2560381	1065	+	AT699_RS11550		DUF4105 domain-containing protein CDS	1	0	0	0	1	0	2	0.100662	0.0104133	0.0317606	0.001562	0.00728932	0.00711577	0.158803	12.5942	0.000592798	S	Domain of unknown function (DUF4105)
132568	133635	1068	+	AT699_RS00610	yqjP	MBL fold metallo-hydrolase CDS	1	1	0	0	0	0	2	0.100946	0.0104426	0.0318501	0.0015664	0.00730985	0.00713581	0.15925	12.5588	0.000597623	S	Zn-dependent hydrolases including glyoxylases
1959482	1960555	1074	+	AT699_RS08835	aroG	aroG CDS	1	0	1	0	0	0	2	0.101513	0.0105013	0.032029	0.0015752	0.00735092	0.0071759	0.160145	12.4887	0.000607348	E	Stereospecific condensation of phosphoenolpyruvate (PEP) and D-erythrose-4-phosphate (E4P) giving rise to 3-deoxy-D- arabino-heptulosonate-7-phosphate (DAHP)
895664	896752	1089	+	AT699_RS04155	metN	methionine ABC transporter ATP-binding protein CDS	0	0	1	0	0	1	2	0.10293	0.010648	0.0324763	0.0015972	0.00745359	0.00727612	0.162382	12.3167	0.0006321	P	Part of the ABC transporter complex MetNIQ involved in methionine import. Responsible for energy coupling to the transport system
2047761	2048864	1104	+	AT699_RS09290	potF	polyamine ABC transporter substrate-binding protein CDS	1	0	1	0	0	0	2	0.104348	0.0107946	0.0329237	0.0016192	0.00755625	0.00737634	0.164618	12.1493	0.000657486	E	Required for the activity of the bacterial periplasmic transport system of putrescine
6741851	6742960	1110	+	AT699_RS30450		FecR domain-containing protein CDS	1	1	0	0	0	0	2	0.104915	0.0108533	0.0331026	0.001628	0.00759732	0.00741643	0.165513	12.0836	0.00066782	M	protein conserved in bacteria
2194935	2196077	1143	+	AT699_RS09910		glycosyltransferase family 4 protein CDS	1	1	0	0	0	0	2	0.108034	0.011176	0.0340867	0.0016764	0.00782319	0.00763692	0.170434	11.7348	0.000726508	M	Glycosyltransferase Family 4
5121311	5122462	1152	+	AT699_RS23035		acyl-CoA dehydrogenase family protein CDS	1	0	1	0	0	0	2	0.108885	0.011264	0.0343551	0.0016896	0.00788479	0.00769705	0.171776	11.6431	0.000743063	I	acyl-CoA dehydrogenase
2717759	2718925	1167	-	AT699_RS12245		acyl-CoA/acyl-ACP dehydrogenase CDS	0	0	1	0	0	1	2	0.110303	0.0114106	0.0348025	0.0017116	0.00798745	0.00779728	0.174012	11.4934	0.000771185	C	acyl-CoA dehydrogenase
5585568	5586770	1203	+	AT699_RS25220	regS	HAMP domain-containing histidine kinase CDS	0	0	0	0	1	1	2	0.113706	0.0117626	0.0358761	0.0017644	0.00823385	0.00803781	0.17938	11.1495	0.000841415	T	Histidine kinase
780872	782080	1209	-	AT699_RS03610	gltS	gltS CDS	1	0	0	0	1	0	2	0.114273	0.0118213	0.036055	0.0017732	0.00827492	0.0080779	0.180275	11.0942	0.0008535	P	Catalyzes the sodium-dependent transport of glutamate
4152629	4153846	1218	+	AT699_RS18640	ytpQ	hypothetical protein CDS	1	0	1	0	0	0	2	0.115123	0.0119093	0.0363234	0.0017864	0.00833652	0.00813803	0.181617	11.0122	0.000871833	S	Belongs to the UPF0354 family
4957496	4958719	1224	+	AT699_RS22245	ybdN	DUF3440 domain-containing protein CDS	1	0	1	0	0	0	2	0.11569	0.011968	0.0365023	0.0017952	0.00837759	0.00817812	0.182512	10.9582	0.000884193	S	Domain of unknown function (DUF3440)
1588765	1589994	1230	+	AT699_RS07205	fabF	fabF CDS	0	1	1	0	0	0	2	0.116258	0.0120266	0.0366813	0.001804	0.00841865	0.00821821	0.183406	10.9047	0.000896663	I	Catalyzes the condensation reaction of fatty acid synthesis by the addition to an acyl acceptor of two carbons from malonyl-ACP
4106763	4108016	1254	+	AT699_RS18395	benE	benE CDS	1	1	0	0	0	0	2	0.118526	0.0122613	0.037397	0.0018392	0.00858292	0.00837856	0.186985	10.696	0.000947659	Q	Benzoate membrane transport protein
3660745	3662031	1287	-	AT699_RS16395	mdeA	cystathionine gamma-synthase family protein CDS	1	1	0	0	0	0	2	0.121645	0.012584	0.0383811	0.0018876	0.00880879	0.00859905	0.191906	10.4218	0.00102072	E	Methionine gamma-lyase
3278219	3279532	1314	-	AT699_RS14795		MHS family MFS transporter CDS	1	0	1	0	0	0	2	0.124197	0.012848	0.0391863	0.0019272	0.00899358	0.00877945	0.195932	10.2076	0.00108308	EGP	Major facilitator Superfamily
5674492	5675814	1323	+	AT699_RS25660		chromosome partitioning protein ParB CDS	1	0	1	0	0	0	2	0.125048	0.012936	0.0394547	0.0019404	0.00905518	0.00883959	0.197274	10.1382	0.00110438	S	Putative ParB-like nuclease
4764575	4765915	1341	-	AT699_RS21355	cpaE	MinD/ParA family protein CDS	1	0	1	0	0	0	2	0.126749	0.013112	0.0399915	0.0019668	0.00917838	0.00895985	0.199958	10.0021	0.00114779	U	Pilus assembly protein
6087199	6088587	1389	+	AT699_RS27425		ABC transporter permease subunit CDS	1	0	0	0	1	0	2	0.131286	0.0135813	0.041423	0.0020372	0.00950692	0.00928056	0.207115	9.65647	0.00126875	S	Domain of unknown function (DUF3526)
2215486	2216922	1437	-	AT699_RS10010		HAMP domain-containing histidine kinase CDS	1	0	0	0	0	1	2	0.135823	0.0140506	0.0428545	0.0021076	0.00983545	0.00960127	0.214272	9.33392	0.00139744	T	PhoQ Sensor
454158	455594	1437	-	AT699_RS02120		M20 family metallopeptidase CDS	1	0	0	0	1	0	2	0.135823	0.0140506	0.0428545	0.0021076	0.00983545	0.00960127	0.214272	9.33392	0.00139744	E	Acetylornithine deacetylase Succinyl-diaminopimelate desuccinylase and related deacylases
5008807	5010264	1458	+	AT699_RS22485	cls	cardiolipin synthetase CDS	1	0	1	0	0	0	2	0.137808	0.014256	0.0434807	0.0021384	0.00997918	0.00974158	0.217404	9.19948	0.00145622	I	Catalyzes the reversible phosphatidyl group transfer from one phosphatidylglycerol molecule to another to form cardiolipin (CL) (diphosphatidylglycerol) and glycerol
3502069	3503562	1494	-	AT699_RS15745		M81 family metallopeptidase CDS	1	0	0	1	0	0	2	0.14121	0.014608	0.0445543	0.0021912	0.0102256	0.00998212	0.222772	8.9778	0.00156054	E	Involved in peptidolytic degradation of cyclic heptapeptide hepatotoxin microcystin (MC)
390085	391605	1521	-	AT699_RS01820	trpE	anthranilate synthase component I CDS	1	0	1	0	0	0	2	0.143762	0.014872	0.0453595	0.0022308	0.0104104	0.0101625	0.226798	8.81843	0.00164178	E	Part of a heterotetrameric complex that catalyzes the two-step biosynthesis of anthranilate, an intermediate in the biosynthesis of L-tryptophan. In the first step, the glutamine- binding beta subunit (TrpG) of anthranilate synthase (AS) provides the glutamine amidotransferase activity which generates ammonia as a substrate that, along with chorismate, is used in the second step, catalyzed by the…
2693207	2695078	1872	+	AT699_RS12115	tap	Tar ligand binding domain-containing protein CDS	1	1	0	0	0	0	2	0.176938	0.018304	0.0558271	0.0027456	0.0128128	0.0125077	0.279136	7.16498	0.00294454	NT	chemotaxis protein
2999051	3001033	1983	+	AT699_RS13535	bcr4	vexE CDS	1	0	1	0	0	0	2	0.18743	0.0193893	0.0591374	0.0029084	0.0135725	0.0132494	0.295687	6.76391	0.00345746	M	Vi polysaccharide export protein VexE
2992556	2994616	2061	+	AT699_RS13510	wbpT	glycosyltransferase CDS	1	0	0	0	1	0	2	0.194802	0.020152	0.0614635	0.00302279	0.0141064	0.0137705	0.307317	6.50793	0.00384851	M	glycosyltransferase group 1 family
3515641	3517731	2091	+	AT699_RS15805		TonB-dependent receptor CDS	1	0	0	1	0	0	2	0.197638	0.0204453	0.0623582	0.00306679	0.0143117	0.013971	0.311791	6.41456	0.00400578	P	TonB dependent receptor
6736350	6738452	2103	-	AT699_RS30425	fusA	fusA CDS	1	0	1	0	0	0	2	0.198772	0.0205626	0.062716	0.00308439	0.0143938	0.0140511	0.31358	6.37795	0.00406977	J	Catalyzes the GTP-dependent ribosomal translocation step during translation elongation. During this step, the ribosome changes from the pre-translocational (PRE) to the post- translocational (POST) state as the newly formed A-site-bound peptidyl-tRNA and P-site-bound deacylated tRNA move to the P and E sites, respectively. Catalyzes the coordinated movement of the two tRNA molecules, the mRNA and…
2238047	2240212	2166	-	AT699_RS10060	lapB	type I secretion system permease/ATPase CDS	1	0	1	0	0	0	2	0.204727	0.0211786	0.0645948	0.00317679	0.014825	0.0144721	0.322974	6.19245	0.00441588	V	COG2274 ABC-type bacteriocin lantibiotic exporters, contain an N-terminal double-glycine peptidase domain
6090100	6092283	2184	+	AT699_RS27435	fhuA	TonB-dependent siderophore receptor CDS	1	0	0	0	1	0	2	0.206428	0.0213546	0.0651316	0.00320319	0.0149482	0.0145923	0.325658	6.14141	0.00451794	P	TonB-dependent siderophore receptor
2191819	2194086	2268	+	AT699_RS09900	rpoD	rpoD CDS	0	1	1	0	0	0	2	0.214368	0.022176	0.0676367	0.00332639	0.0155232	0.0151536	0.338183	5.91395	0.00501304	K	Sigma factors are initiation factors that promote the attachment of RNA polymerase to specific initiation sites and are then released. This sigma factor is the primary sigma factor during exponential growth
4291894	4294203	2310	-	AT699_RS19345	clpA	clpA CDS	0	1	0	0	1	0	2	0.218337	0.0225866	0.0688892	0.00338799	0.0158106	0.0154342	0.344446	5.80642	0.00527235	O	Belongs to the ClpA ClpB family
5743221	5745676	2456	-	AT699_RS25980		ligase-associated DNA damage response DEXH box helicase CDS	0	0	1	0	1	0	2	0.232137	0.0240142	0.0732433	0.00360213	0.0168099	0.0164097	0.366216	5.46125	0.00623579
1737794	1740409	2616	-	AT699_RS07815	cphA	cphA CDS	1	0	1	0	0	0	2	0.24726	0.0255786	0.0780148	0.00383679	0.017905	0.0174787	0.390074	5.12723	0.00740458	F	cyanophycin
4637679	4640393	2715	-	AT699_RS20835		ATP-binding cassette domain-containing protein CDS	1	0	1	0	0	0	2	0.256617	0.0265466	0.0809672	0.00398199	0.0185826	0.0181402	0.404836	4.94027	0.00818818	V	ABC transporter transmembrane region
234081	236852	2772	+	AT699_RS01115		cation:proton antiporter CDS	1	0	1	0	0	0	2	0.262005	0.027104	0.0826671	0.00406559	0.0189728	0.018521	0.413335	4.83869	0.00866059	PT	Sodium hydrogen exchanger
774055	777171	3117	+	AT699_RS03580	bepE_2	efflux RND transporter permease subunit CDS	1	0	1	0	0	0	2	0.294614	0.0304773	0.0929557	0.00457159	0.0213341	0.0208261	0.464779	4.30312	0.0118578	V	Belongs to the resistance-nodulation-cell division (RND) (TC 2.A.6) family
2631861	2635043	3183	+	AT699_RS11865	acrB	efflux RND transporter permease subunit CDS	1	0	1	0	0	0	2	0.300852	0.0311226	0.094924	0.00466839	0.0217858	0.0212671	0.47462	4.2139	0.0125365	U	efflux pump
3613739	3617449	3711	+	AT699_RS16200	icmF	tssM CDS	1	0	0	0	1	0	2	0.350758	0.0362853	0.11067	0.00544279	0.0253997	0.0247949	0.55335	3.61435	0.0187578	S	protein conserved in bacteria
5951185	5954913	3729	-	AT699_RS26820	tamB	translocation/assembly module TamB domain-containing protein CDS	1	0	1	0	0	0	2	0.352459	0.0364613	0.111207	0.00546919	0.0255229	0.0249152	0.556034	3.5969	0.0189949	S	TamB, inner membrane protein subunit of TAM complex
6751552	6755664	4113	-	AT699_RS30475	rpoB	rpoB CDS	1	0	0	0	1	0	2	0.388754	0.0402159	0.122659	0.00603239	0.0281512	0.0274809	0.613293	3.26108	0.0244488	K	DNA-dependent RNA polymerase catalyzes the transcription of DNA into RNA using the four ribonucleoside triphosphates as substrates
5690494	5694777	4284	+	AT699_RS25735	narB	bifunctional nitrate reductase/sulfite reductaseflavoprotein subunit alpha CDS	1	0	1	0	0	0	2	0.404917	0.0418879	0.127758	0.00628319	0.0293216	0.0286234	0.638791	3.13091	0.0271205	C	FAD binding domain
4546996	4559586	12591	-	AT699_RS20440		filamentous haemagglutinin family protein CDS	1	0	1	0	0	0	2	1.19008	0.123112	0.375491	0.0184668	0.0861783	0.0841264	1.87745	1.06527	0.290197	U	Filamentous haemagglutinin family outer membrane protein
3957527	3972187	14661	+	AT699_RS17820		filamentous hemagglutinin N-terminal domain-containing protein CDS	1	0	1	0	0	0	2	1.38573	0.143352	0.437223	0.0215028	0.100346	0.097957	2.18611	0.914865	0.373561	U	TIGRFAM filamentous haemagglutinin family outer membrane protein
996424	997410	987	-	AT699_RS04600		tripartite tricarboxylate transporter substrate binding protein CDS	1	0	0	0	0	0	1	0.0932896	0.00965065	0.0294345	0.0014476	0.00675546	0.00659461	0.147172	6.79475	0.0098237	S	protein conserved in bacteria
787873	788364	492	+	AT699_RS03645	YPO2978	multidrug/biocide efflux PACE transporter CDS	0	0	0	0	1	0	1	0.046503	0.00481066	0.0146725	0.000721599	0.00336746	0.00328728	0.0733625	13.6309	0.00256297	S	Transmembrane Pair family
3776752	3776961	210	-	AT699_RS16940		hypothetical protein CDS	0	0	1	0	0	0	1	0.0198489	0.00205333	0.00626266	0.000307999	0.00143733	0.00140311	0.0313133	31.9353	0.000480145
4522458	4523525	1068	-	AT699_RS20380		peptidylprolyl isomerase CDS	1	0	0	0	0	0	1	0.100946	0.0104426	0.0318501	0.0015664	0.00730985	0.00713581	0.15925	6.27942	0.0114112	O	peptidyl-prolyl isomerase
3612219	3613619	1401	+	AT699_RS16195		hypothetical protein CDS	1	0	0	0	0	0	1	0.13242	0.0136986	0.0417809	0.0020548	0.00958905	0.00936074	0.208904	4.78688	0.0190069	IQ	beta-ketoacyl-acyl-carrier-protein synthase II activity
4627013	4627192	180	-	AT699_RS20780	cinA	hypothetical protein CDS	0	0	1	0	0	0	1	0.0170133	0.00176	0.00536799	0.000264	0.001232	0.00120266	0.02684	37.2579	0.000353811	S	nicotinamide-nucleotide amidase activity
1584042	1584224	183	+	AT699_RS07175	rpmF	rpmF CDS	0	0	1	0	0	0	1	0.0172969	0.00178933	0.00545746	0.0002684	0.00125253	0.00122271	0.0272873	36.6471	0.000365594	J	Belongs to the bacterial ribosomal protein bL32 family
242306	242506	201	-	AT699_RS01145		twin transmembrane helix small protein CDS	1	0	0	0	0	0	1	0.0189982	0.00196533	0.00599426	0.0002948	0.00137573	0.00134298	0.0299713	33.3653	0.000440265	S	Protein of unknown function (DUF2909)
2328906	2329106	201	-	AT699_RS10530		hypothetical protein CDS	1	0	0	0	0	0	1	0.0189982	0.00196533	0.00599426	0.0002948	0.00137573	0.00134298	0.0299713	33.3653	0.000440265
4141678	4141881	204	-	AT699_RS18560	capB	cold-shock protein CDS	0	1	0	0	0	0	1	0.0192817	0.00199466	0.00608372	0.000299199	0.00139626	0.00136302	0.0304186	32.8746	0.00045337	K	regulation of transcription, DNA-templated
1910662	1910871	210	+	AT699_RS08625		hypothetical protein CDS	1	0	0	0	0	0	1	0.0198489	0.00205333	0.00626266	0.000307999	0.00143733	0.00140311	0.0313133	31.9353	0.000480145
6711494	6711712	219	-	AT699_RS30245	infA	infA CDS	0	0	0	0	1	0	1	0.0206995	0.00214133	0.00653106	0.000321199	0.00149893	0.00146324	0.0326553	30.6229	0.000521717	J	One of the essential components for the initiation of protein synthesis. Stabilizes the binding of IF-2 and IF-3 on the 30S subunit to which N-formylmethionyl-tRNA(fMet) subsequently binds. Helps modulate mRNA selection, yielding the 30S pre- initiation complex (PIC). Upon addition of the 50S ribosomal subunit IF-1, IF-2 and IF-3 are released leaving the mature 70S translation initation complex
6106618	6106854	237	-	AT699_RS27505		hypothetical protein CDS	1	0	0	0	0	0	1	0.0224009	0.00231733	0.00706785	0.000347599	0.00162213	0.00158351	0.0353393	28.2971	0.000609914
382326	382565	240	+	AT699_RS01780		DUF2917 domain-containing protein CDS	0	0	0	0	0	1	1	0.0226844	0.00234666	0.00715732	0.000351999	0.00164266	0.00160355	0.0357866	27.9434	0.000625267	S	Protein of unknown function (DUF2917)
1325080	1325325	246	-	AT699_RS06090		hypothetical protein CDS	0	0	1	0	0	0	1	0.0232515	0.00240533	0.00733625	0.000360799	0.00168373	0.00164364	0.0366813	27.2619	0.00065653
4302395	4302640	246	+	AT699_RS19365	cspD	cold-shock protein CDS	0	1	0	0	0	0	1	0.0232515	0.00240533	0.00733625	0.000360799	0.00168373	0.00164364	0.0366813	27.2619	0.00065653	K	cold-shock protein
2062480	2062752	273	-	AT699_RS09355	yggX	oxidative damage protection protein CDS	0	0	0	0	1	0	1	0.0258035	0.00266933	0.00814145	0.000400399	0.00186853	0.00182404	0.0407073	24.5656	0.000806395	C	Could be a mediator in iron transactions between iron acquisition and iron-requiring processes, such as synthesis and or repair of Fe-S clusters in biosynthetic enzymes
3129584	3129856	273	+	AT699_RS14105		DUF1488 family protein CDS	1	0	0	0	0	0	1	0.0258035	0.00266933	0.00814145	0.000400399	0.00186853	0.00182404	0.0407073	24.5656	0.000806395	S	Protein of unknown function (DUF1488)
3773002	3773283	282	-	AT699_RS16915	msi109	helix-turn-helix domain-containing protein CDS	0	0	1	0	0	0	1	0.0266542	0.00275733	0.00840985	0.000413599	0.00193013	0.00188417	0.0420493	23.7816	0.000859674	K	Helix-turn-helix domain
4150177	4150485	309	-	AT699_RS18625		hypothetical protein CDS	1	0	0	0	0	0	1	0.0292062	0.00302133	0.00921505	0.000453199	0.00211493	0.00206457	0.0460753	21.7036	0.00102942
1153800	1154111	312	+	AT699_RS05290		hypothetical protein CDS	0	1	0	0	0	0	1	0.0294897	0.00305066	0.00930452	0.000457599	0.00213546	0.00208462	0.0465226	21.4949	0.00104919
1510898	1511227	330	+	AT699_RS06860		DUF2818 family protein CDS	1	0	0	0	0	0	1	0.0311911	0.00322666	0.00984132	0.000483999	0.00225866	0.00220489	0.0492066	20.3225	0.00117165	S	Protein of unknown function (DUF2818)
4574860	4575189	330	-	AT699_RS20530		four-helix bundle copper-binding protein CDS	1	0	0	0	0	0	1	0.0311911	0.00322666	0.00984132	0.000483999	0.00225866	0.00220489	0.0492066	20.3225	0.00117165	C	Ferredoxin
5424608	5424937	330	+	AT699_RS24435	MA20_27600	DHCW motif cupin fold protein CDS	1	0	0	0	0	0	1	0.0311911	0.00322666	0.00984132	0.000483999	0.00225866	0.00220489	0.0492066	20.3225	0.00117165	S	Cupin 2, conserved barrel domain protein
2596360	2596698	339	+	AT699_RS11705	glnB	P-II family nitrogen regulator CDS	1	0	0	0	0	0	1	0.0320417	0.00331466	0.0101097	0.000497199	0.00232026	0.00226502	0.0505486	19.7829	0.00123533	K	at high nitrogen levels P-II prevents the phosphorylation of NR-I, the transcriptional activator of the glutamine synthetase gene (glnA)
5416902	5417249	348	-	AT699_RS24390		hypothetical protein CDS	0	0	1	0	0	0	1	0.0328924	0.00340266	0.0103781	0.000510399	0.00238186	0.00232515	0.0518906	19.2713	0.00130064
2714078	2714431	354	-	AT699_RS12220	fliT	flagellar protein FliT CDS	1	0	0	0	0	0	1	0.0334595	0.00346133	0.010557	0.000519199	0.00242293	0.00236524	0.0527852	18.9447	0.00134507	N	Flagellar protein FliT
568542	568904	363	+	AT699_RS02660		VOC family protein CDS	1	0	0	0	0	0	1	0.0343102	0.00354933	0.0108254	0.000532399	0.00248453	0.00242537	0.0541272	18.475	0.00141308	E	Glyoxalase bleomycin resistance protein dioxygenase superfamily protein 23
2212715	2213086	372	+	AT699_RS09995		DUF2069 domain-containing protein CDS	1	0	0	0	0	0	1	0.0351608	0.00363733	0.0110938	0.000545599	0.00254613	0.00248551	0.0554692	18.028	0.00148269	S	membrane
6758804	6759184	381	-	AT699_RS30505	secE	secE CDS	1	0	0	0	0	0	1	0.0360115	0.00372533	0.0113622	0.000558799	0.00260773	0.00254564	0.0568112	17.6022	0.00155392	U	Essential subunit of the Sec protein translocation channel SecYEG. Clamps together the 2 halves of SecY. May contact the channel plug during translocation
2833935	2834321	387	-	AT699_RS12840		DUF2784 domain-containing protein CDS	1	0	0	0	0	0	1	0.0365786	0.00378399	0.0115412	0.000567599	0.0026488	0.00258573	0.0577059	17.3292	0.0016023	S	Protein of Unknown function (DUF2784)
4161788	4162177	390	+	AT699_RS18675		DUF1311 domain-containing protein CDS	0	0	1	0	0	0	1	0.0368622	0.00381333	0.0116306	0.000571999	0.00266933	0.00260577	0.0581532	17.1959	0.00162675	S	Lysozyme inhibitor LprI
4648355	4648744	390	-	AT699_RS20885		low affinity iron permease family protein CDS	1	0	0	0	0	0	1	0.0368622	0.00381333	0.0116306	0.000571999	0.00266933	0.00260577	0.0581532	17.1959	0.00162675	S	Low affinity iron permease
6671822	6672211	390	+	AT699_RS30070		DUF4148 domain-containing protein CDS	1	0	0	0	0	0	1	0.0368622	0.00381333	0.0116306	0.000571999	0.00266933	0.00260577	0.0581532	17.1959	0.00162675	S	Domain of unknown function (DUF4148)
3437828	3438220	393	-	AT699_RS15480	tauX	nuclear transport factor 2 family protein CDS	1	0	0	0	0	0	1	0.0371457	0.00384266	0.0117201	0.000576399	0.00268986	0.00262582	0.0586006	17.0647	0.00165139	S	SnoaL-like polyketide cyclase
5168717	5169112	396	+	AT699_RS23255	ychJ	SEC-C domain-containing protein CDS	1	0	0	0	0	0	1	0.0374293	0.00387199	0.0118096	0.000580799	0.0027104	0.00264586	0.0590479	16.9354	0.0016762	S	Belongs to the UPF0225 family
3212982	3213380	399	-	AT699_RS14505		DUF2946 family protein CDS	0	0	1	0	0	0	1	0.0377128	0.00390133	0.011899	0.000585199	0.00273093	0.00266591	0.0594952	16.8081	0.00170118
5812064	5812462	399	+	AT699_RS26275	dgkA	diacylglycerol kinase CDS	1	0	0	0	0	0	1	0.0377128	0.00390133	0.011899	0.000585199	0.00273093	0.00266591	0.0594952	16.8081	0.00170118	M	Recycling of diacylglycerol produced during the turnover of membrane phospholipid
119449	119859	411	-	AT699_RS00555		VOC family protein CDS	1	0	0	0	0	0	1	0.038847	0.00401866	0.0122569	0.000602799	0.00281306	0.00274608	0.0612846	16.3173	0.00180291	S	Glyoxalase-like domain
906793	907212	420	-	AT699_RS04210		hypothetical protein CDS	1	0	0	0	0	0	1	0.0396977	0.00410666	0.0125253	0.000615999	0.00287466	0.00280622	0.0626266	15.9677	0.00188106
3924722	3925144	423	+	AT699_RS17680		hypothetical protein CDS	1	0	0	0	0	0	1	0.0399813	0.00413599	0.0126148	0.000620399	0.0028952	0.00282626	0.0630739	15.8544	0.00190746
5566586	5567008	423	+	AT699_RS25120		VOC family protein CDS	1	0	0	0	0	0	1	0.0399813	0.00413599	0.0126148	0.000620399	0.0028952	0.00282626	0.0630739	15.8544	0.00190746	E	Lactoylglutathione lyase and related lyases
851894	852322	429	+	AT699_RS03975	mraZ	mraZ CDS	1	0	0	0	0	0	1	0.0405484	0.00419466	0.0127937	0.000629199	0.00293626	0.00286635	0.0639686	15.6327	0.00196079	K	Belongs to the MraZ family
2714480	2714908	429	-	AT699_RS12225	fliS	fliS CDS	1	0	0	0	0	0	1	0.0405484	0.00419466	0.0127937	0.000629199	0.00293626	0.00286635	0.0639686	15.6327	0.00196079	N	Flagellar protein FliS
511694	512125	432	-	AT699_RS02415		VOC family protein CDS	1	0	0	0	0	0	1	0.0408319	0.00422399	0.0128832	0.000633599	0.0029568	0.0028864	0.0644159	15.5241	0.00198772	S	dioxygenase of extradiol dioxygenase family
1343396	1343830	435	-	AT699_RS06165	yabJ_2	RidA family protein CDS	1	0	0	0	0	0	1	0.0411155	0.00425333	0.0129726	0.000637999	0.00297733	0.00290644	0.0648632	15.4171	0.00201483	J	translation initiation inhibitor, yjgF family
2364868	2365305	438	+	AT699_RS10695	nsrR	Rrf2 family transcriptional regulator CDS	1	0	0	0	0	0	1	0.041399	0.00428266	0.0130621	0.000642399	0.00299786	0.00292648	0.0653106	15.3115	0.00204211	K	Transcriptional regulator
1427619	1428062	444	+	AT699_RS06520		hypothetical protein CDS	0	0	0	0	0	1	1	0.0419662	0.00434133	0.013241	0.000651199	0.00303893	0.00296657	0.0662052	15.1045	0.0020972	S	Protein conserved in bacteria
1631733	1632182	450	+	AT699_RS07405	fcbC	acyl-CoA thioesterase CDS	1	0	0	0	0	0	1	0.0425333	0.00439999	0.01342	0.000659999	0.00307999	0.00300666	0.0670999	14.9032	0.00215298	S	Thioesterase-like superfamily
1811104	1811556	453	+	AT699_RS08115		hypothetical protein CDS	1	0	0	0	0	0	1	0.0428168	0.00442933	0.0135094	0.000664399	0.00310053	0.00302671	0.0675472	14.8045	0.00218114
880901	881359	459	+	AT699_RS04095	grp	Lrp/AsnC family transcriptional regulator CDS	0	0	0	0	0	1	1	0.0433839	0.00448799	0.0136884	0.000673199	0.00314159	0.00306679	0.0684419	14.6109	0.00223797	K	transcriptional
1897642	1898100	459	-	AT699_RS08535	IV02_19525	Lrp/AsnC family transcriptional regulator CDS	1	0	0	0	0	0	1	0.0433839	0.00448799	0.0136884	0.000673199	0.00314159	0.00306679	0.0684419	14.6109	0.00223797	K	transcriptional
5440779	5441246	468	-	AT699_RS24505		barstar family protein CDS	0	0	1	0	0	0	1	0.0442346	0.00457599	0.0139568	0.000686399	0.00320319	0.00312693	0.0697839	14.33	0.00232453	K	Barstar (barnase inhibitor)
424065	424538	474	+	AT699_RS01980	atpI	ATP synthase subunit I CDS	0	0	1	0	0	0	1	0.0448017	0.00463466	0.0141357	0.000695199	0.00324426	0.00316702	0.0706785	14.1486	0.0023831	C	ATP synthase I chain
6116859	6117332	474	-	AT699_RS27555		Phage tail assembly chaperone CDS	0	0	1	0	0	0	1	0.0448017	0.00463466	0.0141357	0.000695199	0.00324426	0.00316702	0.0706785	14.1486	0.0023831	S	tail assembly chaperone
3128317	3128796	480	-	AT699_RS14095		DUF1348 family protein CDS	1	0	0	0	0	0	1	0.0453688	0.00469333	0.0143146	0.000703999	0.00328533	0.00320711	0.0715732	13.9717	0.00244236	S	protein conserved in bacteria
3662211	3662690	480	+	AT699_RS16400	lrp_1	Lrp/AsnC family transcriptional regulator CDS	1	0	0	0	0	0	1	0.0453688	0.00469333	0.0143146	0.000703999	0.00328533	0.00320711	0.0715732	13.9717	0.00244236	K	helix_turn_helix ASNC type
4640524	4641003	480	-	AT699_RS20840		hypothetical protein CDS	1	0	0	0	0	0	1	0.0453688	0.00469333	0.0143146	0.000703999	0.00328533	0.00320711	0.0715732	13.9717	0.00244236
2678522	2679004	483	-	AT699_RS12040	flgN	flagellar protein FlgN CDS	1	0	0	0	0	0	1	0.0456524	0.00472266	0.0144041	0.000708399	0.00330586	0.00322715	0.0720205	13.8849	0.00247226	N	FlgN protein
2609832	2610320	489	-	AT699_RS11765	gspH	gspH CDS	0	1	0	0	0	0	1	0.0462195	0.00478133	0.014583	0.000717199	0.00334693	0.00326724	0.0729152	13.7146	0.00253256	U	general secretion pathway protein
2665011	2665511	501	+	AT699_RS11990	cheW	cheW CDS	1	0	0	0	0	0	1	0.0473537	0.00489866	0.0149409	0.000734799	0.00342906	0.00334742	0.0747045	13.3861	0.00265523	NT	Chemotaxis signal transduction protein
5463365	5463868	504	-	AT699_RS24605	ntaB	flavin reductase family protein CDS	0	0	1	0	0	0	1	0.0476373	0.00492799	0.0150304	0.000739199	0.00344959	0.00336746	0.0751519	13.3064	0.00268633	K	PFAM flavin reductase domain protein, FMN-binding
1400246	1400749	504	+	AT699_RS06415	secG	secG CDS	1	0	0	0	0	0	1	0.0476373	0.00492799	0.0150304	0.000739199	0.00344959	0.00336746	0.0751519	13.3064	0.00268633	U	Preprotein translocase subunit SecG
1591099	1591608	510	+	AT699_RS07220	rseA	sigma-E factor negative regulatory protein CDS	0	0	1	0	0	0	1	0.0482044	0.00498666	0.0152093	0.000747999	0.00349066	0.00340755	0.0760465	13.1498	0.00274904	T	Sigma-E factor negative regulatory protein
2579486	2579998	513	+	AT699_RS11650	ylaC_1	sigma-70 family RNA polymerase sigma factor CDS	0	0	1	0	0	0	1	0.0484879	0.00501599	0.0152988	0.000752399	0.00351119	0.00342759	0.0764939	13.0729	0.00278065	K	DNA-templated transcription, initiation
1652776	1653297	522	-	AT699_RS07505	yrdA	gamma carbonic anhydrase family protein CDS	0	0	1	0	0	0	1	0.0493386	0.00510399	0.0155672	0.000765599	0.00357279	0.00348773	0.0778359	12.8475	0.00287652	S	Carbonic anhydrases acetyltransferases, isoleucine patch superfamily
2434442	2434963	522	-	AT699_RS11005	ylaC_1	sigma-70 family RNA polymerase sigma factor CDS	1	0	0	0	0	0	1	0.0493386	0.00510399	0.0155672	0.000765599	0.00357279	0.00348773	0.0778359	12.8475	0.00287652	K	Belongs to the sigma-70 factor family. ECF subfamily
5048719	5049246	528	-	AT699_RS22685		DUF4189 domain-containing protein CDS	0	0	1	0	0	0	1	0.0499057	0.00516266	0.0157461	0.000774399	0.00361386	0.00352782	0.0787305	12.7016	0.00294128	S	Domain of unknown function (DUF4189)
3625361	3625888	528	-	AT699_RS16250	sodC	superoxide dismutase family protein CDS	1	0	0	0	0	0	1	0.0499057	0.00516266	0.0157461	0.000774399	0.00361386	0.00352782	0.0787305	12.7016	0.00294128	P	Destroys radicals which are normally produced within the cells and which are toxic to biological systems
6758261	6758794	534	-	AT699_RS30500	nusG	nusG CDS	0	0	1	0	0	0	1	0.0504728	0.00522132	0.015925	0.000783199	0.00365493	0.00356791	0.0796252	12.5588	0.00300673	K	Participates in transcription elongation, termination and antitermination
879329	879865	537	-	AT699_RS04085		cysteine dioxygenase family protein CDS	0	0	1	0	0	0	1	0.0507564	0.00525066	0.0160145	0.000787599	0.00367546	0.00358795	0.0800725	12.4887	0.0030397	C	Cysteine dioxygenase type I
622669	623208	540	+	AT699_RS02905		hypothetical protein CDS	0	0	0	0	1	0	1	0.0510399	0.00527999	0.016104	0.000791999	0.00369599	0.00360799	0.0805199	12.4193	0.00307285
5614152	5614694	543	-	AT699_RS25370		peroxidase-related enzyme CDS	1	0	0	0	0	0	1	0.0513235	0.00530932	0.0161934	0.000796399	0.00371653	0.00362804	0.0809672	12.3507	0.00310617	O	Antioxidant protein with alkyl hydroperoxidase activity. Required for the reduction of the AhpC active site cysteine residues and for the regeneration of the AhpC enzyme activity
3416595	3417140	546	+	AT699_RS15405	folE	folE CDS	0	0	0	0	0	1	1	0.051607	0.00533866	0.0162829	0.000800799	0.00373706	0.00364808	0.0814145	12.2828	0.00313966	H	GTP cyclohydrolase
1573345	1573893	549	+	AT699_RS07125	pagL	acyloxyacyl hydrolase CDS	1	0	0	0	0	0	1	0.0518906	0.00536799	0.0163724	0.000805199	0.00375759	0.00366813	0.0818619	12.2157	0.00317331	M	Has lipid A 3-O-deacylase activity. Hydrolyzes the ester bond at the 3 position of lipid A, a bioactive component of lipopolysaccharide (LPS), thereby releasing the primary fatty acyl moiety
5586775	5587326	552	+	AT699_RS25225	regA	response regulator transcription factor CDS	0	0	1	0	0	0	1	0.0521741	0.00539732	0.0164618	0.000809599	0.00377813	0.00368817	0.0823092	12.1493	0.00320714	T	Response regulator consisting of a CheY-like receiver domain and a Fis-type HTH domain
2360061	2360612	552	-	AT699_RS10660		hypothetical protein CDS	1	0	0	0	0	0	1	0.0521741	0.00539732	0.0164618	0.000809599	0.00377813	0.00368817	0.0823092	12.1493	0.00320714	S	membrane
6059688	6060239	552	-	AT699_RS27310		hypothetical protein CDS	1	0	0	0	0	0	1	0.0521741	0.00539732	0.0164618	0.000809599	0.00377813	0.00368817	0.0823092	12.1493	0.00320714
3503559	3504125	567	-	AT699_RS15750	amiR	ANTAR domain-containing protein CDS	0	0	0	0	0	1	1	0.0535919	0.00554399	0.0169092	0.000831599	0.00388079	0.00378839	0.0845459	11.8279	0.0033788	K	RESPONSE REGULATOR receiver
6487804	6488373	570	-	AT699_RS29265	mreD	mreD CDS	1	0	0	0	0	0	1	0.0538755	0.00557332	0.0169986	0.000835999	0.00390133	0.00380844	0.0849932	11.7656	0.00341364	M	shape-determining protein
1010055	1010627	573	-	AT699_RS04670	chaC	gamma-glutamylcyclotransferase CDS	0	0	0	0	0	1	1	0.054159	0.00560266	0.0170881	0.000840399	0.00392186	0.00382848	0.0854405	11.704	0.00344865	P	Catalyzes the cleavage of glutathione into 5-oxo-L- proline and a Cys-Gly dipeptide. Acts specifically on glutathione, but not on other gamma-glutamyl peptides
5084088	5084660	573	-	AT699_RS22870	pgsA	pgsA CDS	0	0	1	0	0	0	1	0.054159	0.00560266	0.0170881	0.000840399	0.00392186	0.00382848	0.0854405	11.704	0.00344865	I	Belongs to the CDP-alcohol phosphatidyltransferase class-I family
5389581	5390153	573	-	AT699_RS24235		disulfide bond formation protein B CDS	1	0	0	0	0	0	1	0.054159	0.00560266	0.0170881	0.000840399	0.00392186	0.00382848	0.0854405	11.704	0.00344865	C	Disulfide bond formation protein DsbB
1191136	1191711	576	-	AT699_RS05515		PIN domain-containing protein CDS	0	0	1	0	0	0	1	0.0544426	0.00563199	0.0171776	0.000844799	0.00394239	0.00384853	0.0858879	11.6431	0.00348382	S	PIN domain
1651047	1651622	576	-	AT699_RS07495	tadE	pilus assembly protein CDS	1	0	0	0	0	0	1	0.0544426	0.00563199	0.0171776	0.000844799	0.00394239	0.00384853	0.0858879	11.6431	0.00348382	U	PFAM TadE family protein
6058395	6058973	579	+	AT699_RS27300	ampD	ampD CDS	0	0	0	0	1	0	1	0.0547261	0.00566132	0.017267	0.000849199	0.00396293	0.00386857	0.0863352	11.5828	0.00351916	V	N-acetyl-anhydromuranmyl-L-alanine amidase
2606316	2606903	588	-	AT699_RS11740	gspM	type II secretion system protein M CDS	0	0	1	0	0	0	1	0.0555768	0.00574932	0.0175354	0.000862399	0.00402453	0.0039287	0.0876772	11.4055	0.00362619	U	General secretion pathway protein M
1598784	1599371	588	+	AT699_RS07255	recO	recO CDS	1	0	0	0	0	0	1	0.0555768	0.00574932	0.0175354	0.000862399	0.00402453	0.0039287	0.0876772	11.4055	0.00362619	L	Involved in DNA repair and RecF pathway recombination
2862123	2862710	588	+	AT699_RS12980	yigZ	YigZ family protein CDS	1	0	0	0	0	0	1	0.0555768	0.00574932	0.0175354	0.000862399	0.00402453	0.0039287	0.0876772	11.4055	0.00362619	S	Uncharacterized protein family UPF0029
1769244	1769837	594	-	AT699_RS07935	ompA	OmpA family protein CDS	1	0	0	0	0	0	1	0.0561439	0.00580799	0.0177144	0.000871199	0.00406559	0.00396879	0.0885719	11.2903	0.00369839	M	Belongs to the ompA family
2254784	2255377	594	+	AT699_RS10130		ABATE domain-containing protein CDS	1	0	0	0	0	0	1	0.0561439	0.00580799	0.0177144	0.000871199	0.00406559	0.00396879	0.0885719	11.2903	0.00369839	S	Putative stress-induced transcription regulator
4854139	4854735	597	+	AT699_RS21730		short chain dehydrogenase CDS	1	0	0	0	0	0	1	0.0564275	0.00583732	0.0178038	0.000875599	0.00408613	0.00398884	0.0890192	11.2335	0.00373473	IQ	(Short-chain) dehydrogenase
1898146	1898751	606	-	AT699_RS08540		hypothetical protein CDS	1	0	0	0	0	0	1	0.0572781	0.00592532	0.0180722	0.000888798	0.00414773	0.00404897	0.0903612	11.0667	0.00384477
3527687	3528292	606	-	AT699_RS15850	ydgC	TetR/AcrR family transcriptional regulator CDS	1	0	0	0	0	0	1	0.0572781	0.00592532	0.0180722	0.000888798	0.00414773	0.00404897	0.0903612	11.0667	0.00384477	K	Transcriptional regulator
496585	497193	609	-	AT699_RS02335		SUKH-4 family immunity protein CDS	0	0	1	0	0	0	1	0.0575617	0.00595466	0.0181617	0.000893198	0.00416826	0.00406902	0.0908085	11.0122	0.00388178	S	SUKH-4 immunity protein
5272352	5272960	609	+	AT699_RS23760		branched-chain amino acid ABC transporter permease CDS	1	0	0	0	0	0	1	0.0575617	0.00595466	0.0181617	0.000893198	0.00416826	0.00406902	0.0908085	11.0122	0.00388178	E	Belongs to the binding-protein-dependent transport system permease family
2703274	2703885	612	-	AT699_RS12165	fliL	fliL CDS	0	0	1	0	0	0	1	0.0578452	0.00598399	0.0182512	0.000897598	0.00418879	0.00408906	0.0912558	10.9582	0.00391896	N	Controls the rotational direction of flagella during chemotaxis
6601608	6602219	612	-	AT699_RS29765		membrane integrity-associated transporter subunit PqiC CDS	0	0	1	0	0	0	1	0.0578452	0.00598399	0.0182512	0.000897598	0.00418879	0.00408906	0.0912558	10.9582	0.00391896	S	ABC-type transport auxiliary lipoprotein component
4039029	4039640	612	-	AT699_RS18110		TetR/AcrR family transcriptional regulator CDS	1	0	0	0	0	0	1	0.0578452	0.00598399	0.0182512	0.000897598	0.00418879	0.00408906	0.0912558	10.9582	0.00391896	K	Bacterial regulatory proteins, tetR family
1493580	1494194	615	-	AT699_RS06780		TetR/AcrR family transcriptional regulator CDS	0	1	0	0	0	0	1	0.0581288	0.00601332	0.0183406	0.000901998	0.00420933	0.0041091	0.0917032	10.9047	0.00395631	K	Transcriptional regulator
5942566	5943180	615	-	AT699_RS26780	sodA	superoxide dismutase CDS	1	0	0	0	0	0	1	0.0581288	0.00601332	0.0183406	0.000901998	0.00420933	0.0041091	0.0917032	10.9047	0.00395631	C	radicals which are normally produced within the cells and which are toxic to biological systems
2928589	2929209	621	-	AT699_RS13285	pncA	isochorismatase family protein CDS	1	0	0	0	0	0	1	0.0586959	0.00607199	0.0185196	0.000910798	0.00425039	0.00414919	0.0925978	10.7994	0.00403149	Q	Amidases related to nicotinamidase
6709885	6710508	624	-	AT699_RS30230	rpsD	rpsD CDS	0	1	0	0	0	0	1	0.0589795	0.00610132	0.018609	0.000915198	0.00427093	0.00416924	0.0930452	10.7475	0.00406933	J	One of the primary rRNA binding proteins, it binds directly to 16S rRNA where it nucleates assembly of the body of the 30S subunit
3181442	3182068	627	-	AT699_RS14365	gstB	glutathione S-transferase CDS	0	0	1	0	0	0	1	0.059263	0.00613066	0.0186985	0.000919598	0.00429146	0.00418928	0.0934925	10.696	0.00410734	O	Glutathione S-transferase
2932994	2933626	633	-	AT699_RS13305	gmk	gmk CDS	1	0	0	0	0	0	1	0.0598301	0.00618932	0.0188774	0.000928398	0.00433253	0.00422937	0.0943872	10.5947	0.00418385	F	Essential for recycling GMP and indirectly, cGMP
1342253	1342888	636	+	AT699_RS06160	lolA	lolA CDS	1	0	0	0	0	0	1	0.0601137	0.00621866	0.0189669	0.000932798	0.00435306	0.00424942	0.0948345	10.5447	0.00422235	M	Participates in the translocation of lipoproteins from the inner membrane to the outer membrane. Only forms a complex with a lipoprotein if the residue after the N-terminal Cys is not an aspartate (The Asp acts as a targeting signal to indicate that the lipoprotein should stay in the inner membrane)
3771226	3771864	639	-	AT699_RS16905		AAA family ATPase CDS	0	0	1	0	0	0	1	0.0603972	0.00624799	0.0190564	0.000937198	0.00437359	0.00426946	0.0952818	10.4952	0.00426102	D	Cobyrinic acid ac-diamide synthase
3027739	3028377	639	+	AT699_RS13665	yncG	glutathione S-transferase CDS	1	0	0	0	0	0	1	0.0603972	0.00624799	0.0190564	0.000937198	0.00437359	0.00426946	0.0952818	10.4952	0.00426102	O	Glutathione S-transferase
6248387	6249025	639	-	AT699_RS28155	fucA	aldolase CDS	1	0	0	0	0	0	1	0.0603972	0.00624799	0.0190564	0.000937198	0.00437359	0.00426946	0.0952818	10.4952	0.00426102	G	Class II Aldolase and Adducin N-terminal domain
214467	215108	642	-	AT699_RS01040	ompW	outer membrane beta-barrel protein CDS	1	0	0	0	0	0	1	0.0606808	0.00627732	0.0191458	0.000941598	0.00439413	0.0042895	0.0957292	10.4461	0.00429985	M	COG3047 Outer membrane protein W
4889745	4890389	645	-	AT699_RS21895	alkA	DNA-3-methyladenine glycosylase 2 family protein CDS	0	0	1	0	0	0	1	0.0609643	0.00630666	0.0192353	0.000945998	0.00441466	0.00430955	0.0961765	10.3975	0.00433884	L	COG0122 3-methyladenine DNA glycosylase 8-oxoguanine DNA glycosylase
4481923	4482567	645	+	AT699_RS20215	hly3	hemolysin III family protein CDS	1	0	0	0	0	0	1	0.0609643	0.00630666	0.0192353	0.000945998	0.00441466	0.00430955	0.0961765	10.3975	0.00433884	S	membrane protein, hemolysin III homolog
5313553	5314197	645	+	AT699_RS23905	gpmB	histidine phosphatase family protein CDS	1	0	0	0	0	0	1	0.0609643	0.00630666	0.0192353	0.000945998	0.00441466	0.00430955	0.0961765	10.3975	0.00433884	G	phosphoglycerate mutase
5621490	5622140	651	+	AT699_RS25420		2OG-Fe(II) oxygenase CDS	1	0	0	0	0	0	1	0.0615315	0.00636532	0.0194142	0.000954798	0.00445573	0.00434964	0.0970712	10.3017	0.00441733	S	Oxygenase, catalysing oxidative methylation of damaged DNA
896709	897362	654	+	AT699_RS04160	metI	ABC transporter permease CDS	0	0	0	0	1	0	1	0.061815	0.00639466	0.0195037	0.000959198	0.00447626	0.00436968	0.0975185	10.2545	0.00445682	P	transporter permease
4108860	4109513	654	-	AT699_RS18405	pfiT	TetR/AcrR family transcriptional regulator CDS	0	0	0	0	1	0	1	0.061815	0.00639466	0.0195037	0.000959198	0.00447626	0.00436968	0.0975185	10.2545	0.00445682	K	Transcriptional regulator
2235927	2236583	657	-	AT699_RS10050		response regulator transcription factor CDS	1	0	0	0	0	0	1	0.0620986	0.00642399	0.0195932	0.000963598	0.00449679	0.00438973	0.0979658	10.2076	0.00449647	K	LuxR family transcriptional regulator
3415839	3416495	657	+	AT699_RS15400	nreC	response regulator transcription factor CDS	1	0	0	0	0	0	1	0.0620986	0.00642399	0.0195932	0.000963598	0.00449679	0.00438973	0.0979658	10.2076	0.00449647	K	COG2197 Response regulator containing a CheY-like receiver domain and an HTH DNA-binding domain
3721380	3722039	660	-	AT699_RS16680	gst2	glutathione S-transferase family protein CDS	1	0	0	0	0	0	1	0.0623821	0.00645332	0.0196826	0.000967998	0.00451733	0.00440977	0.0984132	10.1612	0.00453628	O	Glutathione S-transferase
354841	355503	663	+	AT699_RS01655	metI	ABC transporter permease CDS	1	0	0	0	0	0	1	0.0626657	0.00648266	0.0197721	0.000972398	0.00453786	0.00442981	0.0988605	10.1153	0.00457626	P	COG2011 ABC-type metal ion transport system, permease component
4782441	4783106	666	-	AT699_RS21430		thermonuclease family protein CDS	1	0	0	0	0	0	1	0.0629492	0.00651199	0.0198616	0.000976798	0.00455839	0.00444986	0.0993078	10.0697	0.00461641	L	Staphylococcal nuclease homologues
2128702	2129376	675	-	AT699_RS09630	queH	epoxyqueuosine reductase QueH CDS	1	0	0	0	0	0	1	0.0637999	0.00659999	0.02013	0.000989998	0.00461999	0.00450999	0.10065	9.93544	0.00473781	C	Catalyzes the conversion of epoxyqueuosine (oQ) to queuosine (Q), which is a hypermodified base found in the wobble positions of tRNA(Asp), tRNA(Asn), tRNA(His) and tRNA(Tyr)
1750152	1750832	681	-	AT699_RS07865		alginate O-acetyltransferase AlgF CDS	0	1	0	0	0	0	1	0.064367	0.00665866	0.0203089	0.000998798	0.00466106	0.00455008	0.101544	9.8479	0.00481956	S	Alginate O-acetyl transferase AlgF
5577740	5578420	681	+	AT699_RS25175	tcyB	amino acid ABC transporter permease CDS	0	1	0	0	0	0	1	0.064367	0.00665866	0.0203089	0.000998798	0.00466106	0.00455008	0.101544	9.8479	0.00481956	E	ABC-type amino acid transport system permease component
185273	185953	681	-	AT699_RS00860		hypothetical protein CDS	1	0	0	0	0	0	1	0.064367	0.00665866	0.0203089	0.000998798	0.00466106	0.00455008	0.101544	9.8479	0.00481956
5565797	5566489	693	+	AT699_RS25115		YafY family transcriptional regulator CDS	0	0	0	0	0	1	1	0.0655012	0.00677599	0.0206668	0.0010164	0.00474319	0.00463026	0.103334	9.67737	0.00498501	K	HTH domain-containing protein 1
1943305	1944000	696	+	AT699_RS08765	mhbB	fumarylacetoacetate hydrolase family protein CDS	0	0	1	0	0	0	1	0.0657848	0.00680532	0.0207562	0.0010208	0.00476373	0.0046503	0.103781	9.63566	0.00502678	Q	2-keto-4-pentenoate hydratase 2-oxohepta-3-ene-17-dioic acid hydratase (catechol pathway)
5680526	5681221	696	+	AT699_RS25695	icmE	pentapeptide repeat-containing protein CDS	1	0	0	0	0	0	1	0.0657848	0.00680532	0.0207562	0.0010208	0.00476373	0.0046503	0.103781	9.63566	0.00502678	S	Pentapeptide repeat
4512539	4513237	699	+	AT699_RS20320	ligE	glutathione S-transferase family protein CDS	0	0	1	0	0	0	1	0.0660683	0.00683466	0.0208457	0.0010252	0.00478426	0.00467035	0.104228	9.59431	0.00506871	O	Glutathione S-transferase
5543513	5544211	699	+	AT699_RS25015	urtE	urtE CDS	0	0	1	0	0	0	1	0.0660683	0.00683466	0.0208457	0.0010252	0.00478426	0.00467035	0.104228	9.59431	0.00506871	E	abc transporter, ATP-binding protein
198468	199166	699	-	AT699_RS00950	hisH	hisH CDS	1	0	0	0	0	0	1	0.0660683	0.00683466	0.0208457	0.0010252	0.00478426	0.00467035	0.104228	9.59431	0.00506871	E	IGPS catalyzes the conversion of PRFAR and glutamine to IGP, AICAR and glutamate. The HisH subunit provides the glutamine amidotransferase activity that produces the ammonia necessary to HisF for the synthesis of IGP and AICAR
1435837	1436535	699	-	AT699_RS06555		response regulator transcription factor CDS	1	0	0	0	0	0	1	0.0660683	0.00683466	0.0208457	0.0010252	0.00478426	0.00467035	0.104228	9.59431	0.00506871	K	Transcriptional regulatory protein, C terminal
4546124	4546822	699	-	AT699_RS20435		hypothetical protein CDS	1	0	0	0	0	0	1	0.0660683	0.00683466	0.0208457	0.0010252	0.00478426	0.00467035	0.104228	9.59431	0.00506871	P	Secretin and TonB N terminus short domain
5601148	5601849	702	+	AT699_RS25295		hypothetical protein CDS	0	0	1	0	0	0	1	0.0663519	0.00686399	0.0209352	0.0010296	0.00480479	0.00469039	0.104676	9.5533	0.0051108	S	B3 4 domain protein
5185546	5186247	702	-	AT699_RS23330		hypothetical protein CDS	1	0	0	0	0	0	1	0.0663519	0.00686399	0.0209352	0.0010296	0.00480479	0.00469039	0.104676	9.5533	0.0051108
4728056	4728760	705	+	AT699_RS21200	livF	ABC transporter ATP-binding protein CDS	0	1	0	0	0	0	1	0.0666354	0.00689332	0.0210246	0.001034	0.00482533	0.00471044	0.105123	9.51265	0.00515305	E	COG0410 ABC-type branched-chain amino acid transport systems, ATPase component
1980443	1981147	705	+	AT699_RS08935	yiaF	DUF3053 family protein CDS	1	0	0	0	0	0	1	0.0666354	0.00689332	0.0210246	0.001034	0.00482533	0.00471044	0.105123	9.51265	0.00515305	S	Protein of unknown function (DUF3053)
6243655	6244362	708	+	AT699_RS28130		FadR family transcriptional regulator CDS	1	0	0	0	0	0	1	0.066919	0.00692265	0.0211141	0.0010384	0.00484586	0.00473048	0.10557	9.47234	0.00519546	K	FCD domain
6086492	6087202	711	+	AT699_RS27420		ABC transporter ATP-binding protein CDS	1	0	0	0	0	0	1	0.0672026	0.00695199	0.0212036	0.0010428	0.00486639	0.00475053	0.106018	9.43238	0.00523804	V	COG1131 ABC-type multidrug transport system, ATPase component
5891387	5892100	714	-	AT699_RS26605		response regulator transcription factor CDS	0	0	0	0	1	0	1	0.0674861	0.00698132	0.021293	0.0010472	0.00488693	0.00477057	0.106465	9.39274	0.00528077	K	Response regulators consisting of a CheY-like receiver domain and a winged-helix DNA-binding domain
2377766	2378479	714	-	AT699_RS10765		ABC transporter permease subunit CDS	0	0	1	0	0	0	1	0.0674861	0.00698132	0.021293	0.0010472	0.00488693	0.00477057	0.106465	9.39274	0.00528077	P	Binding-protein-dependent transport system inner membrane component
3055427	3056140	714	+	AT699_RS13795		DUF2325 domain-containing protein CDS	0	0	1	0	0	0	1	0.0674861	0.00698132	0.021293	0.0010472	0.00488693	0.00477057	0.106465	9.39274	0.00528077	M	Uncharacterized protein conserved in bacteria (DUF2325)
2997192	2997905	714	+	AT699_RS13525		ATPase CDS	1	0	0	0	0	0	1	0.0674861	0.00698132	0.021293	0.0010472	0.00488693	0.00477057	0.106465	9.39274	0.00528077	GM	teichoic acid transport
5645418	5646131	714	+	AT699_RS25525		alpha/beta hydrolase CDS	1	0	0	0	0	0	1	0.0674861	0.00698132	0.021293	0.0010472	0.00488693	0.00477057	0.106465	9.39274	0.00528077	I	carboxylic ester hydrolase activity
659248	659964	717	+	AT699_RS03075	glnP	amino acid ABC transporter permease CDS	1	0	0	0	0	0	1	0.0677697	0.00701065	0.0213825	0.0010516	0.00490746	0.00479061	0.106912	9.35344	0.00532367	U	ABC-type amino acid transport system permease component
2476672	2477388	717	-	AT699_RS11180	ccmA	ccmA CDS	1	0	0	0	0	0	1	0.0677697	0.00701065	0.0213825	0.0010516	0.00490746	0.00479061	0.106912	9.35344	0.00532367	O	once thought to export heme, this seems not to be the case, but its exact role is uncertain. Responsible for energy coupling to the transport system
6741101	6741817	717	+	AT699_RS30445		response regulator transcription factor CDS	1	0	0	0	0	0	1	0.0677697	0.00701065	0.0213825	0.0010516	0.00490746	0.00479061	0.106912	9.35344	0.00532367	T	Response regulators consisting of a CheY-like receiver domain and a winged-helix DNA-binding domain
3435562	3436281	720	+	AT699_RS15470		class II aldolase/adducin family protein CDS	1	0	0	0	0	0	1	0.0680532	0.00703999	0.021472	0.001056	0.00492799	0.00481066	0.10736	9.31447	0.00536673	G	Class II Aldolase and Adducin N-terminal domain
4345862	4346581	720	-	AT699_RS19565		SDR family oxidoreductase CDS	1	0	0	0	0	0	1	0.0680532	0.00703999	0.021472	0.001056	0.00492799	0.00481066	0.10736	9.31447	0.00536673	IQ	Dehydrogenases with different specificities (related to short-chain alcohol dehydrogenases)
777176	777898	723	+	AT699_RS03585	dnaQ	dnaQ CDS	0	1	0	0	0	0	1	0.0683368	0.00706932	0.0215614	0.0010604	0.00494852	0.0048307	0.107807	9.27582	0.00540994	L	DNA polymerase III is a complex, multichain enzyme responsible for most of the replicative synthesis in bacteria. The epsilon subunit contain the editing function and is a proofreading 3'-5' exonuclease
5729990	5730712	723	+	AT699_RS25915		hypothetical protein CDS	1	0	0	0	0	0	1	0.0683368	0.00706932	0.0215614	0.0010604	0.00494852	0.0048307	0.107807	9.27582	0.00540994
2407097	2407822	726	-	AT699_RS10890		TetR/AcrR family transcriptional regulator CDS	1	0	0	0	0	0	1	0.0686203	0.00709865	0.0216509	0.0010648	0.00496906	0.00485075	0.108254	9.23749	0.00545332	K	PFAM regulatory protein TetR
1052522	1053250	729	-	AT699_RS04810		SDR family oxidoreductase CDS	1	0	0	0	0	0	1	0.0689039	0.00712799	0.0217404	0.0010692	0.00498959	0.00487079	0.108702	9.19948	0.00549686	IQ	COG1028 Dehydrogenases with different specificities (related to short-chain alcohol dehydrogenases)
2927759	2928487	729	+	AT699_RS13280	glnQ	glnQ CDS	1	0	0	0	0	0	1	0.0689039	0.00712799	0.0217404	0.0010692	0.00498959	0.00487079	0.108702	9.19948	0.00549686	E	to ATP-binding component of ABC transporters
6192629	6193357	729	+	AT699_RS27860		SDR family oxidoreductase CDS	1	0	0	0	0	0	1	0.0689039	0.00712799	0.0217404	0.0010692	0.00498959	0.00487079	0.108702	9.19948	0.00549686	IQ	Dehydrogenases with different specificities (related to short-chain alcohol dehydrogenases)
3395584	3396315	732	-	AT699_RS15305		response regulator transcription factor CDS	0	0	1	0	0	0	1	0.0691874	0.00715732	0.0218298	0.0010736	0.00501012	0.00489084	0.109149	9.16178	0.00554055	K	Response regulators consisting of a CheY-like receiver domain and a winged-helix DNA-binding domain
328221	328952	732	+	AT699_RS01525	CP_1111	iron-containing redox enzyme family protein CDS	1	0	0	0	0	0	1	0.0691874	0.00715732	0.0218298	0.0010736	0.00501012	0.00489084	0.109149	9.16178	0.00554055	H	COG5424 Pyrroloquinoline quinone (Coenzyme PQQ) biosynthesis protein C
546162	546893	732	+	AT699_RS02570		amino acid ABC transporter ATP-binding protein CDS	1	0	0	0	0	0	1	0.0691874	0.00715732	0.0218298	0.0010736	0.00501012	0.00489084	0.109149	9.16178	0.00554055	E	ABC transporter
1526891	1527625	735	-	AT699_RS06915		ompR CDS	0	0	0	1	0	0	1	0.069471	0.00718665	0.0219193	0.001078	0.00503066	0.00491088	0.109596	9.12438	0.00558441	K	Response regulators consisting of a CheY-like receiver domain and a winged-helix DNA-binding domain
2052840	2053574	735	-	AT699_RS09320		hypothetical protein CDS	0	1	0	0	0	0	1	0.069471	0.00718665	0.0219193	0.001078	0.00503066	0.00491088	0.109596	9.12438	0.00558441	S	PhoP regulatory network protein YrbL
330947	331684	738	-	AT699_RS01550		sulfite exporter TauE/SafE family protein CDS	0	0	1	0	0	0	1	0.0697545	0.00721599	0.0220088	0.0010824	0.00505119	0.00493093	0.110044	9.08729	0.00562843	S	membrane transporter protein
3303368	3304105	738	-	AT699_RS14905		amino acid ABC transporter permease CDS	1	0	0	0	0	0	1	0.0697545	0.00721599	0.0220088	0.0010824	0.00505119	0.00493093	0.110044	9.08729	0.00562843	P	amino acid ABC transporter
2206753	2207493	741	+	AT699_RS09965	tadC2	type II secretion system F family protein CDS	1	0	0	0	0	0	1	0.0700381	0.00724532	0.0220982	0.0010868	0.00507172	0.00495097	0.110491	9.0505	0.0056726	NU	type II secretion
2377038	2377778	741	-	AT699_RS10760	tauB	ABC transporter ATP-binding protein CDS	1	0	0	0	0	0	1	0.0700381	0.00724532	0.0220982	0.0010868	0.00507172	0.00495097	0.110491	9.0505	0.0056726	P	ATPases associated with a variety of cellular activities
2732385	2733134	750	+	AT699_RS12310	rpsB	rpsB CDS	1	0	0	0	0	0	1	0.0708888	0.00733332	0.0223666	0.0011	0.00513332	0.0050111	0.111833	8.94189	0.00580609	J	Belongs to the universal ribosomal protein uS2 family
4358615	4359364	750	+	AT699_RS19630		TetR/AcrR family transcriptional regulator CDS	1	0	0	0	0	0	1	0.0708888	0.00733332	0.0223666	0.0011	0.00513332	0.0050111	0.111833	8.94189	0.00580609	K	Transcriptional regulator
4650078	4650833	756	+	AT699_RS20895	ybhP	endonuclease/exonuclease/phosphatase family protein CDS	0	0	1	0	0	0	1	0.0714559	0.00739199	0.0225456	0.0011088	0.00517439	0.00505119	0.112728	8.87093	0.00589587	L	Endonuclease exonuclease phosphatase family protein
471628	472383	756	+	AT699_RS02200		SDR family oxidoreductase CDS	1	0	0	0	0	0	1	0.0714559	0.00739199	0.0225456	0.0011088	0.00517439	0.00505119	0.112728	8.87093	0.00589587	GM	NAD dependent epimerase dehydratase family protein 2
502189	502944	756	+	AT699_RS02365		GntR family transcriptional regulator CDS	1	0	0	0	0	0	1	0.0714559	0.00739199	0.0225456	0.0011088	0.00517439	0.00505119	0.112728	8.87093	0.00589587	K	transcriptional
2771108	2771866	759	+	AT699_RS12515		ATP-binding cassette domain-containing protein CDS	1	0	0	0	0	0	1	0.0717394	0.00742132	0.022635	0.0011132	0.00519492	0.00507124	0.113175	8.83586	0.005941	E	abc transporter, ATP-binding protein
5209104	5209862	759	-	AT699_RS23460		DUF1275 domain-containing protein CDS	1	0	0	0	0	0	1	0.0717394	0.00742132	0.022635	0.0011132	0.00519492	0.00507124	0.113175	8.83586	0.005941	S	Protein of unknown function (DUF1275)
6673614	6674372	759	-	AT699_RS30080	glcC	glcC CDS	1	0	0	0	0	0	1	0.0717394	0.00742132	0.022635	0.0011132	0.00519492	0.00507124	0.113175	8.83586	0.005941	K	transcriptional
2683541	2684302	762	+	AT699_RS12075	flgF	flagellar basal body rod protein FlgF CDS	1	0	0	0	0	0	1	0.072023	0.00745065	0.0227245	0.0011176	0.00521546	0.00509128	0.113622	8.80108	0.00598629	N	FlgF, with FlgB and C, makes up the proximal portion of the flagellar basal body rod
5578417	5579178	762	+	AT699_RS25180	tcyC	amino acid ABC transporter ATP-binding protein CDS	1	0	0	0	0	0	1	0.072023	0.00745065	0.0227245	0.0011176	0.00521546	0.00509128	0.113622	8.80108	0.00598629	E	abc transporter, ATP-binding protein
5644500	5645267	768	-	AT699_RS25520	tam	tam CDS	1	0	0	0	0	0	1	0.0725901	0.00750932	0.0229034	0.0011264	0.00525652	0.00513137	0.114517	8.73232	0.00607734	J	Catalyzes the S-adenosylmethionine monomethyl esterification of trans-aconitate
5455549	5456319	771	-	AT699_RS24575	nasE	ntrB CDS	1	0	0	0	0	0	1	0.0728737	0.00753865	0.0229929	0.0011308	0.00527706	0.00515141	0.114964	8.69834	0.00612311	P	COG0600 ABC-type nitrate sulfonate bicarbonate transport system, permease component
509111	509881	771	-	AT699_RS02400	lamB	LamB/YcsF family protein CDS	1	0	0	0	0	0	1	0.0728737	0.00753865	0.0229929	0.0011308	0.00527706	0.00515141	0.114964	8.69834	0.00612311	S	Belongs to the UPF0271 (lamB) family
3902513	3903283	771	+	AT699_RS17575	MA20_13990	MBL fold metallo-hydrolase CDS	1	0	0	0	0	0	1	0.0728737	0.00753865	0.0229929	0.0011308	0.00527706	0.00515141	0.114964	8.69834	0.00612311	S	Metallo-beta-lactamase superfamily
5119025	5119795	771	-	AT699_RS23025	speE	spermidine synthase-like protein CDS	1	0	0	0	0	0	1	0.0728737	0.00753865	0.0229929	0.0011308	0.00527706	0.00515141	0.114964	8.69834	0.00612311	E	Spermidine synthase
1384953	1385726	774	+	AT699_RS06340	pssA	pssA CDS	0	0	1	0	0	0	1	0.0731572	0.00756799	0.0230824	0.0011352	0.00529759	0.00517146	0.115412	8.66462	0.00616903	I	Belongs to the CDP-alcohol phosphatidyltransferase class-I family
191518	192294	777	-	AT699_RS00895	ybgI	Nif3-like dinuclear metal center hexameric protein CDS	1	0	0	0	0	0	1	0.0734408	0.00759732	0.0231718	0.0011396	0.00531812	0.0051915	0.115859	8.63117	0.00621511	S	NIF3 (NGG1p interacting factor 3)
1788077	1788853	777	-	AT699_RS08020		IclR family transcriptional regulator CDS	1	0	0	0	0	0	1	0.0734408	0.00759732	0.0231718	0.0011396	0.00531812	0.0051915	0.115859	8.63117	0.00621511	K	Bacterial transcriptional regulator
1667116	1667895	780	+	AT699_RS07570	frlR	GntR family transcriptional regulator CDS	1	0	0	0	0	0	1	0.0737243	0.00762665	0.0232613	0.001144	0.00533866	0.00521155	0.116306	8.59797	0.00626134	K	GntR family transcriptional regulator
68124	68906	783	-	AT699_RS00325		SDR family oxidoreductase CDS	1	0	0	0	0	0	1	0.0740079	0.00765599	0.0233508	0.0011484	0.00535919	0.00523159	0.116754	8.56503	0.00630774	IQ	gluconate 5-dehydrogenase
648469	649251	783	-	AT699_RS03015	thiD	bifunctional hydroxymethylpyrimidine kinase/phosphomethylpyrimidine kinase CDS	1	0	0	0	0	0	1	0.0740079	0.00765599	0.0233508	0.0011484	0.00535919	0.00523159	0.116754	8.56503	0.00630774	H	Phosphomethylpyrimidine kinase
1581095	1581880	786	-	AT699_RS07155	amiD	N-acetylmuramoyl-L-alanine amidase CDS	1	0	0	0	0	0	1	0.0742914	0.00768532	0.0234402	0.0011528	0.00537972	0.00525164	0.117201	8.53234	0.00635429	M	N-acetylmuramoyl-L-alanine amidase
2510770	2511555	786	+	AT699_RS11340		aldolase CDS	1	0	0	0	0	0	1	0.0742914	0.00768532	0.0234402	0.0011528	0.00537972	0.00525164	0.117201	8.53234	0.00635429	G	COG0235 Ribulose-5-phosphate 4-epimerase and related epimerases and aldolases
5242160	5242948	789	-	AT699_RS23630		enoyl-CoA hydratase/isomerase family protein CDS	1	0	0	0	0	0	1	0.074575	0.00771465	0.0235297	0.0011572	0.00540026	0.00527168	0.117648	8.4999	0.006401	I	Enoyl-CoA hydratase/isomerase
5704116	5704907	792	-	AT699_RS25795	yeaM	helix-turn-helix transcriptional regulator CDS	0	1	0	0	0	0	1	0.0748585	0.00774399	0.0236192	0.0011616	0.00542079	0.00529172	0.118096	8.4677	0.00644786	K	transcriptional regulator, AraC family
3397162	3397953	792	+	AT699_RS15315	MA20_43580	molybdopterin-dependent oxidoreductase CDS	1	0	0	0	0	0	1	0.0748585	0.00774399	0.0236192	0.0011616	0.00542079	0.00529172	0.118096	8.4677	0.00644786	S	Sulfite oxidase and related enzymes
5666447	5667238	792	+	AT699_RS25625	surF	SURF1 family protein CDS	1	0	0	0	0	0	1	0.0748585	0.00774399	0.0236192	0.0011616	0.00542079	0.00529172	0.118096	8.4677	0.00644786	S	SURF1-like protein
3136574	3137368	795	+	AT699_RS14135		DUF899 domain-containing protein CDS	0	0	1	0	0	0	1	0.0751421	0.00777332	0.0237086	0.001166	0.00544132	0.00531177	0.118543	8.43575	0.00649489	S	Bacterial protein of unknown function (DUF899)
5326283	5327077	795	-	AT699_RS23960	ssuC_1	ABC transporter permease CDS	0	0	1	0	0	0	1	0.0751421	0.00777332	0.0237086	0.001166	0.00544132	0.00531177	0.118543	8.43575	0.00649489	P	ABC transporter
2799833	2800627	795	-	AT699_RS12665		NRDE family protein CDS	1	0	0	0	0	0	1	0.0751421	0.00777332	0.0237086	0.001166	0.00544132	0.00531177	0.118543	8.43575	0.00649489	S	Transport and Golgi organisation 2
897412	898209	798	+	AT699_RS04165	metQ_2	MetQ/NlpA family ABC transporter substrate-binding protein CDS	1	0	0	0	0	0	1	0.0754257	0.00780265	0.0237981	0.0011704	0.00546186	0.00533181	0.11899	8.40403	0.00654206	M	Belongs to the nlpA lipoprotein family
4961732	4962529	798	+	AT699_RS22265		sulfite exporter TauE/SafE family protein CDS	1	0	0	0	0	0	1	0.0754257	0.00780265	0.0237981	0.0011704	0.00546186	0.00533181	0.11899	8.40403	0.00654206	S	Sulfite exporter TauE/SafE
967480	968280	801	+	AT699_RS04480	paaG	2-(1,2-epoxy-1,2-dihydrophenyl)acetyl-CoA isomerase CDS	0	0	1	0	0	0	1	0.0757092	0.00783199	0.0238876	0.0011748	0.00548239	0.00535186	0.119438	8.37256	0.0065894	I	enoyl-CoA hydratase
44339	45139	801	+	AT699_RS00205	MA20_04250	ABC transporter permease CDS	1	0	0	0	0	0	1	0.0757092	0.00783199	0.0238876	0.0011748	0.00548239	0.00535186	0.119438	8.37256	0.0065894	E	ABC transporter permease
5261176	5261976	801	-	AT699_RS23710	menB	badI CDS	1	0	0	0	0	0	1	0.0757092	0.00783199	0.0238876	0.0011748	0.00548239	0.00535186	0.119438	8.37256	0.0065894	H	Belongs to the enoyl-CoA hydratase isomerase family. MenB subfamily
4431717	4432520	804	+	AT699_RS19990	nadX	aspartate dehydrogenase CDS	0	0	1	0	0	0	1	0.0759928	0.00786132	0.023977	0.0011792	0.00550292	0.0053719	0.119885	8.34132	0.00663689	H	Specifically catalyzes the NAD or NADP-dependent dehydrogenation of L-aspartate to iminoaspartate
3925207	3926010	804	-	AT699_RS17685		hypothetical protein CDS	1	0	0	0	0	0	1	0.0759928	0.00786132	0.023977	0.0011792	0.00550292	0.0053719	0.119885	8.34132	0.00663689
2334212	2335018	807	-	AT699_RS10550		helix-turn-helix transcriptional regulator CDS	0	0	1	0	0	0	1	0.0762763	0.00789065	0.0240665	0.0011836	0.00552346	0.00539195	0.120332	8.31031	0.00668454	K	AraC family
5606147	5606956	810	-	AT699_RS25325		SDR family oxidoreductase CDS	0	0	0	0	1	0	1	0.0765599	0.00791999	0.024156	0.001188	0.00554399	0.00541199	0.12078	8.27953	0.00673234	S	Belongs to the short-chain dehydrogenases reductases (SDR) family
354032	354841	810	+	AT699_RS01650	metN	ATP-binding cassette domain-containing protein CDS	1	0	0	0	0	0	1	0.0765599	0.00791999	0.024156	0.001188	0.00554399	0.00541199	0.12078	8.27953	0.00673234	P	Part of the ABC transporter complex MetNIQ involved in methionine import. Responsible for energy coupling to the transport system
532523	533332	810	-	AT699_RS02520	thiG	thiazole synthase CDS	1	0	0	0	0	0	1	0.0765599	0.00791999	0.024156	0.001188	0.00554399	0.00541199	0.12078	8.27953	0.00673234	H	Catalyzes the rearrangement of 1-deoxy-D-xylulose 5- phosphate (DXP) to produce the thiazole phosphate moiety of thiamine. Sulfur is provided by the thiocarboxylate moiety of the carrier protein ThiS. In vitro, sulfur can be provided by H(2)S
4716281	4717090	810	-	AT699_RS21145	aroE	shikimate dehydrogenase CDS	1	0	0	0	0	0	1	0.0765599	0.00791999	0.024156	0.001188	0.00554399	0.00541199	0.12078	8.27953	0.00673234	C	Shikimate quinate 5-dehydrogenase family protein
4473971	4474783	813	-	AT699_RS20170		AAA family ATPase CDS	0	0	0	0	1	0	1	0.0768434	0.00794932	0.0242454	0.0011924	0.00556452	0.00543204	0.121227	8.24898	0.0067803	O	ATPase activity
2817919	2818731	813	+	AT699_RS12750	ugpE	carbohydrate ABC transporter permease CDS	1	0	0	0	0	0	1	0.0768434	0.00794932	0.0242454	0.0011924	0.00556452	0.00543204	0.121227	8.24898	0.0067803	P	COG0395 ABC-type sugar transport system, permease component
5530815	5531630	816	+	AT699_RS24970	prtR	anti-sigma factor CDS	0	0	0	0	0	1	1	0.077127	0.00797865	0.0243349	0.0011968	0.00558506	0.00545208	0.121674	8.21865	0.00682842	K	transmembrane transcriptional regulator (anti-sigma factor)
4573984	4574799	816	+	AT699_RS20525	MA20_21745	helix-turn-helix domain-containing protein CDS	1	0	0	0	0	0	1	0.077127	0.00797865	0.0243349	0.0011968	0.00558506	0.00545208	0.121674	8.21865	0.00682842	K	helix_turn_helix isocitrate lyase regulation
6257542	6258357	816	+	AT699_RS28205	nit	carbon-nitrogen hydrolase family protein CDS	1	0	0	0	0	0	1	0.077127	0.00797865	0.0243349	0.0011968	0.00558506	0.00545208	0.121674	8.21865	0.00682842	S	Carbon-nitrogen hydrolase
1074325	1075143	819	-	AT699_RS04905	yokD	AAC(3) family N-acetyltransferase CDS	1	0	0	0	0	0	1	0.0774105	0.00800799	0.0244244	0.0012012	0.00560559	0.00547212	0.122122	8.18855	0.00687669	H	Aminoglycoside 3-N-acetyltransferase
2163294	2164112	819	+	AT699_RS09775	trmD	trmD CDS	1	0	0	0	0	0	1	0.0774105	0.00800799	0.0244244	0.0012012	0.00560559	0.00547212	0.122122	8.18855	0.00687669	J	Belongs to the RNA methyltransferase TrmD family
770564	771385	822	-	AT699_RS03560	gloB	gloB CDS	0	0	0	0	0	1	1	0.0776941	0.00803732	0.0245138	0.0012056	0.00562612	0.00549217	0.122569	8.15866	0.00692512	S	Thiolesterase that catalyzes the hydrolysis of S-D- lactoyl-glutathione to form glutathione and D-lactic acid
3421315	3422142	828	+	AT699_RS15430	tauC	ABC transporter permease subunit CDS	1	0	0	0	0	0	1	0.0782612	0.00809599	0.0246928	0.0012144	0.00566719	0.00553226	0.123464	8.09954	0.00702243	P	transporter, permease
6147698	6148525	828	-	AT699_RS27685		helix-turn-helix domain-containing protein CDS	1	0	0	0	0	0	1	0.0782612	0.00809599	0.0246928	0.0012144	0.00566719	0.00553226	0.123464	8.09954	0.00702243	K	Transcriptional regulator
4770267	4771097	831	-	AT699_RS21390	coxC	hypothetical protein CDS	0	0	1	0	0	0	1	0.0785448	0.00812532	0.0247822	0.0012188	0.00568772	0.0055523	0.123911	8.0703	0.00707133	T	Bacterial signalling protein N terminal repeat
969406	970236	831	+	AT699_RS04490		MaoC family dehydratase N-terminal domain-containing protein CDS	1	0	0	0	0	0	1	0.0785448	0.00812532	0.0247822	0.0012188	0.00568772	0.0055523	0.123911	8.0703	0.00707133	S	Itaconyl-CoA hydratase
33541	34374	834	+	AT699_RS00160	tetD	AraC family transcriptional regulator CDS	0	0	0	0	0	1	1	0.0788283	0.00815465	0.0248717	0.0012232	0.00570826	0.00557235	0.124358	8.04127	0.00712037	K	COG2207 AraC-type DNA-binding domain-containing proteins
1441737	1442570	834	+	AT699_RS06585	galU	galU CDS	1	0	0	0	0	0	1	0.0788283	0.00815465	0.0248717	0.0012232	0.00570826	0.00557235	0.124358	8.04127	0.00712037	M	UTP--glucose-1-phosphate uridylyltransferase
441215	442051	837	-	AT699_RS02060		SDR family oxidoreductase CDS	1	0	0	0	0	0	1	0.0791119	0.00818399	0.0249612	0.0012276	0.00572879	0.00559239	0.124806	8.01245	0.00716958	S	Belongs to the short-chain dehydrogenases reductases (SDR) family
711023	711859	837	-	AT699_RS03285		ABC transporter permease CDS	1	0	0	0	0	0	1	0.0791119	0.00818399	0.0249612	0.0012276	0.00572879	0.00559239	0.124806	8.01245	0.00716958	P	COG0600 ABC-type nitrate sulfonate bicarbonate transport system, permease component
1892862	1893701	840	+	AT699_RS08510	inaA	hypothetical protein CDS	1	0	0	0	0	0	1	0.0793954	0.00821332	0.0250506	0.001232	0.00574932	0.00561243	0.125253	7.98383	0.00721893	T	RIO1 family
2201806	2202645	840	+	AT699_RS09945	cpaB	cpaB CDS	1	0	0	0	0	0	1	0.0793954	0.00821332	0.0250506	0.001232	0.00574932	0.00561243	0.125253	7.98383	0.00721893	U	Pilus assembly protein
2723186	2724025	840	+	AT699_RS12270	dedD	SPOR domain-containing protein CDS	1	0	0	0	0	0	1	0.0793954	0.00821332	0.0250506	0.001232	0.00574932	0.00561243	0.125253	7.98383	0.00721893	S	Sporulation related domain
5412313	5413155	843	-	AT699_RS24355	phnC	phnC CDS	0	0	1	0	0	0	1	0.079679	0.00824265	0.0251401	0.0012364	0.00576986	0.00563248	0.1257	7.95542	0.00726844	P	Part of the ABC transporter complex PhnCDE involved in phosphonates import. Responsible for energy coupling to the transport system
6564484	6565326	843	-	AT699_RS29570	metF	metF CDS	0	0	1	0	0	0	1	0.079679	0.00824265	0.0251401	0.0012364	0.00576986	0.00563248	0.1257	7.95542	0.00726844	E	reductase
2752147	2752989	843	-	AT699_RS12405	ada	methylated-DNA--[protein]-cysteine S-methyltransferase CDS	1	0	0	0	0	0	1	0.079679	0.00824265	0.0251401	0.0012364	0.00576986	0.00563248	0.1257	7.95542	0.00726844	FL	6-O-methylguanine DNA methyltransferase, DNA binding domain
4518465	4519307	843	+	AT699_RS20350	ntrB	ntrB CDS	1	0	0	0	0	0	1	0.079679	0.00824265	0.0251401	0.0012364	0.00576986	0.00563248	0.1257	7.95542	0.00726844	P	COG0600 ABC-type nitrate sulfonate bicarbonate transport system, permease component
3010115	3010966	852	-	AT699_RS13580	ugpE	ugpE CDS	0	1	0	0	0	0	1	0.0805296	0.00833065	0.0254085	0.0012496	0.00583146	0.00569261	0.127042	7.87138	0.0074179	G	probably responsible for the translocation of the substrate across the membrane
4707064	4707918	855	-	AT699_RS21095		fumarylacetoacetate hydrolase family protein CDS	1	0	0	0	0	0	1	0.0808132	0.00835999	0.025498	0.001254	0.00585199	0.00571266	0.12749	7.84377	0.00746803	Q	2-keto-4-pentenoate hydratase 2-oxohepta-3-ene-17-dioic acid hydratase (catechol pathway)
588395	589252	858	+	AT699_RS02770	pilD	prepilin peptidase CDS	1	0	0	0	0	0	1	0.0810968	0.00838932	0.0255874	0.0012584	0.00587252	0.0057327	0.127937	7.81634	0.00751831	NOU	Cleaves type-4 fimbrial leader sequence and methylates the N-terminal (generally Phe) residue
786898	787761	864	-	AT699_RS03640	allS_3	LysR family transcriptional regulator CDS	0	0	1	0	0	0	1	0.0816639	0.00844799	0.0257664	0.0012672	0.00591359	0.00577279	0.128832	7.76206	0.00761933	K	Transcriptional regulator
4894394	4895257	864	-	AT699_RS21920	uppP	undecaprenyl-diphosphate phosphatase CDS	1	0	0	0	0	0	1	0.0816639	0.00844799	0.0257664	0.0012672	0.00591359	0.00577279	0.128832	7.76206	0.00761933	V	Catalyzes the dephosphorylation of undecaprenyl diphosphate (UPP). Confers resistance to bacitracin
5234089	5234952	864	+	AT699_RS23580		branched-chain amino acid ABC transporter permease CDS	1	0	0	0	0	0	1	0.0816639	0.00844799	0.0257664	0.0012672	0.00591359	0.00577279	0.128832	7.76206	0.00761933	E	Belongs to the binding-protein-dependent transport system permease family
5982539	5983405	867	+	AT699_RS26950	pecM	EamA family transporter CDS	1	0	0	0	0	0	1	0.0819474	0.00847732	0.0258558	0.0012716	0.00593412	0.00579283	0.129279	7.7352	0.00767007	EG	Permeases of the drug metabolite transporter (DMT) superfamily
2653305	2654176	872	-	AT699_RS11940		hypothetical protein CDS	1	0	0	0	0	0	1	0.08242	0.00852621	0.0260049	0.00127893	0.00596835	0.00582624	0.130025	7.69085	0.00775498
1811637	1812509	873	-	AT699_RS08120		EamA family transporter CDS	1	0	0	0	0	0	1	0.0825145	0.00853599	0.0260348	0.0012804	0.00597519	0.00583292	0.130174	7.68204	0.00777201	EG	Permeases of the drug metabolite transporter (DMT) superfamily
764929	765807	879	+	AT699_RS03530	nadC	carboxylating nicotinate-nucleotide diphosphorylase CDS	0	0	0	1	0	0	1	0.0830816	0.00859465	0.0262137	0.0012892	0.00601626	0.00587301	0.131068	7.6296	0.00787456	H	Belongs to the NadC ModD family
1572219	1573097	879	+	AT699_RS07120	accD	acetyl-CoA carboxylase carboxyltransferase subunit beta CDS	0	1	0	0	0	0	1	0.0830816	0.00859465	0.0262137	0.0012892	0.00601626	0.00587301	0.131068	7.6296	0.00787456	I	Component of the acetyl coenzyme A carboxylase (ACC) complex. Biotin carboxylase (BC) catalyzes the carboxylation of biotin on its carrier protein (BCCP) and then the CO(2) group is transferred by the transcarboxylase to acetyl-CoA to form malonyl- CoA
34448	35329	882	-	AT699_RS00165	syrM1	LysR family transcriptional regulator CDS	1	0	0	0	0	0	1	0.0833652	0.00862399	0.0263032	0.0012936	0.00603679	0.00589306	0.131516	7.60365	0.00792607	K	LysR substrate binding domain
77114	77995	882	-	AT699_RS00355	gluQ	tRNA glutamyl-Q(34) synthetase GluQRS CDS	1	0	0	0	0	0	1	0.0833652	0.00862399	0.0263032	0.0012936	0.00603679	0.00589306	0.131516	7.60365	0.00792607	J	Catalyzes the tRNA-independent activation of glutamate in presence of ATP and the subsequent transfer of glutamate onto a tRNA(Asp). Glutamate is transferred on the 2-amino-5-(4,5- dihydroxy-2-cyclopenten-1-yl) moiety of the queuosine in the wobble position of the QUC anticodon
2490747	2491631	885	-	AT699_RS11245	rpfF	crotonase/enoyl-CoA hydratase family protein CDS	0	0	1	0	0	0	1	0.0836487	0.00865332	0.0263926	0.001298	0.00605732	0.0059131	0.131963	7.57788	0.00797773	I	enoyl-CoA hydratase
5199745	5200629	885	+	AT699_RS23415		hypothetical protein CDS	0	0	1	0	0	0	1	0.0836487	0.00865332	0.0263926	0.001298	0.00605732	0.0059131	0.131963	7.57788	0.00797773
5010942	5011826	885	+	AT699_RS22495		helix-turn-helix transcriptional regulator CDS	1	0	0	0	0	0	1	0.0836487	0.00865332	0.0263926	0.001298	0.00605732	0.0059131	0.131963	7.57788	0.00797773	K	helix_turn_helix, arabinose operon control protein
795937	796824	888	-	AT699_RS03690		LysR family transcriptional regulator CDS	0	0	0	0	1	0	1	0.0839323	0.00868265	0.0264821	0.0013024	0.00607786	0.00593315	0.13241	7.55227	0.00802954	K	Transcriptional regulator
6452434	6453324	891	+	AT699_RS29085		LysR family transcriptional regulator CDS	0	0	1	0	0	0	1	0.0842159	0.00871199	0.0265716	0.0013068	0.00609839	0.00595319	0.132858	7.52685	0.0080815	K	Transcriptional regulator
3697995	3698885	891	+	AT699_RS16560	nodD2	LysR family transcriptional regulator CDS	1	0	0	0	0	0	1	0.0842159	0.00871199	0.0265716	0.0013068	0.00609839	0.00595319	0.132858	7.52685	0.0080815	K	LysR substrate binding domain
5701859	5702749	891	-	AT699_RS25785		LysR family transcriptional regulator CDS	1	0	0	0	0	0	1	0.0842159	0.00871199	0.0265716	0.0013068	0.00609839	0.00595319	0.132858	7.52685	0.0080815	K	Transcriptional regulator
399950	400843	894	+	AT699_RS01870	trxB_2	NAD(P)/FAD-dependent oxidoreductase CDS	0	0	1	0	0	0	1	0.0844994	0.00874132	0.026661	0.0013112	0.00611892	0.00597323	0.133305	7.50159	0.00813361	C	Pyridine nucleotide-disulphide oxidoreductase
6544	7440	897	+	AT699_RS00025		LysR family transcriptional regulator CDS	0	0	1	0	0	0	1	0.084783	0.00877065	0.0267505	0.0013156	0.00613946	0.00599328	0.133752	7.4765	0.00818588	K	LysR substrate binding domain
5981498	5982394	897	-	AT699_RS26945		LysR family transcriptional regulator CDS	1	0	0	0	0	0	1	0.084783	0.00877065	0.0267505	0.0013156	0.00613946	0.00599328	0.133752	7.4765	0.00818588	K	Transcriptional regulator
6004717	6005613	897	-	AT699_RS27040		LysR family transcriptional regulator CDS	1	0	0	0	0	0	1	0.084783	0.00877065	0.0267505	0.0013156	0.00613946	0.00599328	0.133752	7.4765	0.00818588	K	Transcriptional regulator
1324177	1325076	900	-	AT699_RS06085	dapA3	4-hydroxy-tetrahydrodipicolinate synthase CDS	1	0	0	0	0	0	1	0.0850665	0.00879999	0.02684	0.00132	0.00615999	0.00601332	0.1342	7.45158	0.00823829	H	Belongs to the DapA family
2779783	2780682	900	-	AT699_RS12560	yxxF	EamA family transporter CDS	1	0	0	0	0	0	1	0.0850665	0.00879999	0.02684	0.00132	0.00615999	0.00601332	0.1342	7.45158	0.00823829	EG	Permeases of the drug metabolite transporter (DMT) superfamily
181803	182705	903	-	AT699_RS00835		gcvA CDS	0	0	0	0	1	0	1	0.0853501	0.00882932	0.0269294	0.0013244	0.00618052	0.00603337	0.134647	7.42682	0.00829086	K	Transcriptional regulator
1776255	1777157	903	+	AT699_RS07960	aroA	prephenate dehydrogenase/arogenate dehydrogenasefamily protein CDS	1	0	0	0	0	0	1	0.0853501	0.00882932	0.0269294	0.0013244	0.00618052	0.00603337	0.134647	7.42682	0.00829086	E	Prephenate dehydrogenase
3544283	3545185	903	+	AT699_RS15960		LysR family transcriptional regulator CDS	1	0	0	0	0	0	1	0.0853501	0.00882932	0.0269294	0.0013244	0.00618052	0.00603337	0.134647	7.42682	0.00829086	K	Transcriptional regulator
6204285	6205187	903	+	AT699_RS27930		branched-chain amino acid ABC transporter permease CDS	1	0	0	0	0	0	1	0.0853501	0.00882932	0.0269294	0.0013244	0.00618052	0.00603337	0.134647	7.42682	0.00829086	U	transport system permease
356379	357284	906	+	AT699_RS01665	ssuB	ATP-binding cassette domain-containing protein CDS	0	0	1	0	0	0	1	0.0856336	0.00885865	0.0270189	0.0013288	0.00620106	0.00605341	0.135094	7.40223	0.00834358	P	Part of the ABC transporter complex SsuABC involved in aliphatic sulfonates import. Responsible for energy coupling to the transport system
5925709	5926614	906	+	AT699_RS26735	gsiD_1	ABC transporter permease CDS	1	0	0	0	0	0	1	0.0856336	0.00885865	0.0270189	0.0013288	0.00620106	0.00605341	0.135094	7.40223	0.00834358	P	ABC-type dipeptide oligopeptide nickel transport systems, permease components
428706	429611	906	+	AT699_RS02010	atpG	atpG CDS	1	0	0	0	0	0	1	0.0856336	0.00885865	0.0270189	0.0013288	0.00620106	0.00605341	0.135094	7.40223	0.00834358	C	Produces ATP from ADP in the presence of a proton gradient across the membrane. The gamma chain is believed to be important in regulating ATPase activity and the flow of protons through the CF(0) complex
1005825	1006730	906	+	AT699_RS04645		LysR family transcriptional regulator CDS	1	0	0	0	0	0	1	0.0856336	0.00885865	0.0270189	0.0013288	0.00620106	0.00605341	0.135094	7.40223	0.00834358	K	LysR substrate binding domain
1163593	1164498	906	+	AT699_RS05365		DUF3577 domain-containing protein CDS	1	0	0	0	0	0	1	0.0856336	0.00885865	0.0270189	0.0013288	0.00620106	0.00605341	0.135094	7.40223	0.00834358	S	Protein of unknown function (DUF3577)
6245668	6246573	906	-	AT699_RS28140	ygbJ	NAD-binding protein CDS	1	0	0	0	0	0	1	0.0856336	0.00885865	0.0270189	0.0013288	0.00620106	0.00605341	0.135094	7.40223	0.00834358	I	NAD-binding of NADP-dependent 3-hydroxyisobutyrate dehydrogenase
3717461	3718369	909	+	AT699_RS16660		AraC family transcriptional regulator CDS	1	0	0	0	0	0	1	0.0859172	0.00888798	0.0271084	0.0013332	0.00622159	0.00607346	0.135542	7.3778	0.00839645	K	Transcriptional regulator
5587585	5588496	912	+	AT699_RS25230	cyoA	cyoA CDS	0	0	0	0	1	0	1	0.0862007	0.00891732	0.0271978	0.0013376	0.00624212	0.0060935	0.135989	7.35353	0.00844948	C	Heme copper-type cytochrome quinol oxidases subunit 2
4268181	4269092	912	-	AT699_RS19245	ehuB	ehuB CDS	0	0	1	0	0	0	1	0.0862007	0.00891732	0.0271978	0.0013376	0.00624212	0.0060935	0.135989	7.35353	0.00844948	ET	ABC-type amino acid transport signal transduction systems periplasmic component domain
3061521	3062432	912	-	AT699_RS13815		sigma-54-dependent Fis family transcriptional regulator CDS	1	0	0	0	0	0	1	0.0862007	0.00891732	0.0271978	0.0013376	0.00624212	0.0060935	0.135989	7.35353	0.00844948	K	Response regulator containing CheY-like receiver AAA-type ATPase and DNA-binding domains
3235089	3236003	915	+	AT699_RS14610	proQ	ProQ/FinO family protein CDS	0	0	0	1	0	0	1	0.0864843	0.00894665	0.0272873	0.001342	0.00626266	0.00611355	0.136436	7.32942	0.00850265	T	activator of osmoprotectant transporter ProP
55973	56887	915	+	AT699_RS00260	dedA_2	VTT domain-containing protein CDS	0	1	0	0	0	0	1	0.0864843	0.00894665	0.0272873	0.001342	0.00626266	0.00611355	0.136436	7.32942	0.00850265	P	membrane-associated protein
2615994	2616908	915	-	AT699_RS11795		LysR family transcriptional regulator CDS	1	0	0	0	0	0	1	0.0864843	0.00894665	0.0272873	0.001342	0.00626266	0.00611355	0.136436	7.32942	0.00850265	K	Transcriptional regulator
3209921	3210835	915	+	AT699_RS14495		LysR family transcriptional regulator CDS	1	0	0	0	0	0	1	0.0864843	0.00894665	0.0272873	0.001342	0.00626266	0.00611355	0.136436	7.32942	0.00850265	K	LysR substrate binding domain
4930391	4931308	918	-	AT699_RS22090		LysR family transcriptional regulator CDS	0	0	1	0	0	0	1	0.0867679	0.00897598	0.0273768	0.0013464	0.00628319	0.00613359	0.136884	7.30547	0.00855597	K	LysR substrate binding domain
284837	285754	918	-	AT699_RS01350		LysR family transcriptional regulator CDS	1	0	0	0	0	0	1	0.0867679	0.00897598	0.0273768	0.0013464	0.00628319	0.00613359	0.136884	7.30547	0.00855597	K	LysR substrate binding domain
617041	617961	921	+	AT699_RS02880		branched-chain amino acid ABC transporter permease CDS	0	0	1	0	0	0	1	0.0870514	0.00900532	0.0274662	0.0013508	0.00630372	0.00615363	0.137331	7.28167	0.00860945	U	Belongs to the binding-protein-dependent transport system permease family
3455612	3456532	921	+	AT699_RS15560	fusE	HlyD family secretion protein CDS	0	0	1	0	0	0	1	0.0870514	0.00900532	0.0274662	0.0013508	0.00630372	0.00615363	0.137331	7.28167	0.00860945	V	Belongs to the membrane fusion protein (MFP) (TC 8.A.1) family
263987	264907	921	+	AT699_RS01250	fepB	fepB CDS	1	0	0	0	0	0	1	0.0870514	0.00900532	0.0274662	0.0013508	0.00630372	0.00615363	0.137331	7.28167	0.00860945	P	Periplasmic binding protein
5806728	5807648	921	+	AT699_RS26250		branched-chain amino acid ABC transporter permease CDS	1	0	0	0	0	0	1	0.0870514	0.00900532	0.0274662	0.0013508	0.00630372	0.00615363	0.137331	7.28167	0.00860945	E	Belongs to the binding-protein-dependent transport system permease family
3338417	3339340	924	+	AT699_RS15085		AraC family transcriptional regulator CDS	0	0	1	0	0	0	1	0.087335	0.00903465	0.0275557	0.0013552	0.00632426	0.00617368	0.137778	7.25803	0.00866307	K	AraC family transcriptional regulator
1368940	1369863	924	-	AT699_RS06275	bauC	iron chelate uptake ABC transporter family permease subunit CDS	1	0	0	0	0	0	1	0.087335	0.00903465	0.0275557	0.0013552	0.00632426	0.00617368	0.137778	7.25803	0.00866307	U	Belongs to the binding-protein-dependent transport system permease family. FecCD subfamily
1392430	1393353	924	-	AT699_RS06375	nit2	carbon-nitrogen hydrolase family protein CDS	1	0	0	0	0	0	1	0.087335	0.00903465	0.0275557	0.0013552	0.00632426	0.00617368	0.137778	7.25803	0.00866307	S	nitrilase
2767634	2768557	924	+	AT699_RS12495		ankyrin repeat domain-containing protein CDS	1	0	0	0	0	0	1	0.087335	0.00903465	0.0275557	0.0013552	0.00632426	0.00617368	0.137778	7.25803	0.00866307	S	Ankyrin repeat
4372027	4372950	924	+	AT699_RS19690		LysR family transcriptional regulator CDS	1	0	0	0	0	0	1	0.087335	0.00903465	0.0275557	0.0013552	0.00632426	0.00617368	0.137778	7.25803	0.00866307	K	Transcriptional regulator
5773734	5774657	924	+	AT699_RS26105	dapA	dihydrodipicolinate synthase family protein CDS	1	0	0	0	0	0	1	0.087335	0.00903465	0.0275557	0.0013552	0.00632426	0.00617368	0.137778	7.25803	0.00866307	EM	Belongs to the DapA family
6807229	6808155	927	+	AT699_RS30730		pyridoxal-phosphate dependent enzyme CDS	1	0	0	0	0	0	1	0.0876185	0.00906398	0.0276452	0.0013596	0.00634479	0.00619372	0.138226	7.23454	0.00871685	E	Pyridoxal-phosphate dependent enzyme
2150653	2151579	927	+	AT699_RS09710	ectD	thpD CDS	1	0	0	0	0	0	1	0.0876185	0.00906398	0.0276452	0.0013596	0.00634479	0.00619372	0.138226	7.23454	0.00871685	Q	Ectoine hydroxylase
4086487	4087416	930	-	AT699_RS18310	fatC	iron chelate uptake ABC transporter family permease subunit CDS	1	0	0	0	0	0	1	0.0879021	0.00909332	0.0277346	0.001364	0.00636532	0.00621377	0.138673	7.2112	0.00877077	U	Belongs to the binding-protein-dependent transport system permease family. FecCD subfamily
1412071	1413003	933	-	AT699_RS06470		hypothetical protein CDS	1	0	0	0	0	0	1	0.0881856	0.00912265	0.0278241	0.0013684	0.00638586	0.00623381	0.13912	7.18802	0.00882485
370272	371207	936	+	AT699_RS01730	fdhE	fdhE CDS	1	0	0	0	0	0	1	0.0884692	0.00915198	0.0279136	0.0013728	0.00640639	0.00625386	0.139568	7.16498	0.00887907	O	Necessary for formate dehydrogenase activity
498307	499242	936	-	AT699_RS02345	serA2	hydroxyacid dehydrogenase CDS	1	0	0	0	0	0	1	0.0884692	0.00915198	0.0279136	0.0013728	0.00640639	0.00625386	0.139568	7.16498	0.00887907	EH	Belongs to the D-isomer specific 2-hydroxyacid dehydrogenase family
1046495	1047430	936	+	AT699_RS04785		glycosyltransferase family 2 protein CDS	1	0	0	0	0	0	1	0.0884692	0.00915198	0.0279136	0.0013728	0.00640639	0.00625386	0.139568	7.16498	0.00887907	M	COG0463 Glycosyltransferases involved in cell wall biogenesis
3821441	3822376	936	-	AT699_RS17160		LysR family transcriptional regulator CDS	1	0	0	0	0	0	1	0.0884692	0.00915198	0.0279136	0.0013728	0.00640639	0.00625386	0.139568	7.16498	0.00887907	K	LysR substrate binding domain
5718019	5718954	936	-	AT699_RS25860	dapA_5	4-hydroxy-tetrahydrodipicolinate synthase CDS	1	0	0	0	0	0	1	0.0884692	0.00915198	0.0279136	0.0013728	0.00640639	0.00625386	0.139568	7.16498	0.00887907	EM	Belongs to the DapA family
2369893	2370831	939	+	AT699_RS10720		alpha/beta fold hydrolase CDS	0	0	1	0	0	0	1	0.0887527	0.00918132	0.028003	0.0013772	0.00642692	0.0062739	0.140015	7.14209	0.00893345	S	Serine aminopeptidase, S33
3152511	3153449	939	+	AT699_RS14215	ldcA	LD-carboxypeptidase CDS	1	0	0	0	0	0	1	0.0887527	0.00918132	0.028003	0.0013772	0.00642692	0.0062739	0.140015	7.14209	0.00893345	V	proteins homologs of microcin C7 resistance protein MccF
822864	823805	942	-	AT699_RS03835	VL23_16385	LysR family transcriptional regulator CDS	1	0	0	0	0	0	1	0.0890363	0.00921065	0.0280925	0.0013816	0.00644746	0.00629394	0.140462	7.11934	0.00898797	K	Transcriptional regulator
1857320	1858264	945	-	AT699_RS08350		LysR family transcriptional regulator CDS	0	0	0	0	0	1	1	0.0893198	0.00923998	0.028182	0.001386	0.00646799	0.00631399	0.14091	7.09674	0.00904265	K	LysR substrate binding domain
1614438	1615382	945	+	AT699_RS07330	cysB	CysB family HTH-type transcriptional regulator CDS	0	1	0	0	0	0	1	0.0893198	0.00923998	0.028182	0.001386	0.00646799	0.00631399	0.14091	7.09674	0.00904265	K	Transcriptional regulator
1454147	1455091	945	+	AT699_RS06640		ABC transporter permease CDS	1	0	0	0	0	0	1	0.0893198	0.00923998	0.028182	0.001386	0.00646799	0.00631399	0.14091	7.09674	0.00904265	P	COG0601 ABC-type dipeptide oligopeptide nickel transport systems, permease components
5211487	5212434	948	+	AT699_RS23470		AraC family transcriptional regulator CDS	0	0	0	0	1	0	1	0.0896034	0.00926932	0.0282714	0.0013904	0.00648852	0.00633403	0.141357	7.07428	0.00909747	K	AraC family transcriptional regulator
4794183	4795130	948	-	AT699_RS21475	srpH	serine acetyltransferase CDS	0	1	0	0	0	0	1	0.0896034	0.00926932	0.0282714	0.0013904	0.00648852	0.00633403	0.141357	7.07428	0.00909747	E	Serine acetyltransferase
1696141	1697088	948	+	AT699_RS07680	fecR	FecR domain-containing protein CDS	1	0	0	0	0	0	1	0.0896034	0.00926932	0.0282714	0.0013904	0.00648852	0.00633403	0.141357	7.07428	0.00909747	PT	COG3712 Fe2 -dicitrate sensor, membrane component
4424044	4424994	951	+	AT699_RS19955		tripartite tricarboxylate transporter substrate binding protein CDS	0	1	0	0	0	0	1	0.089887	0.00929865	0.0283609	0.0013948	0.00650906	0.00635408	0.141804	7.05197	0.00915244	S	Extra-cytoplasmic solute receptor family protein 105
5065474	5066424	951	-	AT699_RS22775	ccoP	ccoP CDS	1	0	0	0	0	0	1	0.089887	0.00929865	0.0283609	0.0013948	0.00650906	0.00635408	0.141804	7.05197	0.00915244	C	C-type cytochrome. Part of the cbb3-type cytochrome c oxidase complex
5422932	5423882	951	-	AT699_RS24425	cbpA	DnaJ domain-containing protein CDS	1	0	0	0	0	0	1	0.089887	0.00929865	0.0283609	0.0013948	0.00650906	0.00635408	0.141804	7.05197	0.00915244	O	DnaJ C terminal domain
5342258	5343211	954	+	AT699_RS24010	fabK	nitronate monooxygenase CDS	0	0	1	0	0	0	1	0.0901705	0.00932798	0.0284504	0.0013992	0.00652959	0.00637412	0.142252	7.02979	0.00920757	S	Dioxygenases related to 2-nitropropane dioxygenase
4030201	4031154	954	-	AT699_RS18060	vanB	oxidoreductase CDS	1	0	0	0	0	0	1	0.0901705	0.00932798	0.0284504	0.0013992	0.00652959	0.00637412	0.142252	7.02979	0.00920757	C	2Fe-2S iron-sulfur cluster binding domain
4879476	4880429	954	+	AT699_RS21845	ccoP	ccoP CDS	1	0	0	0	0	0	1	0.0901705	0.00932798	0.0284504	0.0013992	0.00652959	0.00637412	0.142252	7.02979	0.00920757	C	C-type cytochrome. Part of the cbb3-type cytochrome c oxidase complex
2367871	2368830	960	+	AT699_RS10710		proline dehydrogenase family protein CDS	0	0	1	0	0	0	1	0.0907376	0.00938665	0.0286293	0.001408	0.00657066	0.00641421	0.143146	6.98585	0.00931826	E	Proline dehydrogenase
1045307	1046266	960	-	AT699_RS04780	dmlR_2	LysR family transcriptional regulator CDS	1	0	0	0	0	0	1	0.0907376	0.00938665	0.0286293	0.001408	0.00657066	0.00641421	0.143146	6.98585	0.00931826	K	Transcriptional regulator
4151646	4152605	960	+	AT699_RS18635		HD domain-containing protein CDS	1	0	0	0	0	0	1	0.0907376	0.00938665	0.0286293	0.001408	0.00657066	0.00641421	0.143146	6.98585	0.00931826	S	HD domain
5405982	5406941	960	-	AT699_RS24325		LysR family transcriptional regulator CDS	1	0	0	0	0	0	1	0.0907376	0.00938665	0.0286293	0.001408	0.00657066	0.00641421	0.143146	6.98585	0.00931826	K	Transcriptional regulator
4088489	4089451	963	-	AT699_RS18320	fatB	siderophore ABC transporter substrate-binding protein CDS	0	0	1	0	0	0	1	0.0910212	0.00941598	0.0287188	0.0014124	0.00659119	0.00643426	0.143594	6.96409	0.00937382	P	ABC transporter substrate-binding protein
5598364	5599326	963	+	AT699_RS25280		LysR family transcriptional regulator CDS	0	0	1	0	0	0	1	0.0910212	0.00941598	0.0287188	0.0014124	0.00659119	0.00643426	0.143594	6.96409	0.00937382	K	Transcriptional regulator
280266	281228	963	-	AT699_RS01330		N-carbamoyl-D-amino-acid hydrolase CDS	1	0	0	0	0	0	1	0.0910212	0.00941598	0.0287188	0.0014124	0.00659119	0.00643426	0.143594	6.96409	0.00937382	S	Carbon-nitrogen hydrolase
3575613	3576575	963	-	AT699_RS16075		hypothetical protein CDS	1	0	0	0	0	0	1	0.0910212	0.00941598	0.0287188	0.0014124	0.00659119	0.00643426	0.143594	6.96409	0.00937382
5764155	5765117	963	-	AT699_RS26055		hypothetical protein CDS	1	0	0	0	0	0	1	0.0910212	0.00941598	0.0287188	0.0014124	0.00659119	0.00643426	0.143594	6.96409	0.00937382	S	protein conserved in bacteria
3818691	3819656	966	+	AT699_RS17135		2-hydroxyacid dehydrogenase CDS	0	0	1	0	0	0	1	0.0913047	0.00944532	0.0288082	0.0014168	0.00661172	0.0064543	0.144041	6.94246	0.00942954	CH	Belongs to the D-isomer specific 2-hydroxyacid dehydrogenase family
2542654	2543619	966	+	AT699_RS11475		LysR family transcriptional regulator CDS	1	0	0	0	0	0	1	0.0913047	0.00944532	0.0288082	0.0014168	0.00661172	0.0064543	0.144041	6.94246	0.00942954	K	LysR substrate binding domain
4381505	4382470	966	-	AT699_RS19725		DJ-1/PfpI family protein CDS	1	0	0	0	0	0	1	0.0913047	0.00944532	0.0288082	0.0014168	0.00661172	0.0064543	0.144041	6.94246	0.00942954	K	Transcriptional regulator
3887802	3888770	969	+	AT699_RS17510		LysR family transcriptional regulator CDS	0	1	0	0	0	0	1	0.0915883	0.00947465	0.0288977	0.0014212	0.00663226	0.00647434	0.144488	6.92097	0.0094854	K	Transcriptional regulator
3443562	3444530	969	-	AT699_RS15505		ABC transporter permease CDS	1	0	0	0	0	0	1	0.0915883	0.00947465	0.0288977	0.0014212	0.00663226	0.00647434	0.144488	6.92097	0.0094854	P	PFAM binding-protein-dependent transport systems inner membrane component
6440577	6441545	969	+	AT699_RS29050		tripartite tricarboxylate transporter substrate binding protein CDS	1	0	0	0	0	0	1	0.0915883	0.00947465	0.0288977	0.0014212	0.00663226	0.00647434	0.144488	6.92097	0.0094854	S	Tripartite tricarboxylate transporter family receptor
2720154	2721125	972	-	AT699_RS12255	MA20_03525	tripartite tricarboxylate transporter substrate binding protein CDS	1	0	0	0	0	0	1	0.0918718	0.00950398	0.0289872	0.0014256	0.00665279	0.00649439	0.144936	6.89961	0.00954142	S	protein conserved in bacteria
6800516	6801490	975	+	AT699_RS30695		ABC transporter permease CDS	0	0	0	0	0	1	1	0.0921554	0.00953332	0.0290766	0.00143	0.00667332	0.00651443	0.145383	6.87838	0.00959758	P	ABC-type dipeptide oligopeptide nickel transport systems, permease components
3263085	3264059	975	+	AT699_RS14725	alcR	helix-turn-helix transcriptional regulator CDS	1	0	0	0	0	0	1	0.0921554	0.00953332	0.0290766	0.00143	0.00667332	0.00651443	0.145383	6.87838	0.00959758	K	helix_turn_helix, arabinose operon control protein
5021808	5022782	975	+	AT699_RS22545		tripartite tricarboxylate transporter substrate binding protein CDS	1	0	0	0	0	0	1	0.0921554	0.00953332	0.0290766	0.00143	0.00667332	0.00651443	0.145383	6.87838	0.00959758	S	Extra-cytoplasmic solute receptor family protein 121
1320038	1321015	978	+	AT699_RS06070		hypothetical protein CDS	0	0	0	0	1	0	1	0.092439	0.00956265	0.0291661	0.0014344	0.00669386	0.00653448	0.14583	6.85728	0.00965389	M	Glycosyltransferase family 9 (heptosyltransferase)
4429078	4430055	978	+	AT699_RS19975		tripartite tricarboxylate transporter substrate binding protein CDS	0	0	1	0	0	0	1	0.092439	0.00956265	0.0291661	0.0014344	0.00669386	0.00653448	0.14583	6.85728	0.00965389	S	Tripartite tricarboxylate transporter family receptor
6246570	6247547	978	-	AT699_RS28145		SDR family oxidoreductase CDS	0	1	0	0	0	0	1	0.092439	0.00956265	0.0291661	0.0014344	0.00669386	0.00653448	0.14583	6.85728	0.00965389	M	Male sterility protein
450400	451377	978	-	AT699_RS02105		ABC transporter permease CDS	1	0	0	0	0	0	1	0.092439	0.00956265	0.0291661	0.0014344	0.00669386	0.00653448	0.14583	6.85728	0.00965389	P	ABC-type dipeptide oligopeptide nickel transport systems, permease components
1126849	1127826	978	-	AT699_RS05145		tripartite tricarboxylate transporter substrate binding protein BugD CDS	1	0	0	0	0	0	1	0.092439	0.00956265	0.0291661	0.0014344	0.00669386	0.00653448	0.14583	6.85728	0.00965389	S	protein conserved in bacteria
1363816	1364793	978	+	AT699_RS06255		tripartite tricarboxylate transporter substrate binding protein CDS	1	0	0	0	0	0	1	0.092439	0.00956265	0.0291661	0.0014344	0.00669386	0.00653448	0.14583	6.85728	0.00965389	S	protein conserved in bacteria
2007966	2008943	978	-	AT699_RS09095	egtD	egtD CDS	1	0	0	0	0	0	1	0.092439	0.00956265	0.0291661	0.0014344	0.00669386	0.00653448	0.14583	6.85728	0.00965389	S	Histidine-specific methyltransferase, SAM-dependent
2112386	2113366	981	+	AT699_RS09550	rfaZ	putative glycosyltransferase CDS	0	1	0	0	0	0	1	0.0927225	0.00959198	0.0292556	0.0014388	0.00671439	0.00655452	0.146278	6.83631	0.00971034	S	lipopolysaccharide core region biosynthetic process
701264	702244	981	-	AT699_RS03245		tripartite tricarboxylate transporter substrate binding protein CDS	1	0	0	0	0	0	1	0.0927225	0.00959198	0.0292556	0.0014388	0.00671439	0.00655452	0.146278	6.83631	0.00971034	S	Extra-cytoplasmic solute receptor family protein 13
1787100	1788080	981	-	AT699_RS08015		tripartite tricarboxylate transporter substrate binding protein CDS	1	0	0	0	0	0	1	0.0927225	0.00959198	0.0292556	0.0014388	0.00671439	0.00655452	0.146278	6.83631	0.00971034	S	Tripartite tricarboxylate transporter family receptor
989625	990608	984	+	AT699_RS04575		tripartite tricarboxylate transporter substrate binding protein BugE CDS	0	0	1	0	0	0	1	0.0930061	0.00962132	0.029345	0.0014432	0.00673492	0.00657457	0.146725	6.81547	0.00976695	S	protein conserved in bacteria
6572144	6573127	984	-	AT699_RS29610		tripartite tricarboxylate transporter substrate binding protein CDS	0	0	1	0	0	0	1	0.0930061	0.00962132	0.029345	0.0014432	0.00673492	0.00657457	0.146725	6.81547	0.00976695	S	protein conserved in bacteria
5807668	5808654	987	+	AT699_RS26255		branched-chain amino acid ABC transporter permease CDS	0	0	1	0	0	0	1	0.0932896	0.00965065	0.0294345	0.0014476	0.00675546	0.00659461	0.147172	6.79475	0.0098237	E	Belongs to the binding-protein-dependent transport system permease family
2661452	2662441	990	+	AT699_RS11975	motB	motB CDS	0	0	0	0	1	0	1	0.0935732	0.00967998	0.029524	0.001452	0.00677599	0.00661466	0.14762	6.77416	0.0098806	N	With MotA forms the ion channels that couple flagellar rotation to proton sodium motive force across the membrane and forms the stator elements of the rotary flagellar machine
6462546	6463535	990	+	AT699_RS29130	kdsD	KpsF/GutQ family sugar-phosphate isomerase CDS	0	0	1	0	0	0	1	0.0935732	0.00967998	0.029524	0.001452	0.00677599	0.00661466	0.14762	6.77416	0.0098806	M	Belongs to the SIS family. GutQ KpsF subfamily
4087463	4088452	990	-	AT699_RS18315	fatD	iron chelate uptake ABC transporter family permease subunit CDS	1	0	0	0	0	0	1	0.0935732	0.00967998	0.029524	0.001452	0.00677599	0.00661466	0.14762	6.77416	0.0098806	U	Belongs to the binding-protein-dependent transport system permease family. FecCD subfamily
5268521	5269510	990	+	AT699_RS23735		NADPH:quinone oxidoreductase family protein CDS	1	0	0	0	0	0	1	0.0935732	0.00967998	0.029524	0.001452	0.00677599	0.00661466	0.14762	6.77416	0.0098806	C	Alcohol dehydrogenase GroES-like domain
6221303	6222292	990	+	AT699_RS28015	MA20_23605	tripartite tricarboxylate transporter substrate binding protein CDS	1	0	0	0	0	0	1	0.0935732	0.00967998	0.029524	0.001452	0.00677599	0.00661466	0.14762	6.77416	0.0098806	S	protein conserved in bacteria
5653951	5654943	993	-	AT699_RS25565		FecR family protein CDS	1	0	0	0	0	0	1	0.0938567	0.00970932	0.0296134	0.0014564	0.00679652	0.0066347	0.148067	6.7537	0.00993764	PT	Domain of unknown function (DUF4974)
5615780	5616775	996	+	AT699_RS25380		formylglycine-generating enzyme family protein CDS	0	0	1	0	0	0	1	0.0941403	0.00973865	0.0297029	0.0014608	0.00681706	0.00665474	0.148514	6.73335	0.00999484
3434538	3435533	996	+	AT699_RS15465		tripartite tricarboxylate transporter substrate binding protein CDS	1	0	0	0	0	0	1	0.0941403	0.00973865	0.0297029	0.0014608	0.00681706	0.00665474	0.148514	6.73335	0.00999484	S	Tripartite tricarboxylate transporter family receptor
3817507	3818502	996	+	AT699_RS17130		tripartite tricarboxylate transporter substrate binding protein CDS	1	0	0	0	0	0	1	0.0941403	0.00973865	0.0297029	0.0014608	0.00681706	0.00665474	0.148514	6.73335	0.00999484	S	protein conserved in bacteria
4559712	4560707	996	-	AT699_RS20445		DUF4880 domain-containing protein CDS	1	0	0	0	0	0	1	0.0941403	0.00973865	0.0297029	0.0014608	0.00681706	0.00665474	0.148514	6.73335	0.00999484	PT	Domain of unknown function (DUF4880)
6413227	6414222	996	+	AT699_RS28910		tripartite tricarboxylate transporter substrate binding protein CDS	1	0	0	0	0	0	1	0.0941403	0.00973865	0.0297029	0.0014608	0.00681706	0.00665474	0.148514	6.73335	0.00999484	S	Extra-cytoplasmic solute receptor family protein 172
3912326	3913324	999	-	AT699_RS17625		cyclase family protein CDS	0	0	0	0	0	1	1	0.0944238	0.00976798	0.0297923	0.0014652	0.00683759	0.00667479	0.148962	6.71313	0.0100522	S	Putative cyclase
5556747	5557745	999	-	AT699_RS25075	hmuU	iron ABC transporter permease CDS	0	0	0	0	0	1	1	0.0944238	0.00976798	0.0297923	0.0014652	0.00683759	0.00667479	0.148962	6.71313	0.0100522	P	Belongs to the binding-protein-dependent transport system permease family. FecCD subfamily
300050	301048	999	+	AT699_RS01410	rfaZ	putative lipopolysaccharide glycosyltransferase CDS	0	0	1	0	0	0	1	0.0944238	0.00976798	0.0297923	0.0014652	0.00683759	0.00667479	0.148962	6.71313	0.0100522	S	lipopolysaccharide core region biosynthetic process
524390	525388	999	+	AT699_RS02480		Tim44 domain-containing protein CDS	0	0	1	0	0	0	1	0.0944238	0.00976798	0.0297923	0.0014652	0.00683759	0.00667479	0.148962	6.71313	0.0100522	S	protein conserved in bacteria
1755284	1756282	999	-	AT699_RS07890		twin-arginine translocation pathway signal CDS	1	0	0	0	0	0	1	0.0944238	0.00976798	0.0297923	0.0014652	0.00683759	0.00667479	0.148962	6.71313	0.0100522	S	SGNH hydrolase-like domain, acetyltransferase AlgX
5821325	5822323	999	+	AT699_RS26330	phnD	phnD CDS	1	0	0	0	0	0	1	0.0944238	0.00976798	0.0297923	0.0014652	0.00683759	0.00667479	0.148962	6.71313	0.0100522	P	ABC-type phosphate phosphonate transport system periplasmic component
5138657	5139658	1002	-	AT699_RS23115	proX	ABC transporter substrate-binding protein CDS	1	0	0	0	0	0	1	0.0947074	0.00979732	0.0298818	0.0014696	0.00685812	0.00669483	0.149409	6.69303	0.0101097	E	Glycine betaine ABC transporter substrate-binding
6205184	6206188	1005	+	AT699_RS27935		branched-chain amino acid ABC transporter permease CDS	0	0	0	0	0	1	1	0.094991	0.00982665	0.0299713	0.001474	0.00687866	0.00671488	0.149856	6.67305	0.0101673	U	Branched-chain amino acid transport system / permease component
472903	473907	1005	-	AT699_RS02210		LysR family transcriptional regulator CDS	1	0	0	0	0	0	1	0.094991	0.00982665	0.0299713	0.001474	0.00687866	0.00671488	0.149856	6.67305	0.0101673	K	LysR substrate binding domain
1840895	1841902	1008	+	AT699_RS08280	yjiA_2	GTP-binding protein CDS	1	0	0	0	0	0	1	0.0952745	0.00985598	0.0300607	0.0014784	0.00689919	0.00673492	0.150304	6.65319	0.0102251	S	Cobalamin synthesis protein cobW C-terminal domain
2268514	2269521	1008	-	AT699_RS10210	dppB_4	ABC transporter permease CDS	1	0	0	0	0	0	1	0.0952745	0.00985598	0.0300607	0.0014784	0.00689919	0.00673492	0.150304	6.65319	0.0102251	EP	ABC transporter permease
4783209	4784219	1011	-	AT699_RS21435	corA	magnesium and cobalt transport protein CorA CDS	1	0	0	0	0	0	1	0.0955581	0.00988532	0.0301502	0.0014828	0.00691972	0.00675497	0.150751	6.63345	0.010283	P	Transporter
4905664	4906674	1011	+	AT699_RS21965	nosX	FAD:protein FMN transferase CDS	1	0	0	0	0	0	1	0.0955581	0.00988532	0.0301502	0.0014828	0.00691972	0.00675497	0.150751	6.63345	0.010283	H	Flavin transferase that catalyzes the transfer of the FMN moiety of FAD and its covalent binding to the hydroxyl group of a threonine residue in a target flavoprotein
2528086	2529099	1014	-	AT699_RS11420	MA20_29430	TRAP transporter substrate-binding protein CDS	0	0	1	0	0	0	1	0.0958416	0.00991465	0.0302397	0.0014872	0.00694025	0.00677501	0.151198	6.61383	0.0103411	G	ABC transporter substrate-binding protein
3160486	3161499	1014	-	AT699_RS14250	oppD	ABC transporter ATP-binding protein CDS	0	0	1	0	0	0	1	0.0958416	0.00991465	0.0302397	0.0014872	0.00694025	0.00677501	0.151198	6.61383	0.0103411	P	Belongs to the ABC transporter superfamily
3719659	3720672	1014	-	AT699_RS16670		hypothetical protein CDS	0	0	1	0	0	0	1	0.0958416	0.00991465	0.0302397	0.0014872	0.00694025	0.00677501	0.151198	6.61383	0.0103411
2545072	2546085	1014	-	AT699_RS11485	cmpR_2	LysR family transcriptional regulator CDS	1	0	0	0	0	0	1	0.0958416	0.00991465	0.0302397	0.0014872	0.00694025	0.00677501	0.151198	6.61383	0.0103411	K	LysR substrate binding domain
4613884	4614897	1014	-	AT699_RS20690	coxI	XdhC family protein CDS	1	0	0	0	0	0	1	0.0958416	0.00991465	0.0302397	0.0014872	0.00694025	0.00677501	0.151198	6.61383	0.0103411	O	XdhC Rossmann domain
5290209	5291225	1017	-	AT699_RS23815	pstC	pstC CDS	0	0	0	1	0	0	1	0.0961252	0.00994398	0.0303291	0.0014916	0.00696079	0.00679506	0.151646	6.59432	0.0103993	P	probably responsible for the translocation of the substrate across the membrane
6100055	6101071	1017	+	AT699_RS27470	aapJ	amino acid ABC transporter substrate-binding protein CDS	0	0	1	0	0	0	1	0.0961252	0.00994398	0.0303291	0.0014916	0.00696079	0.00679506	0.151646	6.59432	0.0103993	ET	Belongs to the bacterial solute-binding protein 3 family
1686558	1687574	1017	-	AT699_RS07645	acdS	1-aminocyclopropane-1-carboxylate deaminase CDS	0	1	0	0	0	0	1	0.0961252	0.00994398	0.0303291	0.0014916	0.00696079	0.00679506	0.151646	6.59432	0.0103993	E	Catalyzes a cyclopropane ring-opening reaction, the irreversible conversion of 1-aminocyclopropane-1-carboxylate (ACC) to ammonia and alpha-ketobutyrate. Allows growth on ACC as a nitrogen source
1383701	1384717	1017	+	AT699_RS06335	ilvC	ilvC CDS	1	0	0	0	0	0	1	0.0961252	0.00994398	0.0303291	0.0014916	0.00696079	0.00679506	0.151646	6.59432	0.0103993	H	Involved in the biosynthesis of branched-chain amino acids (BCAA). Catalyzes an alkyl-migration followed by a ketol- acid reduction of (S)-2-acetolactate (S2AL) to yield (R)-2,3- dihydroxy-isovalerate. In the isomerase reaction, S2AL is rearranged via a Mg-dependent methyl migration to produce 3- hydroxy-3-methyl-2-ketobutyrate (HMKB). In the reductase reaction, this 2-ketoacid undergoes a metal-…
2259600	2260616	1017	-	AT699_RS10165		TRAP transporter substrate-binding protein CDS	1	0	0	0	0	0	1	0.0961252	0.00994398	0.0303291	0.0014916	0.00696079	0.00679506	0.151646	6.59432	0.0103993	G	TRAP-type C4-dicarboxylate transport system periplasmic component
3142658	3143674	1017	+	AT699_RS14170	srr	threo-3-hydroxy-L-aspartate ammonia-lyase CDS	1	0	0	0	0	0	1	0.0961252	0.00994398	0.0303291	0.0014916	0.00696079	0.00679506	0.151646	6.59432	0.0103993	E	Catalyzes the formation of 2-oxobutanoate from L-threonine or the formation of pyruvate from serine
3347466	3348482	1017	-	AT699_RS15125	yhbU	U32 family peptidase CDS	1	0	0	0	0	0	1	0.0961252	0.00994398	0.0303291	0.0014916	0.00696079	0.00679506	0.151646	6.59432	0.0103993	O	Collagenase and related proteases
6437199	6438215	1017	-	AT699_RS29035		amino acid ABC transporter substrate-binding protein CDS	1	0	0	0	0	0	1	0.0961252	0.00994398	0.0303291	0.0014916	0.00696079	0.00679506	0.151646	6.59432	0.0103993	ET	Belongs to the bacterial solute-binding protein 3 family
256488	257507	1020	-	AT699_RS01220		NAD(P)-dependent alcohol dehydrogenase CDS	1	0	0	0	0	0	1	0.0964087	0.00997332	0.0304186	0.001496	0.00698132	0.0068151	0.152093	6.57492	0.0104577	C	Zinc-binding dehydrogenase
4060020	4061042	1023	+	AT699_RS18200		haloacid dehalogenase-like hydrolase CDS	1	0	0	0	0	0	1	0.0966923	0.0100026	0.0305081	0.0015004	0.00700185	0.00683514	0.15254	6.55564	0.0105162	E	nonspecific acid phosphatase
3342832	3343857	1026	+	AT699_RS15105	aapJ	amino acid ABC transporter substrate-binding protein CDS	1	0	0	0	0	0	1	0.0969758	0.010032	0.0305975	0.0015048	0.00702239	0.00685519	0.152988	6.53647	0.0105748	ET	Belongs to the bacterial solute-binding protein 3 family
2207490	2208518	1029	+	AT699_RS30880		DUF192 domain-containing protein CDS	0	1	0	0	0	0	1	0.0972594	0.0100613	0.030687	0.0015092	0.00704292	0.00687523	0.153435	6.51741	0.0106336	S	Uncharacterized ACR, COG1430
289890	290921	1032	-	AT699_RS01370	gtrB	glycosyltransferase family 2 protein CDS	0	0	0	1	0	0	1	0.0975429	0.0100906	0.0307765	0.0015136	0.00706345	0.00689528	0.153882	6.49847	0.0106926	M	Glycosyl transferase family 2
3700639	3701673	1035	-	AT699_RS16575		AraC family transcriptional regulator CDS	0	0	0	0	0	1	1	0.0978265	0.01012	0.0308659	0.001518	0.00708399	0.00691532	0.15433	6.47963	0.0107517	K	helix_turn_helix, arabinose operon control protein
2517485	2518519	1035	-	AT699_RS11370		cyclase family protein CDS	1	0	0	0	0	0	1	0.0978265	0.01012	0.0308659	0.001518	0.00708399	0.00691532	0.15433	6.47963	0.0107517	S	Putative cyclase
4114569	4115606	1038	-	AT699_RS18430	livM	branched-chain amino acid ABC transporter permease CDS	0	0	0	0	1	0	1	0.0981101	0.0101493	0.0309554	0.0015224	0.00710452	0.00693537	0.154777	6.46091	0.0108109	U	Belongs to the binding-protein-dependent transport system permease family
4874827	4875864	1038	+	AT699_RS21815	petA	c-type cytochrome CDS	0	1	0	0	0	0	1	0.0981101	0.0101493	0.0309554	0.0015224	0.00710452	0.00693537	0.154777	6.46091	0.0108109	C	Cytochrome C oxidase, cbb3-type, subunit III
5377795	5378835	1041	+	AT699_RS24175		branched-chain amino acid ABC transporter permease CDS	1	0	0	0	0	0	1	0.0983936	0.0101786	0.0310449	0.0015268	0.00712505	0.00695541	0.155224	6.44229	0.0108703	U	Belongs to the binding-protein-dependent transport system permease family
35451	36494	1044	+	AT699_RS00170		tripartite tricarboxylate transporter substrate binding protein CDS	0	0	1	0	0	0	1	0.0986772	0.010208	0.0311343	0.0015312	0.00714559	0.00697545	0.155672	6.42377	0.0109298	S	protein conserved in bacteria
265931	266974	1044	+	AT699_RS01260	viuG	iron chelate uptake ABC transporter family permease subunit CDS	1	0	0	0	0	0	1	0.0986772	0.010208	0.0311343	0.0015312	0.00714559	0.00697545	0.155672	6.42377	0.0109298	P	FecCD transport family
2584908	2585951	1044	+	AT699_RS11670	bkdA2	alpha-ketoacid dehydrogenase subunit beta CDS	1	0	0	0	0	0	1	0.0986772	0.010208	0.0311343	0.0015312	0.00714559	0.00697545	0.155672	6.42377	0.0109298	C	Pyruvate 2-oxoglutarate dehydrogenase complex dehydrogenase (E1) component eukaryotic type beta subunit
5210121	5211167	1047	-	AT699_RS23465	iolS_2	aldo/keto reductase CDS	0	0	1	0	0	0	1	0.0989607	0.0102373	0.0312238	0.0015356	0.00716612	0.0069955	0.156119	6.40537	0.0109895	C	oxidoreductases (related to aryl-alcohol dehydrogenases)
3900463	3901509	1047	+	AT699_RS17565		Ldh family oxidoreductase CDS	0	1	0	0	0	0	1	0.0989607	0.0102373	0.0312238	0.0015356	0.00716612	0.0069955	0.156119	6.40537	0.0109895	C	Belongs to the LDH2 MDH2 oxidoreductase family
4273517	4274566	1050	-	AT699_RS19270		LLM class oxidoreductase CDS	1	0	0	0	0	0	1	0.0992443	0.0102666	0.0313133	0.00154	0.00718665	0.00701554	0.156566	6.38707	0.0110493	C	Luciferase-like monooxygenase
3331530	3332582	1053	-	AT699_RS15050		hypothetical protein CDS	1	0	0	0	0	0	1	0.0995278	0.010296	0.0314027	0.0015444	0.00720719	0.00703559	0.157014	6.36887	0.0111092
1432287	1433342	1056	+	AT699_RS06540		hypothetical protein CDS	1	0	0	0	0	0	1	0.0998114	0.0103253	0.0314922	0.0015488	0.00722772	0.00705563	0.157461	6.35078	0.0111694
2264611	2265669	1059	-	AT699_RS10190	aphA1	histone deacetylase family protein CDS	1	0	0	0	0	0	1	0.100095	0.0103546	0.0315817	0.0015532	0.00724825	0.00707568	0.157908	6.33279	0.0112296	BQ	Acetylpolyamine aminohydrolase
210213	211274	1062	-	AT699_RS01020		nitronate monooxygenase CDS	1	0	0	0	0	0	1	0.100378	0.010384	0.0316711	0.0015576	0.00726879	0.00709572	0.158356	6.3149	0.01129	C	COG2070 Dioxygenases related to 2-nitropropane dioxygenase
2966246	2967310	1065	+	AT699_RS13400	glnL	PAS domain-containing protein CDS	1	0	0	0	0	0	1	0.100662	0.0104133	0.0317606	0.001562	0.00728932	0.00711577	0.158803	6.29711	0.0113505	T	Signal transduction histidine kinase
1584284	1585351	1068	+	AT699_RS07180	plsX	plsX CDS	0	0	1	0	0	0	1	0.100946	0.0104426	0.0318501	0.0015664	0.00730985	0.00713581	0.15925	6.27942	0.0114112	I	Catalyzes the reversible formation of acyl-phosphate (acyl-PO(4)) from acyl- acyl-carrier-protein (acyl-ACP). This enzyme utilizes acyl-ACP as fatty acyl donor, but not acyl-CoA
281671	282738	1068	+	AT699_RS01335	arcB	ornithine cyclodeaminase CDS	1	0	0	0	0	0	1	0.100946	0.0104426	0.0318501	0.0015664	0.00730985	0.00713581	0.15925	6.27942	0.0114112	E	ornithine cyclodeaminase
2111316	2112383	1068	+	AT699_RS09545	yeaU1	tartrate dehydrogenase CDS	1	0	0	0	0	0	1	0.100946	0.0104426	0.0318501	0.0015664	0.00730985	0.00713581	0.15925	6.27942	0.0114112	CE	Tartrate dehydrogenase
2179996	2181063	1068	+	AT699_RS09850	hisC	histidinol-phosphate transaminase CDS	1	0	0	0	0	0	1	0.100946	0.0104426	0.0318501	0.0015664	0.00730985	0.00713581	0.15925	6.27942	0.0114112	E	Belongs to the class-II pyridoxal-phosphate-dependent aminotransferase family. Histidinol-phosphate aminotransferase subfamily
3148933	3150003	1071	+	AT699_RS14200	xseA	DNA-binding protein CDS	1	0	0	0	0	0	1	0.101229	0.010472	0.0319395	0.0015708	0.00733039	0.00715585	0.159698	6.26183	0.011472	L	Plasmid replication region DNA-binding N-term
51859	52932	1074	-	AT699_RS00245		ABC transporter permease CDS	1	0	0	0	0	0	1	0.101513	0.0105013	0.032029	0.0015752	0.00735092	0.0071759	0.160145	6.24434	0.011533	U	Belongs to the binding-protein-dependent transport system permease family
5500641	5501717	1077	-	AT699_RS24815	fdsR	helix-turn-helix transcriptional regulator CDS	1	0	0	0	0	0	1	0.101796	0.0105306	0.0321185	0.0015796	0.00737145	0.00719594	0.160592	6.22694	0.0115941	P	LysR family transcriptional regulator
1774043	1775128	1086	+	AT699_RS07950	pheA	pheA CDS	0	0	1	0	0	0	1	0.102647	0.0106186	0.0323869	0.0015928	0.00743305	0.00725608	0.161934	6.17534	0.0117783	E	chorismate mutase
5956806	5957894	1089	-	AT699_RS26830	mrp	apbC CDS	0	1	0	0	0	0	1	0.10293	0.010648	0.0324763	0.0015972	0.00745359	0.00727612	0.162382	6.15833	0.01184	D	Binds and transfers iron-sulfur (Fe-S) clusters to target apoproteins. Can hydrolyze ATP
4280389	4281477	1089	-	AT699_RS19310	livM	ABC transporter ATP-binding protein CDS	1	0	0	0	0	0	1	0.10293	0.010648	0.0324763	0.0015972	0.00745359	0.00727612	0.162382	6.15833	0.01184	E	Belongs to the binding-protein-dependent transport system permease family
2076108	2077199	1092	+	AT699_RS09390		glycosyltransferase family 4 protein CDS	1	0	0	0	0	0	1	0.103214	0.0106773	0.0325658	0.0016016	0.00747412	0.00729617	0.162829	6.14141	0.0119018	M	Glycosyl transferase 4-like
3189147	3190241	1095	-	AT699_RS14395	romA	MBL fold metallo-hydrolase CDS	0	1	0	0	0	0	1	0.103498	0.0107066	0.0326553	0.001606	0.00749465	0.00731621	0.163276	6.12458	0.0119638	S	Zn-dependent hydrolases of the beta-lactamase fold
1642066	1643160	1095	+	AT699_RS07455	dmpA	P1 family peptidase CDS	1	0	0	0	0	0	1	0.103498	0.0107066	0.0326553	0.001606	0.00749465	0.00731621	0.163276	6.12458	0.0119638	EQ	Peptidase family S58
1112148	1113248	1101	-	AT699_RS05070	yheT	alpha/beta fold hydrolase CDS	1	0	0	0	0	0	1	0.104065	0.0107653	0.0328342	0.0016148	0.00753572	0.0073563	0.164171	6.09121	0.0120881	S	hydrolase of the alpha beta-hydrolase fold
5909688	5910791	1104	-	AT699_RS26675	wecA	glycosyl transferase CDS	1	0	0	0	0	0	1	0.104348	0.0107946	0.0329237	0.0016192	0.00755625	0.00737634	0.164618	6.07466	0.0121505	M	glycosyl transferase
2313487	2314593	1107	+	AT699_RS10450	pmi	AGE family epimerase/isomerase CDS	1	0	0	0	0	0	1	0.104632	0.010824	0.0330131	0.0016236	0.00757679	0.00739639	0.165066	6.05819	0.012213	G	N-acylglucosamine 2-epimerase
282769	283878	1110	-	AT699_RS01340		50S ribosome-binding GTPase CDS	1	0	0	0	0	0	1	0.104915	0.0108533	0.0331026	0.001628	0.00759732	0.00741643	0.165513	6.04182	0.0122757	S	Domain of unknown function (DUF697)
304311	305420	1110	-	AT699_RS01425	frmA	S-(hydroxymethyl)glutathione dehydrogenase/classIII alcohol dehydrogenase CDS	1	0	0	0	0	0	1	0.104915	0.0108533	0.0331026	0.001628	0.00759732	0.00741643	0.165513	6.04182	0.0122757	C	Belongs to the zinc-containing alcohol dehydrogenase family. Class-III subfamily
1968035	1969153	1119	-	AT699_RS08870	pntAA	Re/Si-specific NAD(P)(+) transhydrogenase subunit alpha CDS	1	0	0	0	0	0	1	0.105766	0.0109413	0.033371	0.0016412	0.00765892	0.00747657	0.166855	5.99323	0.0124646	C	The transhydrogenation between NADH and NADP is coupled to respiration and ATP hydrolysis and functions as a proton pump across the membrane
3207409	3208530	1122	-	AT699_RS14485		amino acid ABC transporter substrate-binding protein CDS	1	0	0	0	0	0	1	0.10605	0.0109706	0.0334605	0.0016456	0.00767945	0.00749661	0.167302	5.9772	0.0125278	ET	Belongs to the bacterial solute-binding protein 3 family
478826	479950	1125	+	AT699_RS02240	nagI	cupin domain-containing protein CDS	0	0	1	0	0	0	1	0.106333	0.011	0.0335499	0.00165	0.00769999	0.00751665	0.16775	5.96126	0.0125912	Q	Cupin domain
4943642	4944766	1125	-	AT699_RS22165	bamC	bamC CDS	0	0	1	0	0	0	1	0.106333	0.011	0.0335499	0.00165	0.00769999	0.00751665	0.16775	5.96126	0.0125912	M	lipoprotein
3321495	3322619	1125	+	AT699_RS15000	catB	muconate cycloisomerase CDS	1	0	0	0	0	0	1	0.106333	0.011	0.0335499	0.00165	0.00769999	0.00751665	0.16775	5.96126	0.0125912	G	Belongs to the mandelate racemase muconate lactonizing enzyme family
4599131	4600255	1125	-	AT699_RS20625	dctP	TRAP transporter substrate-binding protein CDS	1	0	0	0	0	0	1	0.106333	0.011	0.0335499	0.00165	0.00769999	0.00751665	0.16775	5.96126	0.0125912	Q	Part of the tripartite ATP-independent periplasmic (TRAP) transport system
2048870	2049997	1128	+	AT699_RS09295	potA	potA CDS	0	0	1	0	0	0	1	0.106617	0.0110293	0.0336394	0.0016544	0.00772052	0.0075367	0.168197	5.94541	0.0126547	P	Part of the ABC transporter complex PotABCD involved in spermidine putrescine import. Responsible for energy coupling to the transport system
1494633	1495766	1134	+	AT699_RS06785		porin CDS	0	1	0	0	0	0	1	0.107184	0.011088	0.0338183	0.0016632	0.00776159	0.00757679	0.169092	5.91395	0.0127822	M	Gram-negative porin
5899397	5900530	1134	-	AT699_RS26635	wbpU	glycosyltransferase family 4 protein CDS	0	1	0	0	0	0	1	0.107184	0.011088	0.0338183	0.0016632	0.00776159	0.00757679	0.169092	5.91395	0.0127822	M	Glycosyl transferase family 1
3639168	3640301	1134	+	AT699_RS16310		acyl-CoA dehydrogenase family protein CDS	1	0	0	0	0	0	1	0.107184	0.011088	0.0338183	0.0016632	0.00776159	0.00757679	0.169092	5.91395	0.0127822	I	Acyl-CoA dehydrogenases
1462092	1463228	1137	-	AT699_RS06670		peptidase C45 CDS	1	0	0	0	0	0	1	0.107467	0.0111173	0.0339078	0.0016676	0.00778212	0.00759683	0.169539	5.89835	0.0128461	S	Acyl-coenzyme A:6-aminopenicillanic acid acyl-transferase
1743445	1744584	1140	-	AT699_RS07830	MA20_36195	N-acetyltransferase CDS	1	0	0	0	0	0	1	0.107751	0.0111466	0.0339973	0.001672	0.00780265	0.00761688	0.169986	5.88282	0.0129102	S	Peptidogalycan biosysnthesis/recognition
2805545	2806690	1146	-	AT699_RS12690	ybhS	ABC transporter permease CDS	0	0	1	0	0	0	1	0.108318	0.0112053	0.0341762	0.0016808	0.00784372	0.00765696	0.170881	5.85202	0.0130388	V	ABC-type multidrug transport system, permease component
5214316	5215461	1146	-	AT699_RS23485		sterol desaturase family protein CDS	1	0	0	0	0	0	1	0.108318	0.0112053	0.0341762	0.0016808	0.00784372	0.00765696	0.170881	5.85202	0.0130388	I	Fatty acid hydroxylase
463685	464833	1149	+	AT699_RS02165	dcaA	acyl-CoA dehydrogenase family protein CDS	1	0	0	0	0	0	1	0.108602	0.0112346	0.0342657	0.0016852	0.00786425	0.00767701	0.171328	5.83674	0.0131033	C	Acyl-CoA dehydrogenase, C-terminal domain
1881065	1882213	1149	-	AT699_RS08445	bnzA	aromatic ring-hydroxylating dioxygenase subunit alpha CDS	1	0	0	0	0	0	1	0.108602	0.0112346	0.0342657	0.0016852	0.00786425	0.00767701	0.171328	5.83674	0.0131033	P	Rieske 2Fe-2S
4144360	4145508	1149	-	AT699_RS18590		DSD1 family PLP-dependent enzyme CDS	1	0	0	0	0	0	1	0.108602	0.0112346	0.0342657	0.0016852	0.00786425	0.00767701	0.171328	5.83674	0.0131033	E	amino acid aldolase or racemase
2497210	2498361	1152	-	AT699_RS11275		CoA transferase CDS	1	0	0	0	0	0	1	0.108885	0.011264	0.0343551	0.0016896	0.00788479	0.00769705	0.171776	5.82154	0.0131679	C	CoA-transferase family III
4589432	4590587	1156	+	AT699_RS31160		FAD-dependent monooxygenase CDS	1	0	0	0	0	0	1	0.109263	0.0113031	0.0344744	0.00169546	0.00791216	0.00772378	0.172372	5.8014	0.0132544
1001437	1002594	1158	-	AT699_RS04625		alpha-hydroxy-acid oxidizing protein CDS	0	0	1	0	0	0	1	0.109452	0.0113226	0.0345341	0.0016984	0.00792585	0.00773714	0.17267	5.79138	0.0132976	C	L-lactate dehydrogenase
192314	193474	1161	+	AT699_RS00900	degS	trypsin-like peptidase domain-containing protein CDS	1	0	0	0	0	0	1	0.109736	0.011352	0.0346235	0.0017028	0.00794639	0.00775719	0.173118	5.77642	0.0133627	O	Trypsin-like serine proteases typically periplasmic contain C-terminal PDZ domain
3287760	3288920	1161	+	AT699_RS14835		HPP family protein CDS	1	0	0	0	0	0	1	0.109736	0.011352	0.0346235	0.0017028	0.00794639	0.00775719	0.173118	5.77642	0.0133627	T	COG3448 CBS-domain-containing membrane protein
5278311	5279471	1161	-	AT699_RS23780	fadE	acyl-CoA dehydrogenase family protein CDS	1	0	0	0	0	0	1	0.109736	0.011352	0.0346235	0.0017028	0.00794639	0.00775719	0.173118	5.77642	0.0133627	C	Acyl-CoA dehydrogenase, C-terminal domain
6786801	6787967	1167	+	AT699_RS30640	ybdL	pyridoxal phosphate-dependent aminotransferase CDS	0	0	1	0	0	0	1	0.110303	0.0114106	0.0348025	0.0017116	0.00798745	0.00779728	0.174012	5.74672	0.0134933	E	Aminotransferase
5702908	5704074	1167	+	AT699_RS25790	mdlA1	mandelate racemase/muconate lactonizing enzyme family protein CDS	1	0	0	0	0	0	1	0.110303	0.0114106	0.0348025	0.0017116	0.00798745	0.00779728	0.174012	5.74672	0.0134933	M	Enolase C-terminal domain-like
3847551	3848720	1170	-	AT699_RS17250		hypothetical protein CDS	0	0	1	0	0	0	1	0.110586	0.01144	0.0348919	0.001716	0.00800799	0.00781732	0.17446	5.73198	0.0135587	S	cellulase activity
632243	633412	1170	+	AT699_RS02940		acyl-CoA dehydrogenase family protein CDS	1	0	0	0	0	0	1	0.110586	0.01144	0.0348919	0.001716	0.00800799	0.00781732	0.17446	5.73198	0.0135587	I	acyl-CoA dehydrogenase
1098999	1100168	1170	-	AT699_RS05020	ubiH	UbiH/UbiF/VisC/COQ6 family ubiquinone biosynthesis hydroxylase CDS	1	0	0	0	0	0	1	0.110586	0.01144	0.0348919	0.001716	0.00800799	0.00781732	0.17446	5.73198	0.0135587	CH	2-polyprenyl-6-methoxyphenol hydroxylase and related FAD-dependent oxidoreductases
2630671	2631846	1176	+	AT699_RS11860	acrA	efflux RND transporter periplasmic adaptor subunit CDS	0	0	1	0	0	0	1	0.111154	0.0114986	0.0350709	0.0017248	0.00804905	0.00785741	0.175354	5.70274	0.0136901	M	Belongs to the membrane fusion protein (MFP) (TC 8.A.1) family
1483418	1484593	1176	-	AT699_RS06730	acrA	MexX/AxyX family multidrug efflux RND transporter periplasmic adaptor subunit CDS	1	0	0	0	0	0	1	0.111154	0.0114986	0.0350709	0.0017248	0.00804905	0.00785741	0.175354	5.70274	0.0136901	M	Belongs to the membrane fusion protein (MFP) (TC 8.A.1) family
572283	573458	1176	-	AT699_RS02685		ABC transporter substrate-binding protein CDS	1	0	0	0	0	0	1	0.111154	0.0114986	0.0350709	0.0017248	0.00804905	0.00785741	0.175354	5.70274	0.0136901	E	COG0683 ABC-type branched-chain amino acid transport systems, periplasmic component
4902226	4903401	1176	+	AT699_RS21945	nosD	nosD CDS	1	0	0	0	0	0	1	0.111154	0.0114986	0.0350709	0.0017248	0.00804905	0.00785741	0.175354	5.70274	0.0136901	P	Nitrous oxidase accessory protein
6526761	6527936	1176	-	AT699_RS29465		hypothetical protein CDS	1	0	0	0	0	0	1	0.111154	0.0114986	0.0350709	0.0017248	0.00804905	0.00785741	0.175354	5.70274	0.0136901	S	Periplasmic Protein
2039174	2040355	1182	-	AT699_RS09250	argD	aspartate aminotransferase family protein CDS	0	0	1	0	0	0	1	0.111721	0.0115573	0.0352498	0.0017336	0.00809012	0.0078975	0.176249	5.67379	0.013822	E	acetylornithine aminotransferase
4510688	4511869	1182	+	AT699_RS20310	atoB	acetyl-CoA C-acyltransferase CDS	0	0	1	0	0	0	1	0.111721	0.0115573	0.0352498	0.0017336	0.00809012	0.0078975	0.176249	5.67379	0.013822	I	Catalyzes the synthesis of acetoacetyl coenzyme A from two molecules of acetyl coenzyme A. It can also act as a thiolase, catalyzing the reverse reaction and generating two-carbon units from the four-carbon product of fatty acid oxidation
6182820	6184001	1182	+	AT699_RS27830		MFS transporter CDS	0	0	1	0	0	0	1	0.111721	0.0115573	0.0352498	0.0017336	0.00809012	0.0078975	0.176249	5.67379	0.013822	EGP	Major facilitator Superfamily
1012335	1013519	1185	+	AT699_RS04680	macA	efflux RND transporter periplasmic adaptor subunit CDS	1	0	0	0	0	0	1	0.112004	0.0115866	0.0353393	0.001738	0.00811065	0.00791754	0.176696	5.65943	0.0138882	M	Belongs to the membrane fusion protein (MFP) (TC 8.A.1) family
4912884	4914068	1185	-	AT699_RS22000		DUF1513 domain-containing protein CDS	1	0	0	0	0	0	1	0.112004	0.0115866	0.0353393	0.001738	0.00811065	0.00791754	0.176696	5.65943	0.0138882	S	Tat pathway signal
6032940	6034127	1188	-	AT699_RS27170		ABC transporter substrate-binding protein CDS	1	0	0	0	0	0	1	0.112288	0.011616	0.0354287	0.0017424	0.00813119	0.00793759	0.177144	5.64513	0.0139545	E	COG0683 ABC-type branched-chain amino acid transport systems, periplasmic component
6152370	6153560	1191	+	AT699_RS27705	mexE	efflux RND transporter periplasmic adaptor subunit CDS	0	0	1	0	0	0	1	0.112571	0.0116453	0.0355182	0.0017468	0.00815172	0.00795763	0.177591	5.63091	0.014021	M	Belongs to the membrane fusion protein (MFP) (TC 8.A.1) family
2124070	2125260	1191	+	AT699_RS09600	mauB	amine dehydrogenase CDS	1	0	0	0	0	0	1	0.112571	0.0116453	0.0355182	0.0017468	0.00815172	0.00795763	0.177591	5.63091	0.014021	S	Methylamine dehydrogenase heavy chain (MADH)
1931883	1933076	1194	+	AT699_RS08705	hemX	uroporphyrinogen-III C-methyltransferase CDS	1	0	0	0	0	0	1	0.112855	0.0116746	0.0356077	0.0017512	0.00817225	0.00797768	0.178038	5.61677	0.0140875	H	enzyme of heme biosynthesis
4941800	4942993	1194	+	AT699_RS22155	ycfD	cupin domain-containing protein CDS	1	0	0	0	0	0	1	0.112855	0.0116746	0.0356077	0.0017512	0.00817225	0.00797768	0.178038	5.61677	0.0140875	S	A domain family that is part of the cupin metalloenzyme superfamily.
2508393	2509589	1197	+	AT699_RS11330	tetA	tet CDS	1	0	0	0	0	0	1	0.113138	0.011704	0.0356971	0.0017556	0.00819279	0.00799772	0.178486	5.60269	0.0141543	EGP	Sugar (and other) transporter
2745525	2746721	1197	+	AT699_RS12375	lpxB	lpxB CDS	1	0	0	0	0	0	1	0.113138	0.011704	0.0356971	0.0017556	0.00819279	0.00799772	0.178486	5.60269	0.0141543	M	Condensation of UDP-2,3-diacylglucosamine and 2,3- diacylglucosamine-1-phosphate to form lipid A disaccharide, a precursor of lipid A, a phosphorylated glycolipid that anchors the lipopolysaccharide to the outer membrane of the cell
1570114	1571313	1200	+	AT699_RS07110	trpB	trpB CDS	0	0	0	0	1	0	1	0.113422	0.0117333	0.0357866	0.00176	0.00821332	0.00801776	0.178933	5.58868	0.0142211	E	The beta subunit is responsible for the synthesis of L- tryptophan from indole and L-serine
259273	260472	1200	+	AT699_RS01235		MFS transporter CDS	1	0	0	0	0	0	1	0.113422	0.0117333	0.0357866	0.00176	0.00821332	0.00801776	0.178933	5.58868	0.0142211	EGP	Major facilitator Superfamily
2737435	2738634	1200	+	AT699_RS12340	dxr	1-deoxy-D-xylulose-5-phosphate reductoisomerase CDS	1	0	0	0	0	0	1	0.113422	0.0117333	0.0357866	0.00176	0.00821332	0.00801776	0.178933	5.58868	0.0142211	I	Catalyzes the NADP-dependent rearrangement and reduction of 1-deoxy-D-xylulose-5-phosphate (DXP) to 2-C-methyl-D-erythritol 4-phosphate (MEP)
4130375	4131574	1200	+	AT699_RS18510	tyrB	aspartate/tyrosine/aromatic aminotransferase CDS	1	0	0	0	0	0	1	0.113422	0.0117333	0.0357866	0.00176	0.00821332	0.00801776	0.178933	5.58868	0.0142211	E	Aminotransferase
4751756	4752958	1203	+	AT699_RS21295		DUF2863 family protein CDS	1	0	0	0	0	0	1	0.113706	0.0117626	0.0358761	0.0017644	0.00823385	0.00803781	0.17938	5.57475	0.0142881	S	Protein of unknown function (DUF2863)
2597262	2598467	1206	-	AT699_RS11710	gspF	gspF CDS	1	0	0	0	0	0	1	0.113989	0.011792	0.0359655	0.0017688	0.00825439	0.00805785	0.179828	5.56088	0.0143553	U	general secretion pathway protein
5963190	5964395	1206	+	AT699_RS26860		acyltransferase CDS	1	0	0	0	0	0	1	0.113989	0.011792	0.0359655	0.0017688	0.00825439	0.00805785	0.179828	5.56088	0.0143553	I	Acyl-transferase
4018541	4019749	1209	-	AT699_RS18015	trpB	trpB CDS	0	0	1	0	0	0	1	0.114273	0.0118213	0.036055	0.0017732	0.00827492	0.0080779	0.180275	5.54708	0.0144225	E	The beta subunit is responsible for the synthesis of L- tryptophan from indole and L-serine
5232831	5234039	1209	+	AT699_RS23575		ABC transporter substrate-binding protein CDS	1	0	0	0	0	0	1	0.114273	0.0118213	0.036055	0.0017732	0.00827492	0.0080779	0.180275	5.54708	0.0144225	E	Periplasmic binding protein domain
4125459	4126670	1212	-	AT699_RS18490	iscS	IscS subfamily cysteine desulfurase CDS	0	0	0	0	0	1	1	0.114556	0.0118506	0.0361445	0.0017776	0.00829545	0.00809794	0.180722	5.53335	0.0144899	H	Master enzyme that delivers sulfur to a number of partners involved in Fe-S cluster assembly, tRNA modification or cofactor biosynthesis. Catalyzes the removal of elemental sulfur atoms from cysteine to produce alanine. Functions as a sulfur delivery protein for Fe-S cluster synthesis onto IscU, an Fe-S scaffold assembly protein, as well as other S acceptor proteins
2143867	2145078	1212	+	AT699_RS09675		DUF418 domain-containing protein CDS	1	0	0	0	0	0	1	0.114556	0.0118506	0.0361445	0.0017776	0.00829545	0.00809794	0.180722	5.53335	0.0144899	S	Protein of unknown function (DUF418)
4357327	4358538	1212	-	AT699_RS19625		Tm-1-like ATP-binding domain-containing protein CDS	1	0	0	0	0	0	1	0.114556	0.0118506	0.0361445	0.0017776	0.00829545	0.00809794	0.180722	5.53335	0.0144899	S	Belongs to the UPF0261 family
1554486	1555700	1215	-	AT699_RS07035		ABC transporter substrate-binding protein CDS	1	0	0	0	0	0	1	0.11484	0.01188	0.0362339	0.001782	0.00831599	0.00811799	0.18117	5.51969	0.0145575	E	ABC-type branched-chain amino acid transport systems periplasmic component
1782025	1783242	1218	+	AT699_RS07990	lapB	lapB CDS	0	0	1	0	0	0	1	0.115123	0.0119093	0.0363234	0.0017864	0.00833652	0.00813803	0.181617	5.50609	0.0146252	G	Modulates cellular lipopolysaccharide (LPS) levels by regulating LpxC, which is involved in lipid A biosynthesis. May act by modulating the proteolytic activity of FtsH towards LpxC. May also coordinate assembly of proteins involved in LPS synthesis at the plasma membrane
2363631	2364848	1218	+	AT699_RS10690	hmp	hmpA CDS	1	0	0	0	0	0	1	0.115123	0.0119093	0.0363234	0.0017864	0.00833652	0.00813803	0.181617	5.50609	0.0146252	C	Is involved in NO detoxification in an aerobic process, termed nitric oxide dioxygenase (NOD) reaction that utilizes O(2) and NAD(P)H to convert NO to nitrate, which protects the bacterium from various noxious nitrogen compounds. Therefore, plays a central role in the inducible response to nitrosative stress
2857282	2858499	1218	+	AT699_RS12955	yhhS	MFS transporter CDS	1	0	0	0	0	0	1	0.115123	0.0119093	0.0363234	0.0017864	0.00833652	0.00813803	0.181617	5.50609	0.0146252	EGP	Major facilitator Superfamily
4841796	4843016	1221	+	AT699_RS21660		four-carbon acid sugar kinase family protein CDS	1	0	0	0	0	0	1	0.115407	0.0119386	0.0364129	0.0017908	0.00835705	0.00815808	0.182064	5.49256	0.014693	S	Putative nucleotide-binding of sugar-metabolising enzyme
2963234	2964457	1224	+	AT699_RS13390	yggW	oxygen-independent coproporphyrinogen III oxidase-like protein CDS	1	0	0	0	0	0	1	0.11569	0.011968	0.0365023	0.0017952	0.00837759	0.00817812	0.182512	5.4791	0.0147609	H	Involved in the biosynthesis of porphyrin-containing compound
4382572	4383798	1227	+	AT699_RS19730		MFS transporter CDS	1	0	0	0	0	0	1	0.115974	0.0119973	0.0365918	0.0017996	0.00839812	0.00819816	0.182959	5.4657	0.014829	EGP	Major facilitator Superfamily
4453994	4455223	1230	+	AT699_RS20090	MA20_32330	D-amino acid dehydrogenase CDS	0	0	1	0	0	0	1	0.116258	0.0120266	0.0366813	0.001804	0.00841865	0.00821821	0.183406	5.45237	0.0148973	C	Catalyzes the oxidative deamination of D-amino acids
729546	730775	1230	+	AT699_RS03380	tyrS	tyrosine--tRNA ligase CDS	1	0	0	0	0	0	1	0.116258	0.0120266	0.0366813	0.001804	0.00841865	0.00821821	0.183406	5.45237	0.0148973	J	Catalyzes the attachment of tyrosine to tRNA(Tyr) in a two-step reaction tyrosine is first activated by ATP to form Tyr- AMP and then transferred to the acceptor end of tRNA(Tyr)
935786	937015	1230	-	AT699_RS04350	spmB	spore maturation protein CDS	1	0	0	0	0	0	1	0.116258	0.0120266	0.0366813	0.001804	0.00841865	0.00821821	0.183406	5.45237	0.0148973	S	membrane protein required for spore maturation in B.subtilis
6164664	6165899	1236	+	AT699_RS27750		branched-chain amino acid ABC transporter substrate-binding protein CDS	0	0	1	0	0	0	1	0.116825	0.0120853	0.0368602	0.0018128	0.00845972	0.0082583	0.184301	5.42591	0.0150341	E	ABC-type branched-chain amino acid transport systems periplasmic component
5441243	5442478	1236	-	AT699_RS24510		patatin-like phospholipase family protein CDS	1	0	0	0	0	0	1	0.116825	0.0120853	0.0368602	0.0018128	0.00845972	0.0082583	0.184301	5.42591	0.0150341	S	esterase of the alpha-beta hydrolase superfamily
3106519	3107755	1237	+	AT699_RS14030		ABC transporter substrate-binding protein CDS	0	0	1	0	0	0	1	0.116919	0.0120951	0.03689	0.00181426	0.00846656	0.00826498	0.18445	5.42152	0.015057
2413827	2415068	1242	+	AT699_RS10915	styA	hypothetical protein CDS	0	0	0	0	0	1	1	0.117392	0.012144	0.0370391	0.0018216	0.00850079	0.00829839	0.185196	5.39969	0.0151715	CH	COG0654 2-polyprenyl-6-methoxyphenol hydroxylase and related FAD-dependent oxidoreductases
1054106	1055347	1242	-	AT699_RS04820		SDR family NAD(P)-dependent oxidoreductase CDS	1	0	0	0	0	0	1	0.117392	0.012144	0.0370391	0.0018216	0.00850079	0.00829839	0.185196	5.39969	0.0151715	S	Short chain dehydrogenase family protein 17
4577654	4578895	1242	+	AT699_RS20550		GGDEF domain-containing protein CDS	1	0	0	0	0	0	1	0.117392	0.012144	0.0370391	0.0018216	0.00850079	0.00829839	0.185196	5.39969	0.0151715	T	diguanylate cyclase
732428	733678	1251	+	AT699_RS03395	glyA	serine hydroxymethyltransferase CDS	0	0	1	0	0	0	1	0.118242	0.012232	0.0373075	0.0018348	0.00856239	0.00835852	0.186538	5.36085	0.0153786	E	Catalyzes the reversible interconversion of serine and glycine with tetrahydrofolate (THF) serving as the one-carbon carrier. This reaction serves as the major source of one-carbon groups required for the biosynthesis of purines, thymidylate, methionine, and other important biomolecules. Also exhibits THF- independent aldolase activity toward beta-hydroxyamino acids, producing glycine and aldehyd…
2154990	2156246	1257	+	AT699_RS09735	dadA	D-amino acid dehydrogenase CDS	1	0	0	0	0	0	1	0.11881	0.0122906	0.0374865	0.0018436	0.00860345	0.00839861	0.187432	5.33526	0.0155174	E	D-amino acid dehydrogenase
2136085	2137344	1260	-	AT699_RS09645	rho	rho CDS	0	0	1	0	0	0	1	0.119093	0.01232	0.0375759	0.001848	0.00862399	0.00841865	0.18788	5.32256	0.015587	K	Facilitates transcription termination by a mechanism that involves Rho binding to the nascent RNA, activation of Rho's RNA-dependent ATPase activity, and release of the mRNA from the DNA template
743755	745014	1260	+	AT699_RS03435	yhbH	YeaH/YhbH family protein CDS	1	0	0	0	0	0	1	0.119093	0.01232	0.0375759	0.001848	0.00862399	0.00841865	0.18788	5.32256	0.015587	S	Belongs to the UPF0229 family
2115056	2116315	1260	-	AT699_RS09560	emrA	efflux RND transporter periplasmic adaptor subunit CDS	1	0	0	0	0	0	1	0.119093	0.01232	0.0375759	0.001848	0.00862399	0.00841865	0.18788	5.32256	0.015587	V	COG1566 Multidrug resistance efflux pump
5025989	5027251	1263	+	AT699_RS22560	arsB	arsenic transporter CDS	0	0	0	0	1	0	1	0.119377	0.0123493	0.0376654	0.0018524	0.00864452	0.0084387	0.188327	5.30991	0.0156567	P	COG1055 Na H antiporter NhaD and related arsenite permeases
6007072	6008334	1263	+	AT699_RS27050	amaB	Zn-dependent hydrolase CDS	1	0	0	0	0	0	1	0.119377	0.0123493	0.0376654	0.0018524	0.00864452	0.0084387	0.188327	5.30991	0.0156567	E	the allantoate amidohydrolase from Escherichia coli forms a dimer and binds zinc ions for catalytic activity and catalyzes the conversion of allantoate to (S)-ureidoglycolate and ammonia
1351874	1353142	1269	-	AT699_RS06205	dsd	amino acid deaminase CDS	1	0	0	0	0	0	1	0.119944	0.012408	0.0378443	0.0018612	0.00868559	0.00847879	0.189222	5.28481	0.0157965	E	amino acid aldolase or racemase
4037163	4038431	1269	-	AT699_RS18100		hypothetical protein CDS	1	0	0	0	0	0	1	0.119944	0.012408	0.0378443	0.0018612	0.00868559	0.00847879	0.189222	5.28481	0.0157965
5013826	5015097	1272	-	AT699_RS22510		MFS transporter CDS	1	0	0	0	0	0	1	0.120227	0.0124373	0.0379338	0.0018656	0.00870612	0.00849883	0.189669	5.27234	0.0158667	P	COG0477 Permeases of the major facilitator superfamily
1028849	1030123	1275	+	AT699_RS04720	macA	HlyD family efflux transporter periplasmic adaptor subunit CDS	1	0	0	0	0	0	1	0.120511	0.0124666	0.0380233	0.00187	0.00872665	0.00851887	0.190116	5.25994	0.0159369	M	Barrel-sandwich domain of CusB or HlyD membrane-fusion
4868403	4869677	1275	-	AT699_RS21790	vieA	EAL domain-containing protein CDS	1	0	0	0	0	0	1	0.120511	0.0124666	0.0380233	0.00187	0.00872665	0.00851887	0.190116	5.25994	0.0159369	T	Putative diguanylate phosphodiesterase
2513665	2514942	1278	-	AT699_RS11355	MA20_40040	ABC transporter substrate-binding protein CDS	0	0	1	0	0	0	1	0.120794	0.012496	0.0381127	0.0018744	0.00874719	0.00853892	0.190564	5.24759	0.0160073	E	ABC-type branched-chain amino acid transport systems periplasmic component
5159512	5160792	1281	+	AT699_RS23205	proA	glutamate-5-semialdehyde dehydrogenase CDS	1	0	0	0	0	0	1	0.121078	0.0125253	0.0382022	0.0018788	0.00876772	0.00855896	0.191011	5.2353	0.0160778	E	Catalyzes the NADPH-dependent reduction of L-glutamate 5-phosphate into L-glutamate 5-semialdehyde and phosphate. The product spontaneously undergoes cyclization to form 1-pyrroline-5- carboxylate
5056429	5057712	1284	+	AT699_RS22730	pldA	phospholipase A CDS	1	0	0	0	0	0	1	0.121362	0.0125546	0.0382917	0.0018832	0.00878825	0.00857901	0.191458	5.22307	0.0161485	M	Outer membrane phospholipase A
5887927	5889210	1284	+	AT699_RS26590	dctM	TRAP transporter large permease CDS	1	0	0	0	0	0	1	0.121362	0.0125546	0.0382917	0.0018832	0.00878825	0.00857901	0.191458	5.22307	0.0161485	G	COG1593 TRAP-type C4-dicarboxylate transport system, large permease component
6470068	6471351	1284	-	AT699_RS29175		cytochrome c CDS	1	0	0	0	0	0	1	0.121362	0.0125546	0.0382917	0.0018832	0.00878825	0.00857901	0.191458	5.22307	0.0161485	C	COG2010 Cytochrome c, mono- and diheme variants
2174176	2175462	1287	+	AT699_RS09825	ispG	ispG CDS	1	0	0	0	0	0	1	0.121645	0.012584	0.0383811	0.0018876	0.00880879	0.00859905	0.191906	5.21089	0.0162193	I	Converts 2C-methyl-D-erythritol 2,4-cyclodiphosphate (ME-2,4cPP) into 1-hydroxy-2-methyl-2-(E)-butenyl 4-diphosphate
6028273	6029559	1287	+	AT699_RS27150		MHS family MFS transporter CDS	1	0	0	0	0	0	1	0.121645	0.012584	0.0383811	0.0018876	0.00880879	0.00859905	0.191906	5.21089	0.0162193	EGP	Major facilitator Superfamily
5580282	5581571	1290	+	AT699_RS25190	uhpB	MASE1 domain-containing protein CDS	0	0	0	0	1	0	1	0.121929	0.0126133	0.0384706	0.001892	0.00882932	0.0086191	0.192353	5.19877	0.0162902	T	MASE1
4824211	4825500	1290	+	AT699_RS21595	fadA	acetyl-CoA C-acetyltransferase CDS	1	0	0	0	0	0	1	0.121929	0.0126133	0.0384706	0.001892	0.00882932	0.0086191	0.192353	5.19877	0.0162902	I	Catalyzes the synthesis of acetoacetyl coenzyme A from two molecules of acetyl coenzyme A. It can also act as a thiolase, catalyzing the reverse reaction and generating two-carbon units from the four-carbon product of fatty acid oxidation
3340192	3341487	1296	-	AT699_RS15095	metY	aminotransferase class I/II-fold pyridoxal phosphate-dependent enzyme CDS	1	0	0	0	0	0	1	0.122496	0.012672	0.0386495	0.0019008	0.00887039	0.00865919	0.193248	5.17471	0.0164324	E	O-acetylhomoserine
3814475	3815779	1305	+	AT699_RS17115		YcxB family protein CDS	0	1	0	0	0	0	1	0.123346	0.01276	0.0389179	0.001914	0.00893198	0.00871932	0.19459	5.13902	0.0166468
1087545	1088849	1305	-	AT699_RS04965		hypothetical protein CDS	1	0	0	0	0	0	1	0.123346	0.01276	0.0389179	0.001914	0.00893198	0.00871932	0.19459	5.13902	0.0166468	NU	usher protein
1948685	1949989	1305	+	AT699_RS08795	hom	homoserine dehydrogenase CDS	1	0	0	0	0	0	1	0.123346	0.01276	0.0389179	0.001914	0.00893198	0.00871932	0.19459	5.13902	0.0166468	E	Catalyzes the formation of L-aspartate 4-semialdehyde from L-homoserine
2107270	2108577	1308	-	AT699_RS09530	purD	purD CDS	0	0	1	0	0	0	1	0.12363	0.0127893	0.0390074	0.0019184	0.00895252	0.00873936	0.195037	5.12723	0.0167185	F	Belongs to the GARS family
2557060	2558370	1311	-	AT699_RS11540		DUF1311 domain-containing protein CDS	1	0	0	0	0	0	1	0.123914	0.0128186	0.0390969	0.0019228	0.00897305	0.00875941	0.195484	5.1155	0.0167904	S	Pfam:DUF1311
5306323	5307633	1311	-	AT699_RS23875	rutG	uracil permease CDS	1	0	0	0	0	0	1	0.123914	0.0128186	0.0390969	0.0019228	0.00897305	0.00875941	0.195484	5.1155	0.0167904	F	Permease family
3090727	3092040	1314	-	AT699_RS13955		HAMP domain-containing protein CDS	0	0	1	0	0	0	1	0.124197	0.012848	0.0391863	0.0019272	0.00899358	0.00877945	0.195932	5.10382	0.0168624	T	PhoQ Sensor
4809387	4810703	1317	+	AT699_RS21535		oligosaccharide flippase family protein CDS	1	0	0	0	0	0	1	0.124481	0.0128773	0.0392758	0.0019316	0.00901412	0.0087995	0.196379	5.09219	0.0169345	S	polysaccharide biosynthetic process
5394642	5395958	1317	+	AT699_RS24260	gltP	dicarboxylate/amino acid:cation symporter CDS	1	0	0	0	0	0	1	0.124481	0.0128773	0.0392758	0.0019316	0.00901412	0.0087995	0.196379	5.09219	0.0169345	U	Belongs to the dicarboxylate amino acid cation symporter (DAACS) (TC 2.A.23) family
6427149	6428465	1317	+	AT699_RS28970	rimO	rimO CDS	1	0	0	0	0	0	1	0.124481	0.0128773	0.0392758	0.0019316	0.00901412	0.0087995	0.196379	5.09219	0.0169345	J	Catalyzes the methylthiolation of an aspartic acid residue of ribosomal protein S12
4765912	4767234	1323	-	AT699_RS21360	cpaC	type II secretion system protein CDS	0	0	1	0	0	0	1	0.125048	0.012936	0.0394547	0.0019404	0.00905518	0.00883959	0.197274	5.0691	0.0170791	U	Belongs to the GSP D family
2511599	2512927	1329	+	AT699_RS11345	yhjE_4	MHS family MFS transporter CDS	1	0	0	0	0	0	1	0.125615	0.0129946	0.0396337	0.0019492	0.00909625	0.00887967	0.198168	5.04621	0.0172243	EGP	Sugar (and other) transporter
2470231	2471568	1338	-	AT699_RS11140	cycH	ccmI CDS	0	0	0	0	0	1	1	0.126466	0.0130826	0.0399021	0.0019624	0.00915785	0.00893981	0.19951	5.01227	0.017443	O	cytochrome c biogenesis
2156251	2157591	1341	+	AT699_RS09740	ugpB	extracellular solute-binding protein CDS	1	0	0	0	0	0	1	0.126749	0.013112	0.0399915	0.0019668	0.00917838	0.00895985	0.199958	5.00106	0.0175162	G	ABC-type sugar transport system periplasmic component
4607425	4608768	1344	+	AT699_RS20660		four-carbon acid sugar kinase family protein CDS	1	0	0	0	0	0	1	0.127033	0.0131413	0.040081	0.0019712	0.00919892	0.0089799	0.200405	4.9899	0.0175895	S	Putative nucleotide-binding of sugar-metabolising enzyme
5831324	5832676	1353	-	AT699_RS26360	ftsY	ftsY CDS	1	0	0	0	0	0	1	0.127883	0.0132293	0.0403494	0.0019844	0.00926052	0.00904003	0.201747	4.9567	0.0178102	D	Involved in targeting and insertion of nascent membrane proteins into the cytoplasmic membrane. Acts as a receptor for the complex formed by the signal recognition particle (SRP) and the ribosome-nascent chain (RNC). Interaction with SRP-RNC leads to the transfer of the RNC complex to the Sec translocase for insertion into the membrane, the hydrolysis of GTP by both Ffh and FtsY, and the dissocia…
5994915	5996267	1353	-	AT699_RS27005	adhB	cytochrome c CDS	1	0	0	0	0	0	1	0.127883	0.0132293	0.0403494	0.0019844	0.00926052	0.00904003	0.201747	4.9567	0.0178102	C	COG2010 Cytochrome c, mono- and diheme variants
2178637	2179992	1356	+	AT699_RS09845	der	der CDS	1	0	0	0	0	0	1	0.128167	0.0132586	0.0404389	0.0019888	0.00928105	0.00906007	0.202194	4.94574	0.017884	S	GTPase that plays an essential role in the late steps of ribosome biogenesis
6005715	6007070	1356	+	AT699_RS27045	allB	amidohydrolase family protein CDS	1	0	0	0	0	0	1	0.128167	0.0132586	0.0404389	0.0019888	0.00928105	0.00906007	0.202194	4.94574	0.017884	F	Amidohydrolase family
4312268	4313632	1365	-	AT699_RS19400	xseA	exodeoxyribonuclease VII large subunit CDS	1	0	0	0	0	0	1	0.129018	0.0133466	0.0407073	0.002002	0.00934265	0.00912021	0.203536	4.91313	0.0181062	L	Bidirectionally degrades single-stranded DNA into large acid-insoluble oligonucleotides, which are then degraded further into small acid-soluble oligonucleotides
1893698	1895080	1383	+	AT699_RS08515	dnaB	replicative DNA helicase CDS	1	0	0	0	0	0	1	0.130719	0.0135226	0.0412441	0.0020284	0.00946585	0.00924047	0.20622	4.84918	0.0185543	L	it exhibits DNA-dependent ATPase activity and contains distinct active sites for ATP binding, DNA binding, and interaction with DnaC protein, primase, and other prepriming proteins
3361086	3362471	1386	-	AT699_RS15180	yqcE	NarK family nitrate/nitrite MFS transporter CDS	0	0	1	0	0	0	1	0.131002	0.013552	0.0413335	0.0020328	0.00948638	0.00926052	0.206668	4.83869	0.0186294	P	Nitrate nitrite transporter
5042120	5043505	1386	-	AT699_RS22635	lysN_1	PLP-dependent aminotransferase family protein CDS	0	1	0	0	0	0	1	0.131002	0.013552	0.0413335	0.0020328	0.00948638	0.00926052	0.206668	4.83869	0.0186294	K	COG1167 Transcriptional regulators containing a DNA-binding HTH domain and an aminotransferase domain (MocR family) and their eukaryotic orthologs
2099015	2100400	1386	-	AT699_RS09490	dctD	sigma-54-dependent Fis family transcriptional regulator CDS	1	0	0	0	0	0	1	0.131002	0.013552	0.0413335	0.0020328	0.00948638	0.00926052	0.206668	4.83869	0.0186294	T	C4-dicarboxylate transport transcriptional regulatory protein DctD
6763865	6765250	1386	-	AT699_RS30545	ipuC	glutamine synthetase CDS	1	0	0	0	0	0	1	0.131002	0.013552	0.0413335	0.0020328	0.00948638	0.00926052	0.206668	4.83869	0.0186294	E	glutamine synthetase
183590	184978	1389	+	AT699_RS00850	gntP	gluconate transporter CDS	1	0	0	0	0	0	1	0.131286	0.0135813	0.041423	0.0020372	0.00950692	0.00928056	0.207115	4.82824	0.0187046	EG	gluconate transporter
83217	84608	1392	+	AT699_RS00380		hypothetical protein CDS	0	1	0	0	0	0	1	0.13157	0.0136106	0.0415125	0.0020416	0.00952745	0.00930061	0.207562	4.81783	0.01878
2300999	2302393	1395	-	AT699_RS10365		MFS transporter CDS	0	0	1	0	0	0	1	0.131853	0.01364	0.0416019	0.002046	0.00954798	0.00932065	0.20801	4.80747	0.0188555	P	Belongs to the major facilitator superfamily
1525462	1526856	1395	-	AT699_RS06910	risS	HAMP domain-containing protein CDS	1	0	0	0	0	0	1	0.131853	0.01364	0.0416019	0.002046	0.00954798	0.00932065	0.20801	4.80747	0.0188555	T	PhoQ Sensor
2501825	2503219	1395	-	AT699_RS11300	yxjC	GntP family permease CDS	1	0	0	0	0	0	1	0.131853	0.01364	0.0416019	0.002046	0.00954798	0.00932065	0.20801	4.80747	0.0188555	EG	COG2610 H gluconate symporter and related permeases
3257125	3258522	1398	+	AT699_RS14700	alcA	SidA/IucD/PvdA family monooxygenase CDS	0	0	1	0	0	0	1	0.132137	0.0136693	0.0416914	0.0020504	0.00956852	0.0093407	0.208457	4.79715	0.0189312	Q	oxidoreductase activity
6174529	6175926	1398	+	AT699_RS27795	lpdA	lpdA CDS	0	0	1	0	0	0	1	0.132137	0.0136693	0.0416914	0.0020504	0.00956852	0.0093407	0.208457	4.79715	0.0189312	C	COG1249 Pyruvate 2-oxoglutarate dehydrogenase complex, dihydrolipoamide dehydrogenase (E3) component, and related enzymes
429655	431055	1401	+	AT699_RS02015	atpD	atpD CDS	1	0	0	0	0	0	1	0.13242	0.0136986	0.0417809	0.0020548	0.00958905	0.00936074	0.208904	4.78688	0.0190069	C	Produces ATP from ADP in the presence of a proton gradient across the membrane. The catalytic sites are hosted primarily by the beta subunits
4798066	4799469	1404	-	AT699_RS21490	algC	phosphomannomutase/phosphoglucomutase CDS	1	0	0	0	0	0	1	0.132704	0.013728	0.0418703	0.0020592	0.00960958	0.00938078	0.209352	4.77665	0.0190828	G	Phosphoglucomutase
5571483	5572889	1407	-	AT699_RS25145	gabP	amino acid permease CDS	0	0	0	0	0	1	1	0.132987	0.0137573	0.0419598	0.0020636	0.00963012	0.00940083	0.209799	4.76647	0.0191589	E	Amino acid permease
315165	316574	1410	-	AT699_RS01470	stp_1	MFS transporter CDS	1	0	0	0	0	0	1	0.133271	0.0137866	0.0420493	0.002068	0.00965065	0.00942087	0.210246	4.75633	0.019235	EGP	COG0477 Permeases of the major facilitator superfamily
3138358	3139767	1410	-	AT699_RS14150		hypothetical protein CDS	1	0	0	0	0	0	1	0.133271	0.0137866	0.0420493	0.002068	0.00965065	0.00942087	0.210246	4.75633	0.019235
682672	684084	1413	+	AT699_RS03175		DUF3426 domain-containing protein CDS	1	0	0	0	0	0	1	0.133554	0.013816	0.0421387	0.0020724	0.00967118	0.00944092	0.210694	4.74623	0.0193113	S	TIGRFAM MJ0042 family finger-like protein
6402438	6403850	1413	-	AT699_RS28855		FAD-binding oxidoreductase CDS	1	0	0	0	0	0	1	0.133554	0.013816	0.0421387	0.0020724	0.00967118	0.00944092	0.210694	4.74623	0.0193113	C	FAD linked oxidase C-terminal domain-containing protein 5
5892139	5893554	1416	-	AT699_RS26610	dld2	FAD-binding oxidoreductase CDS	1	0	0	0	0	0	1	0.133838	0.0138453	0.0422282	0.0020768	0.00969172	0.00946096	0.211141	4.73617	0.0193877	C	COG0277 FAD FMN-containing dehydrogenases
2277067	2278488	1422	+	AT699_RS10240		glycosyltransferase family 39 protein CDS	1	0	0	0	0	0	1	0.134405	0.013904	0.0424071	0.0020856	0.00973278	0.00950105	0.212036	4.71619	0.0195409	M	Dolichyl-phosphate-mannose-protein mannosyltransferase
176490	177920	1431	-	AT699_RS00810		DUF2868 domain-containing protein CDS	1	0	0	0	0	0	1	0.135256	0.013992	0.0426755	0.0020988	0.00979438	0.00956118	0.213378	4.68653	0.0197717	S	Protein of unknown function (DUF2868)
1476758	1478188	1431	+	AT699_RS06710	cusC	TolC family protein CDS	1	0	0	0	0	0	1	0.135256	0.013992	0.0426755	0.0020988	0.00979438	0.00956118	0.213378	4.68653	0.0197717	MU	Efflux transporter outer membrane factor lipoprotein
5991397	5992830	1434	-	AT699_RS26990	cobZ	tcuA CDS	0	0	0	0	0	1	1	0.135539	0.0140213	0.042765	0.0021032	0.00981492	0.00958123	0.213825	4.67672	0.0198488	C	required for the utilization of tricarballylate as a carbon and energy source by S. enterica
5983720	5985156	1437	+	AT699_RS26955	cioA	cytochrome ubiquinol oxidase subunit I CDS	1	0	0	0	0	0	1	0.135823	0.0140506	0.0428545	0.0021076	0.00983545	0.00960127	0.214272	4.66696	0.0199261	C	Cytochrome bd-type quinol oxidase subunit 1
3511754	3513199	1446	+	AT699_RS15790		MFS transporter CDS	0	0	1	0	0	0	1	0.136674	0.0141386	0.0431229	0.0021208	0.00989705	0.00966141	0.215614	4.63791	0.0201588	U	Major Facilitator Superfamily
4699774	4701219	1446	+	AT699_RS21065		phosphohydrolase CDS	0	0	1	0	0	0	1	0.136674	0.0141386	0.0431229	0.0021208	0.00989705	0.00966141	0.215614	4.63791	0.0201588	K	HD domain
6406736	6408181	1446	-	AT699_RS28875	ctpA	S41 family peptidase CDS	1	0	0	0	0	0	1	0.136674	0.0141386	0.0431229	0.0021208	0.00989705	0.00966141	0.215614	4.63791	0.0201588	M	Belongs to the peptidase S41A family
6255209	6256654	1446	+	AT699_RS28195		hypothetical protein CDS	1	0	0	0	0	0	1	0.136674	0.0141386	0.0431229	0.0021208	0.00989705	0.00966141	0.215614	4.63791	0.0201588	S	antiporter activity
6808449	6809894	1446	-	AT699_RS30735	katA	catalase CDS	1	0	0	0	0	0	1	0.136674	0.0141386	0.0431229	0.0021208	0.00989705	0.00966141	0.215614	4.63791	0.0201588	P	Belongs to the catalase family
3158011	3159465	1455	-	AT699_RS14240	dan	D-aminoacylase CDS	0	1	0	0	0	0	1	0.137524	0.0142266	0.0433913	0.002134	0.00995865	0.00972154	0.216956	4.60922	0.0203926	Q	N-acyl-D-aspartate D-glutamate deacylase
4160108	4161565	1458	-	AT699_RS18670		MFS transporter CDS	1	0	0	0	0	0	1	0.137808	0.014256	0.0434807	0.0021384	0.00997918	0.00974158	0.217404	4.59974	0.0204708	EGP	Major facilitator Superfamily
1	1461	1461	+	AT699_RS00005	dnaA	dnaA CDS	1	0	0	0	0	0	1	0.138091	0.0142853	0.0435702	0.0021428	0.00999972	0.00976163	0.217851	4.59029	0.0205491	L	it binds specifically double-stranded DNA at a 9 bp consensus (dnaA box) 5'-TTATC CA A CA A-3'. DnaA binds to ATP and to acidic phospholipids
4353332	4354798	1467	-	AT699_RS19605		D-aminoacylase CDS	0	1	0	0	0	0	1	0.138658	0.014344	0.0437491	0.0021516	0.0100408	0.00980172	0.218746	4.57152	0.0207061	Q	COG3653 N-acyl-D-aspartate D-glutamate deacylase
1835331	1836797	1467	-	AT699_RS08250	mucD	DegQ family serine endoprotease CDS	1	0	0	0	0	0	1	0.138658	0.014344	0.0437491	0.0021516	0.0100408	0.00980172	0.218746	4.57152	0.0207061	O	Belongs to the peptidase S1C family
4877119	4878585	1467	+	AT699_RS21830	ccoN	ccoN CDS	1	0	0	0	0	0	1	0.138658	0.014344	0.0437491	0.0021516	0.0100408	0.00980172	0.218746	4.57152	0.0207061	C	Belongs to the heme-copper respiratory oxidase family
6521585	6523051	1467	+	AT699_RS29435	pap	pap CDS	1	0	0	0	0	0	1	0.138658	0.014344	0.0437491	0.0021516	0.0100408	0.00980172	0.218746	4.57152	0.0207061	S	polyphosphate kinase
6418345	6419814	1470	-	AT699_RS28935	trkH	Potassium uptake protein TrkH CDS	1	0	0	0	0	0	1	0.138942	0.0143733	0.0438386	0.002156	0.0100613	0.00982176	0.219193	4.56219	0.0207848	P	Low-affinity potassium transport system. Interacts with Trk system potassium uptake protein TrkA
2321407	2322879	1473	+	AT699_RS10495		cytochrome c CDS	0	0	1	0	0	0	1	0.139226	0.0144026	0.0439281	0.0021604	0.0100818	0.00984181	0.21964	4.5529	0.0208636	C	Cytochrome c
2705889	2707364	1476	-	AT699_RS12180	fliI	fliI CDS	0	0	0	0	0	1	1	0.139509	0.014432	0.0440175	0.0021648	0.0101024	0.00986185	0.220088	4.54364	0.0209425	NU	Flagellar biosynthesis type III secretory pathway ATPase
598401	599879	1479	+	AT699_RS02800		efflux transporter outer membrane subunit CDS	1	0	0	0	0	0	1	0.139793	0.0144613	0.044107	0.0021692	0.0101229	0.00988189	0.220535	4.53443	0.0210216
6156882	6158369	1488	+	AT699_RS27715		efflux transporter outer membrane subunit CDS	1	0	0	0	0	0	1	0.140643	0.0145493	0.0443754	0.0021824	0.0101845	0.00994203	0.221877	4.507	0.0212596	MU	Outer membrane efflux protein
1612851	1614344	1494	+	AT699_RS07325	mmsA	CoA-acylating methylmalonate-semialdehyde dehydrogenase CDS	1	0	0	0	0	0	1	0.14121	0.014608	0.0445543	0.0021912	0.0102256	0.00998212	0.222772	4.4889	0.0214188	C	Aldehyde dehydrogenase family
1507889	1509391	1503	+	AT699_RS06850	nuoM	NADH-quinone oxidoreductase subunit M CDS	1	0	0	0	0	0	1	0.142061	0.014696	0.0448227	0.0022044	0.0102872	0.0100422	0.224114	4.46202	0.0216586	C	Catalyzes the transfer of electrons from NADH to quinone
1607683	1609188	1506	-	AT699_RS07305	pepA	leucyl aminopeptidase CDS	0	0	0	0	0	1	1	0.142345	0.0147253	0.0449122	0.0022088	0.0103077	0.0100623	0.224561	4.45313	0.0217388	E	Presumably involved in the processing and regular turnover of intracellular proteins. Catalyzes the removal of unsubstituted N-terminal amino acids from various peptides
827387	828892	1506	-	AT699_RS03855		tripartite tricarboxylate transporter permease CDS	1	0	0	0	0	0	1	0.142345	0.0147253	0.0449122	0.0022088	0.0103077	0.0100623	0.224561	4.45313	0.0217388	S	protein conserved in bacteria
6222304	6223809	1506	+	AT699_RS28020		AMP-binding protein CDS	1	0	0	0	0	0	1	0.142345	0.0147253	0.0449122	0.0022088	0.0103077	0.0100623	0.224561	4.45313	0.0217388	IQ	AMP-binding enzyme C-terminal domain
4105079	4106587	1509	-	AT699_RS18390	gabR_1	PLP-dependent aminotransferase family protein CDS	1	0	0	0	0	0	1	0.142628	0.0147546	0.0450017	0.0022132	0.0103282	0.0100823	0.225008	4.44428	0.0218191	K	COG1167 Transcriptional regulators containing a DNA-binding HTH domain and an aminotransferase domain (MocR family) and their eukaryotic orthologs
5973743	5975251	1509	+	AT699_RS26915	oprM_3	efflux transporter outer membrane subunit CDS	1	0	0	0	0	0	1	0.142628	0.0147546	0.0450017	0.0022132	0.0103282	0.0100823	0.225008	4.44428	0.0218191	M	COG1538 Outer membrane protein
4057133	4058644	1512	+	AT699_RS18190		VWA domain-containing protein CDS	1	0	0	0	0	0	1	0.142912	0.014784	0.0450911	0.0022176	0.0103488	0.0101024	0.225456	4.43546	0.0218996	S	protein containing a von Willebrand factor type A (vWA) domain
2240432	2241946	1515	-	AT699_RS10070	aggA	TolC family outer membrane protein CDS	1	0	0	0	0	0	1	0.143195	0.0148133	0.0451806	0.002222	0.0103693	0.0101224	0.225903	4.42668	0.0219801	MU	Type I secretion outer membrane protein, TolC family
2427615	2429135	1521	-	AT699_RS10985		DUF560 domain-containing protein CDS	0	1	0	0	0	0	1	0.143762	0.014872	0.0453595	0.0022308	0.0104104	0.0101625	0.226798	4.40922	0.0221416	S	Protein of unknown function (DUF560)
1463477	1464997	1521	-	AT699_RS06675	ttgC_2	efflux transporter outer membrane subunit CDS	1	0	0	0	0	0	1	0.143762	0.014872	0.0453595	0.0022308	0.0104104	0.0101625	0.226798	4.40922	0.0221416	M	Efflux transporter outer membrane factor lipoprotein
2724544	2726064	1521	+	AT699_RS12280	purF	purF CDS	1	0	0	0	0	0	1	0.143762	0.014872	0.0453595	0.0022308	0.0104104	0.0101625	0.226798	4.40922	0.0221416	F	Catalyzes the formation of phosphoribosylamine from phosphoribosylpyrophosphate (PRPP) and glutamine
3224140	3225660	1521	+	AT699_RS14555		amidohydrolase family protein CDS	1	0	0	0	0	0	1	0.143762	0.014872	0.0453595	0.0022308	0.0104104	0.0101625	0.226798	4.40922	0.0221416	S	Amidohydrolase
2109648	2111171	1524	+	AT699_RS09540	yjgR	DUF853 domain-containing protein CDS	0	0	1	0	0	0	1	0.144046	0.0149013	0.045449	0.0022352	0.0104309	0.0101826	0.227245	4.40054	0.0222225	S	Bacterial protein of unknown function (DUF853)
5781013	5782539	1527	-	AT699_RS26135		hypothetical protein CDS	0	0	1	0	0	0	1	0.14433	0.0149306	0.0455385	0.0022396	0.0104514	0.0102026	0.227692	4.39189	0.0223036	S	aminopeptidase activity
383957	385486	1530	-	AT699_RS01795	aldA	aldehyde dehydrogenase family protein CDS	0	0	0	0	1	0	1	0.144613	0.01496	0.0456279	0.002244	0.010472	0.0102226	0.22814	4.38328	0.0223848	C	Belongs to the aldehyde dehydrogenase family
3097796	3099325	1530	-	AT699_RS13990		tripartite tricarboxylate transporter permease CDS	1	0	0	0	0	0	1	0.144613	0.01496	0.0456279	0.002244	0.010472	0.0102226	0.22814	4.38328	0.0223848	S	Tripartite tricarboxylate transporter TctA family
4405804	4407336	1533	+	AT699_RS19865		ABC transporter substrate-binding protein CDS	1	0	0	0	0	0	1	0.144897	0.0149893	0.0457174	0.0022484	0.0104925	0.0102427	0.228587	4.3747	0.0224661	E	Extracellular solute-binding protein, family 5 middle family protein 21
3949311	3950846	1536	-	AT699_RS17795		MFS transporter CDS	1	0	0	0	0	0	1	0.14518	0.0150186	0.0458069	0.0022528	0.010513	0.0102627	0.229034	4.36616	0.0225475	EGP	major facilitator superfamily
5546987	5548522	1536	+	AT699_RS25030		PepSY domain-containing protein CDS	1	0	0	0	0	0	1	0.14518	0.0150186	0.0458069	0.0022528	0.010513	0.0102627	0.229034	4.36616	0.0225475	S	PepSY-associated TM region
4158555	4160093	1539	-	AT699_RS18665	glpK_2	glycerol kinase CDS	1	0	0	0	0	0	1	0.145464	0.015048	0.0458963	0.0022572	0.0105336	0.0102828	0.229482	4.35765	0.022629	G	Belongs to the FGGY kinase family
3250184	3251725	1542	-	AT699_RS14675		winged helix-turn-helix domain-containing protein CDS	1	0	0	0	0	0	1	0.145747	0.0150773	0.0459858	0.0022616	0.0105541	0.0103028	0.229929	4.34917	0.0227107	K	COG0745 Response regulators consisting of a CheY-like receiver domain and a winged-helix DNA-binding domain
1322655	1324199	1545	+	AT699_RS06080		cache domain-containing protein CDS	1	0	0	0	0	0	1	0.146031	0.0151066	0.0460753	0.002266	0.0105746	0.0103229	0.230376	4.34072	0.0227925	T	chemotaxis protein
6037184	6038728	1545	+	AT699_RS27190		amidase CDS	1	0	0	0	0	0	1	0.146031	0.0151066	0.0460753	0.002266	0.0105746	0.0103229	0.230376	4.34072	0.0227925	J	Amidase
363708	365255	1548	-	AT699_RS01705		DUF1254 domain-containing protein CDS	1	0	0	0	0	0	1	0.146314	0.015136	0.0461647	0.0022704	0.0105952	0.0103429	0.230824	4.33231	0.0228744	S	Protein of unknown function (DUF1254)
422000	423553	1554	+	AT699_RS01975		DUF1254 domain-containing protein CDS	1	0	0	0	0	0	1	0.146882	0.0151946	0.0463437	0.0022792	0.0106362	0.010383	0.231718	4.31559	0.0230386	S	Protein of unknown function (DUF1254)
4504545	4506104	1560	+	AT699_RS20280		AMP-binding protein CDS	0	0	1	0	0	0	1	0.147449	0.0152533	0.0465226	0.002288	0.0106773	0.0104231	0.232613	4.29899	0.0232032	IQ	AMP-binding enzyme C-terminal domain
5923166	5924731	1566	+	AT699_RS26725		ABC transporter substrate-binding protein CDS	1	0	0	0	0	0	1	0.148016	0.015312	0.0467015	0.0022968	0.0107184	0.0104632	0.233508	4.28252	0.0233684	E	extracellular solute-binding protein
4835496	4837064	1569	-	AT699_RS21635		sulfatase-like hydrolase/transferase CDS	0	0	1	0	0	0	1	0.148299	0.0153413	0.046791	0.0023012	0.0107389	0.0104832	0.233955	4.27433	0.0234512	P	Type I phosphodiesterase / nucleotide pyrophosphatase
930570	932138	1569	+	AT699_RS04330	surA	peptidylprolyl isomerase CDS	1	0	0	0	0	0	1	0.148299	0.0153413	0.046791	0.0023012	0.0107389	0.0104832	0.233955	4.27433	0.0234512	M	Chaperone involved in the correct folding and assembly of outer membrane proteins. Recognizes specific patterns of aromatic residues and the orientation of their side chains, which are found more frequently in integral outer membrane proteins. May act in both early periplasmic and late outer membrane-associated steps of protein maturation
492206	493777	1572	-	AT699_RS02310	gshA	glutamate--cysteine ligase CDS	0	0	1	0	0	0	1	0.148583	0.0153706	0.0468805	0.0023056	0.0107594	0.0105033	0.234402	4.26617	0.0235341	H	Belongs to the glutamate--cysteine ligase type 1 family. Type 1 subfamily
3248411	3249988	1578	-	AT699_RS14670	ilvA	ilvA CDS	0	0	1	0	0	0	1	0.14915	0.0154293	0.0470594	0.0023144	0.0108005	0.0105434	0.235297	4.24995	0.0237002	E	Catalyzes the anaerobic formation of alpha-ketobutyrate and ammonia from threonine in a two-step reaction. The first step involved a dehydration of threonine and a production of enamine intermediates (aminocrotonate), which tautomerizes to its imine form (iminobutyrate). Both intermediates are unstable and short- lived. The second step is the nonenzymatic hydrolysis of the enamine imine intermedi…
3678405	3679982	1578	-	AT699_RS16470	fes	DUF3327 domain-containing protein CDS	1	0	0	0	0	0	1	0.14915	0.0154293	0.0470594	0.0023144	0.0108005	0.0105434	0.235297	4.24995	0.0237002	P	Domain of unknown function (DUF3327)
1442626	1444206	1581	+	AT699_RS06590		PAS domain-containing sensor histidine kinase CDS	1	0	0	0	0	0	1	0.149434	0.0154586	0.0471489	0.0023188	0.010821	0.0105634	0.235744	4.24188	0.0237834	T	Motif C-terminal to PAS motifs (likely to contribute to PAS structural domain)
6798907	6800493	1587	+	AT699_RS30690	dppA2	ABC transporter substrate-binding protein CDS	0	0	1	0	0	0	1	0.150001	0.0155173	0.0473278	0.0023276	0.0108621	0.0106035	0.236639	4.22585	0.0239503	E	Extracellular solute-binding protein, family 5 middle family protein 23
4714663	4716261	1599	-	AT699_RS21140		choline dehydrogenase CDS	1	0	0	0	0	0	1	0.151135	0.0156346	0.0476857	0.0023452	0.0109442	0.0106837	0.238428	4.19413	0.0242855	C	Belongs to the GMC oxidoreductase family
5248822	5250426	1605	-	AT699_RS23660	pccB	methylcrotonyl-CoA carboxylase carboxyl transferase subunit CDS	1	0	0	0	0	0	1	0.151702	0.0156933	0.0478646	0.002354	0.0109853	0.0107238	0.239323	4.17845	0.0244538	I	Acetyl-CoA carboxylase, carboxyltransferase component (subunits alpha and beta)
160973	162580	1608	-	AT699_RS00755	prfC	peptide chain release factor 3 CDS	0	0	1	0	0	0	1	0.151986	0.0157226	0.0479541	0.0023584	0.0110058	0.0107438	0.23977	4.17066	0.0245381	J	Increases the formation of ribosomal termination complexes and stimulates activities of RF-1 and RF-2. It binds guanine nucleotides and has strong preference for UGA stop codons. It may interact directly with the ribosome. The stimulation of RF- 1 and RF-2 is significantly reduced by GTP and GDP, but not by GMP
173309	174916	1608	-	AT699_RS00800		ABC transporter substrate-binding protein CDS	1	0	0	0	0	0	1	0.151986	0.0157226	0.0479541	0.0023584	0.0110058	0.0107438	0.23977	4.17066	0.0245381	E	Extracellular solute-binding protein, family 5 middle family protein
4028578	4030188	1611	-	AT699_RS18055		choline dehydrogenase CDS	1	0	0	0	0	0	1	0.152269	0.015752	0.0480435	0.0023628	0.0110264	0.0107638	0.240218	4.16289	0.0246225	C	Belongs to the GMC oxidoreductase family
3989151	3990776	1626	-	AT699_RS17910	tap	Tar ligand binding domain-containing protein CDS	1	0	0	0	0	0	1	0.153687	0.0158986	0.0484909	0.0023848	0.011129	0.0108641	0.242454	4.12449	0.0250466	NT	Methyl-accepting chemotaxis protein
3441032	3442663	1632	-	AT699_RS15495	gsiA_17	ABC transporter ATP-binding protein CDS	1	0	0	0	0	0	1	0.154254	0.0159573	0.0486698	0.0023936	0.0111701	0.0109042	0.243349	4.10933	0.025217	P	Belongs to the ABC transporter superfamily
4955186	4956826	1641	+	AT699_RS22235		PQQ-like beta-propeller repeat protein CDS	0	0	1	0	0	0	1	0.155105	0.0160453	0.0489382	0.0024068	0.0112317	0.0109643	0.244691	4.08679	0.0254736	S	amino acid activation for nonribosomal peptide biosynthetic process
5779217	5780857	1641	-	AT699_RS26130	alkK2	long-chain-fatty-acid--CoA ligase CDS	1	0	0	0	0	0	1	0.155105	0.0160453	0.0489382	0.0024068	0.0112317	0.0109643	0.244691	4.08679	0.0254736	IQ	Activates fatty acids by binding to coenzyme A
4359503	4361149	1647	+	AT699_RS19635		histidinol-phosphatase CDS	0	0	1	0	0	0	1	0.155672	0.016104	0.0491171	0.0024156	0.0112728	0.0110044	0.245586	4.0719	0.0256452	S	PHP domain protein
1911299	1912960	1662	-	AT699_RS08630	mtbA	MHS family MFS transporter CDS	1	0	0	0	0	0	1	0.15709	0.0162506	0.0495644	0.0024376	0.0113754	0.0111046	0.247822	4.03515	0.0260764	EGP	Permeases of the major facilitator superfamily
5273254	5274927	1674	-	AT699_RS23765	etf	electron transfer flavoprotein-ubiquinone oxidoreductase CDS	1	0	0	0	0	0	1	0.158224	0.016368	0.0499223	0.0024552	0.0114576	0.0111848	0.249612	4.00622	0.0264234	C	Electron transfer flavoprotein-ubiquinone oxidoreductase
3955826	3957502	1677	+	AT699_RS17815	hxuB	ShlB/FhaC/HecB family hemolysin secretion/activation protein CDS	1	0	0	0	0	0	1	0.158507	0.0163973	0.0500118	0.0024596	0.0114781	0.0112048	0.250059	3.99906	0.0265105	U	hemolysin activation secretion protein
1139053	1140732	1680	+	AT699_RS05230		ParB family protein CDS	1	0	0	0	0	0	1	0.158791	0.0164266	0.0501012	0.002464	0.0114986	0.0112249	0.250506	3.99192	0.0265977	K	transcriptional regulators
5874746	5876425	1680	+	AT699_RS26530	mhpA_1	FAD-dependent oxidoreductase CDS	1	0	0	0	0	0	1	0.158791	0.0164266	0.0501012	0.002464	0.0114986	0.0112249	0.250506	3.99192	0.0265977	CH	2-polyprenyl-6-methoxyphenol hydroxylase and related FAD-dependent oxidoreductases
4833758	4835452	1695	+	AT699_RS21630	fadD	long-chain-fatty-acid--CoA ligase CDS	1	0	0	0	0	0	1	0.160209	0.0165733	0.0505486	0.002486	0.0116013	0.0113251	0.252743	3.95659	0.0270353	IQ	Acyl-CoA synthetases (AMP-forming) AMP-acid ligases II
6022852	6024552	1701	+	AT699_RS27120	mhpA_2	FAD-dependent oxidoreductase CDS	1	0	0	0	0	0	1	0.160776	0.016632	0.0507275	0.0024948	0.0116424	0.0113652	0.253638	3.94263	0.0272111	CH	2-polyprenyl-6-methoxyphenol hydroxylase and related FAD-dependent oxidoreductases
323748	325451	1704	-	AT699_RS01500	MA20_25180	MFS transporter CDS	1	0	0	0	0	0	1	0.161059	0.0166613	0.050817	0.0024992	0.0116629	0.0113852	0.254085	3.93569	0.0272992	EGP	COG0477 Permeases of the major facilitator superfamily
2936879	2938582	1704	+	AT699_RS13325	fhaC	ShlB/FhaC/HecB family hemolysin secretion/activation protein CDS	1	0	0	0	0	0	1	0.161059	0.0166613	0.050817	0.0024992	0.0116629	0.0113852	0.254085	3.93569	0.0272992	U	POTRA domain
150855	152564	1710	-	AT699_RS00700	leuA	leuA CDS	1	0	0	0	0	0	1	0.161626	0.01672	0.0509959	0.002508	0.011704	0.0114253	0.25498	3.92188	0.0274758	E	Catalyzes the condensation of the acetyl group of acetyl-CoA with 3-methyl-2-oxobutanoate (2-oxoisovalerate) to form 3-carboxy-3-hydroxy-4-methylpentanoate (2-isopropylmalate)
1779383	1781095	1713	+	AT699_RS07975	rpsA	rpsA CDS	0	0	0	0	1	0	1	0.16191	0.0167493	0.0510854	0.0025124	0.0117245	0.0114454	0.255427	3.91501	0.0275642	J	thus facilitating recognition of the initiation point. It is needed to translate mRNA with a short Shine-Dalgarno (SD) purine-rich sequence
853714	855441	1728	+	AT699_RS03990	ftsI	penicillin-binding protein 2 CDS	0	0	1	0	0	0	1	0.163328	0.016896	0.0515327	0.0025344	0.0118272	0.0115456	0.257664	3.88103	0.0280082	D	Catalyzes cross-linking of the peptidoglycan cell wall at the division septum
4306203	4307930	1728	-	AT699_RS19385		MCP four helix bundle domain-containing protein CDS	0	0	1	0	0	0	1	0.163328	0.016896	0.0515327	0.0025344	0.0118272	0.0115456	0.257664	3.88103	0.0280082	NT	methyl-accepting chemotaxis protein
1828316	1830046	1731	-	AT699_RS08210	arnT	glycosyl transferase CDS	0	0	0	0	1	0	1	0.163611	0.0169253	0.0516222	0.0025388	0.0118477	0.0115656	0.258111	3.8743	0.0280973	M	4-amino-4-deoxy-L-arabinose transferase and related glycosyltransferases of PMT family
2819168	2820898	1731	+	AT699_RS12760	MA20_44770	carbohydrate ABC transporter substrate-binding protein CDS	1	0	0	0	0	0	1	0.163611	0.0169253	0.0516222	0.0025388	0.0118477	0.0115656	0.258111	3.8743	0.0280973	G	ABC-type sugar transport system periplasmic component
4409377	4411116	1740	+	AT699_RS19880		hypothetical protein CDS	1	0	0	0	0	0	1	0.164462	0.0170133	0.0518906	0.002552	0.0119093	0.0116258	0.259453	3.85426	0.0283654	E	Peptidase M14
2379812	2381581	1770	-	AT699_RS10775	acd	acyl-CoA dehydrogenase CDS	1	0	0	0	0	0	1	0.167297	0.0173066	0.0527852	0.002596	0.0121146	0.0118262	0.263926	3.78894	0.0292665	C	acyl-CoA dehydrogenase
2960597	2962366	1770	-	AT699_RS13380		EAL domain-containing protein CDS	1	0	0	0	0	0	1	0.167297	0.0173066	0.0527852	0.002596	0.0121146	0.0118262	0.263926	3.78894	0.0292665
2648976	2650748	1773	+	AT699_RS11920	lpdA	lpdA CDS	0	1	0	0	0	0	1	0.167581	0.017336	0.0528747	0.0026004	0.0121352	0.0118462	0.264374	3.78253	0.0293572	C	Pyruvate 2-oxoglutarate dehydrogenase complex dihydrolipoamide dehydrogenase (E3) component and related enzymes
1659021	1660796	1776	-	AT699_RS07540	rlmL	methyltransferase CDS	1	0	0	0	0	0	1	0.167865	0.0173653	0.0529642	0.0026048	0.0121557	0.0118663	0.264821	3.77614	0.0294481	L	Belongs to the methyltransferase superfamily
3692869	3694644	1776	-	AT699_RS16540		GMC family oxidoreductase CDS	1	0	0	0	0	0	1	0.167865	0.0173653	0.0529642	0.0026048	0.0121557	0.0118663	0.264821	3.77614	0.0294481	E	Choline dehydrogenase and related flavoproteins
1668821	1670599	1779	+	AT699_RS07585	sdhA	succinate dehydrogenase flavoprotein subunit CDS	1	0	0	0	0	0	1	0.168148	0.0173946	0.0530536	0.0026092	0.0121762	0.0118863	0.265268	3.76977	0.029539	C	Belongs to the FAD-dependent oxidoreductase 2 family. FRD SDH subfamily
2257764	2259545	1782	-	AT699_RS10160	ilvD1	dihydroxy-acid dehydratase family protein CDS	1	0	0	0	0	0	1	0.168432	0.017424	0.0531431	0.0026136	0.0121968	0.0119064	0.265716	3.76342	0.0296301	EG	Belongs to the IlvD Edd family
1048228	1050021	1794	-	AT699_RS04795	MA20_18645	branched-chain amino acid ABC transporter ATP-binding protein/permease CDS	0	0	1	0	0	0	1	0.169566	0.0175413	0.053501	0.0026312	0.0122789	0.0119866	0.267505	3.73825	0.0299955	P	transport system permease
1332822	1334618	1797	-	AT699_RS06120	kdpA	kdpA CDS	1	0	0	0	0	0	1	0.169849	0.0175706	0.0535904	0.0026356	0.0122994	0.0120066	0.267952	3.73201	0.0300871	P	Part of the high-affinity ATP-driven potassium transport (or Kdp) system, which catalyzes the hydrolysis of ATP coupled with the electrogenic transport of potassium into the cytoplasm. This subunit binds and transports the potassium across the cytoplasmic membrane
5536469	5538298	1830	-	AT699_RS24985	atzF	atzF CDS	1	0	0	0	0	0	1	0.172969	0.0178933	0.0545746	0.002684	0.0125253	0.0122271	0.272873	3.66471	0.0311025	J	Asp-tRNAAsn Glu-tRNAGln amidotransferase A subunit and related amidases
5407049	5408881	1833	+	AT699_RS24330	ggt1	gamma-glutamyltransferase family protein CDS	0	0	1	0	0	0	1	0.173252	0.0179226	0.054664	0.0026884	0.0125458	0.0122471	0.27332	3.65871	0.0311954	E	gamma-glutamyltransferase
3259142	3260989	1848	+	AT699_RS14710	alcC	IucA/IucC family siderophore biosynthesis protein CDS	1	0	0	0	0	0	1	0.17467	0.0180693	0.0551114	0.0027104	0.0126485	0.0123474	0.275557	3.62901	0.0316619	Q	IucA / IucC family
4110661	4112514	1854	-	AT699_RS18415		long-chain fatty acid--CoA ligase CDS	1	0	0	0	0	0	1	0.175237	0.018128	0.0552903	0.0027192	0.0126896	0.0123874	0.276452	3.61727	0.0318493	I	COG1022 Long-chain acyl-CoA synthetases (AMP-forming)
126095	127960	1866	-	AT699_RS00580	aceK	aceK CDS	1	0	0	0	0	0	1	0.176371	0.0182453	0.0556482	0.0027368	0.0127717	0.0124676	0.278241	3.59401	0.0322254	F	Bifunctional enzyme which can phosphorylate or dephosphorylate isocitrate dehydrogenase (IDH) on a specific serine residue. This is a regulatory mechanism which enables bacteria to bypass the Krebs cycle via the glyoxylate shunt in response to the source of carbon. When bacteria are grown on glucose, IDH is fully active and unphosphorylated, but when grown on acetate or ethanol, the activity of I…
891122	892993	1872	+	AT699_RS04145	mnmC	mnmD CDS	1	0	0	0	0	0	1	0.176938	0.018304	0.0558271	0.0027456	0.0128128	0.0125077	0.279136	3.58249	0.0324141	J	Catalyzes the last two steps in the biosynthesis of 5- methylaminomethyl-2-thiouridine (mnm(5)s(2)U) at the wobble position (U34) in tRNA. Catalyzes the FAD-dependent demodification of cmnm(5)s(2)U34 to nm(5)s(2)U34, followed by the transfer of a methyl group from S-adenosyl-L-methionine to nm(5)s(2)U34, to form mnm(5)s(2)U34
1941044	1942921	1878	+	AT699_RS08755	livH_8	ABC transporter permease CDS	0	0	0	0	0	1	1	0.177505	0.0183626	0.056006	0.0027544	0.0128538	0.0125478	0.28003	3.57104	0.0326032	U	Belongs to the binding-protein-dependent transport system permease family
5469729	5471609	1881	+	AT699_RS24645	secD	secD CDS	1	0	0	0	0	0	1	0.177789	0.018392	0.0560955	0.0027588	0.0128744	0.0125678	0.280478	3.56535	0.0326979	U	Part of the Sec protein translocase complex. Interacts with the SecYEG preprotein conducting channel. SecDF uses the proton motive force (PMF) to complete protein translocation after the ATP-dependent function of SecA
2603229	2605116	1888	-	AT699_RS11730		TonB-dependent receptor CDS	1	0	0	0	0	0	1	0.178451	0.0184604	0.0563043	0.00276906	0.0129223	0.0126146	0.281521	3.55213	0.0329194
2526197	2528089	1893	-	AT699_RS11415	MA20_29425	TRAP transporter large permease subunit CDS	1	0	0	0	0	0	1	0.178923	0.0185093	0.0564534	0.0027764	0.0129565	0.012648	0.282267	3.54275	0.0330779	G	COG3090 TRAP-type C4-dicarboxylate transport system, small permease component
2247276	2249180	1905	+	AT699_RS10095	ftsQ	LysM peptidoglycan-binding domain-containing protein CDS	1	0	0	0	0	0	1	0.180057	0.0186266	0.0568112	0.002794	0.0130386	0.0127282	0.284056	3.52043	0.0334596	NU	Tfp pilus assembly protein FimV
3907403	3909316	1914	-	AT699_RS17605		radical SAM protein CDS	1	0	0	0	0	0	1	0.180908	0.0187146	0.0570796	0.0028072	0.0131002	0.0127883	0.285398	3.50388	0.0337471	C	Radical SAM
4228480	4230396	1917	+	AT699_RS19085	yheS_1	ATP-binding cassette domain-containing protein CDS	1	0	0	0	0	0	1	0.181192	0.018744	0.0571691	0.0028116	0.0131208	0.0128084	0.285846	3.49839	0.0338431	S	ABC transporter
2344600	2346519	1920	-	AT699_RS10585	ptpA	S9 family peptidase CDS	0	1	0	0	0	0	1	0.181475	0.0187733	0.0572586	0.002816	0.0131413	0.0128284	0.286293	3.49293	0.0339392	E	X-Pro dipeptidyl-peptidase (S15 family)
4644236	4646155	1920	-	AT699_RS20865	tal	Transaldolase / Glucose-6-phosphate isomerase CDS	1	0	0	0	0	0	1	0.181475	0.0187733	0.0572586	0.002816	0.0131413	0.0128284	0.286293	3.49293	0.0339392	G	Belongs to the GPI family
741817	743742	1926	+	AT699_RS03430	prkA	PrkA family serine protein kinase CDS	0	0	0	0	1	0	1	0.182042	0.018832	0.0574375	0.0028248	0.0131824	0.0128685	0.287188	3.48205	0.0341318	T	PrkA AAA domain
3349251	3351188	1938	-	AT699_RS15135	narX	type IV pili methyl-accepting chemotaxis transducer N-terminal domain-containing protein CDS	0	1	0	0	0	0	1	0.183177	0.0189493	0.0577954	0.0028424	0.0132645	0.0129487	0.288977	3.46048	0.0345183	T	Histidine kinase
979510	981456	1947	-	AT699_RS04545	mutL	mutL CDS	0	0	1	0	0	0	1	0.184027	0.0190373	0.0580638	0.0028556	0.0133261	0.0130088	0.290319	3.44449	0.0348092	L	This protein is involved in the repair of mismatches in DNA. It is required for dam-dependent methyl-directed DNA mismatch repair. May act as a molecular matchmaker , a protein that promotes the formation of a stable complex between two or more DNA-binding proteins in an ATP-dependent manner without itself being part of a final effector complex
2100502	2102454	1953	-	AT699_RS09495	dctB	sensor histidine kinase CDS	1	0	0	0	0	0	1	0.184594	0.019096	0.0582427	0.0028644	0.0133672	0.0130489	0.291214	3.43391	0.0350037	T	COG4191 Signal transduction histidine kinase regulating C4-dicarboxylate transport system
1470317	1472287	1971	+	AT699_RS06695	betT	choline BCCT transporter BetT CDS	1	0	0	0	0	0	1	0.186296	0.019272	0.0587795	0.0028908	0.0134904	0.0131692	0.293898	3.40255	0.0355898	U	Belongs to the BCCT transporter (TC 2.A.15) family
3767361	3769358	1998	-	AT699_RS16885	traI	relaxase/mobilization nuclease and DUF3363 domain-containing protein CDS	0	0	1	0	0	0	1	0.188848	0.019536	0.0595847	0.0029304	0.0136752	0.0133496	0.297923	3.35657	0.0364759	U	Type IV secretory pathway VirD2
5246803	5248818	2016	-	AT699_RS23655		biotin/lipoyl-binding protein CDS	1	0	0	0	0	0	1	0.190549	0.019712	0.0601215	0.0029568	0.0137984	0.0134698	0.300607	3.3266	0.0370714	I	carboxylase
1145092	1147122	2031	+	AT699_RS05260	topB	DNA topoisomerase III CDS	1	0	0	0	0	0	1	0.191967	0.0198586	0.0605688	0.00297879	0.013901	0.0135701	0.302844	3.30203	0.0375705	G	Topoisomerase DNA binding C4 zinc finger
5264468	5266498	2031	-	AT699_RS23725	fadH	FAD-dependent oxidoreductase CDS	1	0	0	0	0	0	1	0.191967	0.0198586	0.0605688	0.00297879	0.013901	0.0135701	0.302844	3.30203	0.0375705	C	NADH:flavin oxidoreductase / NADH oxidase family
534543	536579	2037	-	AT699_RS02530		TonB-dependent receptor CDS	1	0	0	0	0	0	1	0.192534	0.0199173	0.0607478	0.00298759	0.0139421	0.0136102	0.303739	3.2923	0.0377709	P	Outer membrane receptor proteins mostly Fe transport
2588886	2590925	2040	-	AT699_RS11685		hypothetical protein CDS	1	0	0	0	0	0	1	0.192817	0.0199466	0.0608372	0.00299199	0.0139626	0.0136302	0.304186	3.28746	0.0378712	G	pyruvate phosphate dikinase PEP
4757764	4759815	2052	-	AT699_RS21325		hypothetical protein CDS	0	0	1	0	0	0	1	0.193952	0.020064	0.0611951	0.00300959	0.0140448	0.0137104	0.305975	3.26824	0.0382736	S	membrane
5592268	5594322	2055	-	AT699_RS25255	yncD	TonB-dependent receptor CDS	1	0	0	0	0	0	1	0.194235	0.0200933	0.0612846	0.00301399	0.0140653	0.0137304	0.306423	3.26346	0.0383744	P	TonB-dependent receptor
5914255	5916318	2064	+	AT699_RS26695	gmr	bifunctional diguanylate cyclase/phosphodiesterase CDS	0	0	0	0	0	1	1	0.195086	0.0201813	0.061553	0.00302719	0.0141269	0.0137906	0.307765	3.24923	0.0386775	T	Putative diguanylate phosphodiesterase
2594156	2596222	2067	+	AT699_RS11700	nadE	NAD(+) synthase CDS	1	0	0	0	0	0	1	0.195369	0.0202106	0.0616424	0.00303159	0.0141474	0.0138106	0.308212	3.24452	0.0387788	H	Catalyzes the ATP-dependent amidation of deamido-NAD to form NAD. Uses L-glutamine as a nitrogen source
5958483	5960549	2067	+	AT699_RS26840	metG	metG CDS	1	0	0	0	0	0	1	0.195369	0.0202106	0.0616424	0.00303159	0.0141474	0.0138106	0.308212	3.24452	0.0387788	J	Is required not only for elongation of protein synthesis but also for the initiation of all mRNA translation through initiator tRNA(fMet) aminoacylation
5292730	5294805	2076	-	AT699_RS23825	ppk	ppk1 CDS	0	0	1	0	0	0	1	0.19622	0.0202986	0.0619108	0.00304479	0.014209	0.0138707	0.309554	3.23045	0.0390832	H	Catalyzes the reversible transfer of the terminal phosphate of ATP to form a long-chain polyphosphate (polyP)
4083557	4085632	2076	+	AT699_RS18300	cpdB	5'-nucleotidase C-terminal domain-containing protein CDS	1	0	0	0	0	0	1	0.19622	0.0202986	0.0619108	0.00304479	0.014209	0.0138707	0.309554	3.23045	0.0390832	F	Belongs to the 5'-nucleotidase family
5787374	5789449	2076	+	AT699_RS26165		PIG-L family deacetylase CDS	1	0	0	0	0	0	1	0.19622	0.0202986	0.0619108	0.00304479	0.014209	0.0138707	0.309554	3.23045	0.0390832	T	GlcNAc-PI de-N-acetylase
2984229	2986319	2091	+	AT699_RS13485	recG	recG CDS	1	0	0	0	0	0	1	0.197638	0.0204453	0.0623582	0.00306679	0.0143117	0.013971	0.311791	3.20728	0.0395925	L	Critical role in recombination and DNA repair. Helps process Holliday junction intermediates to mature products by catalyzing branch migration. Has a DNA unwinding activity characteristic of a DNA helicase with a 3'- to 5'- polarity. Unwinds branched duplex DNA (Y-DNA)
4667482	4669599	2118	+	AT699_RS20940	malQ	malQ CDS	0	0	1	0	0	0	1	0.20019	0.0207093	0.0631634	0.00310639	0.0144965	0.0141514	0.315817	3.16639	0.0405156	G	4-alpha-glucanotransferase
3634623	3636743	2121	+	AT699_RS16295	fadJ_2	enoyl-CoA hydratase/isomerase family protein CDS	1	0	0	0	0	0	1	0.200473	0.0207386	0.0632528	0.00311079	0.014517	0.0141714	0.316264	3.16191	0.0406186	I	Belongs to the enoyl-CoA hydratase isomerase family
3221871	3223997	2127	+	AT699_RS14550	yvnB	metallophosphoesterase CDS	0	0	1	0	0	0	1	0.201041	0.0207973	0.0634318	0.00311959	0.0145581	0.0142115	0.317159	3.15299	0.0408251	S	Concanavalin A-like lectin/glucanases superfamily
4378320	4380458	2139	-	AT699_RS19715	fptA	TonB-dependent siderophore receptor CDS	1	0	0	0	0	0	1	0.202175	0.0209146	0.0637896	0.00313719	0.0146402	0.0142917	0.318948	3.13531	0.0412391	P	COG1629 Outer membrane receptor proteins, mostly Fe transport
112499	114646	2148	-	AT699_RS00525		acetate--CoA ligase family protein CDS	1	0	0	0	0	0	1	0.203025	0.0210026	0.064058	0.00315039	0.0147018	0.0143518	0.32029	3.12217	0.0415507	C	CoA binding domain
3929745	3931892	2148	-	AT699_RS17700		TonB-dependent siderophore receptor CDS	1	0	0	0	0	0	1	0.203025	0.0210026	0.064058	0.00315039	0.0147018	0.0143518	0.32029	3.12217	0.0415507	P	Outer membrane receptor proteins mostly Fe transport
2503339	2505498	2160	-	AT699_RS11305		TonB-dependent siderophore receptor CDS	0	0	1	0	0	0	1	0.20416	0.02112	0.0644159	0.00316799	0.014784	0.014432	0.322079	3.10482	0.0419675	P	COG1629 Outer membrane receptor proteins, mostly Fe transport
4988608	4990779	2172	-	AT699_RS22380	cirA	TonB-dependent receptor CDS	0	0	0	0	0	1	1	0.205294	0.0212373	0.0647738	0.00318559	0.0148661	0.0145122	0.323869	3.08767	0.0423859	P	TonB-dependent Receptor Plug Domain
4897933	4900119	2187	+	AT699_RS21935	nosR	regulatory protein NosR CDS	1	0	0	0	0	0	1	0.206712	0.021384	0.0652211	0.00320759	0.0149688	0.0146124	0.326105	3.06649	0.0429111	CK	Regulator of nitric oxide reductase transcription
5322393	5324585	2193	+	AT699_RS23940		GAF domain-containing protein CDS	0	0	1	0	0	0	1	0.207279	0.0214426	0.0654	0.00321639	0.0150098	0.0146525	0.327	3.0581	0.0431219	T	Histidine kinase
4730601	4732802	2202	-	AT699_RS21215	fcuA	TonB-dependent receptor CDS	0	0	1	0	0	0	1	0.208129	0.0215306	0.0656684	0.00322959	0.0150714	0.0147126	0.328342	3.0456	0.0434388	P	Outer membrane receptor proteins mostly Fe transport
1760771	1762981	2211	-	AT699_RS07905		hypothetical protein CDS	0	0	1	0	0	0	1	0.20898	0.0216186	0.0659368	0.00324279	0.015133	0.0147727	0.329684	3.03321	0.0437565	S	Bacterial cellulose synthase subunit
3265575	3267791	2217	+	AT699_RS14735	fauA	TonB-dependent siderophore receptor CDS	0	0	0	0	1	0	1	0.209547	0.0216773	0.0661158	0.00325159	0.0151741	0.0148128	0.330579	3.025	0.0439688	P	TonB dependent receptor
4294259	4296481	2223	-	AT699_RS19350	pbpC	pbpC CDS	0	0	1	0	0	0	1	0.210114	0.021736	0.0662947	0.00326039	0.0152152	0.0148529	0.331473	3.01683	0.0441815	M	penicillin-binding protein
1513999	1516221	2223	+	AT699_RS06870	bfrD_2	TonB-dependent siderophore receptor CDS	1	0	0	0	0	0	1	0.210114	0.021736	0.0662947	0.00326039	0.0152152	0.0148529	0.331473	3.01683	0.0441815	P	Outer membrane receptor for monomeric catechols
893264	895489	2226	+	AT699_RS04150	yicI	glycoside hydrolase family 31 protein CDS	0	0	0	0	0	1	1	0.210398	0.0217653	0.0663842	0.00326479	0.0152357	0.014873	0.331921	3.01277	0.044288	G	Belongs to the glycosyl hydrolase 31 family
1062541	1064766	2226	-	AT699_RS04855		indolepyruvate ferredoxin oxidoreductase subunitalpha CDS	1	0	0	0	0	0	1	0.210398	0.0217653	0.0663842	0.00326479	0.0152357	0.014873	0.331921	3.01277	0.044288	C	Thiamine pyrophosphate enzyme, C-terminal TPP binding
103460	105742	2283	-	AT699_RS00490		TonB-dependent siderophore receptor CDS	1	0	0	0	0	0	1	0.215785	0.0223226	0.068084	0.00334839	0.0156258	0.0152538	0.34042	2.93755	0.0463295	P	Outer membrane receptor for ferric coprogen and ferric-rhodotorulic acid
5442459	5444747	2289	-	AT699_RS24515	maeB	NADP-dependent malic enzyme CDS	1	0	0	0	0	0	1	0.216353	0.0223813	0.068263	0.00335719	0.0156669	0.0152939	0.341315	2.92985	0.0465463	C	malic enzyme
1564951	1567242	2292	+	AT699_RS07095	relA	bifunctional (p)ppGpp synthetase/guanosine-3',5'-bis(diphosphate) 3'-pyrophosphohydrolase CDS	0	0	1	0	0	0	1	0.216636	0.0224106	0.0683524	0.00336159	0.0156874	0.0153139	0.341762	2.92601	0.0466549	KT	In eubacteria ppGpp (guanosine 3'-diphosphate 5-' diphosphate) is a mediator of the stringent response that coordinates a variety of cellular activities in response to changes in nutritional abundance
2930427	2932721	2295	-	AT699_RS13295	spoT	bifunctional (p)ppGpp synthetase/guanosine-3',5'-bis(diphosphate) 3'-pyrophosphohydrolase CDS	0	0	1	0	0	0	1	0.21692	0.02244	0.0684419	0.00336599	0.015708	0.015334	0.342209	2.92219	0.0467636	KT	In eubacteria ppGpp (guanosine 3'-diphosphate 5-' diphosphate) is a mediator of the stringent response that coordinates a variety of cellular activities in response to changes in nutritional abundance
5595963	5598257	2295	-	AT699_RS25275	maeB	NADP-dependent malic enzyme CDS	1	0	0	0	0	0	1	0.21692	0.02244	0.0684419	0.00336599	0.015708	0.015334	0.342209	2.92219	0.0467636	C	malic enzyme
1674803	1677100	2298	-	AT699_RS07615	maeB	NADP-dependent malic enzyme CDS	1	0	0	0	0	0	1	0.217203	0.0224693	0.0685314	0.00337039	0.0157285	0.015354	0.342657	2.91837	0.0468724	C	Catalyzes the oxidative decarboxylation of malate to form pyruvate
6421947	6424268	2322	-	AT699_RS28950	ntrY	HAMP domain-containing protein CDS	1	0	0	0	0	0	1	0.219472	0.022704	0.0692471	0.00340559	0.0158928	0.0155144	0.346235	2.88821	0.0477458	T	Histidine kinase
5651363	5653735	2373	-	AT699_RS25560		TonB-dependent siderophore receptor CDS	1	0	0	0	0	0	1	0.224292	0.0232026	0.070768	0.00348039	0.0162418	0.0158551	0.35384	2.82614	0.0496216	P	Outer membrane receptor proteins mostly Fe transport
1705164	1707539	2376	-	AT699_RS07720	yhgF	RNA-binding transcriptional accessory protein CDS	1	0	0	0	0	0	1	0.224576	0.023232	0.0708575	0.00348479	0.0162624	0.0158752	0.354287	2.82257	0.0497327	K	accessory protein
6016195	6018570	2376	+	AT699_RS27100		TonB-dependent siderophore receptor CDS	1	0	0	0	0	0	1	0.224576	0.023232	0.0708575	0.00348479	0.0162624	0.0158752	0.354287	2.82257	0.0497327	P	Secretin and TonB N terminus short domain
900328	902718	2391	+	AT699_RS04185		TonB-dependent siderophore receptor CDS	0	1	0	0	0	0	1	0.225993	0.0233786	0.0713048	0.00350679	0.016365	0.0159754	0.356524	2.80486	0.0502899	P	COG1629 Outer membrane receptor proteins, mostly Fe transport
5183099	5185513	2415	+	AT699_RS23325	kefA	mechanosensitive ion channel family protein CDS	1	0	0	0	0	0	1	0.228262	0.0236133	0.0720205	0.00354199	0.0165293	0.0161358	0.360103	2.77699	0.051186	M	Small-conductance mechanosensitive channel
4069187	4071604	2418	-	AT699_RS18230		TonB-dependent siderophore receptor CDS	0	0	1	0	0	0	1	0.228545	0.0236426	0.07211	0.00354639	0.0165498	0.0161558	0.36055	2.77354	0.0512984	P	COG1629 Outer membrane receptor proteins, mostly Fe transport
758686	761103	2418	+	AT699_RS03500		MFS transporter CDS	1	0	0	0	0	0	1	0.228545	0.0236426	0.07211	0.00354639	0.0165498	0.0161558	0.36055	2.77354	0.0512984	EGP	Major facilitator Superfamily
2296204	2298621	2418	+	AT699_RS10335	pheT	phenylalanine--tRNA ligase subunit beta CDS	1	0	0	0	0	0	1	0.228545	0.0236426	0.07211	0.00354639	0.0165498	0.0161558	0.36055	2.77354	0.0512984	J	Belongs to the phenylalanyl-tRNA synthetase beta subunit family. Type 1 subfamily
6693545	6695992	2448	+	AT699_RS30160	mrcA	PBP1A family penicillin-binding protein CDS	1	0	0	0	0	0	1	0.231381	0.023936	0.0730047	0.00359039	0.0167552	0.0163562	0.365023	2.73955	0.0524275	M	penicillin-binding protein
5625801	5628254	2454	-	AT699_RS25435	fcuA	TonB-dependent receptor CDS	1	0	0	0	0	0	1	0.231948	0.0239946	0.0731836	0.00359919	0.0167962	0.0163963	0.365918	2.73285	0.0526544	P	COG1629 Outer membrane receptor proteins, mostly Fe transport
1697201	1699657	2457	+	AT699_RS07685	bfrH	TonB-dependent siderophore receptor CDS	1	0	0	0	0	0	1	0.232232	0.024024	0.0732731	0.00360359	0.0168168	0.0164164	0.366365	2.72952	0.0527679	P	COG1629 Outer membrane receptor proteins, mostly Fe transport
2229995	2232454	2460	-	AT699_RS31845		RTX toxin CDS	0	1	0	0	0	0	1	0.232515	0.0240533	0.0733625	0.00360799	0.0168373	0.0164364	0.366813	2.72619	0.0528816
2340313	2342775	2463	-	AT699_RS10575	pgaA	pgaA CDS	1	0	0	0	0	0	1	0.232799	0.0240826	0.073452	0.00361239	0.0168578	0.0164565	0.36726	2.72287	0.0529953	H	Poly-beta-1,6 N-acetyl-D-glucosamine export porin PgaA
670534	673020	2487	-	AT699_RS03125	qseC_1	extracellular solute-binding protein CDS	0	0	1	0	0	0	1	0.235067	0.0243173	0.0741677	0.00364759	0.0170221	0.0166168	0.370839	2.69659	0.0539085	T	PhoQ Sensor
4963747	4966236	2490	+	AT699_RS22275	yqiG	fimbria/pilus outer membrane usher protein CDS	1	0	0	0	0	0	1	0.235351	0.0243466	0.0742572	0.00365199	0.0170426	0.0166369	0.371286	2.69334	0.054023	NU	outer membrane usher protein
2478517	2481012	2496	-	AT699_RS11195	napA	napA CDS	1	0	0	0	0	0	1	0.235918	0.0244053	0.0744361	0.00366079	0.0170837	0.0166769	0.372181	2.68687	0.0542523	C	Catalytic subunit of the nitrate reductase (NAP). Only expressed at high levels during aerobic growth. NapAB complex receives electrons from the membrane-anchored tetraheme protein NapC. Essential function for nitrate assimilation and may have a role in anaerobic metabolism
5748465	5750969	2505	-	AT699_RS31235		TonB-dependent siderophore receptor CDS	0	0	0	0	1	0	1	0.236768	0.0244933	0.0747045	0.00367399	0.0171453	0.0167371	0.373523	2.67721	0.054597	P	Secretin and TonB N terminus short domain
2461786	2464298	2513	+	AT699_RS11115		torA CDS	0	0	1	0	0	0	1	0.237525	0.0245715	0.0749431	0.00368573	0.0172001	0.0167905	0.374716	2.66869	0.054904
5559697	5562222	2526	-	AT699_RS25090	bhuR	TonB-dependent hemoglobin/transferrin/lactoferrin family receptor CDS	1	0	0	0	0	0	1	0.238753	0.0246986	0.0753308	0.00370479	0.017289	0.0168774	0.376654	2.65496	0.0554041	P	COG1629 Outer membrane receptor proteins, mostly Fe transport
5201838	5204429	2592	+	AT699_RS23425	acnB	acnB CDS	1	0	0	0	0	0	1	0.244992	0.025344	0.0772991	0.00380159	0.0177408	0.0173184	0.386495	2.58735	0.0579681	C	Belongs to the aconitase IPM isomerase family
2598641	2601253	2613	+	AT699_RS11715	gspD	gspD CDS	1	0	0	0	0	0	1	0.246976	0.0255493	0.0779253	0.00383239	0.0178845	0.0174587	0.389627	2.56656	0.0587924	NU	general secretion pathway protein
6010557	6013175	2619	+	AT699_RS27080	acnD	acnD CDS	1	0	0	0	0	0	1	0.247544	0.025608	0.0781043	0.00384119	0.0179256	0.0174988	0.390521	2.56068	0.0590287	C	Aconitate hydratase
4673995	4676619	2625	-	AT699_RS20955	ligD	ligD CDS	0	1	0	0	0	0	1	0.248111	0.0256666	0.0782832	0.00384999	0.0179666	0.0175389	0.391416	2.55483	0.0592653	L	ATP-dependent DNA ligase
4232111	4234741	2631	+	AT699_RS19100		TonB-dependent receptor CDS	0	1	0	0	0	0	1	0.248678	0.0257253	0.0784621	0.00385879	0.0180077	0.0175789	0.392311	2.549	0.0595022	P	COG1629 Outer membrane receptor proteins, mostly Fe transport
4983100	4985739	2640	+	AT699_RS22355	sphB1	autotransporter domain-containing protein CDS	1	0	0	0	0	0	1	0.249528	0.0258133	0.0787305	0.00387199	0.0180693	0.0176391	0.393653	2.54031	0.0598582	O	Subtilase family
5622234	5624894	2661	+	AT699_RS25425	acnA	acnA CDS	1	0	0	0	0	0	1	0.251513	0.0260186	0.0793568	0.00390279	0.018213	0.0177794	0.396784	2.52026	0.0606917	C	Aconitate hydratase
3582104	3584797	2694	-	AT699_RS16095		type VI secretion system tip protein VgrG CDS	1	0	0	0	0	0	1	0.254632	0.0263413	0.0803409	0.00395119	0.0184389	0.0179999	0.401705	2.48939	0.0620096	U	protein conserved in bacteria
1953000	1955705	2706	-	AT699_RS08815	pepN	pepN CDS	0	0	1	0	0	0	1	0.255767	0.0264586	0.0806988	0.00396879	0.018521	0.0180801	0.403494	2.47835	0.0624912	E	Domain of unknown function (DUF3458_C) ARM repeats
872105	874840	2736	+	AT699_RS04060	secA	secA CDS	1	0	0	0	0	0	1	0.258602	0.026752	0.0815935	0.00401279	0.0187264	0.0182805	0.407967	2.45118	0.0637009	U	Part of the Sec protein translocase complex. Interacts with the SecYEG preprotein conducting channel. Has a central role in coupling the hydrolysis of ATP to the transfer of proteins into and across the cell membrane, serving both as a receptor for the preprotein-SecB complex and as an ATP-driven molecular motor driving the stepwise translocation of polypeptide chains across the membrane
5976315	5979068	2754	+	AT699_RS26925	yhiH	ribosome-associated ATPase/putative transporter RbbA CDS	1	0	0	0	0	0	1	0.260304	0.026928	0.0821303	0.00403919	0.0188496	0.0184008	0.410651	2.43516	0.0644304	V	abc transporter, ATP-binding protein
2675628	2678441	2814	+	AT699_RS12035	flhF	flhF CDS	1	0	0	0	0	0	1	0.265975	0.0275146	0.0839196	0.00412719	0.0192602	0.0188017	0.419598	2.38323	0.0668826	N	Flagellar biosynthesis
2430432	2433269	2838	-	AT699_RS10995		TonB-dependent receptor CDS	1	0	0	0	0	0	1	0.268243	0.0277493	0.0846353	0.00416239	0.0194245	0.018962	0.423177	2.36308	0.0678721	P	COG1629 Outer membrane receptor proteins, mostly Fe transport
4252471	4255332	2862	+	AT699_RS19165	ileS	ileS CDS	1	0	0	0	0	0	1	0.270512	0.027984	0.0853511	0.00419759	0.0195888	0.0191224	0.426755	2.34326	0.0688663	J	amino acids such as valine, to avoid such errors it has two additional distinct tRNA(Ile)-dependent editing activities. One activity is designated as 'pretransfer' editing and involves the hydrolysis of activated Val-AMP. The other activity is designated 'posttransfer' editing and involves deacylation of mischarged Val-tRNA(Ile)
6686921	6689782	2862	+	AT699_RS30135	uvrA	uvrA CDS	1	0	0	0	0	0	1	0.270512	0.027984	0.0853511	0.00419759	0.0195888	0.0191224	0.426755	2.34326	0.0688663	L	The UvrABC repair system catalyzes the recognition and processing of DNA lesions. UvrA is an ATPase and a DNA-binding protein. A damage recognition complex composed of 2 UvrA and 2 UvrB subunits scans DNA for abnormalities. When the presence of a lesion has been verified by UvrB, the UvrA molecules dissociate
6128946	6131822	2877	+	AT699_RS27610		WG repeat-containing protein CDS	0	0	0	1	0	0	1	0.271929	0.0281306	0.0857984	0.00421959	0.0196914	0.0192226	0.428992	2.33105	0.0694902	S	WG containing repeat
5281419	5284349	2931	-	AT699_RS23790		DEAD/DEAH box helicase family protein CDS	0	0	1	0	0	0	1	0.277033	0.0286586	0.0874088	0.00429879	0.020061	0.0195834	0.437044	2.2881	0.0717515	L	Type III restriction protein res subunit
1150005	1152959	2955	+	AT699_RS05280	cadA	heavy metal translocating P-type ATPase CDS	1	0	0	0	0	0	1	0.279302	0.0288933	0.0881245	0.00433399	0.0202253	0.0197437	0.440623	2.26952	0.0727641	P	Heavy metal translocating P-type atpase
1574042	1577116	3075	-	AT699_RS07130	rne	Rne/Rng family ribonuclease CDS	1	0	0	0	0	0	1	0.290644	0.0300666	0.0917032	0.00450999	0.0210466	0.0205455	0.458516	2.18095	0.0778953	J	Endoribonuclease that plays a central role in RNA processing and decay. Required for the maturation of 5S and 16S rRNAs and the majority of tRNAs. Also involved in the degradation of most mRNAs
592199	595297	3099	+	AT699_RS02790	mdtB	MdtB/MuxB family multidrug efflux RND transporter permease subunit CDS	1	0	0	0	0	0	1	0.292912	0.0303013	0.0924189	0.00454519	0.0212109	0.0207059	0.462095	2.16406	0.0789349	V	Belongs to the resistance-nodulation-cell division (RND) (TC 2.A.6) family
595294	598404	3111	+	AT699_RS02795	mdtC	multidrug efflux RND transporter permease subunit CDS	0	1	0	0	0	0	1	0.294047	0.0304186	0.0927768	0.00456279	0.021293	0.0207861	0.463884	2.15571	0.0794563	V	Belongs to the resistance-nodulation-cell division (RND) (TC 2.A.6) family
1473628	1476747	3120	+	AT699_RS06705	bepE_1	mexI CDS	1	0	0	0	0	0	1	0.294897	0.0305066	0.0930452	0.00457599	0.0213546	0.0208462	0.465226	2.14949	0.0798481	V	Belongs to the resistance-nodulation-cell division (RND) (TC 2.A.6) family
1480274	1483411	3138	-	AT699_RS06725	axyY	axyY CDS	1	0	0	0	0	0	1	0.296599	0.0306826	0.093582	0.00460239	0.0214778	0.0209665	0.46791	2.13716	0.0806334	V	Belongs to the resistance-nodulation-cell division (RND) (TC 2.A.6) family
1465000	1468173	3174	-	AT699_RS06680	czcA	efflux RND transporter permease subunit CDS	1	0	0	0	0	0	1	0.300001	0.0310346	0.0946556	0.00465519	0.0217242	0.021207	0.473278	2.11292	0.0822113	V	Belongs to the resistance-nodulation-cell division (RND) (TC 2.A.6) family
291070	294255	3186	-	AT699_RS01375	czcA	CusA/CzcA family heavy metal efflux RND transporter CDS	1	0	0	0	0	0	1	0.301135	0.0311519	0.0950134	0.00467279	0.0218064	0.0212872	0.475067	2.10497	0.0827394	P	Belongs to the resistance-nodulation-cell division (RND) (TC 2.A.6) family
4865073	4868261	3189	-	AT699_RS21785		hybrid sensor histidine kinase/response regulator CDS	1	0	0	0	0	0	1	0.301419	0.0311813	0.0951029	0.00467719	0.0218269	0.0213072	0.475515	2.10299	0.0828716	T	PhoQ Sensor
6107425	6110685	3261	-	AT699_RS27515		host specificity protein J CDS	1	0	0	0	0	0	1	0.308224	0.0318853	0.0972501	0.00478279	0.0223197	0.0217883	0.486251	2.05655	0.0860633
3569400	3572699	3300	+	AT699_RS16055		DUF802 domain-containing protein CDS	1	0	0	0	0	0	1	0.311911	0.0322666	0.0984132	0.00483999	0.0225866	0.0220489	0.492066	2.03225	0.0878075	D	Domain of unknown function (DUF802)
2917923	2921546	3624	+	AT699_RS13245	hyuB	hydantoinase B/oxoprolinase family protein CDS	1	0	0	0	0	0	1	0.342535	0.0354346	0.108076	0.00531519	0.0248042	0.0242136	0.540378	1.85056	0.102687	EQ	5-oxoprolinase
3357181	3360936	3756	-	AT699_RS15175	narG	nitrate reductase subunit alpha CDS	0	0	1	0	0	0	1	0.355011	0.0367253	0.112012	0.00550879	0.0257077	0.0250956	0.56006	1.78552	0.108933	C	Belongs to the prokaryotic molybdopterin-containing oxidoreductase family
5599366	5600160	795	+	AT699_RS25285	adaA_1	AraC family transcriptional regulator CDS	1	0	0	0	0	0	1	0.0751421	0.00777332	0.0237086	0.001166	0.00544132	0.00531177	0.118543	8.43575	0.00649489	K	COG2207 AraC-type DNA-binding domain-containing proteins
2064396	2068307	3912	+	AT699_RS09365	hrpA	hrpA CDS	1	0	0	0	0	0	1	0.369756	0.0382506	0.116664	0.00573759	0.0267754	0.0261379	0.583322	1.71432	0.116441	L	ATP-dependent helicase
6443664	6447626	3963	-	AT699_RS29060	glpCD	FAD/FMN-binding oxidoreductase CDS	1	0	0	0	0	0	1	0.374576	0.0387493	0.118185	0.00581239	0.0271245	0.0264787	0.590926	1.69226	0.118923	C	FAD linked oxidase, C-terminal domain-containing protein 6
3995045	3999094	4050	-	AT699_RS17930	purL	purL CDS	1	0	0	0	0	0	1	0.382799	0.0395999	0.12078	0.00593999	0.02772	0.02706	0.603899	1.65591	0.123187	F	Phosphoribosylformylglycinamidine synthase involved in the purines biosynthetic pathway. Catalyzes the ATP-dependent conversion of formylglycinamide ribonucleotide (FGAR) and glutamine to yield formylglycinamidine ribonucleotide (FGAM) and glutamate
752616	753518	903	+	AT699_RS03480		LysR family transcriptional regulator CDS	1	0	0	0	0	0	1	0.0853501	0.00882932	0.0269294	0.0013244	0.00618052	0.00603337	0.134647	7.42682	0.00829086	K	Transcriptional regulator
3725581	3726498	918	-	AT699_RS16710	metR	LysR family transcriptional regulator CDS	1	0	0	0	0	0	1	0.0867679	0.00897598	0.0273768	0.0013464	0.00628319	0.00613359	0.136884	7.30547	0.00855597	K	LysR substrate binding domain
5824983	5829206	4224	-	AT699_RS31240		autotransporter domain-containing protein CDS	1	0	0	0	0	0	1	0.399246	0.0413013	0.125969	0.00619519	0.0289109	0.0282225	0.629844	1.58769	0.131823	O	protein with a C-terminal OMP (outer membrane protein) domain
2307194	2308195	1002	-	AT699_RS10405		hypothetical protein CDS	0	1	0	0	0	0	1	0.0947074	0.00979732	0.0298818	0.0014696	0.00685812	0.00669483	0.149409	6.69303	0.0101097	S	Tripartite tricarboxylate transporter family receptor
223789	228528	4740	-	AT699_RS01085	gltB	glutamate synthase subunit alpha CDS	1	0	0	0	0	0	1	0.448017	0.0463466	0.141357	0.00695199	0.0324426	0.0316702	0.706785	1.41486	0.158167	E	glutamate synthase
3261775	3262941	1167	+	AT699_RS14720	alcE	aromatic ring-hydroxylating dioxygenase subunit alpha CDS	0	1	0	0	0	0	1	0.110303	0.0114106	0.0348025	0.0017116	0.00798745	0.00779728	0.174012	5.74672	0.0134933	P	Ring hydroxylating alpha subunit (catalytic domain)
118095	119327	1233	-	AT699_RS00550	entS	MFS transporter CDS	1	0	0	0	0	0	1	0.116541	0.012056	0.0367707	0.0018084	0.00843919	0.00823825	0.183854	5.43911	0.0149656	EGP	COG0477 Permeases of the major facilitator superfamily
1497778	1499034	1257	+	AT699_RS06805	nuoD	NADH-quinone oxidoreductase subunit D CDS	0	0	0	0	0	1	1	0.11881	0.0122906	0.0374865	0.0018436	0.00860345	0.00839861	0.187432	5.33526	0.0155174	C	NDH-1 shuttles electrons from NADH, via FMN and iron- sulfur (Fe-S) centers, to quinones in the respiratory chain. The immediate electron acceptor for the enzyme in this species is believed to be ubiquinone. Couples the redox reaction to proton translocation (for every two electrons transferred, four hydrogen ions are translocated across the cytoplasmic membrane), and thus conserves the redox ene…
3518785	3520086	1302	+	AT699_RS15815		MFS transporter CDS	0	1	0	0	0	0	1	0.123063	0.0127306	0.0388285	0.0019096	0.00891145	0.00869927	0.194142	5.15086	0.0165752	EGP	Major facilitator Superfamily
3429251	3434368	5118	+	AT699_RS15460	pic	autotransporter outer membrane beta-barrel domain-containing protein CDS	1	0	0	0	0	0	1	0.483745	0.0500426	0.15263	0.00750639	0.0350298	0.0341958	0.763149	1.31036	0.178027	MU	Immunoglobulin A1 protease
3558251	3563383	5133	-	AT699_RS16030		hemagglutinin repeat-containing protein CDS	1	0	0	0	0	0	1	0.485163	0.0501892	0.153077	0.00752839	0.0351325	0.034296	0.765386	1.30653	0.178823	U	Large exoproteins involved in heme utilization or adhesion
149362	150691	1330	+	AT699_RS00695		amidase CDS	0	0	0	1	0	0	1	0.125709	0.0130044	0.0396635	0.00195066	0.0091031	0.00888636	0.198317	5.04242	0.0172485
4296478	4301703	5226	-	AT699_RS19355	yfhM	alpha-2-macroglobulin family protein CDS	1	0	0	0	0	0	1	0.493953	0.0510986	0.155851	0.00766479	0.035769	0.0349174	0.779253	1.28328	0.18377	S	Alpha-2-Macroglobulin
1089773	1091320	1548	+	AT699_RS04975		HAMP domain-containing protein CDS	0	0	0	0	1	0	1	0.146314	0.015136	0.0461647	0.0022704	0.0105952	0.0103429	0.230824	4.33231	0.0228744	T	PhoQ Sensor
1036174	1041933	5760	-	AT699_RS04760	uvrA2	uvrA CDS	1	0	0	0	0	0	1	0.544426	0.0563199	0.171776	0.00844799	0.0394239	0.0384853	0.858879	1.16431	0.21251	L	The UvrABC repair system catalyzes the recognition and processing of DNA lesions. UvrA is an ATPase and a DNA-binding protein. A damage recognition complex composed of 2 UvrA and 2 UvrB subunits scans DNA for abnormalities. When the presence of a lesion has been verified by UvrB, the UvrA molecules dissociate
1414055	1420108	6054	+	AT699_RS06480	recD2_4	DUF3320 domain-containing protein CDS	1	0	0	0	0	0	1	0.572214	0.0591946	0.180543	0.00887919	0.0414362	0.0404496	0.902717	1.10777	0.228512	L	COG1112 Superfamily I DNA and RNA helicases and helicase subunits
3650842	3653724	2883	-	AT699_RS16360	MA20_26525	c-type cytochrome CDS	1	0	0	0	0	0	1	0.272496	0.0281893	0.0859773	0.00422839	0.0197325	0.0192627	0.429887	2.32619	0.0697403	C	Cytochrome c
2938621	2946924	8304	+	AT699_RS13330		hemagglutinin repeat-containing protein CDS	1	0	0	0	0	0	1	0.78488	0.0811945	0.247643	0.0121792	0.0568362	0.0554829	1.23822	0.807613	0.351139	U	Haemagluttinin repeat
1721202	1731191	9990	+	AT699_RS30855		hemagglutinin repeat-containing protein CDS	1	0	0	0	0	0	1	0.944238	0.0976798	0.297923	0.014652	0.0683759	0.0667479	1.48962	0.671313	0.438694	U	Haemagluttinin repeat
4490749	4502766	12018	-	AT699_RS20270		type I polyketide synthase CDS	0	0	1	0	0	0	1	1.13592	0.117509	0.358403	0.0176264	0.0822564	0.0802979	1.79201	0.558031	0.534783	Q	PKS_KR
3109285	3121587	12303	+	AT699_RS14040		filamentous haemagglutinin family protein CDS	1	0	0	0	0	0	1	1.16286	0.120296	0.366902	0.0180444	0.0842071	0.0822021	1.83451	0.545104	0.547352	U	COG3210 Large exoproteins involved in heme utilization or adhesion
4531720	4544412	12693	-	AT699_RS20420		filamentous haemagglutinin family protein CDS	1	0	0	0	0	0	1	1.19972	0.124109	0.378533	0.0186164	0.0868764	0.0848079	1.89266	0.528356	0.564163	S	Filamentous haemagglutinin family outer membrane protein
2346671	2347126	456	+	AT699_RS10590		hypothetical protein CDS	0	0	0	0	0	0	0	0.0431004	0.00445866	0.0135989	0.000668799	0.00312106	0.00304675	0.0679946	0	0.0657344
3397996	3398325	330	+	AT699_RS15320		pentapeptide MXKDX repeat protein CDS	0	0	0	0	0	0	0	0.0311911	0.00322666	0.00984132	0.000483999	0.00225866	0.00220489	0.0492066	0	0.0480156
5736142	5737164	1023	-	AT699_RS25950	czcD	dmeF CDS	0	0	0	0	0	0	0	0.0966923	0.0100026	0.0305081	0.0015004	0.00700185	0.00683514	0.15254	0	0.141476	P	Cation efflux family
1843633	1844049	417	-	AT699_RS08290		hypothetical protein CDS	0	0	0	0	0	0	0	0.0394142	0.00407733	0.0124358	0.000611599	0.00285413	0.00278617	0.0621792	0	0.0602856
5439415	5439915	501	+	AT699_RS24495		hypothetical protein CDS	0	0	0	0	0	0	0	0.0473537	0.00489866	0.0149409	0.000734799	0.00342906	0.00334742	0.0747045	0	0.0719824
3593649	3594320	672	-	AT699_RS16135		TPR repeat protein CDS	0	0	0	0	0	0	0	0.0635163	0.00657066	0.0200405	0.000985598	0.00459946	0.00448995	0.100202	0	0.0953458	S	COG0457 FOG TPR repeat
1080077	1080994	918	-	AT699_RS04940	minC	minC CDS	0	0	0	0	0	0	0	0.0867679	0.00897598	0.0273768	0.0013464	0.00628319	0.00613359	0.136884	0	0.127928	D	Cell division inhibitor that blocks the formation of polar Z ring septums. Rapidly oscillates between the poles of the cell to destabilize FtsZ filaments that have formed before they mature into polar Z rings. Prevents FtsZ polymerization
5062056	5062982	927	+	AT699_RS22755		LysR family transcriptional regulator CDS	0	0	0	0	0	0	0	0.0876185	0.00906398	0.0276452	0.0013596	0.00634479	0.00619372	0.138226	0	0.129098	K	LysR substrate binding domain
3480871	3481824	954	-	AT699_RS15665		LysR family transcriptional regulator CDS	0	0	0	0	0	0	0	0.0901705	0.00932798	0.0284504	0.0013992	0.00652959	0.00637412	0.142252	0	0.132597	K	Transcriptional regulator
2535279	2536241	963	-	AT699_RS11460		LysR family transcriptional regulator CDS	0	0	0	0	0	0	0	0.0910212	0.00941598	0.0287188	0.0014124	0.00659119	0.00643426	0.143594	0	0.13376	K	Transcriptional regulator
3553101	3554540	1440	+	AT699_RS16015		CoA transferase CDS	0	0	0	0	0	0	0	0.136106	0.01408	0.0429439	0.002112	0.00985598	0.00962132	0.21472	0	0.193232	C	CoA-transferase family III
2256937	2257209	273	-	AT699_RS10150		hypothetical protein CDS	0	0	0	0	0	0	0	0.0258035	0.00266933	0.00814145	0.000400399	0.00186853	0.00182404	0.0407073	0	0.0398899
3400107	3402911	2805	+	AT699_RS15335		autotransporter domain-containing protein CDS	0	0	0	0	0	0	0	0.265124	0.0274266	0.0836512	0.00411399	0.0191986	0.0187415	0.418256	0	0.341806	O	protein with a C-terminal OMP (outer membrane protein) domain
3610221	3611105	885	-	AT699_RS16185		hypothetical protein CDS	0	0	0	0	0	0	0	0.0836487	0.00865332	0.0263926	0.001298	0.00605732	0.0059131	0.131963	0	0.123627
3202818	3203816	999	-	AT699_RS14460		FecR domain-containing protein CDS	0	0	0	0	0	0	0	0.0944238	0.00976798	0.0297923	0.0014652	0.00683759	0.00667479	0.148962	0	0.138398	PT	Domain of unknown function (DUF4880)
755332	756525	1194	-	AT699_RS03490		hypothetical protein CDS	0	0	0	0	0	0	0	0.112855	0.0116746	0.0356077	0.0017512	0.00817225	0.00797768	0.178038	0	0.16309	S	ABC transporter substrate binding protein
378866	380929	2064	-	AT699_RS01770		LTA synthase family protein CDS	0	0	0	0	0	0	0	0.195086	0.0201813	0.061553	0.00302719	0.0141269	0.0137906	0.307765	0	0.264912	M	Sulfatase
5331403	5333697	2295	-	AT699_RS23990	dnaX	dnaX CDS	0	0	0	0	0	0	0	0.21692	0.02244	0.0684419	0.00336599	0.015708	0.015334	0.342209	0	0.289801	H	DNA polymerase III is a complex, multichain enzyme responsible for most of the replicative synthesis in bacteria. This DNA polymerase also exhibits 3' to 5' exonuclease activity
3794337	3794414	78	-	AT699_RS31040		transcriptional regulator CDS	0	0	0	0	0	0	0	0.00737243	0.000762665	0.00232613	0.0001144	0.000533866	0.000521155	0.0116306	0	0.0115633
4569708	4569794	87	+	AT699_RS31155		VOC family protein CDS	0	0	0	0	0	0	0	0.0082231	0.000850665	0.00259453	0.0001276	0.000595466	0.000581288	0.0129726	0	0.0128889
1334618	1334707	90	-	AT699_RS06125		kdpF CDS	0	0	0	0	0	0	0	0.00850665	0.000879999	0.002684	0.000132	0.000615999	0.000601332	0.01342	0	0.0133303
5796512	5796601	90	-	AT699_RS31725		O-acetyl-ADP-ribose deacetylase CDS	0	0	0	0	0	0	0	0.00850665	0.000879999	0.002684	0.000132	0.000615999	0.000601332	0.01342	0	0.0133303
6711346	6711459	114	-	AT699_RS31370	rpmJ	rpmJ CDS	0	0	0	0	0	0	0	0.0107751	0.00111466	0.00339973	0.0001672	0.000780265	0.000761688	0.0169986	0	0.016855	J	Belongs to the bacterial ribosomal protein bL36 family
4646444	4646560	117	-	AT699_RS31170		DUF892 family protein CDS	0	0	0	0	0	0	0	0.0110586	0.001144	0.00348919	0.0001716	0.000800799	0.000781732	0.017446	0	0.0172947
6457397	6457522	126	-	AT699_RS29105	ybgT	cydX CDS	0	0	0	0	0	0	0	0.0119093	0.001232	0.00375759	0.0001848	0.000862399	0.000841865	0.018788	0	0.0186126	S	oxidoreductase activity, acting on diphenols and related substances as donors
1905368	1905499	132	+	AT699_RS08595	encAB	entericidin A/B family lipoprotein CDS	0	0	0	0	0	0	0	0.0124764	0.00129066	0.00393653	0.0001936	0.000903465	0.000881954	0.0196826	0	0.0194902	S	response to toxic substance
1944042	1944173	132	+	AT699_RS08770	ecnB	entericidin A/B family lipoprotein CDS	0	0	0	0	0	0	0	0.0124764	0.00129066	0.00393653	0.0001936	0.000903465	0.000881954	0.0196826	0	0.0194902	S	response to toxic substance
6812635	6812769	135	-	AT699_RS30755	rpmH	rpmH CDS	0	0	0	0	0	0	0	0.01276	0.00132	0.00402599	0.000198	0.000923998	0.000901998	0.02013	0	0.0199287	J	Ribosomal protein L34
5986168	5986308	141	+	AT699_RS31260		DUF2474 family protein CDS	0	0	0	0	0	0	0	0.0133271	0.00137866	0.00420493	0.0002068	0.000965065	0.000942087	0.0210246	0	0.0208052
6009494	6009634	141	-	AT699_RS27070	rpmJ	rpmJ CDS	0	0	0	0	0	0	0	0.0133271	0.00137866	0.00420493	0.0002068	0.000965065	0.000942087	0.0210246	0	0.0208052	J	Belongs to the bacterial ribosomal protein bL36 family
3326903	3327046	144	+	AT699_RS30955		CAAX protease CDS	0	0	0	0	0	0	0	0.0136106	0.001408	0.00429439	0.0002112	0.000985598	0.000962132	0.021472	0	0.0212431
4991040	4991183	144	+	AT699_RS31195		SDR family NAD(P)-dependent oxidoreductase CDS	0	0	0	0	0	0	0	0.0136106	0.001408	0.00429439	0.0002112	0.000985598	0.000962132	0.021472	0	0.0212431
5221356	5221499	144	-	AT699_RS31205		acyl-CoA dehydrogenase C-terminal domain-containing protein CDS	0	0	0	0	0	0	0	0.0136106	0.001408	0.00429439	0.0002112	0.000985598	0.000962132	0.021472	0	0.0212431
1185713	1185859	147	-	AT699_RS31445		hypothetical protein CDS	0	0	0	0	0	0	0	0.0138942	0.00143733	0.00438386	0.0002156	0.00100613	0.000982176	0.0219193	0	0.0216808
920936	921085	150	+	AT699_RS31400		hypothetical protein CDS	0	0	0	0	0	0	0	0.0141778	0.00146666	0.00447333	0.00022	0.00102666	0.00100222	0.0223666	0	0.0221184
3034106	3034258	153	-	AT699_RS31520		hypothetical protein CDS	0	0	0	0	0	0	0	0.0144613	0.001496	0.00456279	0.0002244	0.0010472	0.00102226	0.022814	0	0.0225557
3070616	3070768	153	+	AT699_RS30935		DUF3309 domain-containing protein CDS	0	0	0	0	0	0	0	0.0144613	0.001496	0.00456279	0.0002244	0.0010472	0.00102226	0.022814	0	0.0225557	S	Protein of unknown function (DUF3309)
3143659	3143811	153	+	AT699_RS31535		tripartite tricarboxylate transporter substrate binding protein CDS	0	0	0	0	0	0	0	0.0144613	0.001496	0.00456279	0.0002244	0.0010472	0.00102226	0.022814	0	0.0225557
4681008	4681160	153	+	AT699_RS31685		hypothetical protein CDS	0	0	0	0	0	0	0	0.0144613	0.001496	0.00456279	0.0002244	0.0010472	0.00102226	0.022814	0	0.0225557
2921599	2921754	156	-	AT699_RS31510		peptidase C45 CDS	0	0	0	0	0	0	0	0.0147449	0.00152533	0.00465226	0.0002288	0.00106773	0.00104231	0.0232613	0	0.0229928
4568531	4568686	156	+	AT699_RS31670		hypothetical protein CDS	0	0	0	0	0	0	0	0.0147449	0.00152533	0.00465226	0.0002288	0.00106773	0.00104231	0.0232613	0	0.0229928
4690791	4690946	156	-	AT699_RS31690		hypothetical protein CDS	0	0	0	0	0	0	0	0.0147449	0.00152533	0.00465226	0.0002288	0.00106773	0.00104231	0.0232613	0	0.0229928
908741	908899	159	+	AT699_RS31395		hypothetical protein CDS	0	0	0	0	0	0	0	0.0150284	0.00155466	0.00474173	0.0002332	0.00108826	0.00106235	0.0237086	0	0.0234298
2300561	2300719	159	-	AT699_RS10360		hypothetical protein CDS	0	0	0	0	0	0	0	0.0150284	0.00155466	0.00474173	0.0002332	0.00108826	0.00106235	0.0237086	0	0.0234298
2481337	2481495	159	-	AT699_RS11205	napE	napE CDS	0	0	0	0	0	0	0	0.0150284	0.00155466	0.00474173	0.0002332	0.00108826	0.00106235	0.0237086	0	0.0234298	C	Nitrate reductase
2475097	2475258	162	-	AT699_RS11165		ccmD CDS	0	0	0	0	0	0	0	0.015312	0.001584	0.00483119	0.0002376	0.0011088	0.0010824	0.024156	0	0.0238665
4876881	4877042	162	+	AT699_RS21825	ccoS	ccoS CDS	0	0	0	0	0	0	0	0.015312	0.001584	0.00483119	0.0002376	0.0011088	0.0010824	0.024156	0	0.0238665	P	Cytochrome oxidase maturation protein, cbb3-type
5068965	5069126	162	-	AT699_RS22795	ccoS	ccoS CDS	0	0	0	0	0	0	0	0.015312	0.001584	0.00483119	0.0002376	0.0011088	0.0010824	0.024156	0	0.0238665	P	Cytochrome oxidase maturation protein, cbb3-type
6275991	6276152	162	-	AT699_RS31755		hypothetical protein CDS	0	0	0	0	0	0	0	0.015312	0.001584	0.00483119	0.0002376	0.0011088	0.0010824	0.024156	0	0.0238665
649434	649598	165	+	AT699_RS03020	rubA	rubredoxin CDS	0	0	0	0	0	0	0	0.0155955	0.00161333	0.00492066	0.000242	0.00112933	0.00110244	0.0246033	0	0.0243031	C	PFAM Rubredoxin-type Fe(Cys)4 protein
1734149	1734313	165	-	AT699_RS30860		DUF1328 domain-containing protein CDS	0	0	0	0	0	0	0	0.0155955	0.00161333	0.00492066	0.000242	0.00112933	0.00110244	0.0246033	0	0.0243031
3555913	3556077	165	-	AT699_RS31545		hypothetical protein CDS	0	0	0	0	0	0	0	0.0155955	0.00161333	0.00492066	0.000242	0.00112933	0.00110244	0.0246033	0	0.0243031
5028861	5029025	165	+	AT699_RS31700		hypothetical protein CDS	0	0	0	0	0	0	0	0.0155955	0.00161333	0.00492066	0.000242	0.00112933	0.00110244	0.0246033	0	0.0243031
5933679	5933843	165	-	AT699_RS31735		hypothetical protein CDS	0	0	0	0	0	0	0	0.0155955	0.00161333	0.00492066	0.000242	0.00112933	0.00110244	0.0246033	0	0.0243031
778405	778572	168	+	AT699_RS31390		hypothetical protein CDS	0	0	0	0	0	0	0	0.0158791	0.00164266	0.00501012	0.0002464	0.00114986	0.00112249	0.0250506	0	0.0247395
1033217	1033384	168	-	AT699_RS31435		hypothetical protein CDS	0	0	0	0	0	0	0	0.0158791	0.00164266	0.00501012	0.0002464	0.00114986	0.00112249	0.0250506	0	0.0247395
5143434	5143601	168	+	AT699_RS23135	rpmG	rpmG CDS	0	0	0	0	0	0	0	0.0158791	0.00164266	0.00501012	0.0002464	0.00114986	0.00112249	0.0250506	0	0.0247395	J	Belongs to the bacterial ribosomal protein bL33 family
2460346	2460519	174	+	AT699_RS31480		hypothetical protein CDS	0	0	0	0	0	0	0	0.0164462	0.00170133	0.00518906	0.0002552	0.00119093	0.00116258	0.0259453	0	0.0256116
4219905	4220078	174	+	AT699_RS31655		hypothetical protein CDS	0	0	0	0	0	0	0	0.0164462	0.00170133	0.00518906	0.0002552	0.00119093	0.00116258	0.0259453	0	0.0256116
3103439	3103615	177	+	AT699_RS31525		hypothetical protein CDS	0	0	0	0	0	0	0	0.0167297	0.00173066	0.00527852	0.0002596	0.00121146	0.00118262	0.0263926	0	0.0260474
3129857	3130033	177	-	AT699_RS31530		hypothetical protein CDS	0	0	0	0	0	0	0	0.0167297	0.00173066	0.00527852	0.0002596	0.00121146	0.00118262	0.0263926	0	0.0260474
4167333	4167509	177	-	AT699_RS31630		hypothetical protein CDS	0	0	0	0	0	0	0	0.0167297	0.00173066	0.00527852	0.0002596	0.00121146	0.00118262	0.0263926	0	0.0260474
4769945	4770121	177	-	AT699_RS21385		Flp family type IVb pilin CDS	0	0	0	0	0	0	0	0.0167297	0.00173066	0.00527852	0.0002596	0.00121146	0.00118262	0.0263926	0	0.0260474	U	Flp/Fap pilin component
4879303	4879479	177	+	AT699_RS21840	ccoQ	cytochrome oxidase CDS	0	0	0	0	0	0	0	0.0167297	0.00173066	0.00527852	0.0002596	0.00121146	0.00118262	0.0263926	0	0.0260474	O	cytochrome oxidase
5066421	5066597	177	-	AT699_RS22780	ccoQ	cytochrome oxidase CDS	0	0	0	0	0	0	0	0.0167297	0.00173066	0.00527852	0.0002596	0.00121146	0.00118262	0.0263926	0	0.0260474	O	cytochrome oxidase
5847109	5847285	177	-	AT699_RS31245		SAM-dependent DNA methyltransferase CDS	0	0	0	0	0	0	0	0.0167297	0.00173066	0.00527852	0.0002596	0.00121146	0.00118262	0.0263926	0	0.0260474
1400835	1401014	180	-	AT699_RS06420		hypothetical protein CDS	0	0	0	0	0	0	0	0.0170133	0.00176	0.00536799	0.000264	0.001232	0.00120266	0.02684	0	0.026483
2234795	2234974	180	-	AT699_RS31885		rTX toxin CDS	0	0	0	0	0	0	0	0.0170133	0.00176	0.00536799	0.000264	0.001232	0.00120266	0.02684	0	0.026483
5254988	5255167	180	-	AT699_RS31215		hypothetical protein CDS	0	0	0	0	0	0	0	0.0170133	0.00176	0.00536799	0.000264	0.001232	0.00120266	0.02684	0	0.026483	U	unidirectional conjugation
3383675	3383857	183	+	AT699_RS15255	nrdD	hypothetical protein CDS	0	0	0	0	0	0	0	0.0172969	0.00178933	0.00545746	0.0002684	0.00125253	0.00122271	0.0272873	0	0.0269184	F	Anaerobic ribonucleoside-triphosphate reductase
3829932	3830114	183	+	AT699_RS17190		hypothetical protein CDS	0	0	0	0	0	0	0	0.0172969	0.00178933	0.00545746	0.0002684	0.00125253	0.00122271	0.0272873	0	0.0269184
4318491	4318673	183	+	AT699_RS19425	ycaR	Trm112 family protein CDS	0	0	0	0	0	0	0	0.0172969	0.00178933	0.00545746	0.0002684	0.00125253	0.00122271	0.0272873	0	0.0269184	S	Belongs to the UPF0434 family
4481463	4481645	183	-	AT699_RS20210		hypothetical protein CDS	0	0	0	0	0	0	0	0.0172969	0.00178933	0.00545746	0.0002684	0.00125253	0.00122271	0.0272873	0	0.0269184
4924344	4924526	183	+	AT699_RS22050		DUF4089 domain-containing protein CDS	0	0	0	0	0	0	0	0.0172969	0.00178933	0.00545746	0.0002684	0.00125253	0.00122271	0.0272873	0	0.0269184	S	Protein of unknown function (DUF4089)
6713509	6713694	186	-	AT699_RS30260	rpmD	rpmD CDS	0	0	0	0	0	0	0	0.0175804	0.00181866	0.00554692	0.0002728	0.00127306	0.00124275	0.0277346	0	0.0273535	J	Ribosomal protein L30
584784	584972	189	+	AT699_RS02745		DUF3460 family protein CDS	0	0	0	0	0	0	0	0.017864	0.001848	0.00563639	0.0002772	0.0012936	0.0012628	0.028182	0	0.0277885	S	carboxylase carboxyl transferase subunit alpha
1158399	1158587	189	+	AT699_RS30800		hypothetical protein CDS	0	0	0	0	0	0	0	0.017864	0.001848	0.00563639	0.0002772	0.0012936	0.0012628	0.028182	0	0.0277885
1658573	1658761	189	-	AT699_RS07535		hypothetical protein CDS	0	0	0	0	0	0	0	0.017864	0.001848	0.00563639	0.0002772	0.0012936	0.0012628	0.028182	0	0.0277885
3576686	3576874	189	-	AT699_RS31560		hypothetical protein CDS	0	0	0	0	0	0	0	0.017864	0.001848	0.00563639	0.0002772	0.0012936	0.0012628	0.028182	0	0.0277885
3804794	3804982	189	-	AT699_RS31075	stbC	stabilization protein CDS	0	0	0	0	0	0	0	0.017864	0.001848	0.00563639	0.0002772	0.0012936	0.0012628	0.028182	0	0.0277885	S	Plasmid stability protein
3875785	3875973	189	+	AT699_RS17435		hypothetical protein CDS	0	0	0	0	0	0	0	0.017864	0.001848	0.00563639	0.0002772	0.0012936	0.0012628	0.028182	0	0.0277885
5046913	5047101	189	-	AT699_RS31705		DNA-3-methyladenine glycosylase CDS	0	0	0	0	0	0	0	0.017864	0.001848	0.00563639	0.0002772	0.0012936	0.0012628	0.028182	0	0.0277885
1251441	1251632	192	-	AT699_RS05830		hypothetical protein CDS	0	0	0	0	0	0	0	0.0181475	0.00187733	0.00572586	0.0002816	0.00131413	0.00128284	0.0286293	0	0.0282234
2004130	2004321	192	-	AT699_RS09070		hypothetical protein CDS	0	0	0	0	0	0	0	0.0181475	0.00187733	0.00572586	0.0002816	0.00131413	0.00128284	0.0286293	0	0.0282234
2004953	2005144	192	+	AT699_RS30875		hypothetical protein CDS	0	0	0	0	0	0	0	0.0181475	0.00187733	0.00572586	0.0002816	0.00131413	0.00128284	0.0286293	0	0.0282234
3536700	3536891	192	+	AT699_RS15910		helix-turn-helix transcriptional regulator CDS	0	0	0	0	0	0	0	0.0181475	0.00187733	0.00572586	0.0002816	0.00131413	0.00128284	0.0286293	0	0.0282234	K	Helix-turn-helix domain
5046587	5046778	192	+	AT699_RS22660		hypothetical protein CDS	0	0	0	0	0	0	0	0.0181475	0.00187733	0.00572586	0.0002816	0.00131413	0.00128284	0.0286293	0	0.0282234
6215128	6215319	192	+	AT699_RS27985		DUF2970 domain-containing protein CDS	0	0	0	0	0	0	0	0.0181475	0.00187733	0.00572586	0.0002816	0.00131413	0.00128284	0.0286293	0	0.0282234	S	Protein of unknown function (DUF2970)
6696399	6696590	192	+	AT699_RS31365	yifL	lipoprotein CDS	0	0	0	0	0	0	0	0.0181475	0.00187733	0.00572586	0.0002816	0.00131413	0.00128284	0.0286293	0	0.0282234	N	small periplasmic lipoprotein
6729887	6730078	192	-	AT699_RS30370	rpmC	rpmC CDS	0	0	0	0	0	0	0	0.0181475	0.00187733	0.00572586	0.0002816	0.00131413	0.00128284	0.0286293	0	0.0282234	J	Belongs to the universal ribosomal protein uL29 family
2652997	2653191	195	-	AT699_RS11935		putative motility protein CDS	0	0	0	0	0	0	0	0.0184311	0.00190666	0.00581532	0.000286	0.00133466	0.00130289	0.0290766	0	0.028658
3829499	3829693	195	-	AT699_RS31085		hypothetical protein CDS	0	0	0	0	0	0	0	0.0184311	0.00190666	0.00581532	0.000286	0.00133466	0.00130289	0.0290766	0	0.028658
4121706	4121900	195	-	AT699_RS18460	iscX	iscX CDS	0	0	0	0	0	0	0	0.0184311	0.00190666	0.00581532	0.000286	0.00133466	0.00130289	0.0290766	0	0.028658	S	Fe-S assembly protein IscX
4173510	4173704	195	+	AT699_RS18745		hypothetical protein CDS	0	0	0	0	0	0	0	0.0184311	0.00190666	0.00581532	0.000286	0.00133466	0.00130289	0.0290766	0	0.028658
4954172	4954366	195	-	AT699_RS22230		hypothetical protein CDS	0	0	0	0	0	0	0	0.0184311	0.00190666	0.00581532	0.000286	0.00133466	0.00130289	0.0290766	0	0.028658
2294516	2294713	198	+	AT699_RS10320	rpmI	rpmI CDS	0	0	0	0	0	0	0	0.0187146	0.001936	0.00590479	0.0002904	0.0013552	0.00132293	0.029524	0	0.0290924	J	Belongs to the bacterial ribosomal protein bL35 family
2790950	2791147	198	-	AT699_RS31500		hypothetical protein CDS	0	0	0	0	0	0	0	0.0187146	0.001936	0.00590479	0.0002904	0.0013552	0.00132293	0.029524	0	0.0290924
3786280	3786477	198	-	AT699_RS31025		TIGR02391 family protein CDS	0	0	0	0	0	0	0	0.0187146	0.001936	0.00590479	0.0002904	0.0013552	0.00132293	0.029524	0	0.0290924
3819770	3819967	198	-	AT699_RS31570		hypothetical protein CDS	0	0	0	0	0	0	0	0.0187146	0.001936	0.00590479	0.0002904	0.0013552	0.00132293	0.029524	0	0.0290924
5678365	5678562	198	+	AT699_RS25680	gvpU	hypothetical protein CDS	0	0	0	0	0	0	0	0.0187146	0.001936	0.00590479	0.0002904	0.0013552	0.00132293	0.029524	0	0.0290924	S	gas vesicle protein
1359138	1359338	201	+	AT699_RS06230		hypothetical protein CDS	0	0	0	0	0	0	0	0.0189982	0.00196533	0.00599426	0.0002948	0.00137573	0.00134298	0.0299713	0	0.0295266
1734340	1734540	201	-	AT699_RS07805		CsbD family protein CDS	0	0	0	0	0	0	0	0.0189982	0.00196533	0.00599426	0.0002948	0.00137573	0.00134298	0.0299713	0	0.0295266	S	Belongs to the UPF0337 (CsbD) family
2613486	2613686	201	+	AT699_RS11785		hypothetical protein CDS	0	0	0	0	0	0	0	0.0189982	0.00196533	0.00599426	0.0002948	0.00137573	0.00134298	0.0299713	0	0.0295266
2880411	2880611	201	+	AT699_RS13070	copZ	heavy-metal-associated domain-containing protein CDS	0	0	0	0	0	0	0	0.0189982	0.00196533	0.00599426	0.0002948	0.00137573	0.00134298	0.0299713	0	0.0295266	P	Heavy-metal-associated domain
6054100	6054300	201	+	AT699_RS27270	thiS	thiS CDS	0	0	0	0	0	0	0	0.0189982	0.00196533	0.00599426	0.0002948	0.00137573	0.00134298	0.0299713	0	0.0295266	H	Sulfur transfer protein involved in thiamine biosynthesis
2234486	2234689	204	-	AT699_RS31880		hypothetical protein CDS	0	0	0	0	0	0	0	0.0192817	0.00199466	0.00608372	0.000299199	0.00139626	0.00136302	0.0304186	0	0.0299606
2560378	2560581	204	+	AT699_RS11555		hypothetical protein CDS	0	0	0	0	0	0	0	0.0192817	0.00199466	0.00608372	0.000299199	0.00139626	0.00136302	0.0304186	0	0.0299606
2932744	2932947	204	-	AT699_RS13300	rpoZ	DNA-directed RNA polymerase subunit omega CDS	0	0	0	0	0	0	0	0.0192817	0.00199466	0.00608372	0.000299199	0.00139626	0.00136302	0.0304186	0	0.0299606	K	Promotes RNA polymerase assembly. Latches the N- and C- terminal regions of the beta' subunit thereby facilitating its interaction with the beta and alpha subunits
3801406	3801609	204	+	AT699_RS31055		hypothetical protein CDS	0	0	0	0	0	0	0	0.0192817	0.00199466	0.00608372	0.000299199	0.00139626	0.00136302	0.0304186	0	0.0299606
4188955	4189158	204	-	AT699_RS18830		hypothetical protein CDS	0	0	0	0	0	0	0	0.0192817	0.00199466	0.00608372	0.000299199	0.00139626	0.00136302	0.0304186	0	0.0299606
4482943	4483146	204	-	AT699_RS20225	capB	cold-shock protein CDS	0	0	0	0	0	0	0	0.0192817	0.00199466	0.00608372	0.000299199	0.00139626	0.00136302	0.0304186	0	0.0299606	K	Cold-shock DNA-binding domain-containing protein 1
4881983	4882186	204	+	AT699_RS21855	ccoH	hypothetical protein CDS	0	0	0	0	0	0	0	0.0192817	0.00199466	0.00608372	0.000299199	0.00139626	0.00136302	0.0304186	0	0.0299606	S	FixH
4967190	4967393	204	-	AT699_RS22285		hypothetical protein CDS	0	0	0	0	0	0	0	0.0192817	0.00199466	0.00608372	0.000299199	0.00139626	0.00136302	0.0304186	0	0.0299606
6531842	6532045	204	-	AT699_RS31345		hypothetical protein CDS	0	0	0	0	0	0	0	0.0192817	0.00199466	0.00608372	0.000299199	0.00139626	0.00136302	0.0304186	0	0.0299606
156313	156519	207	+	AT699_RS00720		hypothetical protein CDS	0	0	0	0	0	0	0	0.0195653	0.002024	0.00617319	0.000303599	0.0014168	0.00138306	0.0308659	0	0.0303945
687570	687776	207	+	AT699_RS31920		hypothetical protein CDS	0	0	0	0	0	0	0	0.0195653	0.002024	0.00617319	0.000303599	0.0014168	0.00138306	0.0308659	0	0.0303945
3780776	3780982	207	+	AT699_RS16955	dinJ	type II toxin-antitoxin system RelB/DinJ family antitoxin CDS	0	0	0	0	0	0	0	0.0195653	0.002024	0.00617319	0.000303599	0.0014168	0.00138306	0.0308659	0	0.0303945	L	TIGRFAM addiction module antitoxin, RelB DinJ family
4140391	4140597	207	-	AT699_RS18550	cspA2	cold-shock protein CDS	0	0	0	0	0	0	0	0.0195653	0.002024	0.00617319	0.000303599	0.0014168	0.00138306	0.0308659	0	0.0303945	K	Cold shock proteins
4194006	4194212	207	-	AT699_RS18865		hypothetical protein CDS	0	0	0	0	0	0	0	0.0195653	0.002024	0.00617319	0.000303599	0.0014168	0.00138306	0.0308659	0	0.0303945
4214334	4214540	207	+	AT699_RS19000		hypothetical protein CDS	0	0	0	0	0	0	0	0.0195653	0.002024	0.00617319	0.000303599	0.0014168	0.00138306	0.0308659	0	0.0303945
4416668	4416874	207	-	AT699_RS19915		hypothetical protein CDS	0	0	0	0	0	0	0	0.0195653	0.002024	0.00617319	0.000303599	0.0014168	0.00138306	0.0308659	0	0.0303945	S	Oxidoreductase-like protein, N-terminal
6024527	6024733	207	+	AT699_RS27125		hypothetical protein CDS	0	0	0	0	0	0	0	0.0195653	0.002024	0.00617319	0.000303599	0.0014168	0.00138306	0.0308659	0	0.0303945
6785214	6785420	207	-	AT699_RS30630		cold-shock protein CDS	0	0	0	0	0	0	0	0.0195653	0.002024	0.00617319	0.000303599	0.0014168	0.00138306	0.0308659	0	0.0303945	K	Cold shock
327789	327998	210	-	AT699_RS01520		hypothetical protein CDS	0	0	0	0	0	0	0	0.0198489	0.00205333	0.00626266	0.000307999	0.00143733	0.00140311	0.0313133	0	0.0308281
1077093	1077302	210	+	AT699_RS30790		type II toxin-antitoxin system VapB family antitoxin CDS	0	0	0	0	0	0	0	0.0198489	0.00205333	0.00626266	0.000307999	0.00143733	0.00140311	0.0313133	0	0.0308281	K	Bacterial antitoxin of type II TA system, VapB
2232884	2233093	210	-	AT699_RS31855		flagellin CDS	0	0	0	0	0	0	0	0.0198489	0.00205333	0.00626266	0.000307999	0.00143733	0.00140311	0.0313133	0	0.0308281
2233523	2233732	210	-	AT699_RS31865		flagellin CDS	0	0	0	0	0	0	0	0.0198489	0.00205333	0.00626266	0.000307999	0.00143733	0.00140311	0.0313133	0	0.0308281
2255498	2255707	210	+	AT699_RS10135		hypothetical protein CDS	0	0	0	0	0	0	0	0.0198489	0.00205333	0.00626266	0.000307999	0.00143733	0.00140311	0.0313133	0	0.0308281
2457636	2457845	210	-	AT699_RS11090	ccmD	ccmD CDS	0	0	0	0	0	0	0	0.0198489	0.00205333	0.00626266	0.000307999	0.00143733	0.00140311	0.0313133	0	0.0308281	U	Required for the export of heme to the periplasm for the biogenesis of c-type cytochromes
3077620	3077829	210	+	AT699_RS13900		hypothetical protein CDS	0	0	0	0	0	0	0	0.0198489	0.00205333	0.00626266	0.000307999	0.00143733	0.00140311	0.0313133	0	0.0308281
3820797	3821006	210	+	AT699_RS17150		hypothetical protein CDS	0	0	0	0	0	0	0	0.0198489	0.00205333	0.00626266	0.000307999	0.00143733	0.00140311	0.0313133	0	0.0308281
3875298	3875507	210	+	AT699_RS17425		hypothetical protein CDS	0	0	0	0	0	0	0	0.0198489	0.00205333	0.00626266	0.000307999	0.00143733	0.00140311	0.0313133	0	0.0308281
4601142	4601351	210	-	AT699_RS31675		hypothetical protein CDS	0	0	0	0	0	0	0	0.0198489	0.00205333	0.00626266	0.000307999	0.00143733	0.00140311	0.0313133	0	0.0308281
5063656	5063865	210	-	AT699_RS22765	ccoH	FixH family protein CDS	0	0	0	0	0	0	0	0.0198489	0.00205333	0.00626266	0.000307999	0.00143733	0.00140311	0.0313133	0	0.0308281	S	FixH
1113717	1113929	213	-	AT699_RS05080	MA20_32275	zinc-finger domain-containing protein CDS	0	0	0	0	0	0	0	0.0201324	0.00208266	0.00635212	0.000312399	0.00145786	0.00142315	0.0317606	0	0.0312615	S	protein conserved in bacteria
1137677	1137889	213	+	AT699_RS05215	alpA	AlpA family transcriptional regulator CDS	0	0	0	0	0	0	0	0.0201324	0.00208266	0.00635212	0.000312399	0.00145786	0.00142315	0.0317606	0	0.0312615	K	PFAM Prophage CP4-57 regulatory
1154449	1154661	213	+	AT699_RS05295		hypothetical protein CDS	0	0	0	0	0	0	0	0.0201324	0.00208266	0.00635212	0.000312399	0.00145786	0.00142315	0.0317606	0	0.0312615
2188741	2188953	213	+	AT699_RS09890	rpsU	rpsU CDS	0	0	0	0	0	0	0	0.0201324	0.00208266	0.00635212	0.000312399	0.00145786	0.00142315	0.0317606	0	0.0312615	J	Belongs to the bacterial ribosomal protein bS21 family
2234162	2234374	213	-	AT699_RS31875		hypothetical protein CDS	0	0	0	0	0	0	0	0.0201324	0.00208266	0.00635212	0.000312399	0.00145786	0.00142315	0.0317606	0	0.0312615
2240196	2240408	213	-	AT699_RS10065		hypothetical protein CDS	0	0	0	0	0	0	0	0.0201324	0.00208266	0.00635212	0.000312399	0.00145786	0.00142315	0.0317606	0	0.0312615	S	Tryptophan synthase subunit beta
2313125	2313337	213	+	AT699_RS10445		hypothetical protein CDS	0	0	0	0	0	0	0	0.0201324	0.00208266	0.00635212	0.000312399	0.00145786	0.00142315	0.0317606	0	0.0312615
2841953	2842165	213	+	AT699_RS12880		hypothetical protein CDS	0	0	0	0	0	0	0	0.0201324	0.00208266	0.00635212	0.000312399	0.00145786	0.00142315	0.0317606	0	0.0312615
3411790	3412002	213	-	AT699_RS15385	ybdD	YbdD/YjiX family protein CDS	0	0	0	0	0	0	0	0.0201324	0.00208266	0.00635212	0.000312399	0.00145786	0.00142315	0.0317606	0	0.0312615	S	Small protein
3455397	3455609	213	+	AT699_RS15555		DUF1656 domain-containing protein CDS	0	0	0	0	0	0	0	0.0201324	0.00208266	0.00635212	0.000312399	0.00145786	0.00142315	0.0317606	0	0.0312615	S	Protein of unknown function (DUF1656)
4623601	4623813	213	+	AT699_RS20740		hypothetical protein CDS	0	0	0	0	0	0	0	0.0201324	0.00208266	0.00635212	0.000312399	0.00145786	0.00142315	0.0317606	0	0.0312615
4855411	4855623	213	+	AT699_RS21740		DUF3079 domain-containing protein CDS	0	0	0	0	0	0	0	0.0201324	0.00208266	0.00635212	0.000312399	0.00145786	0.00142315	0.0317606	0	0.0312615	S	Protein of unknown function (DUF3079)
6276149	6276361	213	-	AT699_RS31265		hypothetical protein CDS	0	0	0	0	0	0	0	0.0201324	0.00208266	0.00635212	0.000312399	0.00145786	0.00142315	0.0317606	0	0.0312615
6806904	6807116	213	+	AT699_RS30725		hypothetical protein CDS	0	0	0	0	0	0	0	0.0201324	0.00208266	0.00635212	0.000312399	0.00145786	0.00142315	0.0317606	0	0.0312615
357376	357591	216	+	AT699_RS01670	ssuF	TOBE domain-containing protein CDS	0	0	0	0	0	0	0	0.020416	0.002112	0.00644159	0.000316799	0.0014784	0.0014432	0.0322079	0	0.0316948	H	TOBE domain
2314696	2314911	216	+	AT699_RS10455		hypothetical protein CDS	0	0	0	0	0	0	0	0.020416	0.002112	0.00644159	0.000316799	0.0014784	0.0014432	0.0322079	0	0.0316948
3905244	3905459	216	-	AT699_RS17590		hypothetical protein CDS	0	0	0	0	0	0	0	0.020416	0.002112	0.00644159	0.000316799	0.0014784	0.0014432	0.0322079	0	0.0316948
4216013	4216228	216	+	AT699_RS19020		hypothetical protein CDS	0	0	0	0	0	0	0	0.020416	0.002112	0.00644159	0.000316799	0.0014784	0.0014432	0.0322079	0	0.0316948
5005929	5006144	216	+	AT699_RS22460		hypothetical protein CDS	0	0	0	0	0	0	0	0.020416	0.002112	0.00644159	0.000316799	0.0014784	0.0014432	0.0322079	0	0.0316948
5594486	5594701	216	+	AT699_RS25260	slyX	SlyX family protein CDS	0	0	0	0	0	0	0	0.020416	0.002112	0.00644159	0.000316799	0.0014784	0.0014432	0.0322079	0	0.0316948	S	SlyX
6531277	6531492	216	-	AT699_RS29490		Hsp70 family protein CDS	0	0	0	0	0	0	0	0.020416	0.002112	0.00644159	0.000316799	0.0014784	0.0014432	0.0322079	0	0.0316948
2232554	2232772	219	-	AT699_RS31850		hypothetical protein CDS	0	0	0	0	0	0	0	0.0206995	0.00214133	0.00653106	0.000321199	0.00149893	0.00146324	0.0326553	0	0.0321279
2233193	2233411	219	-	AT699_RS31860		hypothetical protein CDS	0	0	0	0	0	0	0	0.0206995	0.00214133	0.00653106	0.000321199	0.00149893	0.00146324	0.0326553	0	0.0321279
2233832	2234050	219	-	AT699_RS31870		hypothetical protein CDS	0	0	0	0	0	0	0	0.0206995	0.00214133	0.00653106	0.000321199	0.00149893	0.00146324	0.0326553	0	0.0321279
4929466	4929684	219	-	AT699_RS22080		dodecin domain-containing protein CDS	0	0	0	0	0	0	0	0.0206995	0.00214133	0.00653106	0.000321199	0.00149893	0.00146324	0.0326553	0	0.0321279	S	Dodecin
5152320	5152538	219	+	AT699_RS31715		hypothetical protein CDS	0	0	0	0	0	0	0	0.0206995	0.00214133	0.00653106	0.000321199	0.00149893	0.00146324	0.0326553	0	0.0321279
5876446	5876664	219	+	AT699_RS26535		DUF2783 domain-containing protein CDS	0	0	0	0	0	0	0	0.0206995	0.00214133	0.00653106	0.000321199	0.00149893	0.00146324	0.0326553	0	0.0321279	S	Protein of unknown function (DUF2783)
246661	246882	222	-	AT699_RS01175		DUF3717 domain-containing protein CDS	0	0	0	0	0	0	0	0.0209831	0.00217066	0.00662052	0.000325599	0.00151946	0.00148329	0.0331026	0	0.0325607	S	Protein of unknown function (DUF3717)
923439	923660	222	-	AT699_RS04300		hypothetical protein CDS	0	0	0	0	0	0	0	0.0209831	0.00217066	0.00662052	0.000325599	0.00151946	0.00148329	0.0331026	0	0.0325607
1951677	1951898	222	+	AT699_RS08805	ygdR	YgdI/YgdR family lipoprotein CDS	0	0	0	0	0	0	0	0.0209831	0.00217066	0.00662052	0.000325599	0.00151946	0.00148329	0.0331026	0	0.0325607	S	Bacterial protein of unknown function (DUF903)
1982595	1982816	222	+	AT699_RS08945		hypothetical protein CDS	0	0	0	0	0	0	0	0.0209831	0.00217066	0.00662052	0.000325599	0.00151946	0.00148329	0.0331026	0	0.0325607
3807715	3807936	222	-	AT699_RS31080		AlpA family phage regulatory protein CDS	0	0	0	0	0	0	0	0.0209831	0.00217066	0.00662052	0.000325599	0.00151946	0.00148329	0.0331026	0	0.0325607	K	Prophage CP4-57 regulatory protein (AlpA)
3876807	3877028	222	+	AT699_RS17445		hypothetical protein CDS	0	0	0	0	0	0	0	0.0209831	0.00217066	0.00662052	0.000325599	0.00151946	0.00148329	0.0331026	0	0.0325607
4276343	4276564	222	-	AT699_RS19285		hypothetical protein CDS	0	0	0	0	0	0	0	0.0209831	0.00217066	0.00662052	0.000325599	0.00151946	0.00148329	0.0331026	0	0.0325607
4938734	4938955	222	+	AT699_RS31695		hypothetical protein CDS	0	0	0	0	0	0	0	0.0209831	0.00217066	0.00662052	0.000325599	0.00151946	0.00148329	0.0331026	0	0.0325607
6352721	6352942	222	-	AT699_RS31300		cold-shock protein CDS	0	0	0	0	0	0	0	0.0209831	0.00217066	0.00662052	0.000325599	0.00151946	0.00148329	0.0331026	0	0.0325607
241013	241237	225	+	AT699_RS01135		DUF2970 domain-containing protein CDS	0	0	0	0	0	0	0	0.0212666	0.0022	0.00670999	0.000329999	0.00154	0.00150333	0.0335499	0	0.0329934	S	Protein of unknown function (DUF2970)
1078458	1078682	225	+	AT699_RS04925	osmB	glycine zipper 2TM domain-containing protein CDS	0	0	0	0	0	0	0	0.0212666	0.0022	0.00670999	0.000329999	0.00154	0.00150333	0.0335499	0	0.0329934	M	Glycine zipper 2TM domain
1177635	1177859	225	+	AT699_RS30810		hypothetical protein CDS	0	0	0	0	0	0	0	0.0212666	0.0022	0.00670999	0.000329999	0.00154	0.00150333	0.0335499	0	0.0329934
2312536	2312760	225	+	AT699_RS10440		hypothetical protein CDS	0	0	0	0	0	0	0	0.0212666	0.0022	0.00670999	0.000329999	0.00154	0.00150333	0.0335499	0	0.0329934
2834988	2835212	225	-	AT699_RS12850	yaaA	RNA-binding S4 domain-containing protein CDS	0	0	0	0	0	0	0	0.0212666	0.0022	0.00670999	0.000329999	0.00154	0.00150333	0.0335499	0	0.0329934	S	RNA-binding S4 domain-containing protein
3797522	3797746	225	-	AT699_RS17040		hypothetical protein CDS	0	0	0	0	0	0	0	0.0212666	0.0022	0.00670999	0.000329999	0.00154	0.00150333	0.0335499	0	0.0329934
3801646	3801870	225	-	AT699_RS31060		type I toxin-antitoxin system ptaRNA1 family toxin CDS	0	0	0	0	0	0	0	0.0212666	0.0022	0.00670999	0.000329999	0.00154	0.00150333	0.0335499	0	0.0329934	S	Toxin of toxin-antitoxin type 1 system
4384375	4384599	225	-	AT699_RS19740	ypeB	DUF3820 family protein CDS	0	0	0	0	0	0	0	0.0212666	0.0022	0.00670999	0.000329999	0.00154	0.00150333	0.0335499	0	0.0329934	S	protein conserved in bacteria
5178842	5179066	225	-	AT699_RS23305		hypothetical protein CDS	0	0	0	0	0	0	0	0.0212666	0.0022	0.00670999	0.000329999	0.00154	0.00150333	0.0335499	0	0.0329934
5188294	5188518	225	-	AT699_RS23350		DUF1653 domain-containing protein CDS	0	0	0	0	0	0	0	0.0212666	0.0022	0.00670999	0.000329999	0.00154	0.00150333	0.0335499	0	0.0329934	S	Protein of unknown function (DUF1653)
5215720	5215944	225	+	AT699_RS23490	ydcH	DUF465 domain-containing protein CDS	0	0	0	0	0	0	0	0.0212666	0.0022	0.00670999	0.000329999	0.00154	0.00150333	0.0335499	0	0.0329934	S	Protein of unknown function (DUF465)
6391242	6391466	225	-	AT699_RS28790		hypothetical protein CDS	0	0	0	0	0	0	0	0.0212666	0.0022	0.00670999	0.000329999	0.00154	0.00150333	0.0335499	0	0.0329934
195464	195691	228	-	AT699_RS00920	tatA	tatA CDS	0	0	0	0	0	0	0	0.0215502	0.00222933	0.00679946	0.000334399	0.00156053	0.00152338	0.0339973	0	0.0334259	U	Part of the twin-arginine translocation (Tat) system that transports large folded proteins containing a characteristic twin-arginine motif in their signal peptide across membranes. TatA could form the protein-conducting channel of the Tat system
2087750	2087977	228	+	AT699_RS09445		hypothetical protein CDS	0	0	0	0	0	0	0	0.0215502	0.00222933	0.00679946	0.000334399	0.00156053	0.00152338	0.0339973	0	0.0334259
3487840	3488067	228	-	AT699_RS15690		hypothetical protein CDS	0	0	0	0	0	0	0	0.0215502	0.00222933	0.00679946	0.000334399	0.00156053	0.00152338	0.0339973	0	0.0334259
4169358	4169585	228	-	AT699_RS18720		hypothetical protein CDS	0	0	0	0	0	0	0	0.0215502	0.00222933	0.00679946	0.000334399	0.00156053	0.00152338	0.0339973	0	0.0334259
4216225	4216452	228	+	AT699_RS19025		hypothetical protein CDS	0	0	0	0	0	0	0	0.0215502	0.00222933	0.00679946	0.000334399	0.00156053	0.00152338	0.0339973	0	0.0334259
4852825	4853052	228	+	AT699_RS21720		hypothetical protein CDS	0	0	0	0	0	0	0	0.0215502	0.00222933	0.00679946	0.000334399	0.00156053	0.00152338	0.0339973	0	0.0334259
4943211	4943438	228	+	AT699_RS31175		hypothetical protein CDS	0	0	0	0	0	0	0	0.0215502	0.00222933	0.00679946	0.000334399	0.00156053	0.00152338	0.0339973	0	0.0334259
5255385	5255612	228	-	AT699_RS23680		EexN family lipoprotein CDS	0	0	0	0	0	0	0	0.0215502	0.00222933	0.00679946	0.000334399	0.00156053	0.00152338	0.0339973	0	0.0334259
2198858	2199088	231	+	AT699_RS09925		hypothetical protein CDS	0	0	0	0	0	0	0	0.0218337	0.00225866	0.00688892	0.000338799	0.00158106	0.00154342	0.0344446	0	0.0338581
3866867	3867097	231	-	AT699_RS17360		hypothetical protein CDS	0	0	0	0	0	0	0	0.0218337	0.00225866	0.00688892	0.000338799	0.00158106	0.00154342	0.0344446	0	0.0338581
3871268	3871498	231	-	AT699_RS17385		hypothetical protein CDS	0	0	0	0	0	0	0	0.0218337	0.00225866	0.00688892	0.000338799	0.00158106	0.00154342	0.0344446	0	0.0338581
4181847	4182077	231	-	AT699_RS18795		hypothetical protein CDS	0	0	0	0	0	0	0	0.0218337	0.00225866	0.00688892	0.000338799	0.00158106	0.00154342	0.0344446	0	0.0338581
4204936	4205166	231	-	AT699_RS18945		helix-turn-helix transcriptional regulator CDS	0	0	0	0	0	0	0	0.0218337	0.00225866	0.00688892	0.000338799	0.00158106	0.00154342	0.0344446	0	0.0338581	K	Helix-turn-helix
4625975	4626205	231	+	AT699_RS20765		hypothetical protein CDS	0	0	0	0	0	0	0	0.0218337	0.00225866	0.00688892	0.000338799	0.00158106	0.00154342	0.0344446	0	0.0338581
6009135	6009365	231	-	AT699_RS27065		hypothetical protein CDS	0	0	0	0	0	0	0	0.0218337	0.00225866	0.00688892	0.000338799	0.00158106	0.00154342	0.0344446	0	0.0338581
6345872	6346102	231	+	AT699_RS31765		methyltransferase domain-containing protein CDS	0	0	0	0	0	0	0	0.0218337	0.00225866	0.00688892	0.000338799	0.00158106	0.00154342	0.0344446	0	0.0338581
458854	459087	234	-	AT699_RS02135		hypothetical protein CDS	0	0	0	0	0	0	0	0.0221173	0.002288	0.00697839	0.000343199	0.0016016	0.00156346	0.0348919	0	0.0342902
1192761	1192994	234	+	AT699_RS05530		TIGR03758 family integrating conjugative elementprotein CDS	0	0	0	0	0	0	0	0.0221173	0.002288	0.00697839	0.000343199	0.0016016	0.00156346	0.0348919	0	0.0342902	S	Protein of unknown function (DUF3262)
1304318	1304551	234	+	AT699_RS05990		hypothetical protein CDS	0	0	0	0	0	0	0	0.0221173	0.002288	0.00697839	0.000343199	0.0016016	0.00156346	0.0348919	0	0.0342902
1899371	1899604	234	+	AT699_RS08550		hypothetical protein CDS	0	0	0	0	0	0	0	0.0221173	0.002288	0.00697839	0.000343199	0.0016016	0.00156346	0.0348919	0	0.0342902
2310611	2310844	234	-	AT699_RS10425		hypothetical protein CDS	0	0	0	0	0	0	0	0.0221173	0.002288	0.00697839	0.000343199	0.0016016	0.00156346	0.0348919	0	0.0342902
4212295	4212528	234	+	AT699_RS18985		hypothetical protein CDS	0	0	0	0	0	0	0	0.0221173	0.002288	0.00697839	0.000343199	0.0016016	0.00156346	0.0348919	0	0.0342902
4502879	4503112	234	+	AT699_RS31660		hypothetical protein CDS	0	0	0	0	0	0	0	0.0221173	0.002288	0.00697839	0.000343199	0.0016016	0.00156346	0.0348919	0	0.0342902
5968347	5968580	234	-	AT699_RS26885	yozG	helix-turn-helix transcriptional regulator CDS	0	0	0	0	0	0	0	0.0221173	0.002288	0.00697839	0.000343199	0.0016016	0.00156346	0.0348919	0	0.0342902	K	Transcriptional regulator
763438	763674	237	-	AT699_RS03520		hypothetical protein CDS	0	0	0	0	0	0	0	0.0224009	0.00231733	0.00706785	0.000347599	0.00162213	0.00158351	0.0353393	0	0.0347221
2181225	2181461	237	+	AT699_RS09855	hfq	hfq CDS	0	0	0	0	0	0	0	0.0224009	0.00231733	0.00706785	0.000347599	0.00162213	0.00158351	0.0353393	0	0.0347221	J	RNA chaperone that binds small regulatory RNA (sRNAs) and mRNAs to facilitate mRNA translational regulation in response to envelope stress, environmental stress and changes in metabolite concentrations. Also binds with high specificity to tRNAs
3557356	3557592	237	-	AT699_RS31550		hypothetical protein CDS	0	0	0	0	0	0	0	0.0224009	0.00231733	0.00706785	0.000347599	0.00162213	0.00158351	0.0353393	0	0.0347221
3803625	3803861	237	-	AT699_RS31070		trbK CDS	0	0	0	0	0	0	0	0.0224009	0.00231733	0.00706785	0.000347599	0.00162213	0.00158351	0.0353393	0	0.0347221
4608813	4609049	237	-	AT699_RS20665		hypothetical protein CDS	0	0	0	0	0	0	0	0.0224009	0.00231733	0.00706785	0.000347599	0.00162213	0.00158351	0.0353393	0	0.0347221
5047274	5047510	237	+	AT699_RS22670		hypothetical protein CDS	0	0	0	0	0	0	0	0.0224009	0.00231733	0.00706785	0.000347599	0.00162213	0.00158351	0.0353393	0	0.0347221
5063400	5063636	237	-	AT699_RS22760		hypothetical protein CDS	0	0	0	0	0	0	0	0.0224009	0.00231733	0.00706785	0.000347599	0.00162213	0.00158351	0.0353393	0	0.0347221
5143160	5143396	237	+	AT699_RS23130	rpmB	rpmB CDS	0	0	0	0	0	0	0	0.0224009	0.00231733	0.00706785	0.000347599	0.00162213	0.00158351	0.0353393	0	0.0347221	J	Belongs to the bacterial ribosomal protein bL28 family
6338447	6338683	237	+	AT699_RS28585		merE CDS	0	0	0	0	0	0	0	0.0224009	0.00231733	0.00706785	0.000347599	0.00162213	0.00158351	0.0353393	0	0.0347221	S	MerE protein
6568761	6568997	237	-	AT699_RS29590		DUF1289 domain-containing protein CDS	0	0	0	0	0	0	0	0.0224009	0.00231733	0.00706785	0.000347599	0.00162213	0.00158351	0.0353393	0	0.0347221	S	Protein of unknown function (DUF1289)
260571	260810	240	+	AT699_RS31830		hypothetical protein CDS	0	0	0	0	0	0	0	0.0226844	0.00234666	0.00715732	0.000351999	0.00164266	0.00160355	0.0357866	0	0.0351538
686178	686417	240	+	AT699_RS03190	dltC	acyl carrier protein CDS	0	0	0	0	0	0	0	0.0226844	0.00234666	0.00715732	0.000351999	0.00164266	0.00160355	0.0357866	0	0.0351538	IQ	acyl carrier protein
1097614	1097853	240	-	AT699_RS05010	fis	DNA-binding protein CDS	0	0	0	0	0	0	0	0.0226844	0.00234666	0.00715732	0.000351999	0.00164266	0.00160355	0.0357866	0	0.0351538	KL	Belongs to the transcriptional regulatory Fis family
1588336	1588575	240	+	AT699_RS07200	acpP	acpP CDS	0	0	0	0	0	0	0	0.0226844	0.00234666	0.00715732	0.000351999	0.00164266	0.00160355	0.0357866	0	0.0351538	IQ	Carrier of the growing fatty acid chain in fatty acid biosynthesis
1752327	1752566	240	-	AT699_RS07875	dltC	acyl carrier protein CDS	0	0	0	0	0	0	0	0.0226844	0.00234666	0.00715732	0.000351999	0.00164266	0.00160355	0.0357866	0	0.0351538	IQ	Carrier of the growing fatty acid chain in fatty acid biosynthesis
4335511	4335750	240	-	AT699_RS19510		hypothetical protein CDS	0	0	0	0	0	0	0	0.0226844	0.00234666	0.00715732	0.000351999	0.00164266	0.00160355	0.0357866	0	0.0351538
6121860	6122099	240	-	AT699_RS27585		DUF3596 domain-containing protein CDS	0	0	0	0	0	0	0	0.0226844	0.00234666	0.00715732	0.000351999	0.00164266	0.00160355	0.0357866	0	0.0351538	L	Pfam:DUF3596
217223	217465	243	+	AT699_RS01055	accB_2	biotin carboxyl carrier domain-containing protein CDS	0	0	0	0	0	0	0	0.022968	0.002376	0.00724679	0.000356399	0.0016632	0.0016236	0.0362339	0	0.0355853	I	first, biotin carboxylase catalyzes the carboxylation of the carrier protein and then the transcarboxylase transfers the carboxyl group to form malonyl-CoA
425626	425868	243	+	AT699_RS01990	atpE	atpE CDS	0	0	0	0	0	0	0	0.022968	0.002376	0.00724679	0.000356399	0.0016632	0.0016236	0.0362339	0	0.0355853	C	F(1)F(0) ATP synthase produces ATP from ADP in the presence of a proton or sodium gradient. F-type ATPases consist of two structural domains, F(1) containing the extramembraneous catalytic core and F(0) containing the membrane proton channel, linked together by a central stalk and a peripheral stalk. During catalysis, ATP synthesis in the catalytic domain of F(1) is coupled via a rotary mechanism…
3015093	3015335	243	-	AT699_RS31515		hypothetical protein CDS	0	0	0	0	0	0	0	0.022968	0.002376	0.00724679	0.000356399	0.0016632	0.0016236	0.0362339	0	0.0355853
3820006	3820248	243	-	AT699_RS17140		hypothetical protein CDS	0	0	0	0	0	0	0	0.022968	0.002376	0.00724679	0.000356399	0.0016632	0.0016236	0.0362339	0	0.0355853
5635781	5636023	243	-	AT699_RS25475		hypothetical protein CDS	0	0	0	0	0	0	0	0.022968	0.002376	0.00724679	0.000356399	0.0016632	0.0016236	0.0362339	0	0.0355853
204197	204442	246	-	AT699_RS00980	yrbA	BolA family transcriptional regulator CDS	0	0	0	0	0	0	0	0.0232515	0.00240533	0.00733625	0.000360799	0.00168373	0.00164364	0.0366813	0	0.0360167	K	Belongs to the BolA IbaG family
1898890	1899135	246	+	AT699_RS08545		hypothetical protein CDS	0	0	0	0	0	0	0	0.0232515	0.00240533	0.00733625	0.000360799	0.00168373	0.00164364	0.0366813	0	0.0360167
2235068	2235313	246	-	AT699_RS31890		hypothetical protein CDS	0	0	0	0	0	0	0	0.0232515	0.00240533	0.00733625	0.000360799	0.00168373	0.00164364	0.0366813	0	0.0360167
3622140	3622385	246	+	AT699_RS16230		ParD-like family protein CDS	0	0	0	0	0	0	0	0.0232515	0.00240533	0.00733625	0.000360799	0.00168373	0.00164364	0.0366813	0	0.0360167	S	ParD-like antitoxin of type II bacterial toxin-antitoxin system
3688719	3688964	246	+	AT699_RS16510	cpaD	hypothetical protein CDS	0	0	0	0	0	0	0	0.0232515	0.00240533	0.00733625	0.000360799	0.00168373	0.00164364	0.0366813	0	0.0360167	N	Pilus biogenesis CpaD protein (pilus_cpaD)
3821199	3821444	246	+	AT699_RS17155		hypothetical protein CDS	0	0	0	0	0	0	0	0.0232515	0.00240533	0.00733625	0.000360799	0.00168373	0.00164364	0.0366813	0	0.0360167
5048357	5048602	246	-	AT699_RS22680		hypothetical protein CDS	0	0	0	0	0	0	0	0.0232515	0.00240533	0.00733625	0.000360799	0.00168373	0.00164364	0.0366813	0	0.0360167
1357272	1357520	249	+	AT699_RS30845		hypothetical protein CDS	0	0	0	0	0	0	0	0.0235351	0.00243466	0.00742572	0.000365199	0.00170426	0.00166369	0.0371286	0	0.0364478
3781936	3782184	249	+	AT699_RS16965		hypothetical protein CDS	0	0	0	0	0	0	0	0.0235351	0.00243466	0.00742572	0.000365199	0.00170426	0.00166369	0.0371286	0	0.0364478
3801934	3802182	249	-	AT699_RS31065		hypothetical protein CDS	0	0	0	0	0	0	0	0.0235351	0.00243466	0.00742572	0.000365199	0.00170426	0.00166369	0.0371286	0	0.0364478
495294	495545	252	-	AT699_RS02325		helix-turn-helix domain-containing protein CDS	0	0	0	0	0	0	0	0.0238186	0.002464	0.00751519	0.000369599	0.0017248	0.00168373	0.0375759	0	0.0368787	K	Transcriptional regulator
1732312	1732563	252	+	AT699_RS31465		hypothetical protein CDS	0	0	0	0	0	0	0	0.0238186	0.002464	0.00751519	0.000369599	0.0017248	0.00168373	0.0375759	0	0.0368787
2292160	2292411	252	+	AT699_RS10310	yqiC	accessory factor UbiK family protein CDS	0	0	0	0	0	0	0	0.0238186	0.002464	0.00751519	0.000369599	0.0017248	0.00168373	0.0375759	0	0.0368787	S	Membrane fusogenic activity
2636612	2636863	252	-	AT699_RS11875		GlsB/YeaQ/YmgE family stress response membrane protein CDS	0	0	0	0	0	0	0	0.0238186	0.002464	0.00751519	0.000369599	0.0017248	0.00168373	0.0375759	0	0.0368787	S	Transglycosylase associated protein
3620604	3620855	252	+	AT699_RS16220		hypothetical protein CDS	0	0	0	0	0	0	0	0.0238186	0.002464	0.00751519	0.000369599	0.0017248	0.00168373	0.0375759	0	0.0368787
3795536	3795787	252	-	AT699_RS31050		hypothetical protein CDS	0	0	0	0	0	0	0	0.0238186	0.002464	0.00751519	0.000369599	0.0017248	0.00168373	0.0375759	0	0.0368787	U	Type IV secretory pathway VirD2
5216187	5216438	252	+	AT699_RS23495		hypothetical protein CDS	0	0	0	0	0	0	0	0.0238186	0.002464	0.00751519	0.000369599	0.0017248	0.00168373	0.0375759	0	0.0368787
5496439	5496690	252	+	AT699_RS24785	moaD	MoaD/ThiS family protein CDS	0	0	0	0	0	0	0	0.0238186	0.002464	0.00751519	0.000369599	0.0017248	0.00168373	0.0375759	0	0.0368787	H	Involved in sulfur transfer in the conversion of molybdopterin precursor Z to molybdopterin
5833981	5834232	252	+	AT699_RS26375	yfhL	YfhL family 4Fe-4S dicluster ferredoxin CDS	0	0	0	0	0	0	0	0.0238186	0.002464	0.00751519	0.000369599	0.0017248	0.00168373	0.0375759	0	0.0368787	C	4Fe-4S binding domain
6494041	6494292	252	+	AT699_RS29295		hypothetical protein CDS	0	0	0	0	0	0	0	0.0238186	0.002464	0.00751519	0.000369599	0.0017248	0.00168373	0.0375759	0	0.0368787
1212909	1213163	255	+	AT699_RS05650		MarR family transcriptional regulator CDS	0	0	0	0	0	0	0	0.0241022	0.00249333	0.00760465	0.000373999	0.00174533	0.00170377	0.0380233	0	0.0373095
2004569	2004823	255	+	AT699_RS09075		hypothetical protein CDS	0	0	0	0	0	0	0	0.0241022	0.00249333	0.00760465	0.000373999	0.00174533	0.00170377	0.0380233	0	0.0373095	U	Large extracellular alpha-helical protein
2309429	2309683	255	+	AT699_RS10415		hypothetical protein CDS	0	0	0	0	0	0	0	0.0241022	0.00249333	0.00760465	0.000373999	0.00174533	0.00170377	0.0380233	0	0.0373095
4646164	4646418	255	-	AT699_RS20870		hypothetical protein CDS	0	0	0	0	0	0	0	0.0241022	0.00249333	0.00760465	0.000373999	0.00174533	0.00170377	0.0380233	0	0.0373095
5271351	5271605	255	-	AT699_RS23750		Threonine dehydratase biosynthetic CDS	0	0	0	0	0	0	0	0.0241022	0.00249333	0.00760465	0.000373999	0.00174533	0.00170377	0.0380233	0	0.0373095
5343712	5343966	255	-	AT699_RS24020		type II toxin-antitoxin system Phd/YefM family antitoxin CDS	0	0	0	0	0	0	0	0.0241022	0.00249333	0.00760465	0.000373999	0.00174533	0.00170377	0.0380233	0	0.0373095	D	toxin-antitoxin pair type II binding
1078812	1079069	258	-	AT699_RS04930	minE	minE CDS	0	0	0	0	0	0	0	0.0243857	0.00252266	0.00769412	0.000378399	0.00176586	0.00172382	0.0384706	0	0.03774	D	Prevents the cell division inhibition by proteins MinC and MinD at internal division sites while permitting inhibition at polar sites. This ensures cell division at the proper site by restricting the formation of a division septum at the midpoint of the long axis of the cell
1985783	1986040	258	+	AT699_RS08960		hypothetical protein CDS	0	0	0	0	0	0	0	0.0243857	0.00252266	0.00769412	0.000378399	0.00176586	0.00172382	0.0384706	0	0.03774
3530593	3530850	258	-	AT699_RS15875		hypothetical protein CDS	0	0	0	0	0	0	0	0.0243857	0.00252266	0.00769412	0.000378399	0.00176586	0.00172382	0.0384706	0	0.03774
3755992	3756249	258	-	AT699_RS16835	csoR	metal-sensing transcriptional repressor CDS	0	0	0	0	0	0	0	0.0243857	0.00252266	0.00769412	0.000378399	0.00176586	0.00172382	0.0384706	0	0.03774	S	Metal-sensitive transcriptional repressor
3872308	3872565	258	+	AT699_RS17395		hypothetical protein CDS	0	0	0	0	0	0	0	0.0243857	0.00252266	0.00769412	0.000378399	0.00176586	0.00172382	0.0384706	0	0.03774
4933413	4933670	258	+	AT699_RS22105		hypothetical protein CDS	0	0	0	0	0	0	0	0.0243857	0.00252266	0.00769412	0.000378399	0.00176586	0.00172382	0.0384706	0	0.03774
5507758	5508015	258	+	AT699_RS24840	fdsD	formate dehydrogenase subunit delta CDS	0	0	0	0	0	0	0	0.0243857	0.00252266	0.00769412	0.000378399	0.00176586	0.00172382	0.0384706	0	0.03774	S	NADH-dependant formate dehydrogenase delta subunit FdsD
5935551	5935808	258	+	AT699_RS31750		hypothetical protein CDS	0	0	0	0	0	0	0	0.0243857	0.00252266	0.00769412	0.000378399	0.00176586	0.00172382	0.0384706	0	0.03774
6384160	6384417	258	-	AT699_RS28755		hypothetical protein CDS	0	0	0	0	0	0	0	0.0243857	0.00252266	0.00769412	0.000378399	0.00176586	0.00172382	0.0384706	0	0.03774
11893	12153	261	+	AT699_RS00050		XapX domain-containing protein CDS	0	0	0	0	0	0	0	0.0246693	0.002552	0.00778359	0.000382799	0.0017864	0.00174386	0.0389179	0	0.0381704	S	Protein of unknown function (DUF1427)
478358	478618	261	-	AT699_RS02235		hypothetical protein CDS	0	0	0	0	0	0	0	0.0246693	0.002552	0.00778359	0.000382799	0.0017864	0.00174386	0.0389179	0	0.0381704
1167220	1167480	261	+	AT699_RS05390		hypothetical protein CDS	0	0	0	0	0	0	0	0.0246693	0.002552	0.00778359	0.000382799	0.0017864	0.00174386	0.0389179	0	0.0381704
1671361	1671621	261	+	AT699_RS07595	sdhE	succinate dehydrogenase assembly factor 2 CDS	0	0	0	0	0	0	0	0.0246693	0.002552	0.00778359	0.000382799	0.0017864	0.00174386	0.0389179	0	0.0381704	S	Flavinator of succinate dehydrogenase
2002771	2003031	261	-	AT699_RS09060		hypothetical protein CDS	0	0	0	0	0	0	0	0.0246693	0.002552	0.00778359	0.000382799	0.0017864	0.00174386	0.0389179	0	0.0381704
2162346	2162606	261	+	AT699_RS09765	rpsP	rpsP CDS	0	0	0	0	0	0	0	0.0246693	0.002552	0.00778359	0.000382799	0.0017864	0.00174386	0.0389179	0	0.0381704	J	Belongs to the bacterial ribosomal protein bS16 family
2360609	2360869	261	-	AT699_RS10665	acpP2	acyl carrier protein CDS	0	0	0	0	0	0	0	0.0246693	0.002552	0.00778359	0.000382799	0.0017864	0.00174386	0.0389179	0	0.0381704	IQ	acyl carrier protein
2360886	2361146	261	-	AT699_RS10670	acp1	acyl carrier protein CDS	0	0	0	0	0	0	0	0.0246693	0.002552	0.00778359	0.000382799	0.0017864	0.00174386	0.0389179	0	0.0381704	IQ	acyl carrier protein
6078823	6079083	261	-	AT699_RS27380	hipB	helix-turn-helix transcriptional regulator CDS	0	0	0	0	0	0	0	0.0246693	0.002552	0.00778359	0.000382799	0.0017864	0.00174386	0.0389179	0	0.0381704	K	regulator
6395158	6395418	261	+	AT699_RS28820	rpmA	rpmA CDS	0	0	0	0	0	0	0	0.0246693	0.002552	0.00778359	0.000382799	0.0017864	0.00174386	0.0389179	0	0.0381704	J	Belongs to the bacterial ribosomal protein bL27 family
6532411	6532671	261	-	AT699_RS31790		hypothetical protein CDS	0	0	0	0	0	0	0	0.0246693	0.002552	0.00778359	0.000382799	0.0017864	0.00174386	0.0389179	0	0.0381704
779067	779330	264	-	AT699_RS03600		hypothetical protein CDS	0	0	0	0	0	0	0	0.0249528	0.00258133	0.00787305	0.000387199	0.00180693	0.00176391	0.0393653	0	0.0386005
1212559	1212822	264	-	AT699_RS05645		ParD-like family protein CDS	0	0	0	0	0	0	0	0.0249528	0.00258133	0.00787305	0.000387199	0.00180693	0.00176391	0.0393653	0	0.0386005	S	ParD-like antitoxin of type II bacterial toxin-antitoxin system
2278589	2278852	264	-	AT699_RS10245		hypothetical protein CDS	0	0	0	0	0	0	0	0.0249528	0.00258133	0.00787305	0.000387199	0.00180693	0.00176391	0.0393653	0	0.0386005
3064597	3064860	264	+	AT699_RS13830		hypothetical protein CDS	0	0	0	0	0	0	0	0.0249528	0.00258133	0.00787305	0.000387199	0.00180693	0.00176391	0.0393653	0	0.0386005
4324311	4324574	264	+	AT699_RS19455	rpsT	rpsT CDS	0	0	0	0	0	0	0	0.0249528	0.00258133	0.00787305	0.000387199	0.00180693	0.00176391	0.0393653	0	0.0386005	J	Binds directly to 16S ribosomal RNA
4935710	4935973	264	+	AT699_RS22125		hypothetical protein CDS	0	0	0	0	0	0	0	0.0249528	0.00258133	0.00787305	0.000387199	0.00180693	0.00176391	0.0393653	0	0.0386005
5252514	5252777	264	-	AT699_RS31940		hypothetical protein CDS	0	0	0	0	0	0	0	0.0249528	0.00258133	0.00787305	0.000387199	0.00180693	0.00176391	0.0393653	0	0.0386005
5415251	5415514	264	+	AT699_RS24375	infA	infA CDS	0	0	0	0	0	0	0	0.0249528	0.00258133	0.00787305	0.000387199	0.00180693	0.00176391	0.0393653	0	0.0386005	J	One of the essential components for the initiation of protein synthesis. Stabilizes the binding of IF-2 and IF-3 on the 30S subunit to which N-formylmethionyl-tRNA(fMet) subsequently binds. Helps modulate mRNA selection, yielding the 30S pre- initiation complex (PIC). Upon addition of the 50S ribosomal subunit IF-1, IF-2 and IF-3 are released leaving the mature 70S translation initation complex
1830171	1830437	267	-	AT699_RS08215	rpmE2	type B 50S ribosomal protein L31 CDS	0	0	0	0	0	0	0	0.0252364	0.00261066	0.00796252	0.000391599	0.00182746	0.00178395	0.0398126	0	0.0390305	J	there appears to be two types of ribosomal proteins L31 in bacterial genomes
1885872	1886138	267	+	AT699_RS08465	xseB	exodeoxyribonuclease VII small subunit CDS	0	0	0	0	0	0	0	0.0252364	0.00261066	0.00796252	0.000391599	0.00182746	0.00178395	0.0398126	0	0.0390305	L	Bidirectionally degrades single-stranded DNA into large acid-insoluble oligonucleotides, which are then degraded further into small acid-soluble oligonucleotides
3620892	3621158	267	+	AT699_RS16225		PAAR domain-containing protein CDS	0	0	0	0	0	0	0	0.0252364	0.00261066	0.00796252	0.000391599	0.00182746	0.00178395	0.0398126	0	0.0390305
3767088	3767354	267	+	AT699_RS16880		glutaredoxin family protein CDS	0	0	0	0	0	0	0	0.0252364	0.00261066	0.00796252	0.000391599	0.00182746	0.00178395	0.0398126	0	0.0390305	O	Glutaredoxin
4174232	4174498	267	-	AT699_RS18750		hypothetical protein CDS	0	0	0	0	0	0	0	0.0252364	0.00261066	0.00796252	0.000391599	0.00182746	0.00178395	0.0398126	0	0.0390305
4411847	4412113	267	-	AT699_RS19895		ribbon-helix-helix protein, CopG family CDS	0	0	0	0	0	0	0	0.0252364	0.00261066	0.00796252	0.000391599	0.00182746	0.00178395	0.0398126	0	0.0390305	K	Ribbon-helix-helix protein, copG family
4623034	4623300	267	+	AT699_RS20735		hypothetical protein CDS	0	0	0	0	0	0	0	0.0252364	0.00261066	0.00796252	0.000391599	0.00182746	0.00178395	0.0398126	0	0.0390305
4626202	4626468	267	+	AT699_RS20770		hypothetical protein CDS	0	0	0	0	0	0	0	0.0252364	0.00261066	0.00796252	0.000391599	0.00182746	0.00178395	0.0398126	0	0.0390305
6057918	6058184	267	+	AT699_RS27295		hypothetical protein CDS	0	0	0	0	0	0	0	0.0252364	0.00261066	0.00796252	0.000391599	0.00182746	0.00178395	0.0398126	0	0.0390305
1138791	1139060	270	+	AT699_RS05225		hypothetical protein CDS	0	0	0	0	0	0	0	0.02552	0.00264	0.00805199	0.000395999	0.001848	0.001804	0.0402599	0	0.0394603
1386624	1386893	270	+	AT699_RS06350	rpsO	rpsO CDS	0	0	0	0	0	0	0	0.02552	0.00264	0.00805199	0.000395999	0.001848	0.001804	0.0402599	0	0.0394603	J	Forms an intersubunit bridge (bridge B4) with the 23S rRNA of the 50S subunit in the ribosome
1539371	1539640	270	-	AT699_RS06955	bolA	BolA family transcriptional regulator CDS	0	0	0	0	0	0	0	0.02552	0.00264	0.00805199	0.000395999	0.001848	0.001804	0.0402599	0	0.0394603	T	Belongs to the BolA IbaG family
2160919	2161188	270	+	AT699_RS09755	tusA	sulfurtransferase TusA family protein CDS	0	0	0	0	0	0	0	0.02552	0.00264	0.00805199	0.000395999	0.001848	0.001804	0.0402599	0	0.0394603	O	Belongs to the sulfur carrier protein TusA family
2286976	2287245	270	+	AT699_RS10285	ptsH	HPr family phosphocarrier protein CDS	0	0	0	0	0	0	0	0.02552	0.00264	0.00805199	0.000395999	0.001848	0.001804	0.0402599	0	0.0394603	G	Phosphocarrier protein HPr
2700293	2700562	270	-	AT699_RS12140	fliQ	fliQ CDS	0	0	0	0	0	0	0	0.02552	0.00264	0.00805199	0.000395999	0.001848	0.001804	0.0402599	0	0.0394603	N	Role in flagellar biosynthesis
4022350	4022619	270	+	AT699_RS31605		hypothetical protein CDS	0	0	0	0	0	0	0	0.02552	0.00264	0.00805199	0.000395999	0.001848	0.001804	0.0402599	0	0.0394603
6411225	6411494	270	+	AT699_RS28895	grxC	grxC CDS	0	0	0	0	0	0	0	0.02552	0.00264	0.00805199	0.000395999	0.001848	0.001804	0.0402599	0	0.0394603	O	Has a glutathione-disulfide oxidoreductase activity in the presence of NADPH and glutathione reductase. Reduces low molecular weight disulfides and proteins
1891973	1892245	273	+	AT699_RS08500	rpsR	rpsR CDS	0	0	0	0	0	0	0	0.0258035	0.00266933	0.00814145	0.000400399	0.00186853	0.00182404	0.0407073	0	0.0398899	J	Binds as a heterodimer with protein S6 to the central domain of the 16S rRNA, where it helps stabilize the platform of the 30S subunit
2000544	2000816	273	+	AT699_RS09050		hypothetical protein CDS	0	0	0	0	0	0	0	0.0258035	0.00266933	0.00814145	0.000400399	0.00186853	0.00182404	0.0407073	0	0.0398899
2024230	2024502	273	+	AT699_RS09170	hupB	HU family DNA-binding protein CDS	0	0	0	0	0	0	0	0.0258035	0.00266933	0.00814145	0.000400399	0.00186853	0.00182404	0.0407073	0	0.0398899	L	Histone-like DNA-binding protein which is capable of wrapping DNA to stabilize it, and thus to prevent its denaturation under extreme environmental conditions
2081826	2082098	273	-	AT699_RS09420	yeiW	proteinase inhibitor CDS	0	0	0	0	0	0	0	0.0258035	0.00266933	0.00814145	0.000400399	0.00186853	0.00182404	0.0407073	0	0.0398899	S	Fe-S-cluster oxidoreductase
3493338	3493610	273	-	AT699_RS30970		cation transporter CDS	0	0	0	0	0	0	0	0.0258035	0.00266933	0.00814145	0.000400399	0.00186853	0.00182404	0.0407073	0	0.0398899
3770957	3771229	273	-	AT699_RS16900		hypothetical protein CDS	0	0	0	0	0	0	0	0.0258035	0.00266933	0.00814145	0.000400399	0.00186853	0.00182404	0.0407073	0	0.0398899
4143564	4143836	273	-	AT699_RS18580		hypothetical protein CDS	0	0	0	0	0	0	0	0.0258035	0.00266933	0.00814145	0.000400399	0.00186853	0.00182404	0.0407073	0	0.0398899
4163266	4163538	273	-	AT699_RS18690		hypothetical protein CDS	0	0	0	0	0	0	0	0.0258035	0.00266933	0.00814145	0.000400399	0.00186853	0.00182404	0.0407073	0	0.0398899
4949580	4949852	273	-	AT699_RS22200		hypothetical protein CDS	0	0	0	0	0	0	0	0.0258035	0.00266933	0.00814145	0.000400399	0.00186853	0.00182404	0.0407073	0	0.0398899
5168436	5168708	273	+	AT699_RS23250		N-acetyltransferase CDS	0	0	0	0	0	0	0	0.0258035	0.00266933	0.00814145	0.000400399	0.00186853	0.00182404	0.0407073	0	0.0398899	S	Acetyltransferase
5737221	5737493	273	-	AT699_RS25955	rcnR	metal/formaldehyde-sensitive transcriptional repressor CDS	0	0	0	0	0	0	0	0.0258035	0.00266933	0.00814145	0.000400399	0.00186853	0.00182404	0.0407073	0	0.0398899	S	protein conserved in bacteria
6598124	6598396	273	-	AT699_RS29745	ybeD	DUF493 family protein CDS	0	0	0	0	0	0	0	0.0258035	0.00266933	0.00814145	0.000400399	0.00186853	0.00182404	0.0407073	0	0.0398899	S	Belongs to the UPF0250 family
6811899	6812171	273	-	AT699_RS31375	yidD	yidD CDS	0	0	0	0	0	0	0	0.0258035	0.00266933	0.00814145	0.000400399	0.00186853	0.00182404	0.0407073	0	0.0398899	S	Could be involved in insertion of integral membrane proteins into the membrane
1335444	1335719	276	+	AT699_RS06130		DUF4212 domain-containing protein CDS	0	0	0	0	0	0	0	0.0260871	0.00269866	0.00823092	0.000404799	0.00188906	0.00184409	0.0411546	0	0.0403192	S	membrane
2303152	2303427	276	-	AT699_RS10375		hypothetical protein CDS	0	0	0	0	0	0	0	0.0260871	0.00269866	0.00823092	0.000404799	0.00188906	0.00184409	0.0411546	0	0.0403192
2778165	2778440	276	-	AT699_RS31495		hypothetical protein CDS	0	0	0	0	0	0	0	0.0260871	0.00269866	0.00823092	0.000404799	0.00188906	0.00184409	0.0411546	0	0.0403192
3792237	3792512	276	-	AT699_RS17020		hypothetical protein CDS	0	0	0	0	0	0	0	0.0260871	0.00269866	0.00823092	0.000404799	0.00188906	0.00184409	0.0411546	0	0.0403192
3872799	3873074	276	-	AT699_RS31585		hypothetical protein CDS	0	0	0	0	0	0	0	0.0260871	0.00269866	0.00823092	0.000404799	0.00188906	0.00184409	0.0411546	0	0.0403192
4411572	4411847	276	-	AT699_RS19890		type II toxin-antitoxin system RelE/ParE family toxin CDS	0	0	0	0	0	0	0	0.0260871	0.00269866	0.00823092	0.000404799	0.00188906	0.00184409	0.0411546	0	0.0403192	S	ParE toxin of type II toxin-antitoxin system, parDE
5218840	5219115	276	-	AT699_RS23515		hypothetical protein CDS	0	0	0	0	0	0	0	0.0260871	0.00269866	0.00823092	0.000404799	0.00188906	0.00184409	0.0411546	0	0.0403192
5957996	5958271	276	+	AT699_RS26835		hypothetical protein CDS	0	0	0	0	0	0	0	0.0260871	0.00269866	0.00823092	0.000404799	0.00188906	0.00184409	0.0411546	0	0.0403192
6195744	6196019	276	+	AT699_RS27880	catC	catC CDS	0	0	0	0	0	0	0	0.0260871	0.00269866	0.00823092	0.000404799	0.00188906	0.00184409	0.0411546	0	0.0403192	Q	muconolactone Delta-isomerase
6336035	6336310	276	+	AT699_RS28570	merP	merP CDS	0	0	0	0	0	0	0	0.0260871	0.00269866	0.00823092	0.000404799	0.00188906	0.00184409	0.0411546	0	0.0403192	P	Mercury scavenger that specifically binds to one mercury ion and which passes it to the mercuric reductase (MerA) via the MerT protein
6731645	6731920	276	-	AT699_RS30390	rpsS	rpsS CDS	0	0	0	0	0	0	0	0.0260871	0.00269866	0.00823092	0.000404799	0.00188906	0.00184409	0.0411546	0	0.0403192	J	Protein S19 forms a complex with S13 that binds strongly to the 16S ribosomal RNA
156589	156867	279	+	AT699_RS00725		type II toxin-antitoxin system RelE/ParE family toxin CDS	0	0	0	0	0	0	0	0.0263706	0.002728	0.00832039	0.000409199	0.0019096	0.00186413	0.0416019	0	0.0407484	S	ParE toxin of type II toxin-antitoxin system, parDE
846478	846756	279	-	AT699_RS03955		DNA topoisomerase CDS	0	0	0	0	0	0	0	0.0263706	0.002728	0.00832039	0.000409199	0.0019096	0.00186413	0.0416019	0	0.0407484	B	SWIB/MDM2 domain
1156863	1157141	279	+	AT699_RS05315		hypothetical protein CDS	0	0	0	0	0	0	0	0.0263706	0.002728	0.00832039	0.000409199	0.0019096	0.00186413	0.0416019	0	0.0407484
3068316	3068594	279	+	AT699_RS13860		hypothetical protein CDS	0	0	0	0	0	0	0	0.0263706	0.002728	0.00832039	0.000409199	0.0019096	0.00186413	0.0416019	0	0.0407484
4036738	4037016	279	-	AT699_RS18095		type II toxin-antitoxin system RelE/ParE family toxin CDS	0	0	0	0	0	0	0	0.0263706	0.002728	0.00832039	0.000409199	0.0019096	0.00186413	0.0416019	0	0.0407484	S	RelE-like toxin of type II toxin-antitoxin system HigB
4482624	4482902	279	-	AT699_RS20220		hypothetical protein CDS	0	0	0	0	0	0	0	0.0263706	0.002728	0.00832039	0.000409199	0.0019096	0.00186413	0.0416019	0	0.0407484
157064	157345	282	+	AT699_RS00730	bfd	(2Fe-2S)-binding protein CDS	0	0	0	0	0	0	0	0.0266542	0.00275733	0.00840985	0.000413599	0.00193013	0.00188417	0.0420493	0	0.0411775	P	BFD-like 2Fe-2S binding domain-containing protein
501725	502006	282	-	AT699_RS02360	uxaA	UxaA family hydrolase CDS	0	0	0	0	0	0	0	0.0266542	0.00275733	0.00840985	0.000413599	0.00193013	0.00188417	0.0420493	0	0.0411775	G	SAF
1208922	1209203	282	-	AT699_RS30820		RES domain-containing protein CDS	0	0	0	0	0	0	0	0.0266542	0.00275733	0.00840985	0.000413599	0.00193013	0.00188417	0.0420493	0	0.0411775
1700459	1700740	282	+	AT699_RS07695		DUF3649 domain-containing protein CDS	0	0	0	0	0	0	0	0.0266542	0.00275733	0.00840985	0.000413599	0.00193013	0.00188417	0.0420493	0	0.0411775	S	Protein of unknown function (DUF3649)
1978115	1978396	282	-	AT699_RS08920		hypothetical protein CDS	0	0	0	0	0	0	0	0.0266542	0.00275733	0.00840985	0.000413599	0.00193013	0.00188417	0.0420493	0	0.0411775
2851505	2851786	282	+	AT699_RS12920	phaF	K+/H+ antiporter subunit F CDS	0	0	0	0	0	0	0	0.0266542	0.00275733	0.00840985	0.000413599	0.00193013	0.00188417	0.0420493	0	0.0411775	P	Subunit F of antiporter complex involved in resistance to high concentrations of Na , K , Li and or alkali
3883558	3883839	282	+	AT699_RS17485		hypothetical protein CDS	0	0	0	0	0	0	0	0.0266542	0.00275733	0.00840985	0.000413599	0.00193013	0.00188417	0.0420493	0	0.0411775	S	peptidase activity
5468333	5468614	282	-	AT699_RS24630		type II toxin-antitoxin system RelE/ParE family toxin CDS	0	0	0	0	0	0	0	0.0266542	0.00275733	0.00840985	0.000413599	0.00193013	0.00188417	0.0420493	0	0.0411775	S	ParE toxin of type II toxin-antitoxin system, parDE
6101271	6101552	282	+	AT699_RS27475	ppiC	peptidylprolyl isomerase CDS	0	0	0	0	0	0	0	0.0266542	0.00275733	0.00840985	0.000413599	0.00193013	0.00188417	0.0420493	0	0.0411775	O	peptidyl-prolyl isomerase
6729603	6729884	282	-	AT699_RS30365	rpsQ	rpsQ CDS	0	0	0	0	0	0	0	0.0266542	0.00275733	0.00840985	0.000413599	0.00193013	0.00188417	0.0420493	0	0.0411775	J	One of the primary rRNA binding proteins, it binds specifically to the 5'-end of 16S ribosomal RNA
21177	21461	285	-	AT699_RS00100	acyP	acylphosphatase CDS	0	0	0	0	0	0	0	0.0269377	0.00278666	0.00849932	0.000417999	0.00195066	0.00190422	0.0424966	0	0.0416063	C	Belongs to the acylphosphatase family
1162406	1162690	285	+	AT699_RS05355		DUF3085 domain-containing protein CDS	0	0	0	0	0	0	0	0.0269377	0.00278666	0.00849932	0.000417999	0.00195066	0.00190422	0.0424966	0	0.0416063	S	Protein of unknown function (DUF3085)
1162998	1163282	285	+	AT699_RS05360		hypothetical protein CDS	0	0	0	0	0	0	0	0.0269377	0.00278666	0.00849932	0.000417999	0.00195066	0.00190422	0.0424966	0	0.0416063
1295977	1296261	285	+	AT699_RS31455		hypothetical protein CDS	0	0	0	0	0	0	0	0.0269377	0.00278666	0.00849932	0.000417999	0.00195066	0.00190422	0.0424966	0	0.0416063
1648954	1649238	285	+	AT699_RS07480		DUF1330 domain-containing protein CDS	0	0	0	0	0	0	0	0.0269377	0.00278666	0.00849932	0.000417999	0.00195066	0.00190422	0.0424966	0	0.0416063	S	Domain of unknown function (DUF1330)
1819729	1820013	285	+	AT699_RS08165	paaB	paaB CDS	0	0	0	0	0	0	0	0.0269377	0.00278666	0.00849932	0.000417999	0.00195066	0.00190422	0.0424966	0	0.0416063	Q	Phenylacetic acid degradation B
3064935	3065219	285	-	AT699_RS13835	CP_0775	DUF378 domain-containing protein CDS	0	0	0	0	0	0	0	0.0269377	0.00278666	0.00849932	0.000417999	0.00195066	0.00190422	0.0424966	0	0.0416063	S	Domain of unknown function (DUF378)
3875504	3875788	285	+	AT699_RS17430		hypothetical protein CDS	0	0	0	0	0	0	0	0.0269377	0.00278666	0.00849932	0.000417999	0.00195066	0.00190422	0.0424966	0	0.0416063
6369866	6370150	285	+	AT699_RS31325		transposase CDS	0	0	0	0	0	0	0	0.0269377	0.00278666	0.00849932	0.000417999	0.00195066	0.00190422	0.0424966	0	0.0416063	L	Transposase
903262	903549	288	-	AT699_RS04195		hypothetical protein CDS	0	0	0	0	0	0	0	0.0272213	0.002816	0.00858879	0.000422399	0.0019712	0.00192426	0.0429439	0	0.0420349
1159358	1159645	288	+	AT699_RS05335	merP	merP CDS	0	0	0	0	0	0	0	0.0272213	0.002816	0.00858879	0.000422399	0.0019712	0.00192426	0.0429439	0	0.0420349	P	Mercury scavenger that specifically binds to one mercury ion and which passes it to the mercuric reductase (MerA) via the MerT protein
1213180	1213467	288	+	AT699_RS05655		hypothetical protein CDS	0	0	0	0	0	0	0	0.0272213	0.002816	0.00858879	0.000422399	0.0019712	0.00192426	0.0429439	0	0.0420349
2936647	2936934	288	-	AT699_RS31925		hypothetical protein CDS	0	0	0	0	0	0	0	0.0272213	0.002816	0.00858879	0.000422399	0.0019712	0.00192426	0.0429439	0	0.0420349
3846307	3846594	288	-	AT699_RS17235		hypothetical protein CDS	0	0	0	0	0	0	0	0.0272213	0.002816	0.00858879	0.000422399	0.0019712	0.00192426	0.0429439	0	0.0420349
4143183	4143470	288	+	AT699_RS18575		DUF2513 domain-containing protein CDS	0	0	0	0	0	0	0	0.0272213	0.002816	0.00858879	0.000422399	0.0019712	0.00192426	0.0429439	0	0.0420349	S	Hypothetical protein (DUF2513)
4204069	4204356	288	+	AT699_RS18935		hypothetical protein CDS	0	0	0	0	0	0	0	0.0272213	0.002816	0.00858879	0.000422399	0.0019712	0.00192426	0.0429439	0	0.0420349
4884686	4884973	288	+	AT699_RS21865		hypothetical protein CDS	0	0	0	0	0	0	0	0.0272213	0.002816	0.00858879	0.000422399	0.0019712	0.00192426	0.0429439	0	0.0420349
4988243	4988530	288	-	AT699_RS22375		hypothetical protein CDS	0	0	0	0	0	0	0	0.0272213	0.002816	0.00858879	0.000422399	0.0019712	0.00192426	0.0429439	0	0.0420349
5796851	5797138	288	+	AT699_RS26200	groS	co-chaperone GroES CDS	0	0	0	0	0	0	0	0.0272213	0.002816	0.00858879	0.000422399	0.0019712	0.00192426	0.0429439	0	0.0420349	O	Binds to Cpn60 in the presence of Mg-ATP and suppresses the ATPase activity of the latter
6729319	6729606	288	+	AT699_RS31945		hypothetical protein CDS	0	0	0	0	0	0	0	0.0272213	0.002816	0.00858879	0.000422399	0.0019712	0.00192426	0.0429439	0	0.0420349
305447	305737	291	-	AT699_RS01430	frmR	metal/formaldehyde-sensitive transcriptional repressor CDS	0	0	0	0	0	0	0	0.0275048	0.00284533	0.00867825	0.000426799	0.00199173	0.00194431	0.0433913	0	0.0424633	S	protein conserved in bacteria
853427	853717	291	+	AT699_RS03985	ftsL	ftsL CDS	0	0	0	0	0	0	0	0.0275048	0.00284533	0.00867825	0.000426799	0.00199173	0.00194431	0.0433913	0	0.0424633	D	Essential cell division protein. May link together the upstream cell division proteins, which are predominantly cytoplasmic, with the downstream cell division proteins, which are predominantly periplasmic
2040501	2040791	291	+	AT699_RS09255		DUF3579 domain-containing protein CDS	0	0	0	0	0	0	0	0.0275048	0.00284533	0.00867825	0.000426799	0.00199173	0.00194431	0.0433913	0	0.0424633	K	Protein of unknown function (DUF3579)
3495685	3495975	291	+	AT699_RS15720		hypothetical protein CDS	0	0	0	0	0	0	0	0.0275048	0.00284533	0.00867825	0.000426799	0.00199173	0.00194431	0.0433913	0	0.0424633
3847261	3847551	291	-	AT699_RS17245		hypothetical protein CDS	0	0	0	0	0	0	0	0.0275048	0.00284533	0.00867825	0.000426799	0.00199173	0.00194431	0.0433913	0	0.0424633
4987966	4988256	291	-	AT699_RS22370		hypothetical protein CDS	0	0	0	0	0	0	0	0.0275048	0.00284533	0.00867825	0.000426799	0.00199173	0.00194431	0.0433913	0	0.0424633
5187301	5187591	291	+	AT699_RS23340	MA20_36975	antibiotic biosynthesis monooxygenase CDS	0	0	0	0	0	0	0	0.0275048	0.00284533	0.00867825	0.000426799	0.00199173	0.00194431	0.0433913	0	0.0424633	S	enzyme involved in biosynthesis of extracellular polysaccharides
5238198	5238488	291	+	AT699_RS23605		Dabb family protein CDS	0	0	0	0	0	0	0	0.0275048	0.00284533	0.00867825	0.000426799	0.00199173	0.00194431	0.0433913	0	0.0424633	S	Stress responsive A/B Barrel Domain
6116569	6116859	291	-	AT699_RS27550		DUF4035 domain-containing protein CDS	0	0	0	0	0	0	0	0.0275048	0.00284533	0.00867825	0.000426799	0.00199173	0.00194431	0.0433913	0	0.0424633	S	Protein of unknown function (DUF4035)
1020019	1020312	294	+	AT699_RS30785	macB_2	ATP-binding cassette domain-containing protein CDS	0	0	0	0	0	0	0	0.0277884	0.00287466	0.00876772	0.000431199	0.00201226	0.00196435	0.0438386	0	0.0428916	V	Part of the ABC transporter complex LolCDE involved in the translocation of
2679035	2679328	294	-	AT699_RS12045	flgM	flgM CDS	0	0	0	0	0	0	0	0.0277884	0.00287466	0.00876772	0.000431199	0.00201226	0.00196435	0.0438386	0	0.0428916	N	Anti-sigma-28 factor, FlgM
4036436	4036729	294	-	AT699_RS18090		HigA family addiction module antidote protein CDS	0	0	0	0	0	0	0	0.0277884	0.00287466	0.00876772	0.000431199	0.00201226	0.00196435	0.0438386	0	0.0428916	K	Helix-turn-helix
4709008	4709301	294	+	AT699_RS21105	uxaA	UxaA family hydrolase CDS	0	0	0	0	0	0	0	0.0277884	0.00287466	0.00876772	0.000431199	0.00201226	0.00196435	0.0438386	0	0.0428916	G	SAF
4624881	4625177	297	+	AT699_RS20755		hypothetical protein CDS	0	0	0	0	0	0	0	0.028072	0.002904	0.00885719	0.000435599	0.0020328	0.0019844	0.0442859	0	0.0433196
5468601	5468897	297	-	AT699_RS24635	dinJ	type II toxin-antitoxin system RelB/DinJ family antitoxin CDS	0	0	0	0	0	0	0	0.028072	0.002904	0.00885719	0.000435599	0.0020328	0.0019844	0.0442859	0	0.0433196	L	DNA-damage-inducible protein
6196032	6196328	297	+	AT699_RS27885		YciI family protein CDS	0	0	0	0	0	0	0	0.028072	0.002904	0.00885719	0.000435599	0.0020328	0.0019844	0.0442859	0	0.0433196	S	protein conserved in bacteria
6732761	6733057	297	-	AT699_RS30400	rplW	rplW CDS	0	0	0	0	0	0	0	0.028072	0.002904	0.00885719	0.000435599	0.0020328	0.0019844	0.0442859	0	0.0433196	J	One of the early assembly proteins it binds 23S rRNA. One of the proteins that surrounds the polypeptide exit tunnel on the outside of the ribosome. Forms the main docking site for trigger factor binding to the ribosome
1172242	1172541	300	+	AT699_RS05415		hypothetical protein CDS	0	0	0	0	0	0	0	0.0283555	0.00293333	0.00894665	0.000439999	0.00205333	0.00200444	0.0447333	0	0.0437475
1991972	1992271	300	+	AT699_RS08995		hypothetical protein CDS	0	0	0	0	0	0	0	0.0283555	0.00293333	0.00894665	0.000439999	0.00205333	0.00200444	0.0447333	0	0.0437475
2255716	2256015	300	-	AT699_RS10140		TM2 domain-containing protein CDS	0	0	0	0	0	0	0	0.0283555	0.00293333	0.00894665	0.000439999	0.00205333	0.00200444	0.0447333	0	0.0437475	S	TM2 domain
3054826	3055125	300	-	AT699_RS13790		flagellar transcriptional regulator FlhD CDS	0	0	0	0	0	0	0	0.0283555	0.00293333	0.00894665	0.000439999	0.00205333	0.00200444	0.0447333	0	0.0437475
1942921	1943223	303	+	AT699_RS08760		Dabb family protein CDS	0	0	0	0	0	0	0	0.0286391	0.00296266	0.00903612	0.000444399	0.00207386	0.00202449	0.0451806	0	0.0441751	S	Stress responsive A/B Barrel Domain
2420521	2420823	303	-	AT699_RS10950		DNA-binding transcriptional regulator CDS	0	0	0	0	0	0	0	0.0286391	0.00296266	0.00903612	0.000444399	0.00207386	0.00202449	0.0451806	0	0.0441751	K	Helix-turn-helix
3723038	3723340	303	+	AT699_RS16695	ybzH	winged helix-turn-helix transcriptional regulator CDS	0	0	0	0	0	0	0	0.0286391	0.00296266	0.00903612	0.000444399	0.00207386	0.00202449	0.0451806	0	0.0441751	K	transcriptional
3795340	3795642	303	+	AT699_RS31045	glmM	phosphoglucosamine mutase CDS	0	0	0	0	0	0	0	0.0286391	0.00296266	0.00903612	0.000444399	0.00207386	0.00202449	0.0451806	0	0.0441751	G	Phosphoglucomutase/phosphomannomutase, alpha/beta/alpha domain I
4189604	4189906	303	-	AT699_RS18840		hypothetical protein CDS	0	0	0	0	0	0	0	0.0286391	0.00296266	0.00903612	0.000444399	0.00207386	0.00202449	0.0451806	0	0.0441751
1408214	1408519	306	-	AT699_RS06450		hypothetical protein CDS	0	0	0	0	0	0	0	0.0289226	0.00299199	0.00912558	0.000448799	0.0020944	0.00204453	0.0456279	0	0.0446026
2304058	2304363	306	+	AT699_RS10385		NIPSNAP family protein CDS	0	0	0	0	0	0	0	0.0289226	0.00299199	0.00912558	0.000448799	0.0020944	0.00204453	0.0456279	0	0.0446026	S	PFAM NIPSNAP family containing protein
2821051	2821356	306	+	AT699_RS12765		DUF4148 domain-containing protein CDS	0	0	0	0	0	0	0	0.0289226	0.00299199	0.00912558	0.000448799	0.0020944	0.00204453	0.0456279	0	0.0446026	S	Domain of unknown function (DUF4148)
3193079	3193384	306	+	AT699_RS14415		hypothetical protein CDS	0	0	0	0	0	0	0	0.0289226	0.00299199	0.00912558	0.000448799	0.0020944	0.00204453	0.0456279	0	0.0446026
3775048	3775353	306	+	AT699_RS16930		helix-turn-helix transcriptional regulator CDS	0	0	0	0	0	0	0	0.0289226	0.00299199	0.00912558	0.000448799	0.0020944	0.00204453	0.0456279	0	0.0446026	K	Xre family transcriptional regulator
4149848	4150153	306	+	AT699_RS18620		hypothetical protein CDS	0	0	0	0	0	0	0	0.0289226	0.00299199	0.00912558	0.000448799	0.0020944	0.00204453	0.0456279	0	0.0446026
4202678	4202983	306	-	AT699_RS18920		hypothetical protein CDS	0	0	0	0	0	0	0	0.0289226	0.00299199	0.00912558	0.000448799	0.0020944	0.00204453	0.0456279	0	0.0446026
4202976	4203281	306	-	AT699_RS18925		hypothetical protein CDS	0	0	0	0	0	0	0	0.0289226	0.00299199	0.00912558	0.000448799	0.0020944	0.00204453	0.0456279	0	0.0446026
4243833	4244138	306	-	AT699_RS19130	tyrA	chorismate mutase CDS	0	0	0	0	0	0	0	0.0289226	0.00299199	0.00912558	0.000448799	0.0020944	0.00204453	0.0456279	0	0.0446026	E	chorismate mutase
4936214	4936519	306	+	AT699_RS22130		cupin domain-containing protein CDS	0	0	0	0	0	0	0	0.0289226	0.00299199	0.00912558	0.000448799	0.0020944	0.00204453	0.0456279	0	0.0446026	G	Cupin domain
5000034	5000339	306	-	AT699_RS22415	istB	ATP-binding protein CDS	0	0	0	0	0	0	0	0.0289226	0.00299199	0.00912558	0.000448799	0.0020944	0.00204453	0.0456279	0	0.0446026	L	PFAM IstB domain protein ATP-binding protein
5731245	5731550	306	-	AT699_RS25925		DUF883 domain-containing protein CDS	0	0	0	0	0	0	0	0.0289226	0.00299199	0.00912558	0.000448799	0.0020944	0.00204453	0.0456279	0	0.0446026	S	Bacterial protein of unknown function (DUF883)
6593644	6593949	306	-	AT699_RS29715	cusF	copper-binding protein CDS	0	0	0	0	0	0	0	0.0289226	0.00299199	0.00912558	0.000448799	0.0020944	0.00204453	0.0456279	0	0.0446026	S	Copper binding periplasmic protein CusF
6682633	6682938	306	-	AT699_RS30110		DUF4148 domain-containing protein CDS	0	0	0	0	0	0	0	0.0289226	0.00299199	0.00912558	0.000448799	0.0020944	0.00204453	0.0456279	0	0.0446026	S	Domain of unknown function (DUF4148)
6683019	6683324	306	-	AT699_RS30115		DUF4148 domain-containing protein CDS	0	0	0	0	0	0	0	0.0289226	0.00299199	0.00912558	0.000448799	0.0020944	0.00204453	0.0456279	0	0.0446026	S	Domain of unknown function (DUF4148)
6715574	6715879	306	-	AT699_RS30285	rpsN	rpsN CDS	0	0	0	0	0	0	0	0.0289226	0.00299199	0.00912558	0.000448799	0.0020944	0.00204453	0.0456279	0	0.0446026	J	Binds 16S rRNA, required for the assembly of 30S particles and may also be responsible for determining the conformation of the 16S rRNA at the A site
46280	46588	309	+	AT699_RS00215	MA20_04240	(2Fe-2S)-binding protein CDS	0	0	0	0	0	0	0	0.0292062	0.00302133	0.00921505	0.000453199	0.00211493	0.00206457	0.0460753	0	0.0450299	C	2Fe-2S iron-sulfur cluster binding domain
1448272	1448580	309	-	AT699_RS06615	MA20_39405	DUF1272 domain-containing protein CDS	0	0	0	0	0	0	0	0.0292062	0.00302133	0.00921505	0.000453199	0.00211493	0.00206457	0.0460753	0	0.0450299	S	Protein of unknown function (DUF1272)
1505530	1505838	309	+	AT699_RS06840	nuoK	nuoK CDS	0	0	0	0	0	0	0	0.0292062	0.00302133	0.00921505	0.000453199	0.00211493	0.00206457	0.0460753	0	0.0450299	C	NDH-1 shuttles electrons from NADH, via FMN and iron- sulfur (Fe-S) centers, to quinones in the respiratory chain. The immediate electron acceptor for the enzyme in this species is believed to be ubiquinone. Couples the redox reaction to proton translocation (for every two electrons transferred, four hydrogen ions are translocated across the cytoplasmic membrane), and thus conserves the redox ene…
2818747	2819055	309	+	AT699_RS12755		DUF2160 domain-containing protein CDS	0	0	0	0	0	0	0	0.0292062	0.00302133	0.00921505	0.000453199	0.00211493	0.00206457	0.0460753	0	0.0450299	S	Integral membrane protein
3850381	3850689	309	-	AT699_RS17260		phage holin family protein CDS	0	0	0	0	0	0	0	0.0292062	0.00302133	0.00921505	0.000453199	0.00211493	0.00206457	0.0460753	0	0.0450299	S	Putative 3TM holin, Phage_holin_3
6490601	6490909	309	+	AT699_RS29280	gatC	gatC CDS	0	0	0	0	0	0	0	0.0292062	0.00302133	0.00921505	0.000453199	0.00211493	0.00206457	0.0460753	0	0.0450299	J	Allows the formation of correctly charged Asn-tRNA(Asn) or Gln-tRNA(Gln) through the transamidation of misacylated Asp- tRNA(Asn) or Glu-tRNA(Gln) in organisms which lack either or both of asparaginyl-tRNA or glutaminyl-tRNA synthetases. The reaction takes place in the presence of glutamine and ATP through an activated phospho-Asp-tRNA(Asn) or phospho-Glu-tRNA(Gln)
95048	95359	312	+	AT699_RS00430		DUF3817 domain-containing protein CDS	0	0	0	0	0	0	0	0.0294897	0.00305066	0.00930452	0.000457599	0.00213546	0.00208462	0.0465226	0	0.045457	EGP	Major facilitator Superfamily
830301	830612	312	+	AT699_RS03870	zapA	cell division protein ZapA CDS	0	0	0	0	0	0	0	0.0294897	0.00305066	0.00930452	0.000457599	0.00213546	0.00208462	0.0465226	0	0.045457	D	Activator of cell division through the inhibition of FtsZ GTPase activity, therefore promoting FtsZ assembly into bundles of protofilaments necessary for the formation of the division Z ring. It is recruited early at mid-cell but it is not essential for cell division
1031052	1031363	312	-	AT699_RS04730	nagAb	non-heme iron oxygenase ferredoxin subunit CDS	0	0	0	0	0	0	0	0.0294897	0.00305066	0.00930452	0.000457599	0.00213546	0.00208462	0.0465226	0	0.045457	P	Ferredoxin subunits of nitrite reductase and ring-hydroxylating dioxygenases
1201537	1201848	312	-	AT699_RS05580	hupB	HU family DNA-binding protein CDS	0	0	0	0	0	0	0	0.0294897	0.00305066	0.00930452	0.000457599	0.00213546	0.00208462	0.0465226	0	0.045457	L	Histone-like DNA-binding protein which is capable of wrapping DNA to stabilize it, and thus to prevent its denaturation under extreme environmental conditions
1247905	1248216	312	-	AT699_RS05805	ygaV	helix-turn-helix transcriptional regulator CDS	0	0	0	0	0	0	0	0.0294897	0.00305066	0.00930452	0.000457599	0.00213546	0.00208462	0.0465226	0	0.045457	K	helix_turn_helix, Arsenical Resistance Operon Repressor
1897205	1897516	312	-	AT699_RS08530		hypothetical protein CDS	0	0	0	0	0	0	0	0.0294897	0.00305066	0.00930452	0.000457599	0.00213546	0.00208462	0.0465226	0	0.045457
3137365	3137676	312	+	AT699_RS14140		hypothetical protein CDS	0	0	0	0	0	0	0	0.0294897	0.00305066	0.00930452	0.000457599	0.00213546	0.00208462	0.0465226	0	0.045457
4187118	4187429	312	-	AT699_RS18815		DUF1799 domain-containing protein CDS	0	0	0	0	0	0	0	0.0294897	0.00305066	0.00930452	0.000457599	0.00213546	0.00208462	0.0465226	0	0.045457	S	Phage related hypothetical protein (DUF1799)
5473131	5473442	312	+	AT699_RS24660		XRE family transcriptional regulator CDS	0	0	0	0	0	0	0	0.0294897	0.00305066	0.00930452	0.000457599	0.00213546	0.00208462	0.0465226	0	0.045457	K	Helix-turn-helix domain
6394811	6395122	312	+	AT699_RS28815	rplU	rplU CDS	0	0	0	0	0	0	0	0.0294897	0.00305066	0.00930452	0.000457599	0.00213546	0.00208462	0.0465226	0	0.045457	J	This protein binds to 23S rRNA in the presence of protein L20
6734697	6735008	312	-	AT699_RS30415	rpsJ	rpsJ CDS	0	0	0	0	0	0	0	0.0294897	0.00305066	0.00930452	0.000457599	0.00213546	0.00208462	0.0465226	0	0.045457	J	Involved in the binding of tRNA to the ribosomes
1781650	1781964	315	+	AT699_RS07985	lapA	DUF1049 domain-containing protein CDS	0	0	0	0	0	0	0	0.0297733	0.00307999	0.00939398	0.000461999	0.002156	0.00210466	0.0469699	0	0.0458839	S	Lipopolysaccharide assembly protein A domain
4301854	4302168	315	-	AT699_RS19360	clpS	clpS CDS	0	0	0	0	0	0	0	0.0297733	0.00307999	0.00939398	0.000461999	0.002156	0.00210466	0.0469699	0	0.0458839	S	Involved in the modulation of the specificity of the ClpAP-mediated ATP-dependent protein degradation
5709541	5709855	315	+	AT699_RS25815	bigR_2	winged helix-turn-helix transcriptional regulator CDS	0	0	0	0	0	0	0	0.0297733	0.00307999	0.00939398	0.000461999	0.002156	0.00210466	0.0469699	0	0.0458839	K	helix_turn_helix, Arsenical Resistance Operon Repressor
6660245	6660559	315	-	AT699_RS30015		type I antifreeze protein CDS	0	0	0	0	0	0	0	0.0297733	0.00307999	0.00939398	0.000461999	0.002156	0.00210466	0.0469699	0	0.0458839	S	Putative regulatory protein
142622	142939	318	+	AT699_RS00660		hypothetical protein CDS	0	0	0	0	0	0	0	0.0300568	0.00310933	0.00948345	0.000466399	0.00217653	0.00212471	0.0474173	0	0.0463106
1244295	1244612	318	-	AT699_RS05785		type II toxin-antitoxin system PrlF family antitoxin CDS	0	0	0	0	0	0	0	0.0300568	0.00310933	0.00948345	0.000466399	0.00217653	0.00212471	0.0474173	0	0.0463106	K	Transcriptional regulator, AbrB family
1967713	1968030	318	-	AT699_RS08865	pntAB	NAD(P) transhydrogenase subunit alpha CDS	0	0	0	0	0	0	0	0.0300568	0.00310933	0.00948345	0.000466399	0.00217653	0.00212471	0.0474173	0	0.0463106	C	NAD NADP transhydrogenase alpha subunit
2152720	2153037	318	-	AT699_RS09720	sugE	sugE CDS	0	0	0	0	0	0	0	0.0300568	0.00310933	0.00948345	0.000466399	0.00217653	0.00212471	0.0474173	0	0.0463106	U	Small Multidrug Resistance protein
2480996	2481313	318	-	AT699_RS11200	napD	chaperone NapD CDS	0	0	0	0	0	0	0	0.0300568	0.00310933	0.00948345	0.000466399	0.00217653	0.00212471	0.0474173	0	0.0463106	P	protein involved in formation of periplasmic nitrate reductase
3690401	3690718	318	+	AT699_RS16525	sugE	quaternary ammonium compound-resistance protein SugE CDS	0	0	0	0	0	0	0	0.0300568	0.00310933	0.00948345	0.000466399	0.00217653	0.00212471	0.0474173	0	0.0463106	P	Multidrug Resistance protein
3775417	3775734	318	-	AT699_RS16935	MA20_25550	DUF736 domain-containing protein CDS	0	0	0	0	0	0	0	0.0300568	0.00310933	0.00948345	0.000466399	0.00217653	0.00212471	0.0474173	0	0.0463106	S	Protein of unknown function (DUF736)
4041241	4041558	318	+	AT699_RS18125	groS	co-chaperone GroES CDS	0	0	0	0	0	0	0	0.0300568	0.00310933	0.00948345	0.000466399	0.00217653	0.00212471	0.0474173	0	0.0463106	O	Binds to Cpn60 in the presence of Mg-ATP and suppresses the ATPase activity of the latter
5250463	5250780	318	-	AT699_RS23665		hypothetical protein CDS	0	0	0	0	0	0	0	0.0300568	0.00310933	0.00948345	0.000466399	0.00217653	0.00212471	0.0474173	0	0.0463106
5422612	5422929	318	-	AT699_RS24420	cbpM	MerR family transcriptional regulator CDS	0	0	0	0	0	0	0	0.0300568	0.00310933	0.00948345	0.000466399	0.00217653	0.00212471	0.0474173	0	0.0463106	K	MerR HTH family regulatory protein
5453321	5453638	318	-	AT699_RS24560	elaB	DUF883 family protein CDS	0	0	0	0	0	0	0	0.0300568	0.00310933	0.00948345	0.000466399	0.00217653	0.00212471	0.0474173	0	0.0463106	S	Bacterial protein of unknown function (DUF883)
6054580	6054897	318	+	AT699_RS27275		hypothetical protein CDS	0	0	0	0	0	0	0	0.0300568	0.00310933	0.00948345	0.000466399	0.00217653	0.00212471	0.0474173	0	0.0463106
6428521	6428838	318	-	AT699_RS28975	sugE	multidrug efflux SMR transporter CDS	0	0	0	0	0	0	0	0.0300568	0.00310933	0.00948345	0.000466399	0.00217653	0.00212471	0.0474173	0	0.0463106	P	Small Multidrug Resistance protein
1019226	1019546	321	-	AT699_RS31410		hypothetical protein CDS	0	0	0	0	0	0	0	0.0303404	0.00313866	0.00957292	0.000470799	0.00219706	0.00214475	0.0478646	0	0.0467371
2265686	2266006	321	-	AT699_RS10195	MA20_03790	cupin domain-containing protein CDS	0	0	0	0	0	0	0	0.0303404	0.00313866	0.00957292	0.000470799	0.00219706	0.00214475	0.0478646	0	0.0467371	S	Cupin domain
2318109	2318429	321	+	AT699_RS10475		hypothetical protein CDS	0	0	0	0	0	0	0	0.0303404	0.00313866	0.00957292	0.000470799	0.00219706	0.00214475	0.0478646	0	0.0467371
2494674	2494994	321	+	AT699_RS11260		transcriptional regulator CDS	0	0	0	0	0	0	0	0.0303404	0.00313866	0.00957292	0.000470799	0.00219706	0.00214475	0.0478646	0	0.0467371	K	addiction module antidote protein
3097397	3097717	321	+	AT699_RS13985		SelT/SelW/SelH family protein CDS	0	0	0	0	0	0	0	0.0303404	0.00313866	0.00957292	0.000470799	0.00219706	0.00214475	0.0478646	0	0.0467371	O	protein conserved in bacteria
3174459	3174779	321	+	AT699_RS14320	hcaC	non-heme iron oxygenase ferredoxin subunit CDS	0	0	0	0	0	0	0	0.0303404	0.00313866	0.00957292	0.000470799	0.00219706	0.00214475	0.0478646	0	0.0467371	P	Rieske-like [2Fe-2S] domain
4142251	4142571	321	-	AT699_RS18565		hypothetical protein CDS	0	0	0	0	0	0	0	0.0303404	0.00313866	0.00957292	0.000470799	0.00219706	0.00214475	0.0478646	0	0.0467371
6716444	6716764	321	-	AT699_RS30295	rplX	rplX CDS	0	0	0	0	0	0	0	0.0303404	0.00313866	0.00957292	0.000470799	0.00219706	0.00214475	0.0478646	0	0.0467371	J	One of the proteins that surrounds the polypeptide exit tunnel on the outside of the subunit
325585	325908	324	-	AT699_RS01505	sorB	hypothetical protein CDS	0	0	0	0	0	0	0	0.0306239	0.00316799	0.00966238	0.000475199	0.0022176	0.0021648	0.0483119	0	0.0471635	C	c oxidoreductase (Subunit b)
1561257	1561580	324	-	AT699_RS07070	fdxA	ferredoxin family protein CDS	0	0	0	0	0	0	0	0.0306239	0.00316799	0.00966238	0.000475199	0.0022176	0.0021648	0.0483119	0	0.0471635	C	Ferredoxins are iron-sulfur proteins that transfer electrons in a wide variety of metabolic reactions
1702456	1702779	324	+	AT699_RS07705		DUF3325 domain-containing protein CDS	0	0	0	0	0	0	0	0.0306239	0.00316799	0.00966238	0.000475199	0.0022176	0.0021648	0.0483119	0	0.0471635	S	Protein of unknown function (DUF3325)
1891544	1891867	324	+	AT699_RS08495	priB	priB CDS	0	0	0	0	0	0	0	0.0306239	0.00316799	0.00966238	0.000475199	0.0022176	0.0021648	0.0483119	0	0.0471635	L	Binds single-stranded DNA at the primosome assembly site (PAS)
2659517	2659840	324	+	AT699_RS11960	flhD	flhD CDS	0	0	0	0	0	0	0	0.0306239	0.00316799	0.00966238	0.000475199	0.0022176	0.0021648	0.0483119	0	0.0471635	K	Functions in complex with FlhC as a master transcriptional regulator that regulates transcription of several flagellar and non-flagellar operons by binding to their promoter region. Activates expression of class 2 flagellar genes, including fliA, which is a flagellum-specific sigma factor that turns on the class 3 genes. Also regulates genes whose products function in a variety of physiological p…
2701377	2701700	324	-	AT699_RS12150	fliO	fliO CDS	0	0	0	0	0	0	0	0.0306239	0.00316799	0.00966238	0.000475199	0.0022176	0.0021648	0.0483119	0	0.0471635	N	flagellar
2712400	2712723	324	-	AT699_RS12210	flhB2	EscU/YscU/HrcU family type III secretion system export apparatus switch protein CDS	0	0	0	0	0	0	0	0.0306239	0.00316799	0.00966238	0.000475199	0.0022176	0.0021648	0.0483119	0	0.0471635	N	Flagellar biosynthesis protein
4104699	4105022	324	+	AT699_RS18385		hypothetical protein CDS	0	0	0	0	0	0	0	0.0306239	0.00316799	0.00966238	0.000475199	0.0022176	0.0021648	0.0483119	0	0.0471635
4124695	4125018	324	-	AT699_RS18480	iscA	iscA CDS	0	0	0	0	0	0	0	0.0306239	0.00316799	0.00966238	0.000475199	0.0022176	0.0021648	0.0483119	0	0.0471635	S	Belongs to the HesB IscA family
4623900	4624223	324	+	AT699_RS20745		BON domain-containing protein CDS	0	0	0	0	0	0	0	0.0306239	0.00316799	0.00966238	0.000475199	0.0022176	0.0021648	0.0483119	0	0.0471635	S	Periplasmic or secreted lipoprotein
6099440	6099763	324	-	AT699_RS27465		YXWGXW repeat-containing protein CDS	0	0	0	0	0	0	0	0.0306239	0.00316799	0.00966238	0.000475199	0.0022176	0.0021648	0.0483119	0	0.0471635	S	YXWGXW repeat (2 copies)
6317666	6317989	324	+	AT699_RS31290	arsR	helix-turn-helix transcriptional regulator CDS	0	0	0	0	0	0	0	0.0306239	0.00316799	0.00966238	0.000475199	0.0022176	0.0021648	0.0483119	0	0.0471635	K	helix_turn_helix, Arsenical Resistance Operon Repressor
5269608	5269932	325	+	AT699_RS23740		HIT family protein CDS	0	0	0	0	0	0	0	0.0307185	0.00317777	0.00969221	0.000476666	0.00222444	0.00217148	0.048461	0	0.0473055
922604	922930	327	+	AT699_RS04290	phhB	4a-hydroxytetrahydrobiopterin dehydratase CDS	0	0	0	0	0	0	0	0.0309075	0.00319733	0.00975185	0.000479599	0.00223813	0.00218484	0.0487593	0	0.0475896	H	pterin-4-alpha-carbinolamine dehydratase
1171838	1172164	327	+	AT699_RS05410		hypothetical protein CDS	0	0	0	0	0	0	0	0.0309075	0.00319733	0.00975185	0.000479599	0.00223813	0.00218484	0.0487593	0	0.0475896
2137462	2137788	327	-	AT699_RS09650	trxA	trxA CDS	0	0	0	0	0	0	0	0.0309075	0.00319733	0.00975185	0.000479599	0.00223813	0.00218484	0.0487593	0	0.0475896	O	Belongs to the thioredoxin family
2390910	2391236	327	+	AT699_RS10820		c-type cytochrome CDS	0	0	0	0	0	0	0	0.0309075	0.00319733	0.00975185	0.000479599	0.00223813	0.00218484	0.0487593	0	0.0475896	C	Cytochrome C oxidase, cbb3-type, subunit III
2578991	2579317	327	-	AT699_RS11645		hypothetical protein CDS	0	0	0	0	0	0	0	0.0309075	0.00319733	0.00975185	0.000479599	0.00223813	0.00218484	0.0487593	0	0.0475896
3197045	3197371	327	-	AT699_RS14440	arsR	helix-turn-helix transcriptional regulator CDS	0	0	0	0	0	0	0	0.0309075	0.00319733	0.00975185	0.000479599	0.00223813	0.00218484	0.0487593	0	0.0475896	K	regulatory protein, arsR
3529650	3529976	327	-	AT699_RS15865		hypothetical protein CDS	0	0	0	0	0	0	0	0.0309075	0.00319733	0.00975185	0.000479599	0.00223813	0.00218484	0.0487593	0	0.0475896
3825137	3825463	327	+	AT699_RS17175		hypothetical protein CDS	0	0	0	0	0	0	0	0.0309075	0.00319733	0.00975185	0.000479599	0.00223813	0.00218484	0.0487593	0	0.0475896
5331018	5331344	327	-	AT699_RS23985	ybaB	YbaB/EbfC family nucleoid-associated protein CDS	0	0	0	0	0	0	0	0.0309075	0.00319733	0.00975185	0.000479599	0.00223813	0.00218484	0.0487593	0	0.0475896	S	Binds to DNA and alters its conformation. May be involved in regulation of gene expression, nucleoid organization and DNA protection
5415677	5416003	327	+	AT699_RS24380		hypothetical protein CDS	0	0	0	0	0	0	0	0.0309075	0.00319733	0.00975185	0.000479599	0.00223813	0.00218484	0.0487593	0	0.0475896
6228778	6229104	327	-	AT699_RS28055	grxD	grxD CDS	0	0	0	0	0	0	0	0.0309075	0.00319733	0.00975185	0.000479599	0.00223813	0.00218484	0.0487593	0	0.0475896	C	Belongs to the glutaredoxin family. Monothiol subfamily
6377094	6377420	327	+	AT699_RS28730		helix-turn-helix transcriptional regulator CDS	0	0	0	0	0	0	0	0.0309075	0.00319733	0.00975185	0.000479599	0.00223813	0.00218484	0.0487593	0	0.0475896	K	Helix-turn-helix domain
4078583	4078911	329	-	AT699_RS18280		VOC family protein CDS	0	0	0	0	0	0	0	0.0310965	0.00321688	0.00981149	0.000482533	0.00225182	0.0021982	0.0490575	0	0.0478736	E	lactoylglutathione lyase activity
28198	28527	330	+	AT699_RS00135		(2Fe-2S)-binding protein CDS	0	0	0	0	0	0	0	0.0311911	0.00322666	0.00984132	0.000483999	0.00225866	0.00220489	0.0492066	0	0.0480156	C	2Fe-2S iron-sulfur cluster binding domain
87889	88218	330	+	AT699_RS00405	yegP	YegP family protein CDS	0	0	0	0	0	0	0	0.0311911	0.00322666	0.00984132	0.000483999	0.00225866	0.00220489	0.0492066	0	0.0480156	S	Domain of unknown function (DUF1508)
299690	300019	330	+	AT699_RS01405		hypothetical protein CDS	0	0	0	0	0	0	0	0.0311911	0.00322666	0.00984132	0.000483999	0.00225866	0.00220489	0.0492066	0	0.0480156
1337874	1338203	330	-	AT699_RS06140	emrE	multidrug transporter CDS	0	0	0	0	0	0	0	0.0311911	0.00322666	0.00984132	0.000483999	0.00225866	0.00220489	0.0492066	0	0.0480156	U	Membrane transporters of cations and cationic drugs
1615621	1615950	330	+	AT699_RS07335		DUF2325 domain-containing protein CDS	0	0	0	0	0	0	0	0.0311911	0.00322666	0.00984132	0.000483999	0.00225866	0.00220489	0.0492066	0	0.0480156	S	Uncharacterized protein conserved in bacteria (DUF2325)
2227121	2227450	330	-	AT699_RS31840		VWA domain-containing protein CDS	0	0	0	0	0	0	0	0.0311911	0.00322666	0.00984132	0.000483999	0.00225866	0.00220489	0.0492066	0	0.0480156
3484017	3484346	330	-	AT699_RS15680		hypothetical protein CDS	0	0	0	0	0	0	0	0.0311911	0.00322666	0.00984132	0.000483999	0.00225866	0.00220489	0.0492066	0	0.0480156
4036013	4036342	330	+	AT699_RS18085		DUF202 domain-containing protein CDS	0	0	0	0	0	0	0	0.0311911	0.00322666	0.00984132	0.000483999	0.00225866	0.00220489	0.0492066	0	0.0480156	S	Domain of unknown function (DUF202)
6331104	6331433	330	+	AT699_RS28540	nirM	c-type cytochrome CDS	0	0	0	0	0	0	0	0.0311911	0.00322666	0.00984132	0.000483999	0.00225866	0.00220489	0.0492066	0	0.0480156	C	Cytochrome c
6696038	6696367	330	-	AT699_RS30165	cyaY	cyaY CDS	0	0	0	0	0	0	0	0.0311911	0.00322666	0.00984132	0.000483999	0.00225866	0.00220489	0.0492066	0	0.0480156	P	Belongs to the frataxin family
6731312	6731641	330	-	AT699_RS30385	rplV	rplV CDS	0	0	0	0	0	0	0	0.0311911	0.00322666	0.00984132	0.000483999	0.00225866	0.00220489	0.0492066	0	0.0480156	J	The globular domain of the protein is located near the polypeptide exit tunnel on the outside of the subunit, while an extended beta-hairpin is found that lines the wall of the exit tunnel in the center of the 70S ribosome
93526	93858	333	+	AT699_RS00420		hypothetical protein CDS	0	0	0	0	0	0	0	0.0314746	0.00325599	0.00993078	0.000488399	0.0022792	0.00222493	0.0496539	0	0.0484413
131768	132100	333	-	AT699_RS00600	ynfA	YnfA family protein CDS	0	0	0	0	0	0	0	0.0314746	0.00325599	0.00993078	0.000488399	0.0022792	0.00222493	0.0496539	0	0.0484413	S	UPF0060 membrane protein
1103964	1104296	333	+	AT699_RS05040		hypothetical protein CDS	0	0	0	0	0	0	0	0.0314746	0.00325599	0.00993078	0.000488399	0.0022792	0.00222493	0.0496539	0	0.0484413
2009322	2009654	333	+	AT699_RS09100		DUF883 domain-containing protein CDS	0	0	0	0	0	0	0	0.0314746	0.00325599	0.00993078	0.000488399	0.0022792	0.00222493	0.0496539	0	0.0484413	S	Bacterial protein of unknown function (DUF883)
2711122	2711454	333	+	AT699_RS12200	fliE	fliE CDS	0	0	0	0	0	0	0	0.0314746	0.00325599	0.00993078	0.000488399	0.0022792	0.00222493	0.0496539	0	0.0484413	N	Flagellar hook-basal body
2783326	2783658	333	+	AT699_RS12580	ypiA	hypothetical protein CDS	0	0	0	0	0	0	0	0.0314746	0.00325599	0.00993078	0.000488399	0.0022792	0.00222493	0.0496539	0	0.0484413	S	Tetratricopeptide repeat family protein 7
3798628	3798960	333	+	AT699_RS17050	cadC	helix-turn-helix transcriptional regulator CDS	0	0	0	0	0	0	0	0.0314746	0.00325599	0.00993078	0.000488399	0.0022792	0.00222493	0.0496539	0	0.0484413	K	helix_turn_helix, Arsenical Resistance Operon Repressor
4197856	4198188	333	+	AT699_RS31645		hypothetical protein CDS	0	0	0	0	0	0	0	0.0314746	0.00325599	0.00993078	0.000488399	0.0022792	0.00222493	0.0496539	0	0.0484413
4383896	4384228	333	-	AT699_RS19735		hypothetical protein CDS	0	0	0	0	0	0	0	0.0314746	0.00325599	0.00993078	0.000488399	0.0022792	0.00222493	0.0496539	0	0.0484413
4398174	4398506	333	-	AT699_RS19825	fmdB	zinc ribbon domain-containing protein CDS	0	0	0	0	0	0	0	0.0314746	0.00325599	0.00993078	0.000488399	0.0022792	0.00222493	0.0496539	0	0.0484413	S	Putative regulatory protein
5609484	5609816	333	+	AT699_RS25340		hypothetical protein CDS	0	0	0	0	0	0	0	0.0314746	0.00325599	0.00993078	0.000488399	0.0022792	0.00222493	0.0496539	0	0.0484413
6270307	6270639	333	+	AT699_RS28270		VirB3 family type IV secretion system protein CDS	0	0	0	0	0	0	0	0.0314746	0.00325599	0.00993078	0.000488399	0.0022792	0.00222493	0.0496539	0	0.0484413	S	Type IV secretory pathway, VirB3-like protein
763086	763421	336	+	AT699_RS03515	btrV	STAS domain-containing protein CDS	0	0	0	0	0	0	0	0.0317582	0.00328533	0.0100202	0.000492799	0.00229973	0.00224497	0.0501012	0	0.0488669	T	Belongs to the anti-sigma-factor antagonist family
834298	834633	336	+	AT699_RS03895	cyt	c-type cytochrome CDS	0	0	0	0	0	0	0	0.0317582	0.00328533	0.0100202	0.000492799	0.00229973	0.00224497	0.0501012	0	0.0488669	C	Cytochrome c551 c552
1115862	1116197	336	+	AT699_RS05095		AzlD domain-containing protein CDS	0	0	0	0	0	0	0	0.0317582	0.00328533	0.0100202	0.000492799	0.00229973	0.00224497	0.0501012	0	0.0488669	S	Branched-chain amino acid transport protein (AzlD)
2402126	2402461	336	-	AT699_RS10865		thioredoxin family protein CDS	0	0	0	0	0	0	0	0.0317582	0.00328533	0.0100202	0.000492799	0.00229973	0.00224497	0.0501012	0	0.0488669	CO	COG0526 Thiol-disulfide isomerase and thioredoxins
4370688	4371023	336	-	AT699_RS19680		2Fe-2S iron-sulfur cluster binding domain-containing protein CDS	0	0	0	0	0	0	0	0.0317582	0.00328533	0.0100202	0.000492799	0.00229973	0.00224497	0.0501012	0	0.0488669	C	2Fe-2S iron-sulfur cluster binding domain-containing protein 5
5045889	5046224	336	-	AT699_RS22655		hypothetical protein CDS	0	0	0	0	0	0	0	0.0317582	0.00328533	0.0100202	0.000492799	0.00229973	0.00224497	0.0501012	0	0.0488669
5197606	5197941	336	-	AT699_RS23400		addiction module killer protein CDS	0	0	0	0	0	0	0	0.0317582	0.00328533	0.0100202	0.000492799	0.00229973	0.00224497	0.0501012	0	0.0488669	K	addiction module killer protein
5518511	5518846	336	+	AT699_RS24905		PepSY domain-containing protein CDS	0	0	0	0	0	0	0	0.0317582	0.00328533	0.0100202	0.000492799	0.00229973	0.00224497	0.0501012	0	0.0488669	S	Peptidase propeptide and YPEB domain
5641977	5642312	336	+	AT699_RS25505		hypothetical protein CDS	0	0	0	0	0	0	0	0.0317582	0.00328533	0.0100202	0.000492799	0.00229973	0.00224497	0.0501012	0	0.0488669
6199135	6199470	336	+	AT699_RS27905		hypothetical protein CDS	0	0	0	0	0	0	0	0.0317582	0.00328533	0.0100202	0.000492799	0.00229973	0.00224497	0.0501012	0	0.0488669
6466489	6466824	336	+	AT699_RS29155	hpf	raiA CDS	0	0	0	0	0	0	0	0.0317582	0.00328533	0.0100202	0.000492799	0.00229973	0.00224497	0.0501012	0	0.0488669	J	seems to be involved in modulation of the sigma(54) (RpoN) activity for quorum sensing
6565463	6565798	336	-	AT699_RS29575	yvlD	phage holin family protein CDS	0	0	0	0	0	0	0	0.0317582	0.00328533	0.0100202	0.000492799	0.00229973	0.00224497	0.0501012	0	0.0488669	S	membrane
329032	329370	339	+	AT699_RS01530		(2Fe-2S)-binding protein CDS	0	0	0	0	0	0	0	0.0320417	0.00331466	0.0101097	0.000497199	0.00232026	0.00226502	0.0505486	0	0.0492923	C	2Fe-2S iron-sulfur cluster binding domain-containing protein 1
1357756	1358094	339	-	AT699_RS30850	vrg-6	virulence factor CDS	0	0	0	0	0	0	0	0.0320417	0.00331466	0.0101097	0.000497199	0.00232026	0.00226502	0.0505486	0	0.0492923
1733729	1734067	339	-	AT699_RS07800	osmY_1	BON domain-containing protein CDS	0	0	0	0	0	0	0	0.0320417	0.00331466	0.0101097	0.000497199	0.00232026	0.00226502	0.0505486	0	0.0492923	S	periplasmic or secreted lipoprotein
2290554	2290892	339	-	AT699_RS10300	glnK	P-II family nitrogen regulator CDS	0	0	0	0	0	0	0	0.0320417	0.00331466	0.0101097	0.000497199	0.00232026	0.00226502	0.0505486	0	0.0492923	K	Nitrogen regulatory protein P-II
2298625	2298963	339	+	AT699_RS10340	himA	integration host factor subunit alpha CDS	0	0	0	0	0	0	0	0.0320417	0.00331466	0.0101097	0.000497199	0.00232026	0.00226502	0.0505486	0	0.0492923	K	This protein is one of the two subunits of integration host factor, a specific DNA-binding protein that functions in genetic recombination as well as in transcriptional and translational control
2851783	2852121	339	+	AT699_RS12925	phaG	cation:proton antiporter CDS	0	0	0	0	0	0	0	0.0320417	0.00331466	0.0101097	0.000497199	0.00232026	0.00226502	0.0505486	0	0.0492923	P	Multisubunit Na H antiporter MnhG subunit
3067717	3068055	339	-	AT699_RS13855	elaB	DUF883 domain-containing protein CDS	0	0	0	0	0	0	0	0.0320417	0.00331466	0.0101097	0.000497199	0.00232026	0.00226502	0.0505486	0	0.0492923	S	Bacterial protein of unknown function (DUF883)
3750693	3751031	339	-	AT699_RS16810	fdx	fdx CDS	0	0	0	0	0	0	0	0.0320417	0.00331466	0.0101097	0.000497199	0.00232026	0.00226502	0.0505486	0	0.0492923	C	2Fe-2S iron-sulfur cluster binding domain
4073828	4074166	339	+	AT699_RS18245	fdx	fdx CDS	0	0	0	0	0	0	0	0.0320417	0.00331466	0.0101097	0.000497199	0.00232026	0.00226502	0.0505486	0	0.0492923	C	Ferredoxin 2Fe-2S type, ISC system
115720	116061	342	-	AT699_RS00535		OB-fold domain-containing protein CDS	0	0	0	0	0	0	0	0.0323253	0.00334399	0.0101992	0.000501599	0.0023408	0.00228506	0.0509959	0	0.0497174	S	DUF35 OB-fold domain, acyl-CoA-associated
297007	297348	342	+	AT699_RS01390		DUF4148 domain-containing protein CDS	0	0	0	0	0	0	0	0.0323253	0.00334399	0.0101992	0.000501599	0.0023408	0.00228506	0.0509959	0	0.0497174	S	Domain of unknown function (DUF4148)
329444	329785	342	+	AT699_RS01535	camB	hypothetical protein CDS	0	0	0	0	0	0	0	0.0323253	0.00334399	0.0101992	0.000501599	0.0023408	0.00228506	0.0509959	0	0.0497174	C	Ferredoxin
1166350	1166691	342	+	AT699_RS05380		hypothetical protein CDS	0	0	0	0	0	0	0	0.0323253	0.00334399	0.0101992	0.000501599	0.0023408	0.00228506	0.0509959	0	0.0497174
2796271	2796612	342	+	AT699_RS12640	arsR	helix-turn-helix transcriptional regulator CDS	0	0	0	0	0	0	0	0.0323253	0.00334399	0.0101992	0.000501599	0.0023408	0.00228506	0.0509959	0	0.0497174	K	transcriptional
3276742	3277083	342	-	AT699_RS14785	phlB	hypothetical protein CDS	0	0	0	0	0	0	0	0.0323253	0.00334399	0.0101992	0.000501599	0.0023408	0.00228506	0.0509959	0	0.0497174	I	DUF35 OB-fold domain, acyl-CoA-associated
4121900	4122241	342	-	AT699_RS18465	fdx	fdx CDS	0	0	0	0	0	0	0	0.0323253	0.00334399	0.0101992	0.000501599	0.0023408	0.00228506	0.0509959	0	0.0497174	C	Ferredoxin
4183771	4184112	342	-	AT699_RS18805	M	phage tail protein CDS	0	0	0	0	0	0	0	0.0323253	0.00334399	0.0101992	0.000501599	0.0023408	0.00228506	0.0509959	0	0.0497174	S	Phage minor tail protein
4215298	4215639	342	+	AT699_RS19010		hypothetical protein CDS	0	0	0	0	0	0	0	0.0323253	0.00334399	0.0101992	0.000501599	0.0023408	0.00228506	0.0509959	0	0.0497174
4873479	4873820	342	+	AT699_RS21805		hypothetical protein CDS	0	0	0	0	0	0	0	0.0323253	0.00334399	0.0101992	0.000501599	0.0023408	0.00228506	0.0509959	0	0.0497174
5197268	5197609	342	-	AT699_RS23395		putative addiction module antidote protein CDS	0	0	0	0	0	0	0	0.0323253	0.00334399	0.0101992	0.000501599	0.0023408	0.00228506	0.0509959	0	0.0497174	K	addiction module antidote protein
6364193	6364534	342	+	AT699_RS31315		hypothetical protein CDS	0	0	0	0	0	0	0	0.0323253	0.00334399	0.0101992	0.000501599	0.0023408	0.00228506	0.0509959	0	0.0497174	K	Transcription factor that acts by binding directly to the RNA polymerase (RNAP). Required for negative regulation of rRNA expression and positive regulation of several amino acid biosynthesis promoters
142197	142541	345	+	AT699_RS00655		DUF1840 domain-containing protein CDS	0	0	0	0	0	0	0	0.0326088	0.00337333	0.0102886	0.000505999	0.00236133	0.00230511	0.0514432	0	0.0501424	S	Domain of unknown function (DUF1840)
801255	801599	345	+	AT699_RS03720		TIGR01244 family phosphatase CDS	0	0	0	0	0	0	0	0.0326088	0.00337333	0.0102886	0.000505999	0.00236133	0.00230511	0.0514432	0	0.0501424	S	Putative phosphatase (DUF442)
1267756	1268100	345	-	AT699_RS05890		UPF0175 family protein CDS	0	0	0	0	0	0	0	0.0326088	0.00337333	0.0102886	0.000505999	0.00236133	0.00230511	0.0514432	0	0.0501424	S	Uncharacterised protein family (UPF0175)
1627584	1627928	345	-	AT699_RS07385	MA20_35560	antibiotic biosynthesis monooxygenase CDS	0	0	0	0	0	0	0	0.0326088	0.00337333	0.0102886	0.000505999	0.00236133	0.00230511	0.0514432	0	0.0501424	S	enzyme involved in biosynthesis of extracellular polysaccharides
1902516	1902860	345	+	AT699_RS08575		hypothetical protein CDS	0	0	0	0	0	0	0	0.0326088	0.00337333	0.0102886	0.000505999	0.00236133	0.00230511	0.0514432	0	0.0501424
2226296	2226640	345	-	AT699_RS31835		calcium-binding protein CDS	0	0	0	0	0	0	0	0.0326088	0.00337333	0.0102886	0.000505999	0.00236133	0.00230511	0.0514432	0	0.0501424
2494349	2494693	345	+	AT699_RS11255		protein of unknown function DUF891 CDS	0	0	0	0	0	0	0	0.0326088	0.00337333	0.0102886	0.000505999	0.00236133	0.00230511	0.0514432	0	0.0501424	S	addiction module killer protein
2534948	2535292	345	+	AT699_RS11455		hypothetical protein CDS	0	0	0	0	0	0	0	0.0326088	0.00337333	0.0102886	0.000505999	0.00236133	0.00230511	0.0514432	0	0.0501424
2849054	2849398	345	+	AT699_RS12905	mrpC	Na+/H+ antiporter subunit C CDS	0	0	0	0	0	0	0	0.0326088	0.00337333	0.0102886	0.000505999	0.00236133	0.00230511	0.0514432	0	0.0501424	P	Subunit C of antiporter complex involved in resistance to high concentrations of Na , K , Li and or alkali
3874356	3874700	345	+	AT699_RS17415		hypothetical protein CDS	0	0	0	0	0	0	0	0.0326088	0.00337333	0.0102886	0.000505999	0.00236133	0.00230511	0.0514432	0	0.0501424
3886226	3886570	345	+	AT699_RS31910		hypothetical protein CDS	0	0	0	0	0	0	0	0.0326088	0.00337333	0.0102886	0.000505999	0.00236133	0.00230511	0.0514432	0	0.0501424
5469269	5469613	345	+	AT699_RS24640	yajC	yajC CDS	0	0	0	0	0	0	0	0.0326088	0.00337333	0.0102886	0.000505999	0.00236133	0.00230511	0.0514432	0	0.0501424	U	Preprotein translocase subunit YajC
6114884	6115228	345	-	AT699_RS27540	M	phage tail protein CDS	0	0	0	0	0	0	0	0.0326088	0.00337333	0.0102886	0.000505999	0.00236133	0.00230511	0.0514432	0	0.0501424	S	Phage minor tail protein
6370138	6370482	345	+	AT699_RS28700		tnpB CDS	0	0	0	0	0	0	0	0.0326088	0.00337333	0.0102886	0.000505999	0.00236133	0.00230511	0.0514432	0	0.0501424
2757739	2758086	348	+	AT699_RS12440	rnfH	RnfH family protein CDS	0	0	0	0	0	0	0	0.0328924	0.00340266	0.0103781	0.000510399	0.00238186	0.00232515	0.0518906	0	0.0505673	S	Belongs to the UPF0125 (RnfH) family
2950518	2950865	348	-	AT699_RS13345		hypothetical protein CDS	0	0	0	0	0	0	0	0.0328924	0.00340266	0.0103781	0.000510399	0.00238186	0.00232515	0.0518906	0	0.0505673
3168197	3168544	348	+	AT699_RS14285		hypothetical protein CDS	0	0	0	0	0	0	0	0.0328924	0.00340266	0.0103781	0.000510399	0.00238186	0.00232515	0.0518906	0	0.0505673
3299400	3299747	348	-	AT699_RS14880		VOC family protein CDS	0	0	0	0	0	0	0	0.0328924	0.00340266	0.0103781	0.000510399	0.00238186	0.00232515	0.0518906	0	0.0505673	E	lactoylglutathione lyase activity
3850691	3851038	348	-	AT699_RS17265		Prophage membrane protein CDS	0	0	0	0	0	0	0	0.0328924	0.00340266	0.0103781	0.000510399	0.00238186	0.00232515	0.0518906	0	0.0505673	S	Putative phage holin
5001299	5001646	348	-	AT699_RS22425		PBSX family phage terminase large subunit CDS	0	0	0	0	0	0	0	0.0328924	0.00340266	0.0103781	0.000510399	0.00238186	0.00232515	0.0518906	0	0.0505673
5517966	5518313	348	-	AT699_RS24900		PepSY domain-containing protein CDS	0	0	0	0	0	0	0	0.0328924	0.00340266	0.0103781	0.000510399	0.00238186	0.00232515	0.0518906	0	0.0505673	S	Peptidase propeptide and ypeb
6530787	6531134	348	-	AT699_RS29485		CZB domain-containing protein CDS	0	0	0	0	0	0	0	0.0328924	0.00340266	0.0103781	0.000510399	0.00238186	0.00232515	0.0518906	0	0.0505673	NT	Chemoreceptor zinc-binding domain
6707099	6707446	348	-	AT699_RS30210	cutA	divalent-cation tolerance protein CutA CDS	0	0	0	0	0	0	0	0.0328924	0.00340266	0.0103781	0.000510399	0.00238186	0.00232515	0.0518906	0	0.0505673	P	protein involved in tolerance to divalent cations
3749137	3749486	350	-	AT699_RS31005		DUF4102 domain-containing protein CDS	0	0	0	0	0	0	0	0.0330814	0.00342222	0.0104378	0.000513332	0.00239555	0.00233851	0.0521888	0	0.0508504
196090	196440	351	-	AT699_RS00930	hisE	phosphoribosyl-ATP diphosphatase CDS	0	0	0	0	0	0	0	0.0331759	0.00343199	0.0104676	0.000514799	0.0024024	0.0023452	0.0523379	0	0.0509919	E	Phosphoribosyl-ATP
329782	330132	351	+	AT699_RS01540		(2Fe-2S)-binding protein CDS	0	0	0	0	0	0	0	0.0331759	0.00343199	0.0104676	0.000514799	0.0024024	0.0023452	0.0523379	0	0.0509919	C	2Fe-2S iron-sulfur cluster binding domain
1158995	1159345	351	+	AT699_RS05330	merT	merT CDS	0	0	0	0	0	0	0	0.0331759	0.00343199	0.0104676	0.000514799	0.0024024	0.0023452	0.0523379	0	0.0509919	P	MerT mercuric transport protein
1241549	1241899	351	+	AT699_RS05765		hypothetical protein CDS	0	0	0	0	0	0	0	0.0331759	0.00343199	0.0104676	0.000514799	0.0024024	0.0023452	0.0523379	0	0.0509919
1445459	1445809	351	+	AT699_RS06600		hypothetical protein CDS	0	0	0	0	0	0	0	0.0331759	0.00343199	0.0104676	0.000514799	0.0024024	0.0023452	0.0523379	0	0.0509919
1998021	1998371	351	+	AT699_RS09030		hypothetical protein CDS	0	0	0	0	0	0	0	0.0331759	0.00343199	0.0104676	0.000514799	0.0024024	0.0023452	0.0523379	0	0.0509919
3381120	3381470	351	+	AT699_RS15245		DUF3325 domain-containing protein CDS	0	0	0	0	0	0	0	0.0331759	0.00343199	0.0104676	0.000514799	0.0024024	0.0023452	0.0523379	0	0.0509919	S	Protein of unknown function (DUF3325)
3774454	3774804	351	-	AT699_RS16925		DUF2958 domain-containing protein CDS	0	0	0	0	0	0	0	0.0331759	0.00343199	0.0104676	0.000514799	0.0024024	0.0023452	0.0523379	0	0.0509919	E	Protein of unknown function (DUF2958)
4190997	4191347	351	-	AT699_RS18850		head decoration protein CDS	0	0	0	0	0	0	0	0.0331759	0.00343199	0.0104676	0.000514799	0.0024024	0.0023452	0.0523379	0	0.0509919	S	Bacteriophage lambda head decoration protein D
5100875	5101225	351	-	AT699_RS22945	speD	speD CDS	0	0	0	0	0	0	0	0.0331759	0.00343199	0.0104676	0.000514799	0.0024024	0.0023452	0.0523379	0	0.0509919	H	Catalyzes the decarboxylation of S-adenosylmethionine to S-adenosylmethioninamine (dcAdoMet), the propylamine donor required for the synthesis of the polyamines spermine and spermidine from the diamine putrescine
5591090	5591440	351	+	AT699_RS25245	cyoD	cyoD CDS	0	0	0	0	0	0	0	0.0331759	0.00343199	0.0104676	0.000514799	0.0024024	0.0023452	0.0523379	0	0.0509919	C	Heme copper-type cytochrome quinol oxidase subunit 4
5700941	5701291	351	+	AT699_RS25775		DOPA 4,5-dioxygenase family protein CDS	0	0	0	0	0	0	0	0.0331759	0.00343199	0.0104676	0.000514799	0.0024024	0.0023452	0.0523379	0	0.0509919	Q	Dopa 45-dioxygenase
6335672	6336022	351	+	AT699_RS28565		merT CDS	0	0	0	0	0	0	0	0.0331759	0.00343199	0.0104676	0.000514799	0.0024024	0.0023452	0.0523379	0	0.0509919	S	MerT mercuric transport protein
1248387	1248740	354	+	AT699_RS05810		carboxymuconolactone decarboxylase family protein CDS	0	0	0	0	0	0	0	0.0334595	0.00346133	0.010557	0.000519199	0.00242293	0.00236524	0.0527852	0	0.0514163	O	Antioxidant protein with alkyl hydroperoxidase activity. Required for the reduction of the AhpC active site cysteine residues and for the regeneration of the AhpC enzyme activity
1317118	1317471	354	+	AT699_RS06050	cytC2	cytochrome c CDS	0	0	0	0	0	0	0	0.0334595	0.00346133	0.010557	0.000519199	0.00242293	0.00236524	0.0527852	0	0.0514163	C	Cytochrome c
1562983	1563336	354	+	AT699_RS07080	yoaB	RidA family protein CDS	0	0	0	0	0	0	0	0.0334595	0.00346133	0.010557	0.000519199	0.00242293	0.00236524	0.0527852	0	0.0514163	J	translation initiation inhibitor, yjgF family
1994088	1994441	354	+	AT699_RS09010		hypothetical protein CDS	0	0	0	0	0	0	0	0.0334595	0.00346133	0.010557	0.000519199	0.00242293	0.00236524	0.0527852	0	0.0514163
3059400	3059753	354	+	AT699_RS13805		hypothetical protein CDS	0	0	0	0	0	0	0	0.0334595	0.00346133	0.010557	0.000519199	0.00242293	0.00236524	0.0527852	0	0.0514163
3537000	3537353	354	+	AT699_RS15915		dehydrogenase CDS	0	0	0	0	0	0	0	0.0334595	0.00346133	0.010557	0.000519199	0.00242293	0.00236524	0.0527852	0	0.0514163	S	protein conserved in bacteria
4035623	4035976	354	+	AT699_RS18080	yidH	DUF202 domain-containing protein CDS	0	0	0	0	0	0	0	0.0334595	0.00346133	0.010557	0.000519199	0.00242293	0.00236524	0.0527852	0	0.0514163	S	membrane
4933687	4934040	354	-	AT699_RS22110		antibiotic biosynthesis monooxygenase CDS	0	0	0	0	0	0	0	0.0334595	0.00346133	0.010557	0.000519199	0.00242293	0.00236524	0.0527852	0	0.0514163	S	Antibiotic biosynthesis monooxygenase
1716623	1716979	357	+	AT699_RS07765		cupredoxin domain-containing protein CDS	0	0	0	0	0	0	0	0.0337431	0.00349066	0.0106465	0.000523599	0.00244346	0.00238528	0.0532326	0	0.0518405	C	Periplasmic lipoprotein involved in iron transport
2051717	2052073	357	+	AT699_RS09310	yffB	Spx/MgsR family RNA polymerase-binding regulatory protein CDS	0	0	0	0	0	0	0	0.0337431	0.00349066	0.0106465	0.000523599	0.00244346	0.00238528	0.0532326	0	0.0518405	P	Belongs to the ArsC family
2864716	2865072	357	+	AT699_RS12995		VOC family protein CDS	0	0	0	0	0	0	0	0.0337431	0.00349066	0.0106465	0.000523599	0.00244346	0.00238528	0.0532326	0	0.0518405	S	enzyme related to lactoylglutathione lyase
3234211	3234567	357	-	AT699_RS14600	yobA	copC CDS	0	0	0	0	0	0	0	0.0337431	0.00349066	0.0106465	0.000523599	0.00244346	0.00238528	0.0532326	0	0.0518405	P	Copper resistance protein
3754277	3754633	357	+	AT699_RS16825	nmtR	winged helix-turn-helix transcriptional regulator CDS	0	0	0	0	0	0	0	0.0337431	0.00349066	0.0106465	0.000523599	0.00244346	0.00238528	0.0532326	0	0.0518405	K	Bacterial regulatory protein, arsR family
3831931	3832287	357	+	AT699_RS17200		STAS-like domain-containing protein CDS	0	0	0	0	0	0	0	0.0337431	0.00349066	0.0106465	0.000523599	0.00244346	0.00238528	0.0532326	0	0.0518405	S	STAS-like domain of unknown function (DUF4325)
4400711	4401067	357	+	AT699_RS19840		hypothetical protein CDS	0	0	0	0	0	0	0	0.0337431	0.00349066	0.0106465	0.000523599	0.00244346	0.00238528	0.0532326	0	0.0518405
4934174	4934530	357	-	AT699_RS22115		hypothetical protein CDS	0	0	0	0	0	0	0	0.0337431	0.00349066	0.0106465	0.000523599	0.00244346	0.00238528	0.0532326	0	0.0518405
6293446	6293802	357	+	AT699_RS28370		hypothetical protein CDS	0	0	0	0	0	0	0	0.0337431	0.00349066	0.0106465	0.000523599	0.00244346	0.00238528	0.0532326	0	0.0518405
399459	399818	360	-	AT699_RS01865	folB	folB CDS	0	0	0	0	0	0	0	0.0340266	0.00351999	0.010736	0.000527999	0.002464	0.00240533	0.0536799	0	0.0522646	H	Catalyzes the conversion of 7,8-dihydroneopterin to 6- hydroxymethyl-7,8-dihydropterin
568097	568456	360	-	AT699_RS02655		hypothetical protein CDS	0	0	0	0	0	0	0	0.0340266	0.00351999	0.010736	0.000527999	0.002464	0.00240533	0.0536799	0	0.0522646	L	nUDIX hydrolase
1193011	1193370	360	+	AT699_RS05535		TIGR03745 family integrating conjugative elementmembrane protein CDS	0	0	0	0	0	0	0	0.0340266	0.00351999	0.010736	0.000527999	0.002464	0.00240533	0.0536799	0	0.0522646	S	Protein of unknown function (DUF2976)
1496187	1496546	360	+	AT699_RS06790	nuoA	NADH-quinone oxidoreductase subunit A CDS	0	0	0	0	0	0	0	0.0340266	0.00351999	0.010736	0.000527999	0.002464	0.00240533	0.0536799	0	0.0522646	C	NDH-1 shuttles electrons from NADH, via FMN and iron- sulfur (Fe-S) centers, to quinones in the respiratory chain. The immediate electron acceptor for the enzyme in this species is believed to be ubiquinone. Couples the redox reaction to proton translocation (for every two electrons transferred, four hydrogen ions are translocated across the cytoplasmic membrane), and thus conserves the redox ene…
1781099	1781458	360	+	AT699_RS07980	himD	integration host factor subunit beta CDS	0	0	0	0	0	0	0	0.0340266	0.00351999	0.010736	0.000527999	0.002464	0.00240533	0.0536799	0	0.0522646	K	This protein is one of the two subunits of integration host factor, a specific DNA-binding protein that functions in genetic recombination as well as in transcriptional and translational control
1904840	1905199	360	-	AT699_RS08590		hypothetical protein CDS	0	0	0	0	0	0	0	0.0340266	0.00351999	0.010736	0.000527999	0.002464	0.00240533	0.0536799	0	0.0522646
1979224	1979583	360	-	AT699_RS08925		hypothetical protein CDS	0	0	0	0	0	0	0	0.0340266	0.00351999	0.010736	0.000527999	0.002464	0.00240533	0.0536799	0	0.0522646
2294731	2295090	360	+	AT699_RS10325	rplT	rplT CDS	0	0	0	0	0	0	0	0.0340266	0.00351999	0.010736	0.000527999	0.002464	0.00240533	0.0536799	0	0.0522646	J	Binds directly to 23S ribosomal RNA and is necessary for the in vitro assembly process of the 50S ribosomal subunit. It is not involved in the protein synthesizing functions of that subunit
4162282	4162641	360	+	AT699_RS18680		hypothetical protein CDS	0	0	0	0	0	0	0	0.0340266	0.00351999	0.010736	0.000527999	0.002464	0.00240533	0.0536799	0	0.0522646
4375541	4375900	360	-	AT699_RS19705		cupin domain-containing protein CDS	0	0	0	0	0	0	0	0.0340266	0.00351999	0.010736	0.000527999	0.002464	0.00240533	0.0536799	0	0.0522646	G	Cupin 2, conserved barrel domain protein
5413838	5414197	360	+	AT699_RS24365		helix-turn-helix transcriptional regulator CDS	0	0	0	0	0	0	0	0.0340266	0.00351999	0.010736	0.000527999	0.002464	0.00240533	0.0536799	0	0.0522646	K	helix_turn_helix, Arsenical Resistance Operon Repressor
5452479	5452838	360	-	AT699_RS24550		hypothetical protein CDS	0	0	0	0	0	0	0	0.0340266	0.00351999	0.010736	0.000527999	0.002464	0.00240533	0.0536799	0	0.0522646
5594930	5595289	360	+	AT699_RS25265		DUF4148 domain-containing protein CDS	0	0	0	0	0	0	0	0.0340266	0.00351999	0.010736	0.000527999	0.002464	0.00240533	0.0536799	0	0.0522646	S	Domain of unknown function (DUF4148)
5700576	5700935	360	+	AT699_RS25770	yciH	translation initiation factor Sui1 CDS	0	0	0	0	0	0	0	0.0340266	0.00351999	0.010736	0.000527999	0.002464	0.00240533	0.0536799	0	0.0522646	J	Translation initiation factor
5709852	5710211	360	+	AT699_RS25820		hypothetical protein CDS	0	0	0	0	0	0	0	0.0340266	0.00351999	0.010736	0.000527999	0.002464	0.00240533	0.0536799	0	0.0522646	J	glyoxalase III activity
6311815	6312174	360	-	AT699_RS28445	arsD	arsD CDS	0	0	0	0	0	0	0	0.0340266	0.00351999	0.010736	0.000527999	0.002464	0.00240533	0.0536799	0	0.0522646	S	Arsenical resistance operon trans-acting repressor ArsD
1317487	1317849	363	+	AT699_RS06055	cytC1	cytochrome c CDS	0	0	0	0	0	0	0	0.0343102	0.00354933	0.0108254	0.000532399	0.00248453	0.00242537	0.0541272	0	0.0526884	C	Cytochrome c
2821386	2821748	363	+	AT699_RS12770		winged helix-turn-helix transcriptional regulator CDS	0	0	0	0	0	0	0	0.0343102	0.00354933	0.0108254	0.000532399	0.00248453	0.00242537	0.0541272	0	0.0526884	K	Transcriptional regulatory protein, C terminal
3980239	3980601	363	+	AT699_RS17865	crcB	crcB CDS	0	0	0	0	0	0	0	0.0343102	0.00354933	0.0108254	0.000532399	0.00248453	0.00242537	0.0541272	0	0.0526884	U	Important for reducing fluoride concentration in the cell, thus reducing its toxicity
4199852	4200214	363	-	AT699_RS18895		hypothetical protein CDS	0	0	0	0	0	0	0	0.0343102	0.00354933	0.0108254	0.000532399	0.00248453	0.00242537	0.0541272	0	0.0526884
4566265	4566627	363	+	AT699_RS20490		hypothetical protein CDS	0	0	0	0	0	0	0	0.0343102	0.00354933	0.0108254	0.000532399	0.00248453	0.00242537	0.0541272	0	0.0526884	S	Antitoxin component of a toxin-antitoxin (TA) module
4806648	4807010	363	+	AT699_RS21520		VanZ family protein CDS	0	0	0	0	0	0	0	0.0343102	0.00354933	0.0108254	0.000532399	0.00248453	0.00242537	0.0541272	0	0.0526884	S	VanZ like family
6312772	6313134	363	-	AT699_RS31285	cadC	helix-turn-helix transcriptional regulator CDS	0	0	0	0	0	0	0	0.0343102	0.00354933	0.0108254	0.000532399	0.00248453	0.00242537	0.0541272	0	0.0526884	K	helix_turn_helix, Arsenical Resistance Operon Repressor
844032	844397	366	+	AT699_RS03940		membrane protein CDS	0	0	0	0	0	0	0	0.0345937	0.00357866	0.0109149	0.000536799	0.00250506	0.00244542	0.0545746	0	0.0531121	S	membrane
1206848	1207213	366	-	AT699_RS05610		DUF3742 family protein CDS	0	0	0	0	0	0	0	0.0345937	0.00357866	0.0109149	0.000536799	0.00250506	0.00244542	0.0545746	0	0.0531121	S	Protein of unknown function (DUF3742)
1243445	1243810	366	-	AT699_RS05775		DUF3742 family protein CDS	0	0	0	0	0	0	0	0.0345937	0.00357866	0.0109149	0.000536799	0.00250506	0.00244542	0.0545746	0	0.0531121	S	Protein of unknown function (DUF3742)
3557889	3558254	366	-	AT699_RS31555		hypothetical protein CDS	0	0	0	0	0	0	0	0.0345937	0.00357866	0.0109149	0.000536799	0.00250506	0.00244542	0.0545746	0	0.0531121
3881968	3882333	366	+	AT699_RS17470		hypothetical protein CDS	0	0	0	0	0	0	0	0.0345937	0.00357866	0.0109149	0.000536799	0.00250506	0.00244542	0.0545746	0	0.0531121
4562555	4562920	366	-	AT699_RS20465		DUF861 domain-containing protein CDS	0	0	0	0	0	0	0	0.0345937	0.00357866	0.0109149	0.000536799	0.00250506	0.00244542	0.0545746	0	0.0531121	S	Protein of unknown function (DUF861)
5160858	5161223	366	+	AT699_RS23210		hypothetical protein CDS	0	0	0	0	0	0	0	0.0345937	0.00357866	0.0109149	0.000536799	0.00250506	0.00244542	0.0545746	0	0.0531121
5324602	5324967	366	+	AT699_RS23945		response regulator CDS	0	0	0	0	0	0	0	0.0345937	0.00357866	0.0109149	0.000536799	0.00250506	0.00244542	0.0545746	0	0.0531121	T	Response regulator receiver
5677577	5677942	366	-	AT699_RS25675		hypothetical protein CDS	0	0	0	0	0	0	0	0.0345937	0.00357866	0.0109149	0.000536799	0.00250506	0.00244542	0.0545746	0	0.0531121
6338085	6338450	366	+	AT699_RS28580	merD	merD CDS	0	0	0	0	0	0	0	0.0345937	0.00357866	0.0109149	0.000536799	0.00250506	0.00244542	0.0545746	0	0.0531121	K	MerR HTH family regulatory protein
6369372	6369737	366	-	AT699_RS31320		tyrosine-type recombinase/integrase CDS	0	0	0	0	0	0	0	0.0345937	0.00357866	0.0109149	0.000536799	0.00250506	0.00244542	0.0545746	0	0.0531121
6710937	6711302	366	-	AT699_RS30240	rpsM	rpsM CDS	0	0	0	0	0	0	0	0.0345937	0.00357866	0.0109149	0.000536799	0.00250506	0.00244542	0.0545746	0	0.0531121	J	Located at the top of the head of the 30S subunit, it contacts several helices of the 16S rRNA. In the 70S ribosome it contacts the 23S rRNA (bridge B1a) and protein L5 of the 50S subunit (bridge B1b), connecting the 2 subunits
6714235	6714600	366	-	AT699_RS30270	rplR	rplR CDS	0	0	0	0	0	0	0	0.0345937	0.00357866	0.0109149	0.000536799	0.00250506	0.00244542	0.0545746	0	0.0531121	J	This is one of the proteins that binds and probably mediates the attachment of the 5S RNA into the large ribosomal subunit, where it forms part of the central protuberance
96399	96767	369	-	AT699_RS00445		bleomycin resistance family protein CDS	0	0	0	0	0	0	0	0.0348773	0.00360799	0.0110044	0.000541199	0.0025256	0.00246546	0.0550219	0	0.0535356	E	lactoylglutathione lyase activity
195706	196074	369	-	AT699_RS00925	hinT	histidine triad nucleotide-binding protein CDS	0	0	0	0	0	0	0	0.0348773	0.00360799	0.0110044	0.000541199	0.0025256	0.00246546	0.0550219	0	0.0535356	FG	Diadenosine tetraphosphate (Ap4A) hydrolase and other HIT family hydrolases
1204849	1205217	369	+	AT699_RS05600		hypothetical protein CDS	0	0	0	0	0	0	0	0.0348773	0.00360799	0.0110044	0.000541199	0.0025256	0.00246546	0.0550219	0	0.0535356
2153305	2153673	369	+	AT699_RS09725	panD	aspartate 1-decarboxylase CDS	0	0	0	0	0	0	0	0.0348773	0.00360799	0.0110044	0.000541199	0.0025256	0.00246546	0.0550219	0	0.0535356	H	Catalyzes the pyruvoyl-dependent decarboxylation of aspartate to produce beta-alanine
3148184	3148552	369	-	AT699_RS14195		hypothetical protein CDS	0	0	0	0	0	0	0	0.0348773	0.00360799	0.0110044	0.000541199	0.0025256	0.00246546	0.0550219	0	0.0535356
5472766	5473134	369	+	AT699_RS31230		type II toxin-antitoxin system RelE/ParE family toxin CDS	0	0	0	0	0	0	0	0.0348773	0.00360799	0.0110044	0.000541199	0.0025256	0.00246546	0.0550219	0	0.0535356	S	Phage derived protein Gp49-like (DUF891)
5529901	5530269	369	+	AT699_RS24960	MA20_31645	hypothetical protein CDS	0	0	0	0	0	0	0	0.0348773	0.00360799	0.0110044	0.000541199	0.0025256	0.00246546	0.0550219	0	0.0535356	S	protein conserved in bacteria
5618121	5618489	369	+	AT699_RS25395		cupin domain-containing protein CDS	0	0	0	0	0	0	0	0.0348773	0.00360799	0.0110044	0.000541199	0.0025256	0.00246546	0.0550219	0	0.0535356	G	Cupin domain
6198388	6198756	369	-	AT699_RS27900	psiF	phosphate starvation-inducible protein precursor CDS	0	0	0	0	0	0	0	0.0348773	0.00360799	0.0110044	0.000541199	0.0025256	0.00246546	0.0550219	0	0.0535356	S	psiF repeat
6716776	6717144	369	-	AT699_RS30300	rplN	rplN CDS	0	0	0	0	0	0	0	0.0348773	0.00360799	0.0110044	0.000541199	0.0025256	0.00246546	0.0550219	0	0.0535356	J	Binds to 23S rRNA. Forms part of two intersubunit bridges in the 70S ribosome
726213	726584	372	+	AT699_RS03365	erpA	erpA CDS	0	0	0	0	0	0	0	0.0351608	0.00363733	0.0110938	0.000545599	0.00254613	0.00248551	0.0554692	0	0.0539589	C	Required for insertion of 4Fe-4S clusters
1134888	1135259	372	-	AT699_RS05195		hypothetical protein CDS	0	0	0	0	0	0	0	0.0351608	0.00363733	0.0110938	0.000545599	0.00254613	0.00248551	0.0554692	0	0.0539589
3082814	3083185	372	-	AT699_RS13925		hypothetical protein CDS	0	0	0	0	0	0	0	0.0351608	0.00363733	0.0110938	0.000545599	0.00254613	0.00248551	0.0554692	0	0.0539589
4478661	4479032	372	+	AT699_RS20190	ybaA	DUF1428 domain-containing protein CDS	0	0	0	0	0	0	0	0.0351608	0.00363733	0.0110938	0.000545599	0.00254613	0.00248551	0.0554692	0	0.0539589	S	Protein of unknown function (DUF1428)
4956885	4957256	372	+	AT699_RS22240	csaA	tRNA-binding protein CDS	0	0	0	0	0	0	0	0.0351608	0.00363733	0.0110938	0.000545599	0.00254613	0.00248551	0.0554692	0	0.0539589	J	Putative tRNA binding domain
6106835	6107206	372	-	AT699_RS27510		hypothetical protein CDS	0	0	0	0	0	0	0	0.0351608	0.00363733	0.0110938	0.000545599	0.00254613	0.00248551	0.0554692	0	0.0539589
6269928	6270299	372	+	AT699_RS28265		hypothetical protein CDS	0	0	0	0	0	0	0	0.0351608	0.00363733	0.0110938	0.000545599	0.00254613	0.00248551	0.0554692	0	0.0539589
6352002	6352373	372	-	AT699_RS31770		hypothetical protein CDS	0	0	0	0	0	0	0	0.0351608	0.00363733	0.0110938	0.000545599	0.00254613	0.00248551	0.0554692	0	0.0539589
6384977	6385348	372	-	AT699_RS31785		hypothetical protein CDS	0	0	0	0	0	0	0	0.0351608	0.00363733	0.0110938	0.000545599	0.00254613	0.00248551	0.0554692	0	0.0539589
6812219	6812590	372	-	AT699_RS30750	rnpA	ribonuclease P protein component CDS	0	0	0	0	0	0	0	0.0351608	0.00363733	0.0110938	0.000545599	0.00254613	0.00248551	0.0554692	0	0.0539589	J	RNaseP catalyzes the removal of the 5'-leader sequence from pre-tRNA to produce the mature 5'-terminus. It can also cleave other RNA substrates such as 4.5S RNA. The protein component plays an auxiliary but essential role in vivo by binding to the 5'-leader sequence and broadening the substrate specificity of the ribozyme
393366	393740	375	+	AT699_RS01835	apaG	apaG CDS	0	0	0	0	0	0	0	0.0354444	0.00366666	0.0111833	0.000549999	0.00256666	0.00250555	0.0559166	0	0.054382	P	protein affecting Mg2 Co2 transport
1248755	1249129	375	+	AT699_RS05815		DsrE family protein CDS	0	0	0	0	0	0	0	0.0354444	0.00366666	0.0111833	0.000549999	0.00256666	0.00250555	0.0559166	0	0.054382	P	DsrE/DsrF-like family
1891118	1891492	375	+	AT699_RS08490	rpsF	rpsF CDS	0	0	0	0	0	0	0	0.0354444	0.00366666	0.0111833	0.000549999	0.00256666	0.00250555	0.0559166	0	0.054382	J	Binds together with S18 to 16S ribosomal RNA
2418322	2418696	375	+	AT699_RS10935		glutathione S-transferase N-terminal domain-containing protein CDS	0	0	0	0	0	0	0	0.0354444	0.00366666	0.0111833	0.000549999	0.00256666	0.00250555	0.0559166	0	0.054382	O	COG0695 Glutaredoxin and related proteins
2748247	2748621	375	+	AT699_RS12390		hypothetical protein CDS	0	0	0	0	0	0	0	0.0354444	0.00366666	0.0111833	0.000549999	0.00256666	0.00250555	0.0559166	0	0.054382
2798858	2799232	375	+	AT699_RS12655		MAPEG family protein CDS	0	0	0	0	0	0	0	0.0354444	0.00366666	0.0111833	0.000549999	0.00256666	0.00250555	0.0559166	0	0.054382	S	MAPEG family
2862744	2863118	375	-	AT699_RS12985	trxC	thioredoxin family protein CDS	0	0	0	0	0	0	0	0.0354444	0.00366666	0.0111833	0.000549999	0.00256666	0.00250555	0.0559166	0	0.054382	O	Belongs to the thioredoxin family
5135711	5136085	375	-	AT699_RS23100	xylH	tautomerase family protein CDS	0	0	0	0	0	0	0	0.0354444	0.00366666	0.0111833	0.000549999	0.00256666	0.00250555	0.0559166	0	0.054382	G	4-oxalocrotonate tautomerase
6539826	6540200	375	-	AT699_RS31825		hypothetical protein CDS	0	0	0	0	0	0	0	0.0354444	0.00366666	0.0111833	0.000549999	0.00256666	0.00250555	0.0559166	0	0.054382
383490	383867	378	-	AT699_RS01790		DUF779 domain-containing protein CDS	0	0	0	0	0	0	0	0.0357279	0.00369599	0.0112728	0.000554399	0.0025872	0.0025256	0.0563639	0	0.0548049	S	Protein of unknown function (DUF779)
623247	623624	378	+	AT699_RS02910		DUF1987 domain-containing protein CDS	0	0	0	0	0	0	0	0.0357279	0.00369599	0.0112728	0.000554399	0.0025872	0.0025256	0.0563639	0	0.0548049	S	Domain of unknown function (DUF1987)
1077289	1077666	378	+	AT699_RS04915		type II toxin-antitoxin system VapC family toxin CDS	0	0	0	0	0	0	0	0.0357279	0.00369599	0.0112728	0.000554399	0.0025872	0.0025256	0.0563639	0	0.0548049	S	Toxic component of a toxin-antitoxin (TA) module. An RNase
2716463	2716840	378	-	AT699_RS12235	flaG	flagellar protein FlaG CDS	0	0	0	0	0	0	0	0.0357279	0.00369599	0.0112728	0.000554399	0.0025872	0.0025256	0.0563639	0	0.0548049	N	flagellar protein
3029415	3029792	378	-	AT699_RS13675	ygdD	DUF423 domain-containing protein CDS	0	0	0	0	0	0	0	0.0357279	0.00369599	0.0112728	0.000554399	0.0025872	0.0025256	0.0563639	0	0.0548049	S	Protein of unknown function (DUF423)
3166543	3166920	378	-	AT699_RS14275	yjgF	RidA family protein CDS	0	0	0	0	0	0	0	0.0357279	0.00369599	0.0112728	0.000554399	0.0025872	0.0025256	0.0563639	0	0.0548049	J	translation initiation inhibitor, yjgF family
3757615	3757992	378	+	AT699_RS16845	nmtR	helix-turn-helix transcriptional regulator CDS	0	0	0	0	0	0	0	0.0357279	0.00369599	0.0112728	0.000554399	0.0025872	0.0025256	0.0563639	0	0.0548049	K	PFAM regulatory protein, ArsR
3791317	3791694	378	+	AT699_RS31030		AlpA family phage regulatory protein CDS	0	0	0	0	0	0	0	0.0357279	0.00369599	0.0112728	0.000554399	0.0025872	0.0025256	0.0563639	0	0.0548049	K	Prophage CP4-57 regulatory protein (AlpA)
4626554	4626931	378	-	AT699_RS31680		hypothetical protein CDS	0	0	0	0	0	0	0	0.0357279	0.00369599	0.0112728	0.000554399	0.0025872	0.0025256	0.0563639	0	0.0548049
4927420	4927797	378	+	AT699_RS22070		hpxZ CDS	0	0	0	0	0	0	0	0.0357279	0.00369599	0.0112728	0.000554399	0.0025872	0.0025256	0.0563639	0	0.0548049	S	Protein of unknown function (DUF3225)
5585007	5585384	378	+	AT699_RS25215		DUF4148 domain-containing protein CDS	0	0	0	0	0	0	0	0.0357279	0.00369599	0.0112728	0.000554399	0.0025872	0.0025256	0.0563639	0	0.0548049
5595481	5595858	378	+	AT699_RS25270		hypothetical protein CDS	0	0	0	0	0	0	0	0.0357279	0.00369599	0.0112728	0.000554399	0.0025872	0.0025256	0.0563639	0	0.0548049	M	surface antigen
5939668	5940045	378	-	AT699_RS26765	gcvH	gcvH CDS	0	0	0	0	0	0	0	0.0357279	0.00369599	0.0112728	0.000554399	0.0025872	0.0025256	0.0563639	0	0.0548049	E	The glycine cleavage system catalyzes the degradation of glycine. The H protein shuttles the methylamine group of glycine from the P protein to the T protein
6739117	6739494	378	-	AT699_RS30435	rpsL	rpsL CDS	0	0	0	0	0	0	0	0.0357279	0.00369599	0.0112728	0.000554399	0.0025872	0.0025256	0.0563639	0	0.0548049	J	Interacts with and stabilizes bases of the 16S rRNA that are involved in tRNA selection in the A site and with the mRNA backbone. Located at the interface of the 30S and 50S subunits, it traverses the body of the 30S subunit contacting proteins on the other side and probably holding the rRNA structure together. The combined cluster of proteins S8, S12 and S17 appears to hold together the shoulder…
91039	91419	381	-	AT699_RS31380		hypothetical protein CDS	0	0	0	0	0	0	0	0.0360115	0.00372533	0.0113622	0.000558799	0.00260773	0.00254564	0.0568112	0	0.0552276
747871	748251	381	+	AT699_RS03455		tautomerase family protein CDS	0	0	0	0	0	0	0	0.0360115	0.00372533	0.0113622	0.000558799	0.00260773	0.00254564	0.0568112	0	0.0552276	S	Tautomerase enzyme
1313792	1314172	381	+	AT699_RS06030		hypothetical protein CDS	0	0	0	0	0	0	0	0.0360115	0.00372533	0.0113622	0.000558799	0.00260773	0.00254564	0.0568112	0	0.0552276
1812749	1813129	381	+	AT699_RS08125	rplS	rplS CDS	0	0	0	0	0	0	0	0.0360115	0.00372533	0.0113622	0.000558799	0.00260773	0.00254564	0.0568112	0	0.0552276	J	This protein is located at the 30S-50S ribosomal subunit interface and may play a role in the structure and function of the aminoacyl-tRNA binding site
1901815	1902195	381	+	AT699_RS08565		hypothetical protein CDS	0	0	0	0	0	0	0	0.0360115	0.00372533	0.0113622	0.000558799	0.00260773	0.00254564	0.0568112	0	0.0552276
2662444	2662824	381	+	AT699_RS11980		response regulator CDS	0	0	0	0	0	0	0	0.0360115	0.00372533	0.0113622	0.000558799	0.00260773	0.00254564	0.0568112	0	0.0552276	T	cheY-homologous receiver domain
3472993	3473373	381	+	AT699_RS15625		hypothetical protein CDS	0	0	0	0	0	0	0	0.0360115	0.00372533	0.0113622	0.000558799	0.00260773	0.00254564	0.0568112	0	0.0552276	S	Peptidase inhibitor I78 family
3722512	3722892	381	-	AT699_RS16690		winged helix-turn-helix transcriptional regulator CDS	0	0	0	0	0	0	0	0.0360115	0.00372533	0.0113622	0.000558799	0.00260773	0.00254564	0.0568112	0	0.0552276	K	helix_turn_helix, Arsenical Resistance Operon Repressor
4215636	4216016	381	+	AT699_RS19015		hypothetical protein CDS	0	0	0	0	0	0	0	0.0360115	0.00372533	0.0113622	0.000558799	0.00260773	0.00254564	0.0568112	0	0.0552276
4439265	4439645	381	+	AT699_RS20020	hslR	RNA-binding S4 domain-containing protein CDS	0	0	0	0	0	0	0	0.0360115	0.00372533	0.0113622	0.000558799	0.00260773	0.00254564	0.0568112	0	0.0552276	J	RNA-binding protein S4
4562153	4562533	381	+	AT699_RS20460		hypothetical protein CDS	0	0	0	0	0	0	0	0.0360115	0.00372533	0.0113622	0.000558799	0.00260773	0.00254564	0.0568112	0	0.0552276
5005552	5005932	381	+	AT699_RS22455		hypothetical protein CDS	0	0	0	0	0	0	0	0.0360115	0.00372533	0.0113622	0.000558799	0.00260773	0.00254564	0.0568112	0	0.0552276
5967894	5968274	381	-	AT699_RS26880		DUF4156 domain-containing protein CDS	0	0	0	0	0	0	0	0.0360115	0.00372533	0.0113622	0.000558799	0.00260773	0.00254564	0.0568112	0	0.0552276	S	Domain of unknown function (DUF4156)
6122246	6122626	381	+	AT699_RS27590		cupin domain-containing protein CDS	0	0	0	0	0	0	0	0.0360115	0.00372533	0.0113622	0.000558799	0.00260773	0.00254564	0.0568112	0	0.0552276	G	Cupin domain
6755828	6756208	381	-	AT699_RS30480	rplL	rplL CDS	0	0	0	0	0	0	0	0.0360115	0.00372533	0.0113622	0.000558799	0.00260773	0.00254564	0.0568112	0	0.0552276	J	Forms part of the ribosomal stalk which helps the ribosome interact with GTP-bound translation factors. Is thus essential for accurate translation
132111	132494	384	-	AT699_RS00605	cueR	MerR family DNA-binding transcriptional regulator CDS	0	0	0	0	0	0	0	0.036295	0.00375466	0.0114517	0.000563199	0.00262826	0.00256568	0.0572586	0	0.0556501	K	transcriptional
1123589	1123972	384	-	AT699_RS05125		thioredoxin family protein CDS	0	0	0	0	0	0	0	0.036295	0.00375466	0.0114517	0.000563199	0.00262826	0.00256568	0.0572586	0	0.0556501	CO	Thiol-disulfide isomerase
1192381	1192764	384	+	AT699_RS05525		putative type III effector Hop protein CDS	0	0	0	0	0	0	0	0.036295	0.00375466	0.0114517	0.000563199	0.00262826	0.00256568	0.0572586	0	0.0556501	S	Plasmid protein of unknown function (Plasmid_RAQPRD)
1668434	1668817	384	+	AT699_RS07580	sdhD	sdhD CDS	0	0	0	0	0	0	0	0.036295	0.00375466	0.0114517	0.000563199	0.00262826	0.00256568	0.0572586	0	0.0556501	C	Succinate dehydrogenase
2420807	2421190	384	-	AT699_RS30910		type II toxin-antitoxin system RelE/ParE family toxin CDS	0	0	0	0	0	0	0	0.036295	0.00375466	0.0114517	0.000563199	0.00262826	0.00256568	0.0572586	0	0.0556501	S	RelE toxin of RelE / RelB toxin-antitoxin system
2551517	2551900	384	-	AT699_RS11515		DUF4180 domain-containing protein CDS	0	0	0	0	0	0	0	0.036295	0.00375466	0.0114517	0.000563199	0.00262826	0.00256568	0.0572586	0	0.0556501	K	Domain of unknown function (DUF4180)
2980939	2981322	384	-	AT699_RS13465		hypothetical protein CDS	0	0	0	0	0	0	0	0.036295	0.00375466	0.0114517	0.000563199	0.00262826	0.00256568	0.0572586	0	0.0556501
3541790	3542173	384	+	AT699_RS15945		cytochrome c CDS	0	0	0	0	0	0	0	0.036295	0.00375466	0.0114517	0.000563199	0.00262826	0.00256568	0.0572586	0	0.0556501	C	Cytochrome c
4577157	4577540	384	+	AT699_RS20545		VOC family protein CDS	0	0	0	0	0	0	0	0.036295	0.00375466	0.0114517	0.000563199	0.00262826	0.00256568	0.0572586	0	0.0556501	E	glyoxalase bleomycin resistance protein dioxygenase
5003791	5004174	384	+	AT699_RS22440	ssb	ssb CDS	0	0	0	0	0	0	0	0.036295	0.00375466	0.0114517	0.000563199	0.00262826	0.00256568	0.0572586	0	0.0556501	L	Plays an important role in DNA replication, recombination and repair. Binds to ssDNA and to an array of partner proteins to recruit them to their sites of action during DNA metabolism
5616822	5617205	384	+	AT699_RS25385		VOC family protein CDS	0	0	0	0	0	0	0	0.036295	0.00375466	0.0114517	0.000563199	0.00262826	0.00256568	0.0572586	0	0.0556501	E	lactoylglutathione lyase activity
6345373	6345756	384	+	AT699_RS28620		DUF302 domain-containing protein CDS	0	0	0	0	0	0	0	0.036295	0.00375466	0.0114517	0.000563199	0.00262826	0.00256568	0.0572586	0	0.0556501	V	Domain of unknown function DUF302
6451674	6452057	384	-	AT699_RS29080		DUF4148 domain-containing protein CDS	0	0	0	0	0	0	0	0.036295	0.00375466	0.0114517	0.000563199	0.00262826	0.00256568	0.0572586	0	0.0556501	S	Domain of unknown function (DUF4148)
49200	49586	387	+	AT699_RS00230	yabJ_3	RidA family protein CDS	0	0	0	0	0	0	0	0.0365786	0.00378399	0.0115412	0.000567599	0.0026488	0.00258573	0.0577059	0	0.0560725	J	Endoribonuclease L-PSP
96858	97244	387	+	AT699_RS00450		DUF1232 domain-containing protein CDS	0	0	0	0	0	0	0	0.0365786	0.00378399	0.0115412	0.000567599	0.0026488	0.00258573	0.0577059	0	0.0560725	S	Protein of unknown function (DUF1232)
1956583	1956969	387	-	AT699_RS08825	bph3	H-NS histone family protein CDS	0	0	0	0	0	0	0	0.0365786	0.00378399	0.0115412	0.000567599	0.0026488	0.00258573	0.0577059	0	0.0560725	S	DNA-binding protein
2325471	2325857	387	-	AT699_RS10515		Rieske (2Fe-2S) protein CDS	0	0	0	0	0	0	0	0.0365786	0.00378399	0.0115412	0.000567599	0.0026488	0.00258573	0.0577059	0	0.0560725	P	Ferredoxin subunits of nitrite reductase and ring-hydroxylating dioxygenases
2520450	2520836	387	-	AT699_RS11385		hypothetical protein CDS	0	0	0	0	0	0	0	0.0365786	0.00378399	0.0115412	0.000567599	0.0026488	0.00258573	0.0577059	0	0.0560725
2983806	2984192	387	+	AT699_RS13480	tdcF	endoribonuclease L-PSP CDS	0	0	0	0	0	0	0	0.0365786	0.00378399	0.0115412	0.000567599	0.0026488	0.00258573	0.0577059	0	0.0560725	J	endoribonuclease
3536317	3536703	387	+	AT699_RS15905		hypothetical protein CDS	0	0	0	0	0	0	0	0.0365786	0.00378399	0.0115412	0.000567599	0.0026488	0.00258573	0.0577059	0	0.0560725
3873201	3873587	387	+	AT699_RS17405		hypothetical protein CDS	0	0	0	0	0	0	0	0.0365786	0.00378399	0.0115412	0.000567599	0.0026488	0.00258573	0.0577059	0	0.0560725
4043966	4044352	387	+	AT699_RS18140	hsp18	Hsp20/alpha crystallin family protein CDS	0	0	0	0	0	0	0	0.0365786	0.00378399	0.0115412	0.000567599	0.0026488	0.00258573	0.0577059	0	0.0560725	O	Belongs to the small heat shock protein (HSP20) family
4643853	4644239	387	-	AT699_RS20860		hypothetical protein CDS	0	0	0	0	0	0	0	0.0365786	0.00378399	0.0115412	0.000567599	0.0026488	0.00258573	0.0577059	0	0.0560725
5103949	5104335	387	-	AT699_RS22960	yjfL	DUF350 domain-containing protein CDS	0	0	0	0	0	0	0	0.0365786	0.00378399	0.0115412	0.000567599	0.0026488	0.00258573	0.0577059	0	0.0560725	S	Domain of Unknown Function (DUF350)
5835514	5835900	387	-	AT699_RS26385		MOSC N-terminal beta barrel domain-containing protein CDS	0	0	0	0	0	0	0	0.0365786	0.00378399	0.0115412	0.000567599	0.0026488	0.00258573	0.0577059	0	0.0560725	S	MOSC N-terminal beta barrel domain
6251310	6251696	387	+	AT699_RS28175		MerR family transcriptional regulator CDS	0	0	0	0	0	0	0	0.0365786	0.00378399	0.0115412	0.000567599	0.0026488	0.00258573	0.0577059	0	0.0560725	K	TRANSCRIPTIONal
6348254	6348640	387	-	AT699_RS28640		thioredoxin family protein CDS	0	0	0	0	0	0	0	0.0365786	0.00378399	0.0115412	0.000567599	0.0026488	0.00258573	0.0577059	0	0.0560725	CO	Thioredoxin
6428934	6429320	387	+	AT699_RS28980		helix-turn-helix transcriptional regulator CDS	0	0	0	0	0	0	0	0.0365786	0.00378399	0.0115412	0.000567599	0.0026488	0.00258573	0.0577059	0	0.0560725	K	HxlR-like helix-turn-helix
193510	193899	390	-	AT699_RS00905		helix-turn-helix transcriptional regulator CDS	0	0	0	0	0	0	0	0.0368622	0.00381333	0.0116306	0.000571999	0.00266933	0.00260577	0.0581532	0	0.0564946	K	Helix-turn-helix XRE-family like proteins
1309342	1309731	390	-	AT699_RS06015		DUF4148 domain-containing protein CDS	0	0	0	0	0	0	0	0.0368622	0.00381333	0.0116306	0.000571999	0.00266933	0.00260577	0.0581532	0	0.0564946	S	Domain of unknown function (DUF4148)
2669373	2669762	390	+	AT699_RS12010		cheY CDS	0	0	0	0	0	0	0	0.0368622	0.00381333	0.0116306	0.000571999	0.00266933	0.00260577	0.0581532	0	0.0564946	T	Chemotaxis protein CheY
3730598	3730987	390	+	AT699_RS16735		hypothetical protein CDS	0	0	0	0	0	0	0	0.0368622	0.00381333	0.0116306	0.000571999	0.00266933	0.00260577	0.0581532	0	0.0564946
3813841	3814230	390	+	AT699_RS17110	yuxK	DUF393 domain-containing protein CDS	0	0	0	0	0	0	0	0.0368622	0.00381333	0.0116306	0.000571999	0.00266933	0.00260577	0.0581532	0	0.0564946	S	Protein of unknown function, DUF393
3853771	3854160	390	-	AT699_RS17290		hypothetical protein CDS	0	0	0	0	0	0	0	0.0368622	0.00381333	0.0116306	0.000571999	0.00266933	0.00260577	0.0581532	0	0.0564946
4581756	4582145	390	+	AT699_RS20560		BlaI/MecI/CopY family transcriptional regulator CDS	0	0	0	0	0	0	0	0.0368622	0.00381333	0.0116306	0.000571999	0.00266933	0.00260577	0.0581532	0	0.0564946	K	Transcriptional regulator
5045323	5045712	390	-	AT699_RS22650	XK27_07670	OsmC family protein CDS	0	0	0	0	0	0	0	0.0368622	0.00381333	0.0116306	0.000571999	0.00266933	0.00260577	0.0581532	0	0.0564946	O	OsmC-like protein
5353157	5353546	390	-	AT699_RS24070		ribbon-helix-helix domain-containing protein CDS	0	0	0	0	0	0	0	0.0368622	0.00381333	0.0116306	0.000571999	0.00266933	0.00260577	0.0581532	0	0.0564946	S	protein related to arylsulfate sulfotransferase involved in siderophore biosynthesis
269180	269572	393	-	AT699_RS01275		hypothetical protein CDS	0	0	0	0	0	0	0	0.0371457	0.00384266	0.0117201	0.000576399	0.00268986	0.00262582	0.0586006	0	0.0569166
723714	724106	393	+	AT699_RS03350	rpsI	rpsI CDS	0	0	0	0	0	0	0	0.0371457	0.00384266	0.0117201	0.000576399	0.00268986	0.00262582	0.0586006	0	0.0569166	J	Belongs to the universal ribosomal protein uS9 family
1154683	1155075	393	+	AT699_RS05300		hypothetical protein CDS	0	0	0	0	0	0	0	0.0371457	0.00384266	0.0117201	0.000576399	0.00268986	0.00262582	0.0586006	0	0.0569166
1234622	1235014	393	+	AT699_RS30835		DUF2946 domain-containing protein CDS	0	0	0	0	0	0	0	0.0371457	0.00384266	0.0117201	0.000576399	0.00268986	0.00262582	0.0586006	0	0.0569166	S	Protein of unknown function (DUF2946)
1855941	1856333	393	-	AT699_RS08340	dmpI	hypothetical protein CDS	0	0	0	0	0	0	0	0.0371457	0.00384266	0.0117201	0.000576399	0.00268986	0.00262582	0.0586006	0	0.0569166	S	protein 4-oxalocrotonate tautomerase homolog
2534481	2534873	393	+	AT699_RS11450		DNA-binding protein CDS	0	0	0	0	0	0	0	0.0371457	0.00384266	0.0117201	0.000576399	0.00268986	0.00262582	0.0586006	0	0.0569166	S	DNA-binding protein with PD1-like DNA-binding motif
2877556	2877948	393	-	AT699_RS13060	cueR	cueR CDS	0	0	0	0	0	0	0	0.0371457	0.00384266	0.0117201	0.000576399	0.00268986	0.00262582	0.0586006	0	0.0569166	K	transcriptional
3764474	3764866	393	+	AT699_RS16865		MerR family transcriptional regulator CDS	0	0	0	0	0	0	0	0.0371457	0.00384266	0.0117201	0.000576399	0.00268986	0.00262582	0.0586006	0	0.0569166	K	MerR, DNA binding
4038563	4038955	393	-	AT699_RS18105		hypothetical protein CDS	0	0	0	0	0	0	0	0.0371457	0.00384266	0.0117201	0.000576399	0.00268986	0.00262582	0.0586006	0	0.0569166
4351261	4351653	393	-	AT699_RS19590	crcB	CrcB family protein CDS	0	0	0	0	0	0	0	0.0371457	0.00384266	0.0117201	0.000576399	0.00268986	0.00262582	0.0586006	0	0.0569166	U	Important for reducing fluoride concentration in the cell, thus reducing its toxicity
4512065	4512457	393	+	AT699_RS20315		DUF4168 domain-containing protein CDS	0	0	0	0	0	0	0	0.0371457	0.00384266	0.0117201	0.000576399	0.00268986	0.00262582	0.0586006	0	0.0569166	S	Domain of unknown function (DUF4168)
6708106	6708498	393	-	AT699_RS30220	rplQ	rplQ CDS	0	0	0	0	0	0	0	0.0371457	0.00384266	0.0117201	0.000576399	0.00268986	0.00262582	0.0586006	0	0.0569166	J	Ribosomal protein L17
785599	785994	396	-	AT699_RS03630		GtrA family protein CDS	0	0	0	0	0	0	0	0.0374293	0.00387199	0.0118096	0.000580799	0.0027104	0.00264586	0.0590479	0	0.0573384	S	GtrA-like protein
939977	940372	396	-	AT699_RS04365	gloA	gloA CDS	0	0	0	0	0	0	0	0.0374293	0.00387199	0.0118096	0.000580799	0.0027104	0.00264586	0.0590479	0	0.0573384	E	Catalyzes the conversion of hemimercaptal, formed from methylglyoxal and glutathione, to S-lactoylglutathione
4143938	4144333	396	-	AT699_RS18585	yabJA	endoribonuclease L-PSP CDS	0	0	0	0	0	0	0	0.0374293	0.00387199	0.0118096	0.000580799	0.0027104	0.00264586	0.0590479	0	0.0573384	J	endoribonuclease L-PSP
4247965	4248360	396	+	AT699_RS19145		hypothetical protein CDS	0	0	0	0	0	0	0	0.0374293	0.00387199	0.0118096	0.000580799	0.0027104	0.00264586	0.0590479	0	0.0573384
5964376	5964771	396	-	AT699_RS26865	cI	helix-turn-helix transcriptional regulator CDS	0	0	0	0	0	0	0	0.0374293	0.00387199	0.0118096	0.000580799	0.0027104	0.00264586	0.0590479	0	0.0573384	K	Helix-turn-helix
6715168	6715563	396	-	AT699_RS30280	rpsH	rpsH CDS	0	0	0	0	0	0	0	0.0374293	0.00387199	0.0118096	0.000580799	0.0027104	0.00264586	0.0590479	0	0.0573384	J	One of the primary rRNA binding proteins, it binds directly to 16S rRNA central domain where it helps coordinate assembly of the platform of the 30S subunit
6746801	6747196	396	+	AT699_RS30465		TssQ family T6SS-associated lipoprotein CDS	0	0	0	0	0	0	0	0.0374293	0.00387199	0.0118096	0.000580799	0.0027104	0.00264586	0.0590479	0	0.0573384	NU	Type IV pilus biogenesis stability protein PilW
577159	577557	399	-	AT699_RS02705	pchB	chorismate mutase CDS	0	0	0	0	0	0	0	0.0377128	0.00390133	0.011899	0.000585199	0.00273093	0.00266591	0.0594952	0	0.05776	E	Chorismate mutase
767755	768153	399	+	AT699_RS03545	XK27_07670	OsmC family protein CDS	0	0	0	0	0	0	0	0.0377128	0.00390133	0.011899	0.000585199	0.00273093	0.00266591	0.0594952	0	0.05776	O	redox protein regulator of disulfide bond formation
964555	964953	399	-	AT699_RS04465		Zn-ribbon domain-containing OB-fold protein CDS	0	0	0	0	0	0	0	0.0377128	0.00390133	0.011899	0.000585199	0.00273093	0.00266591	0.0594952	0	0.05776	S	nucleic-acid-binding protein containing a Zn-ribbon
1149557	1149955	399	-	AT699_RS05275	zntR	cadR CDS	0	0	0	0	0	0	0	0.0377128	0.00390133	0.011899	0.000585199	0.00273093	0.00266591	0.0594952	0	0.05776	K	MerR, DNA binding
1193384	1193782	399	+	AT699_RS05540		TIGR03750 family conjugal transfer protein CDS	0	0	0	0	0	0	0	0.0377128	0.00390133	0.011899	0.000585199	0.00273093	0.00266591	0.0594952	0	0.05776	S	Protein of unknown function (DUF3487)
1210815	1211213	399	+	AT699_RS05630	pdxH	pyridoxamine 5'-phosphate oxidase family protein CDS	0	0	0	0	0	0	0	0.0377128	0.00390133	0.011899	0.000585199	0.00273093	0.00266591	0.0594952	0	0.05776	S	Pfam:Pyridox_oxidase
1540280	1540678	399	-	AT699_RS06965	msrB	msrB CDS	0	0	0	0	0	0	0	0.0377128	0.00390133	0.011899	0.000585199	0.00273093	0.00266591	0.0594952	0	0.05776	C	Belongs to the MsrB Met sulfoxide reductase family
1938172	1938570	399	-	AT699_RS08735		cupin domain-containing protein CDS	0	0	0	0	0	0	0	0.0377128	0.00390133	0.011899	0.000585199	0.00273093	0.00266591	0.0594952	0	0.05776	S	ChrR Cupin-like domain
2303487	2303885	399	-	AT699_RS10380		VOC family protein CDS	0	0	0	0	0	0	0	0.0377128	0.00390133	0.011899	0.000585199	0.00273093	0.00266591	0.0594952	0	0.05776	E	translation initiation factor activity
3064042	3064440	399	-	AT699_RS13825		hypothetical protein CDS	0	0	0	0	0	0	0	0.0377128	0.00390133	0.011899	0.000585199	0.00273093	0.00266591	0.0594952	0	0.05776
3314651	3315049	399	-	AT699_RS14960	yjgH	RidA family protein CDS	0	0	0	0	0	0	0	0.0377128	0.00390133	0.011899	0.000585199	0.00273093	0.00266591	0.0594952	0	0.05776	J	Endoribonuclease L-PSP
4142662	4143060	399	-	AT699_RS18570		hypothetical protein CDS	0	0	0	0	0	0	0	0.0377128	0.00390133	0.011899	0.000585199	0.00273093	0.00266591	0.0594952	0	0.05776
4146755	4147153	399	-	AT699_RS18600		RidA family protein CDS	0	0	0	0	0	0	0	0.0377128	0.00390133	0.011899	0.000585199	0.00273093	0.00266591	0.0594952	0	0.05776	J	Endoribonuclease L-PSP
4985884	4986282	399	+	AT699_RS22360		hypothetical protein CDS	0	0	0	0	0	0	0	0.0377128	0.00390133	0.011899	0.000585199	0.00273093	0.00266591	0.0594952	0	0.05776
5544237	5544635	399	+	AT699_RS25020		DUF2946 domain-containing protein CDS	0	0	0	0	0	0	0	0.0377128	0.00390133	0.011899	0.000585199	0.00273093	0.00266591	0.0594952	0	0.05776	S	Protein of unknown function (DUF2946)
5666044	5666442	399	+	AT699_RS25620	cyoD	cyoD CDS	0	0	0	0	0	0	0	0.0377128	0.00390133	0.011899	0.000585199	0.00273093	0.00266591	0.0594952	0	0.05776	C	oxidase, subunit
5730789	5731187	399	-	AT699_RS25920		PRC-barrel domain-containing protein CDS	0	0	0	0	0	0	0	0.0377128	0.00390133	0.011899	0.000585199	0.00273093	0.00266591	0.0594952	0	0.05776	S	PRC-barrel domain
650306	650707	402	+	AT699_RS03030	yqgF	ruvX CDS	0	0	0	0	0	0	0	0.0379964	0.00393066	0.0119885	0.000589599	0.00275146	0.00268595	0.0599426	0	0.0581814	J	Could be a nuclease involved in processing of the 5'-end of pre-16S rRNA
1133302	1133703	402	+	AT699_RS05180		DoxX family protein CDS	0	0	0	0	0	0	0	0.0379964	0.00393066	0.0119885	0.000589599	0.00275146	0.00268595	0.0599426	0	0.0581814	S	DoxX
1852751	1853152	402	+	AT699_RS08325	rbfA	rbfA CDS	0	0	0	0	0	0	0	0.0379964	0.00393066	0.0119885	0.000589599	0.00275146	0.00268595	0.0599426	0	0.0581814	J	One of several proteins that assist in the late maturation steps of the functional core of the 30S ribosomal subunit. Associates with free 30S ribosomal subunits (but not with 30S subunits that are part of 70S ribosomes or polysomes). Required for efficient processing of 16S rRNA. May interact with the 5'-terminal helix region of 16S rRNA
1904375	1904776	402	-	AT699_RS08585		hypothetical protein CDS	0	0	0	0	0	0	0	0.0379964	0.00393066	0.0119885	0.000589599	0.00275146	0.00268595	0.0599426	0	0.0581814
2286464	2286865	402	+	AT699_RS10280	manX	PTS mannose transporter subunit IIA CDS	0	0	0	0	0	0	0	0.0379964	0.00393066	0.0119885	0.000589599	0.00275146	0.00268595	0.0599426	0	0.0581814	G	COG2893 Phosphotransferase system, mannose fructose-specific component IIA
5425751	5426152	402	+	AT699_RS24445		VOC family protein CDS	0	0	0	0	0	0	0	0.0379964	0.00393066	0.0119885	0.000589599	0.00275146	0.00268595	0.0599426	0	0.0581814	E	Lactoylglutathione lyase and related lyases
5648338	5648739	402	+	AT699_RS25540		hypothetical protein CDS	0	0	0	0	0	0	0	0.0379964	0.00393066	0.0119885	0.000589599	0.00275146	0.00268595	0.0599426	0	0.0581814
5649497	5649898	402	-	AT699_RS25550		hypothetical protein CDS	0	0	0	0	0	0	0	0.0379964	0.00393066	0.0119885	0.000589599	0.00275146	0.00268595	0.0599426	0	0.0581814
6525414	6525815	402	+	AT699_RS29455	yeaO	DUF488 family protein CDS	0	0	0	0	0	0	0	0.0379964	0.00393066	0.0119885	0.000589599	0.00275146	0.00268595	0.0599426	0	0.0581814	S	Protein of unknown function, DUF488
6710520	6710921	402	-	AT699_RS30235	rpsK	rpsK CDS	0	0	0	0	0	0	0	0.0379964	0.00393066	0.0119885	0.000589599	0.00275146	0.00268595	0.0599426	0	0.0581814	J	Located on the platform of the 30S subunit, it bridges several disparate RNA helices of the 16S rRNA. Forms part of the Shine-Dalgarno cleft in the 70S ribosome
196437	196841	405	-	AT699_RS00935	hisI	hisI CDS	0	0	0	0	0	0	0	0.0382799	0.00395999	0.012078	0.000593999	0.002772	0.002706	0.0603899	0	0.0586026	E	Catalyzes the hydrolysis of the adenine ring of phosphoribosyl-AMP
327297	327701	405	+	AT699_RS01515		DUF2809 domain-containing protein CDS	0	0	0	0	0	0	0	0.0382799	0.00395999	0.012078	0.000593999	0.002772	0.002706	0.0603899	0	0.0586026	S	Protein of unknown function (DUF2809)
586896	587300	405	+	AT699_RS02760		helix-turn-helix transcriptional regulator CDS	0	0	0	0	0	0	0	0.0382799	0.00395999	0.012078	0.000593999	0.002772	0.002706	0.0603899	0	0.0586026	K	Bacterial regulatory proteins, luxR family
635612	636016	405	+	AT699_RS02955	abmE	RidA family protein CDS	0	0	0	0	0	0	0	0.0382799	0.00395999	0.012078	0.000593999	0.002772	0.002706	0.0603899	0	0.0586026	J	Endoribonuclease L-PSP
796921	797325	405	+	AT699_RS03695	cidA	CidA/LrgA family protein CDS	0	0	0	0	0	0	0	0.0382799	0.00395999	0.012078	0.000593999	0.002772	0.002706	0.0603899	0	0.0586026	S	effector of murein hydrolase LrgA
1305331	1305735	405	+	AT699_RS06000		thioredoxin family protein CDS	0	0	0	0	0	0	0	0.0382799	0.00395999	0.012078	0.000593999	0.002772	0.002706	0.0603899	0	0.0586026	CO	COG0526, thiol-disulfide isomerase and thioredoxins
2105284	2105688	405	-	AT699_RS09515	rsfS	rsfS CDS	0	0	0	0	0	0	0	0.0382799	0.00395999	0.012078	0.000593999	0.002772	0.002706	0.0603899	0	0.0586026	J	Functions as a ribosomal silencing factor. Interacts with ribosomal protein L14 (rplN), blocking formation of intersubunit bridge B8. Prevents association of the 30S and 50S ribosomal subunits and the formation of functional ribosomes, thus repressing translation
2150233	2150637	405	+	AT699_RS09705	ectC	ectoine synthase CDS	0	0	0	0	0	0	0	0.0382799	0.00395999	0.012078	0.000593999	0.002772	0.002706	0.0603899	0	0.0586026	S	Catalyzes the circularization of gamma-N-acetyl- alpha,gamma-diaminobutyric acid (ADABA) to ectoine (1,4,5,6- tetrahydro-2-methyl-4-pyrimidine carboxylic acid), which is an excellent osmoprotectant
2609441	2609845	405	-	AT699_RS11760	gspI	gspI CDS	0	0	0	0	0	0	0	0.0382799	0.00395999	0.012078	0.000593999	0.002772	0.002706	0.0603899	0	0.0586026	U	General secretion pathway protein
3081482	3081886	405	-	AT699_RS13915		hypothetical protein CDS	0	0	0	0	0	0	0	0.0382799	0.00395999	0.012078	0.000593999	0.002772	0.002706	0.0603899	0	0.0586026
3682876	3683280	405	+	AT699_RS16485	ctb	group III truncated hemoglobin CDS	0	0	0	0	0	0	0	0.0382799	0.00395999	0.012078	0.000593999	0.002772	0.002706	0.0603899	0	0.0586026	S	PFAM globin
4125021	4125425	405	-	AT699_RS18485	iscU	iscU CDS	0	0	0	0	0	0	0	0.0382799	0.00395999	0.012078	0.000593999	0.002772	0.002706	0.0603899	0	0.0586026	C	A scaffold on which IscS assembles Fe-S clusters. It is likely that Fe-S cluster coordination is flexible as the role of this complex is to build and then hand off Fe-S clusters
4208190	4208594	405	-	AT699_RS18965		hypothetical protein CDS	0	0	0	0	0	0	0	0.0382799	0.00395999	0.012078	0.000593999	0.002772	0.002706	0.0603899	0	0.0586026
4620977	4621381	405	+	AT699_RS20720		VOC family protein CDS	0	0	0	0	0	0	0	0.0382799	0.00395999	0.012078	0.000593999	0.002772	0.002706	0.0603899	0	0.0586026	E	Glyoxalase/Bleomycin resistance protein/Dioxygenase superfamily
5687132	5687536	405	-	AT699_RS25725	nirD	nirD CDS	0	0	0	0	0	0	0	0.0382799	0.00395999	0.012078	0.000593999	0.002772	0.002706	0.0603899	0	0.0586026	P	COG2146 Ferredoxin subunits of nitrite reductase and ring-hydroxylating dioxygenases
6287237	6287641	405	+	AT699_RS28340		hypothetical protein CDS	0	0	0	0	0	0	0	0.0382799	0.00395999	0.012078	0.000593999	0.002772	0.002706	0.0603899	0	0.0586026	S	PilS N terminal
6332533	6332937	405	-	AT699_RS28550	cadC	helix-turn-helix transcriptional regulator CDS	0	0	0	0	0	0	0	0.0382799	0.00395999	0.012078	0.000593999	0.002772	0.002706	0.0603899	0	0.0586026	K	Transcriptional regulator
870411	870818	408	-	AT699_RS04050	Z012_02020	flagellar hook-length control protein FliK CDS	0	0	0	0	0	0	0	0.0385635	0.00398933	0.0121674	0.000598399	0.00279253	0.00272604	0.0608372	0	0.0590236	S	Protein of unknown function (DUF721)
1158516	1158923	408	-	AT699_RS05325	merR	merR CDS	0	0	0	0	0	0	0	0.0385635	0.00398933	0.0121674	0.000598399	0.00279253	0.00272604	0.0608372	0	0.0590236	K	Transcriptional regulator
1166796	1167203	408	+	AT699_RS05385		hypothetical protein CDS	0	0	0	0	0	0	0	0.0385635	0.00398933	0.0121674	0.000598399	0.00279253	0.00272604	0.0608372	0	0.0590236
1619001	1619408	408	+	AT699_RS07350	glcG	heme-binding protein CDS	0	0	0	0	0	0	0	0.0385635	0.00398933	0.0121674	0.000598399	0.00279253	0.00272604	0.0608372	0	0.0590236	S	protein possibly involved in utilization of glycolate and propanediol
2680338	2680745	408	+	AT699_RS12055	flgB	flgB CDS	0	0	0	0	0	0	0	0.0385635	0.00398933	0.0121674	0.000598399	0.00279253	0.00272604	0.0608372	0	0.0590236	N	Structural component of flagellum, the bacterial motility apparatus. Part of the rod structure of flagellar basal body
2795121	2795528	408	-	AT699_RS12630		DoxX family protein CDS	0	0	0	0	0	0	0	0.0385635	0.00398933	0.0121674	0.000598399	0.00279253	0.00272604	0.0608372	0	0.0590236	S	GntR family transcriptional regulator
3126634	3127041	408	+	AT699_RS14080	gspI	gspI CDS	0	0	0	0	0	0	0	0.0385635	0.00398933	0.0121674	0.000598399	0.00279253	0.00272604	0.0608372	0	0.0590236	NU	General secretion pathway protein
3133209	3133616	408	+	AT699_RS14120		DoxX family protein CDS	0	0	0	0	0	0	0	0.0385635	0.00398933	0.0121674	0.000598399	0.00279253	0.00272604	0.0608372	0	0.0590236	S	PFAM DoxX family protein
3176021	3176428	408	+	AT699_RS14330		nuclear transport factor 2 family protein CDS	0	0	0	0	0	0	0	0.0385635	0.00398933	0.0121674	0.000598399	0.00279253	0.00272604	0.0608372	0	0.0590236	S	SnoaL-like domain
3501460	3501867	408	-	AT699_RS15740		carboxymuconolactone decarboxylase family protein CDS	0	0	0	0	0	0	0	0.0385635	0.00398933	0.0121674	0.000598399	0.00279253	0.00272604	0.0608372	0	0.0590236	O	Antioxidant protein with alkyl hydroperoxidase activity. Required for the reduction of the AhpC active site cysteine residues and for the regeneration of the AhpC enzyme activity
3537966	3538373	408	+	AT699_RS15925		VOC family protein CDS	0	0	0	0	0	0	0	0.0385635	0.00398933	0.0121674	0.000598399	0.00279253	0.00272604	0.0608372	0	0.0590236	S	glyoxalase bleomycin resistance protein dioxygenase
3700112	3700519	408	+	AT699_RS16570	XK27_05625	rhodanese-like domain-containing protein CDS	0	0	0	0	0	0	0	0.0385635	0.00398933	0.0121674	0.000598399	0.00279253	0.00272604	0.0608372	0	0.0590236	P	PFAM Rhodanese domain protein
4462991	4463398	408	-	AT699_RS20130		SMI1/KNR4 family protein CDS	0	0	0	0	0	0	0	0.0385635	0.00398933	0.0121674	0.000598399	0.00279253	0.00272604	0.0608372	0	0.0590236
4872997	4873404	408	+	AT699_RS21800		hypothetical protein CDS	0	0	0	0	0	0	0	0.0385635	0.00398933	0.0121674	0.000598399	0.00279253	0.00272604	0.0608372	0	0.0590236
884410	884820	411	-	AT699_RS04115	yciA	acyl-CoA thioesterase CDS	0	0	0	0	0	0	0	0.038847	0.00401866	0.0122569	0.000602799	0.00281306	0.00274608	0.0612846	0	0.0594444	I	Acyl-CoA hydrolase
1019526	1019936	411	+	AT699_RS31415		hypothetical protein CDS	0	0	0	0	0	0	0	0.038847	0.00401866	0.0122569	0.000602799	0.00281306	0.00274608	0.0612846	0	0.0594444
1024958	1025368	411	+	AT699_RS31430		hypothetical protein CDS	0	0	0	0	0	0	0	0.038847	0.00401866	0.0122569	0.000602799	0.00281306	0.00274608	0.0612846	0	0.0594444
2824975	2825385	411	+	AT699_RS12795		VOC family protein CDS	0	0	0	0	0	0	0	0.038847	0.00401866	0.0122569	0.000602799	0.00281306	0.00274608	0.0612846	0	0.0594444	E	Glyoxalase/Bleomycin resistance protein/Dioxygenase superfamily
3020894	3021304	411	-	AT699_RS13630		DUF1311 domain-containing protein CDS	0	0	0	0	0	0	0	0.038847	0.00401866	0.0122569	0.000602799	0.00281306	0.00274608	0.0612846	0	0.0594444	O	Protein conserved in bacteria
3708510	3708920	411	-	AT699_RS16610		MerR family transcriptional regulator CDS	0	0	0	0	0	0	0	0.038847	0.00401866	0.0122569	0.000602799	0.00281306	0.00274608	0.0612846	0	0.0594444	K	helix_turn_helix, mercury resistance
3832894	3833304	411	-	AT699_RS17210	cwlK_2	M15 family metallopeptidase CDS	0	0	0	0	0	0	0	0.038847	0.00401866	0.0122569	0.000602799	0.00281306	0.00274608	0.0612846	0	0.0594444	S	D-alanyl-D-alanine carboxypeptidase
4595275	4595685	411	-	AT699_RS20610		hypothetical protein CDS	0	0	0	0	0	0	0	0.038847	0.00401866	0.0122569	0.000602799	0.00281306	0.00274608	0.0612846	0	0.0594444
5452842	5453252	411	-	AT699_RS24555		phage holin family protein CDS	0	0	0	0	0	0	0	0.038847	0.00401866	0.0122569	0.000602799	0.00281306	0.00274608	0.0612846	0	0.0594444	S	Putative Actinobacterial Holin-X, holin superfamily III
5604953	5605363	411	+	AT699_RS25315		hypothetical protein CDS	0	0	0	0	0	0	0	0.038847	0.00401866	0.0122569	0.000602799	0.00281306	0.00274608	0.0612846	0	0.0594444	S	COG0790 FOG TPR repeat, SEL1 subfamily
6349671	6350081	411	+	AT699_RS31295		DUF4148 domain-containing protein CDS	0	0	0	0	0	0	0	0.038847	0.00401866	0.0122569	0.000602799	0.00281306	0.00274608	0.0612846	0	0.0594444	S	Domain of unknown function (DUF4148)
6383740	6384150	411	-	AT699_RS28750		hypothetical protein CDS	0	0	0	0	0	0	0	0.038847	0.00401866	0.0122569	0.000602799	0.00281306	0.00274608	0.0612846	0	0.0594444
6671027	6671437	411	+	AT699_RS30065	yqjC	DUF1090 domain-containing protein CDS	0	0	0	0	0	0	0	0.038847	0.00401866	0.0122569	0.000602799	0.00281306	0.00274608	0.0612846	0	0.0594444	S	Protein of unknown function (DUF1090)
6728925	6729335	411	-	AT699_RS30360		hypothetical protein CDS	0	0	0	0	0	0	0	0.038847	0.00401866	0.0122569	0.000602799	0.00281306	0.00274608	0.0612846	0	0.0594444
182766	183179	414	-	AT699_RS00840		hypothetical protein CDS	0	0	0	0	0	0	0	0.0391306	0.00404799	0.0123464	0.000607199	0.0028336	0.00276613	0.0617319	0	0.0598651
1747577	1747990	414	+	AT699_RS07850	yidB	DUF937 domain-containing protein CDS	0	0	0	0	0	0	0	0.0391306	0.00404799	0.0123464	0.000607199	0.0028336	0.00276613	0.0617319	0	0.0598651	S	Bacterial protein of unknown function (DUF937)
1906086	1906499	414	+	AT699_RS08605		hypothetical protein CDS	0	0	0	0	0	0	0	0.0391306	0.00404799	0.0123464	0.000607199	0.0028336	0.00276613	0.0617319	0	0.0598651
3537511	3537924	414	+	AT699_RS15920		YciI family protein CDS	0	0	0	0	0	0	0	0.0391306	0.00404799	0.0123464	0.000607199	0.0028336	0.00276613	0.0617319	0	0.0598651	S	protein conserved in bacteria
4200214	4200627	414	-	AT699_RS18900		hypothetical protein CDS	0	0	0	0	0	0	0	0.0391306	0.00404799	0.0123464	0.000607199	0.0028336	0.00276613	0.0617319	0	0.0598651
4208745	4209158	414	-	AT699_RS18970		hypothetical protein CDS	0	0	0	0	0	0	0	0.0391306	0.00404799	0.0123464	0.000607199	0.0028336	0.00276613	0.0617319	0	0.0598651
4314602	4315015	414	+	AT699_RS19410	exbD2	biopolymer transporter ExbD CDS	0	0	0	0	0	0	0	0.0391306	0.00404799	0.0123464	0.000607199	0.0028336	0.00276613	0.0617319	0	0.0598651	U	Biopolymer transport protein ExbD/TolR
1440906	1441322	417	-	AT699_RS06580		response regulator CDS	0	0	0	0	0	0	0	0.0394142	0.00407733	0.0124358	0.000611599	0.00285413	0.00278617	0.0621792	0	0.0602856	T	Response regulator, receiver
1668017	1668433	417	+	AT699_RS07575	sdhC	sdhC CDS	0	0	0	0	0	0	0	0.0394142	0.00407733	0.0124358	0.000611599	0.00285413	0.00278617	0.0621792	0	0.0602856	C	succinate dehydrogenase
2721204	2721620	417	-	AT699_RS12260		cupin domain-containing protein CDS	0	0	0	0	0	0	0	0.0394142	0.00407733	0.0124358	0.000611599	0.00285413	0.00278617	0.0621792	0	0.0602856	G	COG2140 Thermophilic glucose-6-phosphate isomerase and related metalloenzymes
2795728	2796144	417	+	AT699_RS12635	yaeJ	arfB CDS	0	0	0	0	0	0	0	0.0394142	0.00407733	0.0124358	0.000611599	0.00285413	0.00278617	0.0621792	0	0.0602856	J	RF-1 domain
4967395	4967811	417	-	AT699_RS22290		hypothetical protein CDS	0	0	0	0	0	0	0	0.0394142	0.00407733	0.0124358	0.000611599	0.00285413	0.00278617	0.0621792	0	0.0602856
6730092	6730508	417	-	AT699_RS30375	rplP	rplP CDS	0	0	0	0	0	0	0	0.0394142	0.00407733	0.0124358	0.000611599	0.00285413	0.00278617	0.0621792	0	0.0602856	J	Binds 23S rRNA and is also seen to make contacts with the A and possibly P site tRNAs
1298900	1299319	420	+	AT699_RS05965	fur	fur CDS	0	0	0	0	0	0	0	0.0396977	0.00410666	0.0125253	0.000615999	0.00287466	0.00280622	0.0626266	0	0.0607058	K	Belongs to the Fur family
2257249	2257668	420	+	AT699_RS10155	ybaN	YbaN family protein CDS	0	0	0	0	0	0	0	0.0396977	0.00410666	0.0125253	0.000615999	0.00287466	0.00280622	0.0626266	0	0.0607058	S	protein conserved in bacteria
2418710	2419129	420	+	AT699_RS10940		hypothetical protein CDS	0	0	0	0	0	0	0	0.0396977	0.00410666	0.0125253	0.000615999	0.00287466	0.00280622	0.0626266	0	0.0607058
2680768	2681187	420	+	AT699_RS12060	flgC	flgC CDS	0	0	0	0	0	0	0	0.0396977	0.00410666	0.0125253	0.000615999	0.00287466	0.00280622	0.0626266	0	0.0607058	N	Flagellar basal body rod
3855962	3856381	420	-	AT699_RS17310		hypothetical protein CDS	0	0	0	0	0	0	0	0.0396977	0.00410666	0.0125253	0.000615999	0.00287466	0.00280622	0.0626266	0	0.0607058
4187495	4187914	420	-	AT699_RS18820		hypothetical protein CDS	0	0	0	0	0	0	0	0.0396977	0.00410666	0.0125253	0.000615999	0.00287466	0.00280622	0.0626266	0	0.0607058
4527391	4527810	420	-	AT699_RS20405	exbD2	biopolymer transporter ExbD CDS	0	0	0	0	0	0	0	0.0396977	0.00410666	0.0125253	0.000615999	0.00287466	0.00280622	0.0626266	0	0.0607058	U	Biopolymer transport protein ExbD/TolR
5001633	5002052	420	-	AT699_RS22430		terminase small subunit CDS	0	0	0	0	0	0	0	0.0396977	0.00410666	0.0125253	0.000615999	0.00287466	0.00280622	0.0626266	0	0.0607058	L	Terminase small subunit
6321724	6322143	420	+	AT699_RS28500		universal stress protein CDS	0	0	0	0	0	0	0	0.0396977	0.00410666	0.0125253	0.000615999	0.00287466	0.00280622	0.0626266	0	0.0607058
814552	814974	423	-	AT699_RS03795	ybgC	ybgC CDS	0	0	0	0	0	0	0	0.0399813	0.00413599	0.0126148	0.000620399	0.0028952	0.00282626	0.0630739	0	0.0611259	S	Acyl-CoA thioesterase
1001018	1001440	423	-	AT699_RS04620		nuclear transport factor 2 family protein CDS	0	0	0	0	0	0	0	0.0399813	0.00413599	0.0126148	0.000620399	0.0028952	0.00282626	0.0630739	0	0.0611259	S	SnoaL-like domain
1113260	1113682	423	-	AT699_RS05075		nuclear transport factor 2 family protein CDS	0	0	0	0	0	0	0	0.0399813	0.00413599	0.0126148	0.000620399	0.0028952	0.00282626	0.0630739	0	0.0611259	S	SnoaL-like domain
1547842	1548264	423	-	AT699_RS07005		ASCH domain-containing protein CDS	0	0	0	0	0	0	0	0.0399813	0.00413599	0.0126148	0.000620399	0.0028952	0.00282626	0.0630739	0	0.0611259	S	ASCH
1660832	1661254	423	-	AT699_RS07545		CopD family protein CDS	0	0	0	0	0	0	0	0.0399813	0.00413599	0.0126148	0.000620399	0.0028952	0.00282626	0.0630739	0	0.0611259	S	membrane
2046467	2046889	423	+	AT699_RS09280	yjbI	group II truncated hemoglobin CDS	0	0	0	0	0	0	0	0.0399813	0.00413599	0.0126148	0.000620399	0.0028952	0.00282626	0.0630739	0	0.0611259	S	Bacterial-like globin
4189185	4189607	423	-	AT699_RS18835		hypothetical protein CDS	0	0	0	0	0	0	0	0.0399813	0.00413599	0.0126148	0.000620399	0.0028952	0.00282626	0.0630739	0	0.0611259
5770324	5770746	423	+	AT699_RS26080		hypothetical protein CDS	0	0	0	0	0	0	0	0.0399813	0.00413599	0.0126148	0.000620399	0.0028952	0.00282626	0.0630739	0	0.0611259
6410752	6411174	423	+	AT699_RS28890	yibN	rhodanese-like domain-containing protein CDS	0	0	0	0	0	0	0	0.0399813	0.00413599	0.0126148	0.000620399	0.0028952	0.00282626	0.0630739	0	0.0611259	P	Rhodanese-related sulfurtransferase
95943	96368	426	+	AT699_RS00440		hypothetical protein CDS	0	0	0	0	0	0	0	0.0402648	0.00416533	0.0127042	0.000624799	0.00291573	0.00284631	0.0635212	0	0.0615458	G	Cytotoxic translational repressor of toxin-antitoxin stability system
431065	431490	426	+	AT699_RS02020	atpC	F0F1 ATP synthase subunit epsilon CDS	0	0	0	0	0	0	0	0.0402648	0.00416533	0.0127042	0.000624799	0.00291573	0.00284631	0.0635212	0	0.0615458	C	Produces ATP from ADP in the presence of a proton gradient across the membrane
635134	635559	426	+	AT699_RS02950	ysmA	acyl-CoA thioesterase CDS	0	0	0	0	0	0	0	0.0402648	0.00416533	0.0127042	0.000624799	0.00291573	0.00284631	0.0635212	0	0.0615458	S	thioesterase
1246711	1247136	426	-	AT699_RS05795		hypothetical protein CDS	0	0	0	0	0	0	0	0.0402648	0.00416533	0.0127042	0.000624799	0.00291573	0.00284631	0.0635212	0	0.0615458
1317919	1318344	426	-	AT699_RS06060		DUF1841 family protein CDS	0	0	0	0	0	0	0	0.0402648	0.00416533	0.0127042	0.000624799	0.00291573	0.00284631	0.0635212	0	0.0615458	S	Domain of unknown function (DUF1841)
1452200	1452625	426	+	AT699_RS06630		Lrp/AsnC family transcriptional regulator CDS	0	0	0	0	0	0	0	0.0402648	0.00416533	0.0127042	0.000624799	0.00291573	0.00284631	0.0635212	0	0.0615458	K	helix_turn_helix ASNC type
1905658	1906083	426	+	AT699_RS08600		hypothetical protein CDS	0	0	0	0	0	0	0	0.0402648	0.00416533	0.0127042	0.000624799	0.00291573	0.00284631	0.0635212	0	0.0615458
2172042	2172467	426	+	AT699_RS09810	ndk	ndk CDS	0	0	0	0	0	0	0	0.0402648	0.00416533	0.0127042	0.000624799	0.00291573	0.00284631	0.0635212	0	0.0615458	F	Major role in the synthesis of nucleoside triphosphates other than ATP. The ATP gamma phosphate is transferred to the NDP beta phosphate via a ping-pong mechanism, using a phosphorylated active-site intermediate
2347195	2347620	426	-	AT699_RS10595	paaI	PaaI family thioesterase CDS	0	0	0	0	0	0	0	0.0402648	0.00416533	0.0127042	0.000624799	0.00291573	0.00284631	0.0635212	0	0.0615458	Q	protein possibly involved in aromatic compounds catabolism
3855452	3855877	426	-	AT699_RS17305		hypothetical protein CDS	0	0	0	0	0	0	0	0.0402648	0.00416533	0.0127042	0.000624799	0.00291573	0.00284631	0.0635212	0	0.0615458
4271674	4272099	426	+	AT699_RS19260	osmC	OsmC family protein CDS	0	0	0	0	0	0	0	0.0402648	0.00416533	0.0127042	0.000624799	0.00291573	0.00284631	0.0635212	0	0.0615458	O	Peroxiredoxin OsmC
4396809	4397234	426	+	AT699_RS19815	nlpE	copper resistance protein NlpE CDS	0	0	0	0	0	0	0	0.0402648	0.00416533	0.0127042	0.000624799	0.00291573	0.00284631	0.0635212	0	0.0615458	M	lipoprotein NlpE involved in copper resistance
4446854	4447279	426	-	AT699_RS20060		CopD family protein CDS	0	0	0	0	0	0	0	0.0402648	0.00416533	0.0127042	0.000624799	0.00291573	0.00284631	0.0635212	0	0.0615458	S	membrane
4804758	4805183	426	+	AT699_RS21510	gmm	NUDIX domain-containing protein CDS	0	0	0	0	0	0	0	0.0402648	0.00416533	0.0127042	0.000624799	0.00291573	0.00284631	0.0635212	0	0.0615458	F	Hydrolase
5031188	5031613	426	-	AT699_RS22585		organic hydroperoxide resistance protein CDS	0	0	0	0	0	0	0	0.0402648	0.00416533	0.0127042	0.000624799	0.00291573	0.00284631	0.0635212	0	0.0615458	O	OsmC-like protein
5489945	5490370	426	+	AT699_RS24765		hypothetical protein CDS	0	0	0	0	0	0	0	0.0402648	0.00416533	0.0127042	0.000624799	0.00291573	0.00284631	0.0635212	0	0.0615458
5515021	5515446	426	+	AT699_RS24880		universal stress protein CDS	0	0	0	0	0	0	0	0.0402648	0.00416533	0.0127042	0.000624799	0.00291573	0.00284631	0.0635212	0	0.0615458	T	Universal stress protein
6319083	6319508	426	+	AT699_RS28485	arsC	arsC CDS	0	0	0	0	0	0	0	0.0402648	0.00416533	0.0127042	0.000624799	0.00291573	0.00284631	0.0635212	0	0.0615458	P	ArsC family
6384474	6384899	426	-	AT699_RS28760		single-stranded DNA-binding protein CDS	0	0	0	0	0	0	0	0.0402648	0.00416533	0.0127042	0.000624799	0.00291573	0.00284631	0.0635212	0	0.0615458	L	Single-strand binding protein family
95363	95791	429	+	AT699_RS00435		DUF2269 family protein CDS	0	0	0	0	0	0	0	0.0405484	0.00419466	0.0127937	0.000629199	0.00293626	0.00286635	0.0639686	0	0.0619655	S	membrane
723276	723704	429	+	AT699_RS03345	rplM	rplM CDS	0	0	0	0	0	0	0	0.0405484	0.00419466	0.0127937	0.000629199	0.00293626	0.00286635	0.0639686	0	0.0619655	J	This protein is one of the early assembly proteins of the 50S ribosomal subunit, although it is not seen to bind rRNA by itself. It is important during the early stages of 50S assembly
2610292	2610720	429	-	AT699_RS11770	gspG	gspG CDS	0	0	0	0	0	0	0	0.0405484	0.00419466	0.0127937	0.000629199	0.00293626	0.00286635	0.0639686	0	0.0619655	U	general secretion pathway protein
3147699	3148127	429	-	AT699_RS14190		hypothetical protein CDS	0	0	0	0	0	0	0	0.0405484	0.00419466	0.0127937	0.000629199	0.00293626	0.00286635	0.0639686	0	0.0619655
3511275	3511703	429	+	AT699_RS15785		VOC family protein CDS	0	0	0	0	0	0	0	0.0405484	0.00419466	0.0127937	0.000629199	0.00293626	0.00286635	0.0639686	0	0.0619655	S	protein conserved in bacteria
3546160	3546588	429	-	AT699_RS15970	phnO	GNAT family N-acetyltransferase CDS	0	0	0	0	0	0	0	0.0405484	0.00419466	0.0127937	0.000629199	0.00293626	0.00286635	0.0639686	0	0.0619655	K	Acetyltransferase (GNAT) domain
3909464	3909892	429	+	AT699_RS17610		VOC family protein CDS	0	0	0	0	0	0	0	0.0405484	0.00419466	0.0127937	0.000629199	0.00293626	0.00286635	0.0639686	0	0.0619655	E	COG0346 Lactoylglutathione lyase and related lyases
4302823	4303251	429	+	AT699_RS19370		DUF192 domain-containing protein CDS	0	0	0	0	0	0	0	0.0405484	0.00419466	0.0127937	0.000629199	0.00293626	0.00286635	0.0639686	0	0.0619655	S	Uncharacterized ACR, COG1430
5010343	5010771	429	-	AT699_RS22490		PaaI family thioesterase CDS	0	0	0	0	0	0	0	0.0405484	0.00419466	0.0127937	0.000629199	0.00293626	0.00286635	0.0639686	0	0.0619655	Q	Thioesterase superfamily protein
5343287	5343715	429	-	AT699_RS24015	vapC	type II toxin-antitoxin system VapC family toxin CDS	0	0	0	0	0	0	0	0.0405484	0.00419466	0.0127937	0.000629199	0.00293626	0.00286635	0.0639686	0	0.0619655	D	Toxic component of a toxin-antitoxin (TA) module. An RNase
5515456	5515884	429	+	AT699_RS24885		universal stress protein CDS	0	0	0	0	0	0	0	0.0405484	0.00419466	0.0127937	0.000629199	0.00293626	0.00286635	0.0639686	0	0.0619655	T	Universal stress protein
5548600	5549028	429	+	AT699_RS25035	arsC	arsC CDS	0	0	0	0	0	0	0	0.0405484	0.00419466	0.0127937	0.000629199	0.00293626	0.00286635	0.0639686	0	0.0619655	C	COG1393 Arsenate reductase and related proteins, glutaredoxin family
6398886	6399314	429	+	AT699_RS28840	cI	helix-turn-helix transcriptional regulator CDS	0	0	0	0	0	0	0	0.0405484	0.00419466	0.0127937	0.000629199	0.00293626	0.00286635	0.0639686	0	0.0619655	K	Transcriptional regulator
6507237	6507665	429	-	AT699_RS29355	ohr	organic hydroperoxide resistance protein CDS	0	0	0	0	0	0	0	0.0405484	0.00419466	0.0127937	0.000629199	0.00293626	0.00286635	0.0639686	0	0.0619655	O	Organic hydroperoxide resistance protein
6519736	6520164	429	-	AT699_RS29420		YeeE/YedE family protein CDS	0	0	0	0	0	0	0	0.0405484	0.00419466	0.0127937	0.000629199	0.00293626	0.00286635	0.0639686	0	0.0619655	S	transporter component
474067	474498	432	-	AT699_RS02215		cupin domain-containing protein CDS	0	0	0	0	0	0	0	0.0408319	0.00422399	0.0128832	0.000633599	0.0029568	0.0028864	0.0644159	0	0.062385	S	conserved protein, contains double-stranded beta-helix domain
762458	762889	432	-	AT699_RS03510	rsbW	ATP-binding protein CDS	0	0	0	0	0	0	0	0.0408319	0.00422399	0.0128832	0.000633599	0.0029568	0.0028864	0.0644159	0	0.062385	T	Histidine kinase-like ATPase domain
902729	903160	432	-	AT699_RS04190	yjgH	RidA family protein CDS	0	0	0	0	0	0	0	0.0408319	0.00422399	0.0128832	0.000633599	0.0029568	0.0028864	0.0644159	0	0.062385	J	Endoribonuclease L-PSP
1238784	1239215	432	+	AT699_RS05750		TIGR03757 family integrating conjugative elementprotein CDS	0	0	0	0	0	0	0	0.0408319	0.00422399	0.0128832	0.000633599	0.0029568	0.0028864	0.0644159	0	0.062385	S	Protein of unknown function (DUF1525)
1650594	1651025	432	+	AT699_RS07490	ftsB	ftsB CDS	0	0	0	0	0	0	0	0.0408319	0.00422399	0.0128832	0.000633599	0.0029568	0.0028864	0.0644159	0	0.062385	D	Essential cell division protein. May link together the upstream cell division proteins, which are predominantly cytoplasmic, with the downstream cell division proteins, which are predominantly periplasmic
2299021	2299452	432	+	AT699_RS10345	ycgE	MerR family transcriptional regulator CDS	0	0	0	0	0	0	0	0.0408319	0.00422399	0.0128832	0.000633599	0.0029568	0.0028864	0.0644159	0	0.062385	K	Transcriptional regulator
3492010	3492441	432	-	AT699_RS15705		isochorismatase family protein CDS	0	0	0	0	0	0	0	0.0408319	0.00422399	0.0128832	0.000633599	0.0029568	0.0028864	0.0644159	0	0.062385	Q	Isochorismatase family
3820307	3820738	432	+	AT699_RS17145		GNAT family N-acetyltransferase CDS	0	0	0	0	0	0	0	0.0408319	0.00422399	0.0128832	0.000633599	0.0029568	0.0028864	0.0644159	0	0.062385	K	Acetyltransferase (GNAT) family
3937138	3937569	432	+	AT699_RS17730		EF-hand domain-containing protein CDS	0	0	0	0	0	0	0	0.0408319	0.00422399	0.0128832	0.000633599	0.0029568	0.0028864	0.0644159	0	0.062385
4483560	4483991	432	+	AT699_RS20230		hypothetical protein CDS	0	0	0	0	0	0	0	0.0408319	0.00422399	0.0128832	0.000633599	0.0029568	0.0028864	0.0644159	0	0.062385
4851207	4851638	432	-	AT699_RS21710		hypothetical protein CDS	0	0	0	0	0	0	0	0.0408319	0.00422399	0.0128832	0.000633599	0.0029568	0.0028864	0.0644159	0	0.062385
5307765	5308196	432	+	AT699_RS23880		hypothetical protein CDS	0	0	0	0	0	0	0	0.0408319	0.00422399	0.0128832	0.000633599	0.0029568	0.0028864	0.0644159	0	0.062385
5413354	5413785	432	+	AT699_RS24360		GFA family protein CDS	0	0	0	0	0	0	0	0.0408319	0.00422399	0.0128832	0.000633599	0.0029568	0.0028864	0.0644159	0	0.062385	S	Glutathione-dependent formaldehyde-activating enzyme family protein 4
5802238	5802669	432	+	AT699_RS26225	amnD	RidA family protein CDS	0	0	0	0	0	0	0	0.0408319	0.00422399	0.0128832	0.000633599	0.0029568	0.0028864	0.0644159	0	0.062385	J	Endoribonuclease L-PSP
6008331	6008762	432	-	AT699_RS27055		hypothetical protein CDS	0	0	0	0	0	0	0	0.0408319	0.00422399	0.0128832	0.000633599	0.0029568	0.0028864	0.0644159	0	0.062385
6533282	6533713	432	-	AT699_RS31350		methyltransferase domain-containing protein CDS	0	0	0	0	0	0	0	0.0408319	0.00422399	0.0128832	0.000633599	0.0029568	0.0028864	0.0644159	0	0.062385
6757768	6758199	432	-	AT699_RS30495	rplK	rplK CDS	0	0	0	0	0	0	0	0.0408319	0.00422399	0.0128832	0.000633599	0.0029568	0.0028864	0.0644159	0	0.062385	J	Forms part of the ribosomal stalk which helps the ribosome interact with GTP-bound translation factors
679277	679711	435	+	AT699_RS03155	aroQ	aroQ CDS	0	0	0	0	0	0	0	0.0411155	0.00425333	0.0129726	0.000637999	0.00297733	0.00290644	0.0648632	0	0.0628044	E	Catalyzes a trans-dehydration via an enolate intermediate
1492706	1493140	435	-	AT699_RS06770		NAD(P)-dependent oxidoreductase CDS	0	0	0	0	0	0	0	0.0411155	0.00425333	0.0129726	0.000637999	0.00297733	0.00290644	0.0648632	0	0.0628044	I	COG2084 3-hydroxyisobutyrate dehydrogenase and related beta-hydroxyacid dehydrogenases
2291436	2291870	435	+	AT699_RS10305		hypothetical protein CDS	0	0	0	0	0	0	0	0.0411155	0.00425333	0.0129726	0.000637999	0.00297733	0.00290644	0.0648632	0	0.0628044	S	Family of unknown function (DUF5339)
2305707	2306141	435	+	AT699_RS10395	ypeA	GNAT family acetyltransferase CDS	0	0	0	0	0	0	0	0.0411155	0.00425333	0.0129726	0.000637999	0.00297733	0.00290644	0.0648632	0	0.0628044	K	FR47-like protein
2577772	2578206	435	+	AT699_RS11635	cadR	cadR CDS	0	0	0	0	0	0	0	0.0411155	0.00425333	0.0129726	0.000637999	0.00297733	0.00290644	0.0648632	0	0.0628044	K	MerR, DNA binding
2757315	2757749	435	+	AT699_RS12435	ratA	type II toxin-antitoxin system RatA family toxin CDS	0	0	0	0	0	0	0	0.0411155	0.00425333	0.0129726	0.000637999	0.00297733	0.00290644	0.0648632	0	0.0628044	I	oligoketide cyclase lipid transport protein
2799307	2799741	435	-	AT699_RS12660		carboxypeptidase regulatory-like domain-containing protein CDS	0	0	0	0	0	0	0	0.0411155	0.00425333	0.0129726	0.000637999	0.00297733	0.00290644	0.0648632	0	0.0628044
3346148	3346582	435	-	AT699_RS15115	yhbT	SCP2 sterol-binding domain-containing protein CDS	0	0	0	0	0	0	0	0.0411155	0.00425333	0.0129726	0.000637999	0.00297733	0.00290644	0.0648632	0	0.0628044	I	SCP-2 sterol transfer family
3689012	3689446	435	-	AT699_RS16515		SgcJ/EcaC family oxidoreductase CDS	0	0	0	0	0	0	0	0.0411155	0.00425333	0.0129726	0.000637999	0.00297733	0.00290644	0.0648632	0	0.0628044
4365822	4366256	435	+	AT699_RS19655		gamma-glutamylcyclotransferase CDS	0	0	0	0	0	0	0	0.0411155	0.00425333	0.0129726	0.000637999	0.00297733	0.00290644	0.0648632	0	0.0628044	S	AIG2-like family protein 2
4681405	4681839	435	+	AT699_RS20980		tripartite tricarboxylate transporter TctB family protein CDS	0	0	0	0	0	0	0	0.0411155	0.00425333	0.0129726	0.000637999	0.00297733	0.00290644	0.0648632	0	0.0628044	S	Tripartite tricarboxylate transporter TctB family
5396072	5396506	435	-	AT699_RS24265		hypothetical protein CDS	0	0	0	0	0	0	0	0.0411155	0.00425333	0.0129726	0.000637999	0.00297733	0.00290644	0.0648632	0	0.0628044
5583111	5583545	435	+	AT699_RS25200		DUF2946 family protein CDS	0	0	0	0	0	0	0	0.0411155	0.00425333	0.0129726	0.000637999	0.00297733	0.00290644	0.0648632	0	0.0628044
6335166	6335600	435	-	AT699_RS28560		mercury resistance transcriptional regulator MerR CDS	0	0	0	0	0	0	0	0.0411155	0.00425333	0.0129726	0.000637999	0.00297733	0.00290644	0.0648632	0	0.0628044	K	Transcriptional
6344865	6345299	435	+	AT699_RS28615		DoxX family protein CDS	0	0	0	0	0	0	0	0.0411155	0.00425333	0.0129726	0.000637999	0.00297733	0.00290644	0.0648632	0	0.0628044	S	DoxX
336572	337009	438	-	AT699_RS01575		universal stress protein CDS	0	0	0	0	0	0	0	0.041399	0.00428266	0.0130621	0.000642399	0.00299786	0.00292648	0.0653106	0	0.0632235	T	universal stress protein
2299914	2300351	438	-	AT699_RS10355		hypothetical protein CDS	0	0	0	0	0	0	0	0.041399	0.00428266	0.0130621	0.000642399	0.00299786	0.00292648	0.0653106	0	0.0632235
2761596	2762033	438	+	AT699_RS12460		PaaI family thioesterase CDS	0	0	0	0	0	0	0	0.041399	0.00428266	0.0130621	0.000642399	0.00299786	0.00292648	0.0653106	0	0.0632235	Q	protein, possibly involved in aromatic compounds catabolism
3868868	3869305	438	-	AT699_RS17375		hypothetical protein CDS	0	0	0	0	0	0	0	0.041399	0.00428266	0.0130621	0.000642399	0.00299786	0.00292648	0.0653106	0	0.0632235
4411129	4411566	438	+	AT699_RS19885	yjaB	acetyltransferase CDS	0	0	0	0	0	0	0	0.041399	0.00428266	0.0130621	0.000642399	0.00299786	0.00292648	0.0653106	0	0.0632235	K	GNAT family acetyltransferase
5087626	5088063	438	-	AT699_RS22885	acpS	holo-ACP synthase CDS	0	0	0	0	0	0	0	0.041399	0.00428266	0.0130621	0.000642399	0.00299786	0.00292648	0.0653106	0	0.0632235	I	Transfers the 4'-phosphopantetheine moiety from coenzyme A to a Ser of acyl-carrier-protein
6519297	6519734	438	-	AT699_RS29415		YeeE/YedE family protein CDS	0	0	0	0	0	0	0	0.041399	0.00428266	0.0130621	0.000642399	0.00299786	0.00292648	0.0653106	0	0.0632235	S	transporter component
6707565	6708002	438	+	AT699_RS30215	hit	HIT family protein CDS	0	0	0	0	0	0	0	0.041399	0.00428266	0.0130621	0.000642399	0.00299786	0.00292648	0.0653106	0	0.0632235	FG	COG0537 Diadenosine tetraphosphate (Ap4A) hydrolase and other HIT family hydrolases
6789653	6790090	438	-	AT699_RS30650	tctB	tripartite tricarboxylate transporter TctB family protein CDS	0	0	0	0	0	0	0	0.041399	0.00428266	0.0130621	0.000642399	0.00299786	0.00292648	0.0653106	0	0.0632235	S	Tripartite tricarboxylate transporter TctB family
907209	907649	441	-	AT699_RS04215	fur	transcriptional repressor CDS	0	0	0	0	0	0	0	0.0416826	0.00431199	0.0131516	0.000646799	0.00301839	0.00294653	0.0657579	0	0.0636425	K	Belongs to the Fur family
1144368	1144808	441	+	AT699_RS05255	ssb1	single-stranded DNA-binding protein CDS	0	0	0	0	0	0	0	0.0416826	0.00431199	0.0131516	0.000646799	0.00301839	0.00294653	0.0657579	0	0.0636425	L	Single-stranded DNA-binding protein
1988626	1989066	441	+	AT699_RS08975		DUF3277 family protein CDS	0	0	0	0	0	0	0	0.0416826	0.00431199	0.0131516	0.000646799	0.00301839	0.00294653	0.0657579	0	0.0636425	S	Protein of unknown function (DUF3277)
1999603	2000043	441	+	AT699_RS09040		hypothetical protein CDS	0	0	0	0	0	0	0	0.0416826	0.00431199	0.0131516	0.000646799	0.00301839	0.00294653	0.0657579	0	0.0636425
2753988	2754428	441	+	AT699_RS12415		NfeD family protein CDS	0	0	0	0	0	0	0	0.0416826	0.00431199	0.0131516	0.000646799	0.00301839	0.00294653	0.0657579	0	0.0636425	OU	Membrane protein implicated in regulation of membrane protease activity
3127856	3128296	441	+	AT699_RS14090		hypothetical protein CDS	0	0	0	0	0	0	0	0.0416826	0.00431199	0.0131516	0.000646799	0.00301839	0.00294653	0.0657579	0	0.0636425
3851065	3851505	441	-	AT699_RS17270		hypothetical protein CDS	0	0	0	0	0	0	0	0.0416826	0.00431199	0.0131516	0.000646799	0.00301839	0.00294653	0.0657579	0	0.0636425
4362509	4362949	441	+	AT699_RS19645		DUF1641 domain-containing protein CDS	0	0	0	0	0	0	0	0.0416826	0.00431199	0.0131516	0.000646799	0.00301839	0.00294653	0.0657579	0	0.0636425	S	Protein of unknown function (DUF1641)
5198214	5198654	441	+	AT699_RS23405		CBS domain-containing protein CDS	0	0	0	0	0	0	0	0.0416826	0.00431199	0.0131516	0.000646799	0.00301839	0.00294653	0.0657579	0	0.0636425	T	CBS domain
5366357	5366797	441	-	AT699_RS24125	ydeM	MaoC family dehydratase CDS	0	0	0	0	0	0	0	0.0416826	0.00431199	0.0131516	0.000646799	0.00301839	0.00294653	0.0657579	0	0.0636425	I	Acyl dehydratase
5912394	5912834	441	+	AT699_RS26685	yhfA	OsmC family protein CDS	0	0	0	0	0	0	0	0.0416826	0.00431199	0.0131516	0.000646799	0.00301839	0.00294653	0.0657579	0	0.0636425	O	redox protein regulator of disulfide bond formation
6713059	6713499	441	-	AT699_RS30255	rplO	rplO CDS	0	0	0	0	0	0	0	0.0416826	0.00431199	0.0131516	0.000646799	0.00301839	0.00294653	0.0657579	0	0.0636425	J	Binds to the 23S rRNA
186229	186672	444	-	AT699_RS00865	sspB	ClpXP protease specificity-enhancing factor CDS	0	0	0	0	0	0	0	0.0419662	0.00434133	0.013241	0.000651199	0.00303893	0.00296657	0.0662052	0	0.0640612	S	Stringent starvation protein B
1177856	1178299	444	+	AT699_RS30815		hypothetical protein CDS	0	0	0	0	0	0	0	0.0419662	0.00434133	0.013241	0.000651199	0.00303893	0.00296657	0.0662052	0	0.0640612
1196804	1197247	444	+	AT699_RS05560		TIGR03751 family conjugal transfer lipoprotein CDS	0	0	0	0	0	0	0	0.0419662	0.00434133	0.013241	0.000651199	0.00303893	0.00296657	0.0662052	0	0.0640612	S	Conjugal transfer protein
2016421	2016864	444	+	AT699_RS09130	yitI	GNAT family N-acetyltransferase CDS	0	0	0	0	0	0	0	0.0419662	0.00434133	0.013241	0.000651199	0.00303893	0.00296657	0.0662052	0	0.0640612	S	Histone acetyltransferase HPA2 and related acetyltransferases
3100196	3100639	444	+	AT699_RS14000	gspG	gspG CDS	0	0	0	0	0	0	0	0.0419662	0.00434133	0.013241	0.000651199	0.00303893	0.00296657	0.0662052	0	0.0640612	U	general secretion pathway protein
3452120	3452563	444	+	AT699_RS15540	queD	queD CDS	0	0	0	0	0	0	0	0.0419662	0.00434133	0.013241	0.000651199	0.00303893	0.00296657	0.0662052	0	0.0640612	H	synthase
3715931	3716374	444	+	AT699_RS16650		Rrf2 family transcriptional regulator CDS	0	0	0	0	0	0	0	0.0419662	0.00434133	0.013241	0.000651199	0.00303893	0.00296657	0.0662052	0	0.0640612	K	Winged helix-turn-helix transcription repressor, HrcA DNA-binding
3917552	3917995	444	+	AT699_RS17650		DUF695 domain-containing protein CDS	0	0	0	0	0	0	0	0.0419662	0.00434133	0.013241	0.000651199	0.00303893	0.00296657	0.0662052	0	0.0640612	S	Family of unknown function (DUF695)
4043488	4043931	444	+	AT699_RS18135	hspA-2	Hsp20/alpha crystallin family protein CDS	0	0	0	0	0	0	0	0.0419662	0.00434133	0.013241	0.000651199	0.00303893	0.00296657	0.0662052	0	0.0640612	O	Belongs to the small heat shock protein (HSP20) family
4174996	4175439	444	-	AT699_RS18760		hypothetical protein CDS	0	0	0	0	0	0	0	0.0419662	0.00434133	0.013241	0.000651199	0.00303893	0.00296657	0.0662052	0	0.0640612
4355987	4356430	444	-	AT699_RS19615		SRPBCC family protein CDS	0	0	0	0	0	0	0	0.0419662	0.00434133	0.013241	0.000651199	0.00303893	0.00296657	0.0662052	0	0.0640612	S	Polyketide cyclase / dehydrase and lipid transport
4441127	4441570	444	+	AT699_RS20030		hypothetical protein CDS	0	0	0	0	0	0	0	0.0419662	0.00434133	0.013241	0.000651199	0.00303893	0.00296657	0.0662052	0	0.0640612
4520117	4520560	444	+	AT699_RS20360	cynS	cynS CDS	0	0	0	0	0	0	0	0.0419662	0.00434133	0.013241	0.000651199	0.00303893	0.00296657	0.0662052	0	0.0640612	P	Catalyzes the reaction of cyanate with bicarbonate to produce ammonia and carbon dioxide
5095123	5095566	444	-	AT699_RS22910		winged helix-turn-helix transcriptional regulator CDS	0	0	0	0	0	0	0	0.0419662	0.00434133	0.013241	0.000651199	0.00303893	0.00296657	0.0662052	0	0.0640612	K	Response regulators consisting of a CheY-like receiver domain and a winged-helix DNA-binding domain
6296331	6296774	444	+	AT699_RS28390		hypothetical protein CDS	0	0	0	0	0	0	0	0.0419662	0.00434133	0.013241	0.000651199	0.00303893	0.00296657	0.0662052	0	0.0640612
829855	830301	447	+	AT699_RS03865		hypothetical protein CDS	0	0	0	0	0	0	0	0.0422497	0.00437066	0.0133305	0.000655599	0.00305946	0.00298662	0.0666526	0	0.0644798
1202057	1202503	447	+	AT699_RS05585		TIGR03757 family integrating conjugative elementprotein CDS	0	0	0	0	0	0	0	0.0422497	0.00437066	0.0133305	0.000655599	0.00305946	0.00298662	0.0666526	0	0.0644798	S	Protein of unknown function (DUF1525)
1493137	1493583	447	-	AT699_RS06775	MA20_36950	PaaI family thioesterase CDS	0	0	0	0	0	0	0	0.0422497	0.00437066	0.0133305	0.000655599	0.00305946	0.00298662	0.0666526	0	0.0644798	Q	Thioesterase superfamily
1606692	1607138	447	-	AT699_RS07295		hypothetical protein CDS	0	0	0	0	0	0	0	0.0422497	0.00437066	0.0133305	0.000655599	0.00305946	0.00298662	0.0666526	0	0.0644798
2235395	2235841	447	-	AT699_RS31895		retention module-containing protein CDS	0	0	0	0	0	0	0	0.0422497	0.00437066	0.0133305	0.000655599	0.00305946	0.00298662	0.0666526	0	0.0644798
2336495	2336941	447	-	AT699_RS10560	pgaD	pgaD CDS	0	0	0	0	0	0	0	0.0422497	0.00437066	0.0133305	0.000655599	0.00305946	0.00298662	0.0666526	0	0.0644798	S	PgaD-like protein
2507269	2507715	447	-	AT699_RS11320	nudF	NUDIX hydrolase CDS	0	0	0	0	0	0	0	0.0422497	0.00437066	0.0133305	0.000655599	0.00305946	0.00298662	0.0666526	0	0.0644798	F	ADP-ribose pyrophosphatase
2610796	2611242	447	-	AT699_RS11775	gspC	general secretion pathway protein GspC CDS	0	0	0	0	0	0	0	0.0422497	0.00437066	0.0133305	0.000655599	0.00305946	0.00298662	0.0666526	0	0.0644798	S	general secretion pathway protein
2830250	2830696	447	+	AT699_RS12825		Rrf2 family transcriptional regulator CDS	0	0	0	0	0	0	0	0.0422497	0.00437066	0.0133305	0.000655599	0.00305946	0.00298662	0.0666526	0	0.0644798	K	Winged helix-turn-helix transcription repressor, HrcA DNA-binding
3629932	3630378	447	+	AT699_RS16270		DUF2000 family protein CDS	0	0	0	0	0	0	0	0.0422497	0.00437066	0.0133305	0.000655599	0.00305946	0.00298662	0.0666526	0	0.0644798	S	Protein of unknown function (DUF2000)
3645539	3645985	447	+	AT699_RS16335		universal stress protein CDS	0	0	0	0	0	0	0	0.0422497	0.00437066	0.0133305	0.000655599	0.00305946	0.00298662	0.0666526	0	0.0644798	T	Universal stress protein
4339291	4339737	447	+	AT699_RS19530	hpaR	hpaR CDS	0	0	0	0	0	0	0	0.0422497	0.00437066	0.0133305	0.000655599	0.00305946	0.00298662	0.0666526	0	0.0644798	K	Homoprotocatechuate degradation operon regulator, HpaR
4460406	4460852	447	+	AT699_RS20115	MA20_15105	SRPBCC family protein CDS	0	0	0	0	0	0	0	0.0422497	0.00437066	0.0133305	0.000655599	0.00305946	0.00298662	0.0666526	0	0.0644798	S	Activator of Hsp90 ATPase 1 family protein
5840334	5840780	447	+	AT699_RS26400	ydgJ	MarR family transcriptional regulator CDS	0	0	0	0	0	0	0	0.0422497	0.00437066	0.0133305	0.000655599	0.00305946	0.00298662	0.0666526	0	0.0644798	K	transcriptional
6054944	6055390	447	+	AT699_RS27280	ygaU	lysM CDS	0	0	0	0	0	0	0	0.0422497	0.00437066	0.0133305	0.000655599	0.00305946	0.00298662	0.0666526	0	0.0644798	S	Lysin motif
6249213	6249659	447	-	AT699_RS28160		hypothetical protein CDS	0	0	0	0	0	0	0	0.0422497	0.00437066	0.0133305	0.000655599	0.00305946	0.00298662	0.0666526	0	0.0644798
6536290	6536736	447	-	AT699_RS31810		hypothetical protein CDS	0	0	0	0	0	0	0	0.0422497	0.00437066	0.0133305	0.000655599	0.00305946	0.00298662	0.0666526	0	0.0644798
700257	700706	450	+	AT699_RS03240	MA20_06125	Lrp/AsnC family transcriptional regulator CDS	0	0	0	0	0	0	0	0.0425333	0.00439999	0.01342	0.000659999	0.00307999	0.00300666	0.0670999	0	0.0648982	K	transcriptional
1989070	1989519	450	+	AT699_RS08980		hypothetical protein CDS	0	0	0	0	0	0	0	0.0425333	0.00439999	0.01342	0.000659999	0.00307999	0.00300666	0.0670999	0	0.0648982
2457190	2457639	450	-	AT699_RS11085	ccmE	ccmE CDS	0	0	0	0	0	0	0	0.0425333	0.00439999	0.01342	0.000659999	0.00307999	0.00300666	0.0670999	0	0.0648982	O	Heme chaperone required for the biogenesis of c-type cytochromes. Transiently binds heme delivered by CcmC and transfers the heme to apo-cytochromes in a process facilitated by CcmF and CcmH
2705447	2705896	450	-	AT699_RS12175	fliJ	fliJ CDS	0	0	0	0	0	0	0	0.0425333	0.00439999	0.01342	0.000659999	0.00307999	0.00300666	0.0670999	0	0.0648982	N	Flagellar export protein FliJ
4369871	4370320	450	+	AT699_RS31135		helix-turn-helix transcriptional regulator CDS	0	0	0	0	0	0	0	0.0425333	0.00439999	0.01342	0.000659999	0.00307999	0.00300666	0.0670999	0	0.0648982	K	helix_turn_helix, Arsenical Resistance Operon Repressor
4759896	4760345	450	-	AT699_RS21330		DUF3613 domain-containing protein CDS	0	0	0	0	0	0	0	0.0425333	0.00439999	0.01342	0.000659999	0.00307999	0.00300666	0.0670999	0	0.0648982	S	Protein of unknown function (DUF3613)
4768799	4769248	450	-	AT699_RS21375		pilus assembly protein CDS	0	0	0	0	0	0	0	0.0425333	0.00439999	0.01342	0.000659999	0.00307999	0.00300666	0.0670999	0	0.0648982	U	TadE-like protein
4897065	4897514	450	-	AT699_RS21930	azu	azu CDS	0	0	0	0	0	0	0	0.0425333	0.00439999	0.01342	0.000659999	0.00307999	0.00300666	0.0670999	0	0.0648982	C	Transfers electrons from cytochrome c551 to cytochrome oxidase
5722443	5722892	450	-	AT699_RS25875	yjaB	acetyltransferase CDS	0	0	0	0	0	0	0	0.0425333	0.00439999	0.01342	0.000659999	0.00307999	0.00300666	0.0670999	0	0.0648982	K	FR47-like protein
6317105	6317554	450	-	AT699_RS28475	cadC	helix-turn-helix transcriptional regulator CDS	0	0	0	0	0	0	0	0.0425333	0.00439999	0.01342	0.000659999	0.00307999	0.00300666	0.0670999	0	0.0648982	K	DNA-binding transcription factor activity
6523072	6523521	450	+	AT699_RS29440		GNAT family N-acetyltransferase CDS	0	0	0	0	0	0	0	0.0425333	0.00439999	0.01342	0.000659999	0.00307999	0.00300666	0.0670999	0	0.0648982	K	Histone acetyltransferase HPA2 and related acetyltransferases
2157823	2158274	452	+	AT699_RS09745		TrbG/VirB9 family P-type conjugative transfer protein CDS	0	0	0	0	0	0	0	0.0427223	0.00441955	0.0134796	0.000662932	0.00309368	0.00302002	0.0673981	0	0.065177
58875	59327	453	+	AT699_RS00275		nuclear transport factor 2 family protein CDS	0	0	0	0	0	0	0	0.0428168	0.00442933	0.0135094	0.000664399	0.00310053	0.00302671	0.0675472	0	0.0653164	S	polyketide cyclase
190574	191026	453	+	AT699_RS00890	mscL	mscL CDS	0	0	0	0	0	0	0	0.0428168	0.00442933	0.0135094	0.000664399	0.00310053	0.00302671	0.0675472	0	0.0653164	M	Channel that opens in response to stretch forces in the membrane lipid bilayer. May participate in the regulation of osmotic pressure changes within the cell
1133800	1134252	453	+	AT699_RS05185		nuclear transport factor 2 family protein CDS	0	0	0	0	0	0	0	0.0428168	0.00442933	0.0135094	0.000664399	0.00310053	0.00302671	0.0675472	0	0.0653164	S	SnoaL-like polyketide cyclase
1210064	1210516	453	-	AT699_RS30830	flr_2	flavin reductase CDS	0	0	0	0	0	0	0	0.0428168	0.00442933	0.0135094	0.000664399	0.00310053	0.00302671	0.0675472	0	0.0653164	S	Catalyzes the reduction of FMN to FMNH2 which is used to reduce pyrimidine by RutA via the Rut pathway
[truncated: 4,404 more rows]

## Sheet: non-coding
Minimum	Maximum	Length	Direction	locus tag	Gene	Name	CF1	CF2	CF3	CF4	CF5	CF6	Observed	CF1	CF2	CF3	CF4	CF5	CF6	Expected	Fold change	Poisson P-value	COG annotation	Gene description
[truncated: 5,149 more rows]
